# Supplementary material for: Proteomic analyses reveal distinct chromatin-associated and soluble transcription factor complexes
Source: Mol Syst Biol. 2015 Jan 21;11(1):775. doi: 10.15252/msb.20145504 (PMC4332150; doi:10.15252/msb.20145504)
Supplement: Supplementary file 5 [file msb0011-0775-sd5.xlsx]

## Sheet: Signalling Pathways
Signalling pathway	TFs used as baits in our study
Apoptosis and stress signalling	MYC, MAX
Cyclic AMP signalling	CREB1
Hedgehog signalling	GLI1
Hippo signalling	TEAD2
Janus kinase (JAK)/STAT signalling	STAT3
Ligand-gated cation channel signalling	NFATC1
Mitogen-activated protein kinase (MAPK) signalling	JUN, FOS, MYC, MAX, TP53
Notch signalling	RBPJ
Nuclear factor κB (NF-κB) signalling	NFκB1
Nuclear receptor signalling pathway/PPAR signalling	PPARG
PtdIns 3-kinase/Akt signalling	FOXO1, FOXO3
Receptor guanylate cyclase	JUN, FOS
Receptor tyrosine kinase/RAS signallings	ETS1
Sphingomyelin signalling	MEF2A, JUN, CREB1
Stress responses and checkpoints for DNA damage and replication	TP53, FOXM1
TGFβ/BMP signalling	SMAD4
Toll-like receptor signalling	NFκB1, JUN, FOS
Unfolded protein response to stress signallings	ATF6
Wnt signalling	TCF4
FOX transcription factors	FOXA1, FOXA2, FOXA3, FOXB1, FOXC1, FOXC2, FOXD3, FOXD4, FOXE1, FOXF1, FOXG1, FOXH1, FOXI1, FOXI2, FOXJ1, FOXJ2, FOXJ3, FOXK1, FOXK2, FOXL1, FOXL2, FOXM1, FOXN1, FOXN2, FOXN3, FOXO1, FOXO3, FOXO4, FOXO6, FOXP1, FOXP2, FOXP3, FOXP4, FOXQ1, FOXR1, FOXR2, FOXS1

## Sheet: Diseases
Bait TF	Disease correlation	-log (P value)
ATF6	Organismal Injury and Abnormalities	3.78252
ATF6	Gastrointestinal Disease	3.78252
ATF6	Hepatic System Disease	3.78252
ATF6	Cardiovascular Disease	1.56864
ATF6	Reproductive System Disease	1.56864
CREB1	Cancer	4.25964
CREB1	Cardiovascular Disease	4.25964
CREB1	Organismal Injury and Abnormalities	4.25964
CREB1	Neurological Disease	3.48149
CREB1	Psychological Disorders	3.18046
CREB1	Gastrointestinal Disease	3.00436
CREB1	Hepatic System Disease	3.00436
CREB1	Endocrine System Disorders	2.78252
CREB1	Metabolic Disease	2.78252
CREB1	Skeletal and Muscular Disorders	2.36151
CREB1	Developmental Disorder	1.82681
CREB1	Infectious Disease	1.73049
CREB1	Reproductive System Disease	1.57675
CREB1	Nutritional Disease	1.55596
CREB1	Hereditary Disorder	1.38934
ETS1	Inflammatory Response	3.95861
ETS1	Cardiovascular Disease	3.78252
ETS1	Organismal Injury and Abnormalities	3.78252
ETS1	Immunological Disease	3.00436
ETS1	Metabolic Disease	3.00436
ETS1	Endocrine System Disorders	3.00436
ETS1	Cancer	2.8962
ETS1	Hematological Disease	2.86012
ETS1	Inflammatory Disease	2.33536
ETS1	Developmental Disorder	2.22988
ETS1	Reproductive System Disease	2.08619
FOS	Connective Tissue Disorders	4.25964
FOS	Skeletal and Muscular Disorders	4.25964
FOS	Cancer	4.25964
FOS	Dermatological Diseases and Conditions	4.25964
FOS	Hereditary Disorder	3.48149
FOS	Neurological Disease	3.48149
FOS	Psychological Disorders	3.48149
FOS	Organismal Injury and Abnormalities	3.41454
FOS	Gastrointestinal Disease	3.41454
FOS	Reproductive System Disease	3.35655
FOS	Developmental Disorder	2.49621
FOS	Immunological Disease	2.31966
FOS	Inflammatory Disease	2.31966
FOS	Inflammatory Response	2.14206
FOS	Hypersensitivity Response	2.14206
FOS	Renal and Urological Disease	2.12263
FOS	Cardiovascular Disease	1.78516
FOS	Nutritional Disease	1.73049
FOS	Infectious Disease	1.64975
FOS	Endocrine System Disorders	1.55129
FOS	Hepatic System Disease	1.41341
FOXA1	Infectious Disease	3.95861
FOXA1	Dermatological Diseases and Conditions	3.95861
FOXA1	Cancer	1.79588
FOXA1	Gastrointestinal Disease	1.79588
FOXA1	Endocrine System Disorders	1.79588
FOXM1	Organismal Injury and Abnormalities	4.25964
FOXM1	Reproductive System Disease	4.25964
FOXM1	Cancer	4.25964
FOXM1	Respiratory Disease	4.25964
FOXM1	Hepatic System Disease	3.95861
FOXM1	Gastrointestinal Disease	3.95861
FOXM1	Cardiovascular Disease	3.65758
FOXM1	Developmental Disorder	3.65758
FOXM1	Skeletal and Muscular Disorders	3.48149
FOXM1	Neurological Disease	3.21824
FOXM1	Inflammatory Disease	1.97469
FOXM1	Hematological Disease	1.91721
FOXO1	Developmental Disorder	4.25964
FOXO1	Immunological Disease	4.25964
FOXO1	Cancer	4.25964
FOXO1	Hematological Disease	4.25964
FOXO1	Neurological Disease	3.78252
FOXO1	Organismal Injury and Abnormalities	3.30539
FOXO1	Inflammatory Response	3.30539
FOXO1	Renal and Urological Disease	3.30539
FOXO1	Skeletal and Muscular Disorders	2.72816
FOXO1	Cardiovascular Disease	2.49621
FOXO1	Metabolic Disease	2.48149
FOXO1	Gastrointestinal Disease	2.44612
FOXO1	Endocrine System Disorders	2.44612
FOXO1	Connective Tissue Disorders	2.37263
FOXO1	Inflammatory Disease	2.37263
FOXO1	Dermatological Diseases and Conditions	2.37263
FOXO1	Hepatic System Disease	1.82102
FOXO1	Nutritional Disease	1.73049
FOXO1	Reproductive System Disease	1.57675
FOXP1	Developmental Disorder	4.25964
FOXP1	Hereditary Disorder	4.25964
FOXP1	Neurological Disease	4.25964
FOXP1	Psychological Disorders	4.25964
FOXP1	Cancer	3.11351
FOXP1	Hematological Disease	3.11351
FOXP1	Inflammatory Response	2.81248
FOXP1	Cardiovascular Disease	2.71444
FOXP1	Respiratory Disease	2.71444
FOXP1	Organismal Injury and Abnormalities	2.66756
FOXP1	Metabolic Disease	1.73755
FOXP1	Gastrointestinal Disease	1.73755
FOXP1	Endocrine System Disorders	1.73755
FOXP1	Skeletal and Muscular Disorders	1.38934
GLI1	Neurological Disease	4.25964
GLI1	Cancer	4.25964
GLI1	Developmental Disorder	3.65758
GLI1	Organismal Injury and Abnormalities	3.00436
GLI1	Reproductive System Disease	3.00436
GLI1	Connective Tissue Disorders	2.8962
GLI1	Skeletal and Muscular Disorders	2.8962
GLI1	Endocrine System Disorders	2.8962
GLI1	Immunological Disease	2.70333
GLI1	Hematological Disease	2.70333
GLI1	Dermatological Diseases and Conditions	2.70333
GLI1	Gastrointestinal Disease	2.46725
GLI1	Hepatic System Disease	1.58336
IRF3	Neurological Disease	3.95861
IRF3	Infectious Disease	3.95861
IRF3	Inflammatory Response	2.97881
IRF3	Immunological Disease	2.97881
IRF3	Hematological Disease	2.97881
IRF3	Cancer	2.81248
IRF3	Antimicrobial Response	2.27737
IRF3	Cardiovascular Disease	2.11014
IRF3	Organismal Injury and Abnormalities	1.75203
IRF3	Renal and Urological Disease	1.73518
JUN	Neurological Disease	4.25964
JUN	Cancer	3.65758
JUN	Hepatic System Disease	3.65758
JUN	Gastrointestinal Disease	3.65758
JUN	Developmental Disorder	3.48149
JUN	Organismal Injury and Abnormalities	3.48149
JUN	Reproductive System Disease	3.48149
JUN	Hematological Disease	3.18046
JUN	Infectious Disease	3.14569
JUN	Connective Tissue Disorders	2.97881
JUN	Skeletal and Muscular Disorders	2.97881
JUN	Immunological Disease	2.93554
JUN	Inflammatory Response	2.86012
JUN	Inflammatory Disease	2.86012
JUN	Renal and Urological Disease	2.86012
JUN	Dermatological Diseases and Conditions	2.78252
JUN	Cardiovascular Disease	2.72816
JUN	Hereditary Disorder	2.71444
JUN	Respiratory Disease	2.71444
JUN	Ophthalmic Disease	2.63639
JUN	Endocrine System Disorders	2.62525
JUN	Metabolic Disease	2.26841
JUN	Psychological Disorders	1.46471
MAX	Cancer	3.95861
MAX	Neurological Disease	2.53462
MAX	Immunological Disease	1.9431
MAX	Hematological Disease	1.9431
MEF2A	Cardiovascular Disease	4.25964
MEF2A	Hereditary Disorder	4.25964
MEF2A	Skeletal and Muscular Disorders	4.25964
MEF2A	Organismal Injury and Abnormalities	1.57675
MEF2A	Reproductive System Disease	1.57675
MYC	Cardiovascular Disease	4.25964
MYC	Organismal Injury and Abnormalities	4.25964
MYC	Reproductive System Disease	4.25964
MYC	Immunological Disease	4.25964
MYC	Cancer	4.25964
MYC	Hematological Disease	4.25964
MYC	Nutritional Disease	4.25964
MYC	Endocrine System Disorders	4.25964
MYC	Dermatological Diseases and Conditions	4.25964
MYC	Psychological Disorders	4.25964
MYC	Neurological Disease	3.95861
MYC	Hepatic System Disease	3.95861
MYC	Gastrointestinal Disease	3.95861
MYC	Developmental Disorder	3.78252
MYC	Hereditary Disorder	3.78252
MYC	Connective Tissue Disorders	3.78252
MYC	Respiratory Disease	3.78252
MYC	Skeletal and Muscular Disorders	3.56067
MYC	Renal and Urological Disease	3.25964
MYC	Metabolic Disease	3.05552
MYC	Inflammatory Disease	2.52724
MYC	Inflammatory Response	2.47366
MYC	Infectious Disease	2.17328
NFATC1	Infectious Disease	4.25964
NFATC1	Cardiovascular Disease	3.56067
NFATC1	Organismal Injury and Abnormalities	3.48149
NFATC1	Reproductive System Disease	3.48149
NFATC1	Cancer	3.48149
NFATC1	Gastrointestinal Disease	2.86012
NFATC1	Immunological Disease	2.71444
NFATC1	Hematological Disease	2.71444
NFATC1	Inflammatory Response	2.29585
NFATC1	Developmental Disorder	2.24642
NFKB1	Developmental Disorder	4.25964
NFKB1	Cardiovascular Disease	3.95861
NFKB1	Organismal Injury and Abnormalities	3.95861
NFKB1	Skeletal and Muscular Disorders	3.95861
NFKB1	Connective Tissue Disorders	3.78252
NFKB1	Infectious Disease	3.78252
NFKB1	Dermatological Diseases and Conditions	3.78252
NFKB1	Neurological Disease	3.65758
NFKB1	Inflammatory Response	3.65758
NFKB1	Inflammatory Disease	3.65758
NFKB1	Nutritional Disease	3.56067
NFKB1	Immunological Disease	3.35655
NFKB1	Hematological Disease	3.35655
NFKB1	Auditory Disease	3.25964
NFKB1	Respiratory Disease	3.25964
NFKB1	Cancer	2.97881
NFKB1	Metabolic Disease	2.93554
NFKB1	Ophthalmic Disease	2.63639
NFKB1	Hereditary Disorder	2.49621
NFKB1	Gastrointestinal Disease	2.38405
NFKB1	Endocrine System Disorders	2.26841
NFKB1	Hepatic System Disease	2.18046
NFKB1	Reproductive System Disease	1.85078
NFKB1	Renal and Urological Disease	1.78781
NFKB1	Psychological Disorders	1.38934
PPARG	Cardiovascular Disease	4.25964
PPARG	Organismal Injury and Abnormalities	4.25964
PPARG	Cancer	4.25964
PPARG	Hereditary Disorder	3.95861
PPARG	Connective Tissue Disorders	3.95861
PPARG	Inflammatory Response	3.95861
PPARG	Metabolic Disease	3.95861
PPARG	Hematological Disease	3.95861
PPARG	Nutritional Disease	3.95861
PPARG	Endocrine System Disorders	3.95861
PPARG	Infectious Disease	3.95861
PPARG	Skeletal and Muscular Disorders	3.78252
PPARG	Immunological Disease	3.65758
PPARG	Gastrointestinal Disease	3.65758
PPARG	Inflammatory Disease	3.56067
PPARG	Neurological Disease	3.48149
PPARG	Developmental Disorder	3.41454
PPARG	Reproductive System Disease	3.41454
PPARG	Renal and Urological Disease	3.14569
PPARG	Respiratory Disease	3.08355
PPARG	Hepatic System Disease	3.02919
PPARG	Hypersensitivity Response	2.71444
PPARG	Psychological Disorders	2.51145
PPARG	Dermatological Diseases and Conditions	2.48812
RBPJ	Organismal Injury and Abnormalities	4.25964
RBPJ	Developmental Disorder	4.25964
RBPJ	Hereditary Disorder	4.25964
RBPJ	Dermatological Diseases and Conditions	4.25964
RBPJ	Infectious Disease	3.95861
RBPJ	Inflammatory Response	3.95861
RBPJ	Inflammatory Disease	3.95861
RBPJ	Cardiovascular Disease	3.14569
RBPJ	Skeletal and Muscular Disorders	2.8962
RBPJ	Connective Tissue Disorders	2.8962
RBPJ	Neurological Disease	2.44612
RBPJ	Antimicrobial Response	2.27737
RBPJ	Gastrointestinal Disease	1.82102
RBPJ	Hepatic System Disease	1.82102
SMAD4	Cardiovascular Disease	4.25964
SMAD4	Developmental Disorder	4.25964
SMAD4	Hereditary Disorder	4.25964
SMAD4	Connective Tissue Disorders	4.25964
SMAD4	Neurological Disease	4.25964
SMAD4	Skeletal and Muscular Disorders	4.25964
SMAD4	Inflammatory Response	4.25964
SMAD4	Gastrointestinal Disease	4.25964
SMAD4	Dental Disease	4.25964
SMAD4	Dermatological Diseases and Conditions	4.25964
SMAD4	Cancer	3.95861
SMAD4	Hepatic System Disease	3.95861
SMAD4	Endocrine System Disorders	3.95861
SMAD4	Organismal Injury and Abnormalities	3.65758
SMAD4	Reproductive System Disease	3.65758
SMAD4	Ophthalmic Disease	3.65758
SMAD4	Psychological Disorders	2.53462
SMAD4	Renal and Urological Disease	2.37263
SMAD4	Auditory Disease	1.96658
SMAD4	Hematological Disease	1.91721
SMAD4	Inflammatory Disease	1.78781
STAT3	Cardiovascular Disease	4.25964
STAT3	Neurological Disease	4.25964
STAT3	Organismal Injury and Abnormalities	4.25964
STAT3	Inflammatory Response	4.25964
STAT3	Immunological Disease	4.25964
STAT3	Cancer	4.25964
STAT3	Metabolic Disease	4.25964
STAT3	Hematological Disease	4.25964
STAT3	Gastrointestinal Disease	4.25964
STAT3	Endocrine System Disorders	4.25964
STAT3	Inflammatory Disease	4.25964
STAT3	Developmental Disorder	3.95861
STAT3	Hereditary Disorder	3.95861
STAT3	Infectious Disease	3.95861
STAT3	Connective Tissue Disorders	3.78252
STAT3	Hepatic System Disease	3.78252
STAT3	Hypersensitivity Response	3.41454
STAT3	Skeletal and Muscular Disorders	3.21824
STAT3	Dermatological Diseases and Conditions	3.02919
STAT3	Respiratory Disease	2.87943
STAT3	Nutritional Disease	2.20621
STAT3	Psychological Disorders	2.20621
STAT3	Renal and Urological Disease	2.12263
STAT3	Reproductive System Disease	1.66154
TCF4	Hereditary Disorder	4.25964
TCF4	Neurological Disease	4.25964
TCF4	Developmental Disorder	3.11351
TCF4	Infectious Disease	2.91721
TCF4	Organismal Injury and Abnormalities	2.47366
TCF4	Reproductive System Disease	2.47366
TCF4	Psychological Disorders	1.70553
TCF4	Cancer	1.55909
TCF4	Connective Tissue Disorders	1.31695
TCF4	Skeletal and Muscular Disorders	1.31695
TCF4	Immunological Disease	1.31695
TCF4	Inflammatory Disease	1.31695
TEAD2	Cardiovascular Disease	2.56864
TEAD2	Developmental Disorder	2.56864
TEAD2	Hereditary Disorder	2.56864
TEAD2	Connective Tissue Disorders	2.14206
TEAD2	Neurological Disease	2.14206
TEAD2	Organismal Injury and Abnormalities	2.14206
TEAD2	Skeletal and Muscular Disorders	2.14206
TEAD2	Reproductive System Disease	1.56864
TP53	Hereditary Disorder	4.25964
TP53	Connective Tissue Disorders	4.25964
TP53	Neurological Disease	4.25964
TP53	Organismal Injury and Abnormalities	4.25964
TP53	Skeletal and Muscular Disorders	4.25964
TP53	Reproductive System Disease	4.25964
TP53	Immunological Disease	4.25964
TP53	Cancer	4.25964
TP53	Respiratory Disease	4.25964
TP53	Hematological Disease	4.25964
TP53	Hepatic System Disease	4.25964
TP53	Gastrointestinal Disease	4.25964
TP53	Dermatological Diseases and Conditions	4.25964
TP53	Ophthalmic Disease	4.25964
TP53	Renal and Urological Disease	4.25964
TP53	Developmental Disorder	3.95861
TP53	Metabolic Disease	3.95861
TP53	Endocrine System Disorders	3.95861
TP53	Infectious Disease	3.95861
TP53	Inflammatory Disease	3.95861
TP53	Cardiovascular Disease	3.78252
TP53	Inflammatory Response	3.78252
TP53	Nutritional Disease	3.41454
TP53	Psychological Disorders	3.18046

## Sheet: Mean Expression in 293T Cells
Bait	Mean Expression in 293T Cells as Determined by BioGPS
ATF6	962.5
CREB1	1794.3
ETS1	6.72
FOS	62.4
GLI1	44
IRF3	902.1
JUN	4666
MAX	710.2
MEF2A	141.2
MYC	4714.1
NFATC1	89.7
NFkB1	778.9
PPARG	291.3
RBPJ	1721.5
Smad4	12.49
STAT3	1389.3
TCF4	776.3
TEAD2	356.1
TP53	1725.9
FOXA1	185.2
FOXA2	8.66
FOXA3	44.4
FOXB1	25.9
FOXC1	4222.9
FOXC2	59.8
FOXD3	7.24
FOXD4	44.2
FOXE1	100
FOXF1	277.8
FOXG1	2493.9
FOXH1	38.8
FOXI1	36
FOXI2	0
FOXJ1	20.1
FOXJ2	63.4
FOXJ3	1883.4
FOXK1	1068.3
FOXK2	837.6
FOXL1	8.73
FOXL2	26.5
FOXM1	1351.7
FOXN1	12.92
FOXN2	108.7
FOXN3	49.5
FOXO1	195.3
FOXO3	2505.3
FOXO4	146.6
FOXO6	0
FOXP1	83.9
FOXP2	99.3
FOXP3	20.7
FOXP4	204.6
FOXQ1	131.2
FOXR1	4.89
FOXR2	19.5
FOXS1	35.8
