# Supplementary material for: Proteomic analyses reveal distinct chromatin-associated and soluble transcription factor complexes
Source: Mol Syst Biol. 2015 Jan 21;11(1):775. doi: 10.15252/msb.20145504 (PMC4332150; doi:10.15252/msb.20145504)
Supplement: Supplementary file 6 [file msb0011-0775-sd6.xlsx]

## Sheet: Sheet1
Bait TF	Major localization in stable cells	Localization reported	Reference	Match to the literatures?
ATF6	Cytoplasm, surrounding nucleus	ER; Nucleus upon activation	Cell 149:1257-1268(2012)	Y
CREB1	Nucleus	Nucleus	Proc. Natl. Acad. Sci. U.S.A. 100:986-991(2003)	Y
ETS1	Nucleus	Nucleus	Mol. Cell. Biol. 22:2687-2702(2002)	Y
FOS	Nucleus	Nucleus	Mol. Cell. Biol. 25:6964-6979(2005)	Y
GLI1	Cytoplasm, Nucleus	Cytoplasm; Nucleus upon activation	Nat. Cell Biol. 2:310-312(2000)	Y
IRF3	Cytoplasm	Cytoplasm; Nucleus upon activation	Mol. Cell. Biol. 20:4159-4168(2000)	Y
JUN	Nucleus	Nucleus	The Human Protein Atlas	Y
MAX	Nucleus	Nucleus	The Human Protein Atlas	Y
MEF2A	Nucleus	Nucleus	The Human Protein Atlas	Y
MYC	Nucleus	Nucleus	The Human Protein Atlas	Y
NFATC1	Cytoplasm, Nucleus	Cytoplasm; Nucleus upon activation	Nature 441:646-650(2006)	Y
NFkB1	Cytoplasm	Cytoplasm; Nucleus upon activation	Annu. Rev. Cell. Biol. 10:405-55(1994)	Y
PPARG	Nucleus	Nucleus	Nat. Commun. 3:1300(2012)	Y
RBPJ	Nucleus	Nucleus	Proc. Natl. Acad. Sci. U.S.A. 96:23-28(1999)	Y
SMAD4	Cytoplasm	Cytoplasm; Nucleus in the presence of ligand	J. Biol. Chem. 280:21329-21336(2005)	Y
STAT3	Cytoplasm	Cytoplasm; Nucleus upon activation	Proc. Natl. Acad. Sci. U.S.A. 102:8150-8155(2005)	Y
TCF4	Nucleus	Nucleus	The Human Protein Atlas	Y
TEAD2	Nucleus	Nucleus	The Human Protein Atlas, by similarity	Y
TP53	Nucleus	Nucleus	The Human Protein Atlas	Y
FOXA1	Nucleus	Nucleus	Development 132:3431-3443(2005)	Y
FOXA2	Nucleus	Nucleus; Cytoplasm upon insulin treatment	Proc. Natl. Acad. Sci. U.S.A. 100:11624-11629(2003)	Y
FOXA3	Nucleus	Nucleus	Mol. Pharmacol. 76:1104-1114(2009)	Y
FOXB1	Nucleus	Nucleus	The Universal Protein Resource, by similarity	Y
FOXC1	Nucleus	Nucleus	The Human Protein Atlas	Y
FOXC2	Nucleus	Nucleus	Mol. Cell. Biol. 33:3749-3761(2013)	Y
FOXD3	Nucleus	Nucleus	The Universal Protein Resource, by similarity	Y
FOXD4	Nucleus	Nucleus	The Universal Protein Resource, by similarity	Y
FOXE1	Nucleus	Nucleus	The Universal Protein Resource, by similarity	Y
FOXF1	Nucleus	Nucleus	The Universal Protein Resource, by similarity	Y
FOXG1	Nucleus	Nucleus	Hum. Mutat. 32:E2026-E2035(2011)	Y
FOXH1	Nucleus	Nucleus	The Universal Protein Resource, by similarity	Y
FOXI1	Nucleus	Nucleus	The Universal Protein Resource, by similarity	Y
FOXI2	Nucleus	Nucleus	The Universal Protein Resource, by similarity	Y
FOXJ1	Nucleus	Nucleus	The Universal Protein Resource, by similarity	Y
FOXJ2	Nucleus	Nucleus	The Human Protein Atlas	Y
FOXJ3	Nucleus	Nucleus	The Universal Protein Resource, by similarity	Y
FOXK1	Nucleus	Nucleus	The Human Protein Atlas	Y
FOXK2	Nucleus	Nucleus	The Human Protein Atlas	Y
FOXL1	Nucleus	Nucleus	The Universal Protein Resource, by similarity	Y
FOXL2	Nucleus	Nucleus	Cell. Signal. 21:1935-1944(2009)	Y
FOXM1	Nucleus	Nucleus	The Human Protein Atlas	Y
FOXN1	Nucleus	Nucleus	The Human Protein Atlas, by similarity	Y
FOXN2	Nucleus	Nucleus	The Human Protein Atlas	Y
FOXN3	Nucleus	Nucleus	The Human Protein Atlas, by similarity	Y
FOXO1	Cytoplasm	Cytoplasm; Nucleus upon phosphorylation	J. Biol. Chem. 277:45276-45284(2002)	Y
FOXO3	Cytoplasm	Cytoplasm; Nucleus upon phosphorylation	Cell 96:857-868(1999)	Y
FOXO4	Cytoplasm	Cytoplasm; Nucleus upon phosphorylation	Proc. Natl. Acad. Sci. U.S.A. 96:11836-11841(1999)	Y
FOXO6	Cytoplasm	Cytoplasm; Nucleus upon phosphorylation	The Universal Protein Resource, by similarity	Y
FOXP1	Nucleus	Nucleus	The Human Protein Atlas	Y
FOXP2	Nucleus	Nucleus	The Universal Protein Resource, by similarity	Y
FOXP3	Nucleus	Nucleus	The Human Protein Atlas	Y
FOXP4	Nucleus	Nucleus	The Human Protein Atlas	Y
FOXQ1	Nucleus	Nucleus	The Universal Protein Resource, by similarity	Y
FOXR1	Nucleus	Nucleus	The Universal Protein Resource, by similarity	Y
FOXR2	Nucleus	Nucleus	The Universal Protein Resource, by similarity	Y
FOXS1	Nucleus	Nucleus	The Universal Protein Resource, by similarity	Y
