# Supplementary material for: Proteomic analyses reveal distinct chromatin-associated and soluble transcription factor complexes
Source: Mol Syst Biol. 2015 Jan 21;11(1):775. doi: 10.15252/msb.20145504 (PMC4332150; doi:10.15252/msb.20145504)
Supplement: Supplementary file 7 [file msb0011-0775-sd7.xlsx]

## Sheet: protein identification list
ExpNo	Bait	Prey	SpectraC	Group
42597	ATF6-C	ATF6	12	TF
42597	ATF6-C	APOD	10	TF
42597	ATF6-C	AZGP1	10	TF
42597	ATF6-C	TUBA1A	8	TF
42597	ATF6-C	ACTA2	5	TF
42597	ATF6-C	TUBB2A	5	TF
42597	ATF6-C	TUBB3	5	TF
42597	ATF6-C	TUBB4A	5	TF
42597	ATF6-C	HSPA1A	4	TF
42597	ATF6-C	HSPA1L	4	TF
42597	ATF6-C	ACTBL2	2	TF
42597	ATF6-C	HIST1H1C	2	TF
42597	ATF6-C	RPS3	2	TF
42597	ATF6-C	SCCPDH	2	TF
42597	ATF6-C	SH3TC1	2	TF
42597	ATF6-C	TUBB1	2	TF
42597	ATF6-C	ACTB	1	TF
42597	ATF6-C	ATP1A1	1	TF
42597	ATF6-C	BLM	1	TF
42597	ATF6-C	EEF1A1	1	TF
42597	ATF6-C	HSPA5	1	TF
42597	ATF6-C	HSPA8	1	TF
42597	ATF6-C	NONO	1	TF
42597	ATF6-C	NPM1	1	TF
42597	ATF6-C	PIP	1	TF
42597	ATF6-C	PRPF40A	1	TF
42597	ATF6-C	RPL14	1	TF
42597	ATF6-C	RPS26	1	TF
42597	ATF6-C	SLC25A5	1	TF
42597	ATF6-C	UBA52	1	TF
42597	ATF6-C	UIMC1	1	TF
42597	ATF6-C	UNC5CL	1	TF
42597	ATF6-C	USP28	1	TF
42598	ATF6-S	TUBB2A	64	TF
42598	ATF6-S	TUBA1A	61	TF
42598	ATF6-S	PC	30	TF
42598	ATF6-S	ATF6	28	TF
42598	ATF6-S	ACTA2	27	TF
42598	ATF6-S	HSPA1L	27	TF
42598	ATF6-S	HSPA8	27	TF
42598	ATF6-S	HSPA9	24	TF
42598	ATF6-S	TUBB4A	24	TF
42598	ATF6-S	HSPA1A	23	TF
42598	ATF6-S	MCCC1	23	TF
42598	ATF6-S	TUBB3	23	TF
42598	ATF6-S	TUBB1	21	TF
42598	ATF6-S	ATP5A1	19	TF
42598	ATF6-S	RPS3	17	TF
42598	ATF6-S	TUBB	17	TF
42598	ATF6-S	SLC25A13	15	TF
42598	ATF6-S	IMMT	14	TF
42598	ATF6-S	SLC25A5	14	TF
42598	ATF6-S	AIFM1	12	TF
42598	ATF6-S	BCKDHA	12	TF
42598	ATF6-S	DBT	12	TF
42598	ATF6-S	TUFM	12	TF
42598	ATF6-S	PHGDH	10	TF
42598	ATF6-S	ACTB	9	TF
42598	ATF6-S	ATP1A1	9	TF
42598	ATF6-S	ATP5B	8	TF
42598	ATF6-S	EEF1A1	8	TF
42598	ATF6-S	SLC25A12	8	TF
42598	ATF6-S	XPO1	8	TF
42598	ATF6-S	RFWD2	7	TF
42598	ATF6-S	SLC25A4	7	TF
42598	ATF6-S	TUBB6	7	TF
42598	ATF6-S	GCN1L1	6	TF
42598	ATF6-S	HSPA2	6	TF
42598	ATF6-S	MCCC2	6	TF
42598	ATF6-S	RUVBL2	6	TF
42598	ATF6-S	STK40	6	TF
42598	ATF6-S	TUBB4B	6	TF
42598	ATF6-S	ATAD3A	5	TF
42598	ATF6-S	EMD	5	TF
42598	ATF6-S	IRAK1	5	TF
42598	ATF6-S	PCNA	5	TF
42598	ATF6-S	SCCPDH	5	TF
42598	ATF6-S	SFXN4	5	TF
42598	ATF6-S	TCP1	5	TF
42598	ATF6-S	UQCRC2	5	TF
42598	ATF6-S	HSPA5	4	TF
42598	ATF6-S	HSPD1	4	TF
42598	ATF6-S	PDHB	4	TF
42598	ATF6-S	PRKDC	4	TF
42598	ATF6-S	RUVBL1	4	TF
42598	ATF6-S	ACLY	3	TF
42598	ATF6-S	CDC42EP1	3	TF
42598	ATF6-S	DECR1	3	TF
42598	ATF6-S	GCDH	3	TF
42598	ATF6-S	GLUD1	3	TF
42598	ATF6-S	HAX1	3	TF
42598	ATF6-S	HIST1H1C	3	TF
42598	ATF6-S	IRS4	3	TF
42598	ATF6-S	PARG	3	TF
42598	ATF6-S	SLC25A3	3	TF
42598	ATF6-S	UBA52	3	TF
42598	ATF6-S	AFG3L2	2	TF
42598	ATF6-S	CHCHD3	2	TF
42598	ATF6-S	EEF1G	2	TF
42598	ATF6-S	ERLIN1	2	TF
42598	ATF6-S	GALK1	2	TF
42598	ATF6-S	GAPDH	2	TF
42598	ATF6-S	HSP90AB2P	2	TF
42598	ATF6-S	HSPA6	2	TF
42598	ATF6-S	LPCAT4	2	TF
42598	ATF6-S	NPEPPSL1	2	TF
42598	ATF6-S	NUP93	2	TF
42598	ATF6-S	RPN1	2	TF
42598	ATF6-S	SAMHD1	2	TF
42598	ATF6-S	SFXN2	2	TF
42598	ATF6-S	SLC25A1	2	TF
42598	ATF6-S	SLC3A2	2	TF
42598	ATF6-S	SSR3	2	TF
42598	ATF6-S	TCP11L1	2	TF
42598	ATF6-S	TELO2	2	TF
42598	ATF6-S	TFRC	2	TF
42598	ATF6-S	TIMM23B	2	TF
42598	ATF6-S	TIMM50	2	TF
42598	ATF6-S	TUBA4B	2	TF
42598	ATF6-S	VIM	2	TF
42598	ATF6-S	ABCB10	1	TF
42598	ATF6-S	ACADM	1	TF
42598	ATF6-S	AIMP1	1	TF
42598	ATF6-S	ALDH18A1	1	TF
42598	ATF6-S	ANTXR1	1	TF
42598	ATF6-S	APP	1	TF
42598	ATF6-S	BAG2	1	TF
42598	ATF6-S	BSG	1	TF
42598	ATF6-S	CBWD1	1	TF
42598	ATF6-S	CPT1A	1	TF
42598	ATF6-S	DDA1	1	TF
42598	ATF6-S	DHRS7B	1	TF
42598	ATF6-S	DNAH7	1	TF
42598	ATF6-S	DNAJA1	1	TF
42598	ATF6-S	FARSA	1	TF
42598	ATF6-S	FKBP8	1	TF
42598	ATF6-S	HADHA	1	TF
42598	ATF6-S	HSP90AB1	1	TF
42598	ATF6-S	ITSN2	1	TF
42598	ATF6-S	KIAA0317	1	TF
42598	ATF6-S	LDHB	1	TF
42598	ATF6-S	LRPPRC	1	TF
42598	ATF6-S	MCM7	1	TF
42598	ATF6-S	MLEC	1	TF
42598	ATF6-S	NDUFS1	1	TF
42598	ATF6-S	NDUFS3	1	TF
42598	ATF6-S	NPEPPS	1	TF
42598	ATF6-S	NUP205	1	TF
42598	ATF6-S	PFKP	1	TF
42598	ATF6-S	PON2	1	TF
42598	ATF6-S	PPM1F	1	TF
42598	ATF6-S	PSMD2	1	TF
42598	ATF6-S	QIL1	1	TF
42598	ATF6-S	QSOX2	1	TF
42598	ATF6-S	RCN2	1	TF
42598	ATF6-S	RPS14	1	TF
42598	ATF6-S	RPS27L	1	TF
42598	ATF6-S	SERPINH1	1	TF
42598	ATF6-S	SHMT2	1	TF
42598	ATF6-S	SLC25A11	1	TF
42598	ATF6-S	SLC25A19	1	TF
42598	ATF6-S	SLC25A6	1	TF
42598	ATF6-S	SMAD5	1	TF
42598	ATF6-S	SSR4	1	TF
42598	ATF6-S	STRN3	1	TF
42598	ATF6-S	TRAF3IP2	1	TF
42598	ATF6-S	TRAP1	1	TF
42598	ATF6-S	TRIB1	1	TF
42598	ATF6-S	YF016	1	TF
42598	ATF6-S	ZFAND1	1	TF
42599	CREB1-C	CREB1	141	TF
42599	CREB1-C	PARP1	57	TF
42599	CREB1-C	ATF1	29	TF
42599	CREB1-C	XRCC6	28	TF
42599	CREB1-C	ZNF295	26	TF
42599	CREB1-C	HSPA9	23	TF
42599	CREB1-C	XRCC5	22	TF
42599	CREB1-C	HSPA8	17	TF
42599	CREB1-C	HSPA1L	16	TF
42599	CREB1-C	HIST1H2BA	13	TF
42599	CREB1-C	JUN	13	TF
42599	CREB1-C	HSPA1A	11	TF
42599	CREB1-C	HIST3H3	10	TF
42599	CREB1-C	RBM14	9	TF
42599	CREB1-C	DBT	8	TF
42599	CREB1-C	HIST1H1C	8	TF
42599	CREB1-C	HIST1H4A	8	TF
42599	CREB1-C	HMGA1	7	TF
42599	CREB1-C	ZNF131	7	TF
42599	CREB1-C	HIST1H2AA	6	TF
42599	CREB1-C	HIST1H2BB	6	TF
42599	CREB1-C	MECP2	6	TF
42599	CREB1-C	NFIX	6	TF
42599	CREB1-C	RECQL	6	TF
42599	CREB1-C	UBA52	6	TF
42599	CREB1-C	EEF1A1	5	TF
42599	CREB1-C	HMGA2	5	TF
42599	CREB1-C	TTF2	5	TF
42599	CREB1-C	C5orf24	4	TF
42599	CREB1-C	CREM	4	TF
42599	CREB1-C	HIST1H1A	4	TF
42599	CREB1-C	HSPA2	4	TF
42599	CREB1-C	PRKDC	4	TF
42599	CREB1-C	ACTB	3	TF
42599	CREB1-C	ARNT	3	TF
42599	CREB1-C	FOXC1	3	TF
42599	CREB1-C	HIST1H2BJ	3	TF
42599	CREB1-C	HNRNPD	3	TF
42599	CREB1-C	HNRNPU	3	TF
42599	CREB1-C	NFATC2	3	TF
42599	CREB1-C	NFIA	3	TF
42599	CREB1-C	ACTA2	2	TF
42599	CREB1-C	HIST1H1B	2	TF
42599	CREB1-C	HLTF	2	TF
42599	CREB1-C	HNRNPC	2	TF
42599	CREB1-C	HOXD13	2	TF
42599	CREB1-C	JUND	2	TF
42599	CREB1-C	NFIC	2	TF
42599	CREB1-C	NFIL3	2	TF
42599	CREB1-C	NFYA	2	TF
42599	CREB1-C	NIT2	2	TF
42599	CREB1-C	PBX2	2	TF
42599	CREB1-C	POLR2A	2	TF
42599	CREB1-C	SSBP1	2	TF
42599	CREB1-C	TFAM	2	TF
42599	CREB1-C	TUBA1A	2	TF
42599	CREB1-C	TUBB2A	2	TF
42599	CREB1-C	XRCC1	2	TF
42599	CREB1-C	ATF2	1	TF
42599	CREB1-C	ATF3	1	TF
42599	CREB1-C	AVPR2	1	TF
42599	CREB1-C	C20orf72	1	TF
42599	CREB1-C	CCDC86	1	TF
42599	CREB1-C	CDK12	1	TF
42599	CREB1-C	CDX2	1	TF
42599	CREB1-C	CEBPB	1	TF
42599	CREB1-C	CEP112	1	TF
42599	CREB1-C	CHD7	1	TF
42599	CREB1-C	COL14A1	1	TF
42599	CREB1-C	DOCK4	1	TF
42599	CREB1-C	FOXK1	1	TF
42599	CREB1-C	FSHR	1	TF
42599	CREB1-C	GCC2	1	TF
42599	CREB1-C	GTF3C5	1	TF
42599	CREB1-C	HIST1H2BC	1	TF
42599	CREB1-C	HNRNPAB	1	TF
42599	CREB1-C	HNRNPH1	1	TF
42599	CREB1-C	HNRNPM	1	TF
42599	CREB1-C	HOXA10	1	TF
42599	CREB1-C	HOXB6	1	TF
42599	CREB1-C	HOXB9	1	TF
42599	CREB1-C	HSPA5	1	TF
42599	CREB1-C	MKI67	1	TF
42599	CREB1-C	MLLT4	1	TF
42599	CREB1-C	NKX2-4	1	TF
42599	CREB1-C	NRF1	1	TF
42599	CREB1-C	PCBP1	1	TF
42599	CREB1-C	POLB	1	TF
42599	CREB1-C	POLG	1	TF
42599	CREB1-C	POLR2B	1	TF
42599	CREB1-C	POTEI	1	TF
42599	CREB1-C	RAN	1	TF
42599	CREB1-C	RFX1	1	TF
42599	CREB1-C	RFX5	1	TF
42599	CREB1-C	RIN1	1	TF
42599	CREB1-C	RPA1	1	TF
42599	CREB1-C	SIN3B	1	TF
42599	CREB1-C	SP1	1	TF
42599	CREB1-C	SP3	1	TF
42599	CREB1-C	TFAP4	1	TF
42599	CREB1-C	TRIOBP	1	TF
42599	CREB1-C	TUBB	1	TF
42599	CREB1-C	UQCRC2	1	TF
42599	CREB1-C	VPS45	1	TF
42599	CREB1-C	XPC	1	TF
42600	CREB1-S	CREB1	93	TF
42600	CREB1-S	HSPA9	45	TF
42600	CREB1-S	PPM1G	32	TF
42600	CREB1-S	HSPA8	29	TF
42600	CREB1-S	ATF1	25	TF
42600	CREB1-S	HSPA1L	19	TF
42600	CREB1-S	HSPA1A	13	TF
42600	CREB1-S	XRCC6	10	TF
42600	CREB1-S	MCCC2	5	TF
42600	CREB1-S	TUBA1A	5	TF
42600	CREB1-S	RNH1	4	TF
42600	CREB1-S	SIRT1	4	TF
42600	CREB1-S	TUBB2A	4	TF
42600	CREB1-S	DBT	3	TF
42600	CREB1-S	HSPA2	3	TF
42600	CREB1-S	PSMC1	3	TF
42600	CREB1-S	ACTB	2	TF
42600	CREB1-S	ANKRD17	2	TF
42600	CREB1-S	BCKDHA	2	TF
42600	CREB1-S	C18orf25	2	TF
42600	CREB1-S	EEF1A1	2	TF
42600	CREB1-S	FAM192A	2	TF
42600	CREB1-S	HIST1H1C	2	TF
42600	CREB1-S	HIST1H2AA	2	TF
42600	CREB1-S	HSPA5	2	TF
42600	CREB1-S	TUBB1	2	TF
42600	CREB1-S	XRCC5	2	TF
42600	CREB1-S	ACTA2	1	TF
42600	CREB1-S	ANKRD11	1	TF
42600	CREB1-S	ATG3	1	TF
42600	CREB1-S	C19orf68	1	TF
42600	CREB1-S	CCDC9	1	TF
42600	CREB1-S	CHGB	1	TF
42600	CREB1-S	COL5A2	1	TF
42600	CREB1-S	DCAF16	1	TF
42600	CREB1-S	DCAF4	1	TF
42600	CREB1-S	DDB1	1	TF
42600	CREB1-S	DDX50	1	TF
42600	CREB1-S	DVL2	1	TF
42600	CREB1-S	ERCC3	1	TF
42600	CREB1-S	GAPDH	1	TF
42600	CREB1-S	KALRN	1	TF
42600	CREB1-S	NPIPL3	1	TF
42600	CREB1-S	PARP1	1	TF
42600	CREB1-S	PKD1L1	1	TF
42600	CREB1-S	POTEI	1	TF
42600	CREB1-S	PRKCB	1	TF
42600	CREB1-S	PSMC5	1	TF
42600	CREB1-S	PSMD2	1	TF
42600	CREB1-S	PSMD8	1	TF
42600	CREB1-S	RIN1	1	TF
42600	CREB1-S	RPS3	1	TF
42600	CREB1-S	SPATA19	1	TF
42600	CREB1-S	TRIM5	1	TF
42600	CREB1-S	TTC7A	1	TF
42600	CREB1-S	TUBB	1	TF
42600	CREB1-S	TUBB3	1	TF
42600	CREB1-S	TUBB4A	1	TF
42600	CREB1-S	TUBB4B	1	TF
42600	CREB1-S	UBE2R2	1	TF
42600	CREB1-S	ZCWPW1	1	TF
42600	CREB1-S	ZNF552	1	TF
42603	ETS1-C	ETS1	42	TF
42603	ETS1-C	ETS1	17	TF
42603	ETS1-C	HSPA1L	14	TF
42603	ETS1-C	HSPA1A	11	TF
42603	ETS1-C	TUBA1A	11	TF
42603	ETS1-C	TUBB2A	7	TF
42603	ETS1-C	TUBB4A	6	TF
42603	ETS1-C	ACTA2	5	TF
42603	ETS1-C	TUBB3	4	TF
42603	ETS1-C	TUBB	3	TF
42603	ETS1-C	EEF1A1	2	TF
42603	ETS1-C	HIST1H1C	2	TF
42603	ETS1-C	HNRNPH1	2	TF
42603	ETS1-C	HSPA8	2	TF
42603	ETS1-C	TUBB1	2	TF
42603	ETS1-C	ACO1	1	TF
42603	ETS1-C	ACTB	1	TF
42603	ETS1-C	APOA1	1	TF
42603	ETS1-C	CLASP2	1	TF
42603	ETS1-C	COL14A1	1	TF
42603	ETS1-C	CREB1	1	TF
42603	ETS1-C	EHD2	1	TF
42603	ETS1-C	EMD	1	TF
42603	ETS1-C	FARSA	1	TF
42603	ETS1-C	HSPA2	1	TF
42603	ETS1-C	LYZ	1	TF
42603	ETS1-C	PRKCB	1	TF
42603	ETS1-C	SLC25A3	1	TF
42603	ETS1-C	SLC25A38	1	TF
42603	ETS1-C	TOP1	1	TF
42603	ETS1-C	UBA52	1	TF
42603	ETS1-C	UQCRC2	1	TF
42603	ETS1-C	UTP6	1	TF
42603	ETS1-C	VIM	1	TF
42604	ETS1-S	ETS1	264	TF
42604	ETS1-S	TUBA1A	157	TF
42604	ETS1-S	ETS1	138	TF
42604	ETS1-S	TUBB2A	80	TF
42604	ETS1-S	MCCC1	76	TF
42604	ETS1-S	HSPA1A	74	TF
42604	ETS1-S	PC	56	TF
42604	ETS1-S	HSPA1L	44	TF
42604	ETS1-S	ACTA2	36	TF
42604	ETS1-S	TUBB4A	35	TF
42604	ETS1-S	DBT	30	TF
42604	ETS1-S	HSPA8	28	TF
42604	ETS1-S	BCKDHA	27	TF
42604	ETS1-S	TUBB	27	TF
42604	ETS1-S	TUBB1	24	TF
42604	ETS1-S	TUBB3	24	TF
42604	ETS1-S	ACTB	22	TF
42604	ETS1-S	AIFM1	21	TF
42604	ETS1-S	EEF1A1	21	TF
42604	ETS1-S	SLC25A5	19	TF
42604	ETS1-S	HSPA9	18	TF
42604	ETS1-S	ATP5A1	17	TF
42604	ETS1-S	RPS3	16	TF
42604	ETS1-S	TUBA1C	16	TF
42604	ETS1-S	TUFM	16	TF
42604	ETS1-S	SLC25A13	14	TF
42604	ETS1-S	SLC25A4	14	TF
42604	ETS1-S	TCP1	13	TF
42604	ETS1-S	MCCC2	10	TF
42604	ETS1-S	PHGDH	9	TF
42604	ETS1-S	SLC25A12	9	TF
42604	ETS1-S	ATP1A1	8	TF
42604	ETS1-S	ATP5B	7	TF
42604	ETS1-S	HSPA2	7	TF
42604	ETS1-S	UBA52	7	TF
42604	ETS1-S	VIM	7	TF
42604	ETS1-S	EMD	6	TF
42604	ETS1-S	RUVBL1	6	TF
42604	ETS1-S	TUBB4B	6	TF
42604	ETS1-S	HSPA5	5	TF
42604	ETS1-S	PKM	5	TF
42604	ETS1-S	RPN1	5	TF
42604	ETS1-S	RUVBL2	5	TF
42604	ETS1-S	BCKDHB	4	TF
42604	ETS1-S	GCN1L1	4	TF
42604	ETS1-S	PCNA	4	TF
42604	ETS1-S	SLC25A1	4	TF
42604	ETS1-S	TUBB6	4	TF
42604	ETS1-S	ACACA	3	TF
42604	ETS1-S	ALDH1B1	3	TF
42604	ETS1-S	CHI3L2	3	TF
42604	ETS1-S	GALK1	3	TF
42604	ETS1-S	GCDH	3	TF
42604	ETS1-S	IRAK1	3	TF
42604	ETS1-S	IRS4	3	TF
42604	ETS1-S	PDHB	3	TF
42604	ETS1-S	SLC25A11	3	TF
42604	ETS1-S	SLC25A3	3	TF
42604	ETS1-S	THUMPD1	3	TF
42604	ETS1-S	TUBA1B	3	TF
42604	ETS1-S	TUBA4B	3	TF
42604	ETS1-S	ATP2B1	2	TF
42604	ETS1-S	BSG	2	TF
42604	ETS1-S	CAD	2	TF
42604	ETS1-S	CHCHD3	2	TF
42604	ETS1-S	DNAJA1	2	TF
42604	ETS1-S	ERLIN1	2	TF
42604	ETS1-S	GAPDH	2	TF
42604	ETS1-S	HSPA6	2	TF
42604	ETS1-S	OAT	2	TF
42604	ETS1-S	PCBP1	2	TF
42604	ETS1-S	SLC25A6	2	TF
42604	ETS1-S	SSR3	2	TF
42604	ETS1-S	TIMM50	2	TF
42604	ETS1-S	TUBB2B	2	TF
42604	ETS1-S	UQCRC2	2	TF
42604	ETS1-S	XPO1	2	TF
42604	ETS1-S	ADAM28	1	TF
42604	ETS1-S	ALDOA	1	TF
42604	ETS1-S	ATP5C1	1	TF
42604	ETS1-S	ATP6V1H	1	TF
42604	ETS1-S	ATXN10	1	TF
42604	ETS1-S	AUP1	1	TF
42604	ETS1-S	BDP1	1	TF
42604	ETS1-S	CBS	1	TF
42604	ETS1-S	CCT6A	1	TF
42604	ETS1-S	CISD1	1	TF
42604	ETS1-S	CNGA4	1	TF
42604	ETS1-S	CYC1	1	TF
42604	ETS1-S	DDX39A	1	TF
42604	ETS1-S	DNAJB3	1	TF
42604	ETS1-S	EEF1G	1	TF
42604	ETS1-S	ENO1	1	TF
42604	ETS1-S	FAR1	1	TF
42604	ETS1-S	FARSA	1	TF
42604	ETS1-S	GCAT	1	TF
42604	ETS1-S	GLUD1	1	TF
42604	ETS1-S	HK1	1	TF
42604	ETS1-S	HNRNPH1	1	TF
42604	ETS1-S	HSP90AB2P	1	TF
42604	ETS1-S	HSP90AB3P	1	TF
42604	ETS1-S	IBTK	1	TF
42604	ETS1-S	IYD	1	TF
42604	ETS1-S	KIAA1875	1	TF
42604	ETS1-S	LARS	1	TF
42604	ETS1-S	MAP3K6	1	TF
42604	ETS1-S	MGARP	1	TF
42604	ETS1-S	MRM1	1	TF
42604	ETS1-S	NCKAP5	1	TF
42604	ETS1-S	NCLN	1	TF
42604	ETS1-S	NDUFA4	1	TF
42604	ETS1-S	NPEPPS	1	TF
42604	ETS1-S	NSF	1	TF
42604	ETS1-S	PCCB	1	TF
42604	ETS1-S	PRDX4	1	TF
42604	ETS1-S	RPL11	1	TF
42604	ETS1-S	RPL38	1	TF
42604	ETS1-S	RPS27L	1	TF
42604	ETS1-S	SEMG1	1	TF
42604	ETS1-S	SFXN1	1	TF
42604	ETS1-S	SFXN2	1	TF
42604	ETS1-S	SFXN4	1	TF
42604	ETS1-S	SGK071	1	TF
42604	ETS1-S	SLC12A2	1	TF
42604	ETS1-S	SLC16A1	1	TF
42604	ETS1-S	SLC25A10	1	TF
42604	ETS1-S	SLC25A22	1	TF
42604	ETS1-S	SRPRB	1	TF
42604	ETS1-S	SSR1	1	TF
42604	ETS1-S	TCERG1L	1	TF
42604	ETS1-S	TIMM21	1	TF
42604	ETS1-S	TIMM23B	1	TF
42604	ETS1-S	TIMMDC1	1	TF
42604	ETS1-S	TRAP1	1	TF
42604	ETS1-S	TRIM28	1	TF
35667	FOS-C	JUN	35	TF
35667	FOS-C	HSPA5	33	TF
35667	FOS-C	FOS	30	TF
35667	FOS-C	HSPA8	21	TF
35667	FOS-C	HSPA1A	14	TF
35667	FOS-C	HSPA1L	13	TF
35667	FOS-C	TUBB2C	13	TF
35667	FOS-C	JUND	12	TF
35667	FOS-C	JUNB	10	TF
35667	FOS-C	ATF7	8	TF
35667	FOS-C	HSPA9	7	TF
35667	FOS-C	DBT	6	TF
35667	FOS-C	EEF1A2	6	TF
35667	FOS-C	IGHA1	6	TF
35667	FOS-C	SLC25A5	6	TF
35667	FOS-C	HIST1H4J	5	TF
35667	FOS-C	HSPA7	5	TF
35667	FOS-C	TUBA1C	5	TF
35667	FOS-C	TUBA4A	5	TF
35667	FOS-C	VDAC2	5	TF
35667	FOS-C	TUBB	4	TF
35667	FOS-C	EEF1A1	3	TF
35667	FOS-C	PARP1	3	TF
35667	FOS-C	ACTBL2	2	TF
35667	FOS-C	BAT1	2	TF
35667	FOS-C	C1QBP	2	TF
35667	FOS-C	C20orf114	2	TF
35667	FOS-C	EEF1D	2	TF
35667	FOS-C	EEF1G	2	TF
35667	FOS-C	HIST2H3D	2	TF
35667	FOS-C	HOXD13	2	TF
35667	FOS-C	IGLC1	2	TF
35667	FOS-C	LTF	2	TF
35667	FOS-C	PRDX1	2	TF
35667	FOS-C	PRDX4	2	TF
35667	FOS-C	RPS14	2	TF
35667	FOS-C	RPS3	2	TF
35667	FOS-C	TUBB1	2	TF
35667	FOS-C	ACTA2	1	TF
35667	FOS-C	ACTB	1	TF
35667	FOS-C	ATP5B	1	TF
35667	FOS-C	C3orf49	1	TF
35667	FOS-C	CEBPB	1	TF
35667	FOS-C	CREB5	1	TF
35667	FOS-C	EIF4A1	1	TF
35667	FOS-C	H2AFV	1	TF
35667	FOS-C	HIST1H2AB	1	TF
35667	FOS-C	HIST2H2BE	1	TF
35667	FOS-C	HP	1	TF
35667	FOS-C	IGJ	1	TF
35667	FOS-C	IPI:IPI00382749.1	1	TF
35667	FOS-C	IPI:IPI00384397.1	1	TF
35667	FOS-C	IPI:IPI00550731.2	1	TF
35667	FOS-C	IPI:IPI00911039.1	1	TF
35667	FOS-C	MAFF	1	TF
35667	FOS-C	MUC5AC	1	TF
35667	FOS-C	MUC5B	1	TF
35667	FOS-C	PHGDH	1	TF
35667	FOS-C	PSMA5	1	TF
35667	FOS-C	RFWD2	1	TF
35667	FOS-C	RPL26L1	1	TF
35667	FOS-C	RPL3	1	TF
35667	FOS-C	RPL7	1	TF
35667	FOS-C	RPS16	1	TF
35667	FOS-C	TRIB1	1	TF
35667	FOS-C	TUFM	1	TF
35667	FOS-C	UMPS	1	TF
35855	FOS(TNF)-C	JUN	44	TF
35855	FOS(TNF)-C	FOS	39	TF
35855	FOS(TNF)-C	JUNB	17	TF
35855	FOS(TNF)-C	JUND	15	TF
35855	FOS(TNF)-C	HSPA8	14	TF
35855	FOS(TNF)-C	HSPA1A	13	TF
35855	FOS(TNF)-C	HSPA9	13	TF
35855	FOS(TNF)-C	ATF7	12	TF
35855	FOS(TNF)-C	DBT	12	TF
35855	FOS(TNF)-C	HSPA1L	12	TF
35855	FOS(TNF)-C	TUBB2C	12	TF
35855	FOS(TNF)-C	HSPA5	10	TF
35855	FOS(TNF)-C	SLC25A5	9	TF
35855	FOS(TNF)-C	PARP1	8	TF
35855	FOS(TNF)-C	SLC25A13	8	TF
35855	FOS(TNF)-C	EEF1G	7	TF
35855	FOS(TNF)-C	C1QBP	6	TF
35855	FOS(TNF)-C	PRDX1	6	TF
35855	FOS(TNF)-C	TUBA4A	6	TF
35855	FOS(TNF)-C	CREB5	5	TF
35855	FOS(TNF)-C	NFATC1	5	TF
35855	FOS(TNF)-C	PPM1G	5	TF
35855	FOS(TNF)-C	TUBB	5	TF
35855	FOS(TNF)-C	VDAC2	5	TF
35855	FOS(TNF)-C	EEF1D	4	TF
35855	FOS(TNF)-C	RFWD2	4	TF
35855	FOS(TNF)-C	RPS3	4	TF
35855	FOS(TNF)-C	RUVBL2	4	TF
35855	FOS(TNF)-C	TUBB1	4	TF
35855	FOS(TNF)-C	XRCC5	4	TF
35855	FOS(TNF)-C	ACTA2	3	TF
35855	FOS(TNF)-C	ACTB	3	TF
35855	FOS(TNF)-C	EEF1A2	3	TF
35855	FOS(TNF)-C	HIST1H4J	3	TF
35855	FOS(TNF)-C	HIST2H2BE	3	TF
35855	FOS(TNF)-C	HSPA7	3	TF
35855	FOS(TNF)-C	MAPK1	3	TF
35855	FOS(TNF)-C	RUVBL1	3	TF
35855	FOS(TNF)-C	SLC25A10	3	TF
35855	FOS(TNF)-C	SLC25A12	3	TF
35855	FOS(TNF)-C	SMARCE1	3	TF
35855	FOS(TNF)-C	TFAM	3	TF
35855	FOS(TNF)-C	TUBA1C	3	TF
35855	FOS(TNF)-C	VDAC3	3	TF
35855	FOS(TNF)-C	XRCC6	3	TF
35855	FOS(TNF)-C	ACTBL2	2	TF
35855	FOS(TNF)-C	ATF2	2	TF
35855	FOS(TNF)-C	HNRNPF	2	TF
35855	FOS(TNF)-C	MAFF	2	TF
35855	FOS(TNF)-C	NFATC3	2	TF
35855	FOS(TNF)-C	NFIX	2	TF
35855	FOS(TNF)-C	NPM1	2	TF
35855	FOS(TNF)-C	NR2F1	2	TF
35855	FOS(TNF)-C	NR2F6	2	TF
35855	FOS(TNF)-C	PHGDH	2	TF
35855	FOS(TNF)-C	PLK1	2	TF
35855	FOS(TNF)-C	PSMC5	2	TF
35855	FOS(TNF)-C	RECQL	2	TF
35855	FOS(TNF)-C	RNH1	2	TF
35855	FOS(TNF)-C	SLC25A1	2	TF
35855	FOS(TNF)-C	SLC25A11	2	TF
35855	FOS(TNF)-C	SMARCC1	2	TF
35855	FOS(TNF)-C	SMARCC2	2	TF
35855	FOS(TNF)-C	STUB1	2	TF
35855	FOS(TNF)-C	TUFM	2	TF
35855	FOS(TNF)-C	ALDH18A1	1	TF
35855	FOS(TNF)-C	BAT1	1	TF
35855	FOS(TNF)-C	CEBPB	1	TF
35855	FOS(TNF)-C	CHAF1B	1	TF
35855	FOS(TNF)-C	DDX39	1	TF
35855	FOS(TNF)-C	DHX15	1	TF
35855	FOS(TNF)-C	DPF2	1	TF
35855	FOS(TNF)-C	EIF4A1	1	TF
35855	FOS(TNF)-C	GAPDH	1	TF
35855	FOS(TNF)-C	GTF3C5	1	TF
35855	FOS(TNF)-C	HIST2H3D	1	TF
35855	FOS(TNF)-C	HNRNPH1	1	TF
35855	FOS(TNF)-C	HOXD13	1	TF
35855	FOS(TNF)-C	HSP90AA1	1	TF
35855	FOS(TNF)-C	HSP90AA2	1	TF
35855	FOS(TNF)-C	HSPD1	1	TF
35855	FOS(TNF)-C	IPO7	1	TF
35855	FOS(TNF)-C	KHSRP	1	TF
35855	FOS(TNF)-C	MCCC2	1	TF
35855	FOS(TNF)-C	MTCH1	1	TF
35855	FOS(TNF)-C	MTHFD2	1	TF
35855	FOS(TNF)-C	PRPSAP1	1	TF
35855	FOS(TNF)-C	PSMC1	1	TF
35855	FOS(TNF)-C	RAD18	1	TF
35855	FOS(TNF)-C	RBM9	1	TF
35855	FOS(TNF)-C	RPA1	1	TF
35855	FOS(TNF)-C	RPN1	1	TF
35855	FOS(TNF)-C	RPS14	1	TF
35855	FOS(TNF)-C	RPS4X	1	TF
35855	FOS(TNF)-C	SATB1	1	TF
35855	FOS(TNF)-C	SATB2	1	TF
35855	FOS(TNF)-C	SLC25A3	1	TF
35855	FOS(TNF)-C	SLC25A6	1	TF
35855	FOS(TNF)-C	SMARCB1	1	TF
35855	FOS(TNF)-C	TEAD4	1	TF
35855	FOS(TNF)-C	TRIM72	1	TF
35855	FOS(TNF)-C	VDAC1	1	TF
35855	FOS(TNF)-C	VTN	1	TF
35855	FOS(TNF)-C	YWHAZ	1	TF
35856	FOS(TNF)-S	FOS	56	TF
35856	FOS(TNF)-S	HSPA5	36	TF
35856	FOS(TNF)-S	HSPA9	36	TF
35856	FOS(TNF)-S	HSPA8	34	TF
35856	FOS(TNF)-S	TUBB2C	34	TF
35856	FOS(TNF)-S	C1QBP	31	TF
35856	FOS(TNF)-S	HSPA1A	24	TF
35856	FOS(TNF)-S	TUBA4A	24	TF
35856	FOS(TNF)-S	ACACA	22	TF
35856	FOS(TNF)-S	EEF1G	19	TF
35856	FOS(TNF)-S	MCCC2	19	TF
35856	FOS(TNF)-S	HSPA1L	18	TF
35856	FOS(TNF)-S	JUN	18	TF
35856	FOS(TNF)-S	MCCC1	16	TF
35856	FOS(TNF)-S	VARS	15	TF
35856	FOS(TNF)-S	HSPH1	14	TF
35856	FOS(TNF)-S	RPS3	14	TF
35856	FOS(TNF)-S	TUBB	14	TF
35856	FOS(TNF)-S	DBT	13	TF
35856	FOS(TNF)-S	PCCB	13	TF
35856	FOS(TNF)-S	SLC25A5	13	TF
35856	FOS(TNF)-S	TUFM	13	TF
35856	FOS(TNF)-S	ATF7	12	TF
35856	FOS(TNF)-S	PPM1G	12	TF
35856	FOS(TNF)-S	PSMC5	12	TF
35856	FOS(TNF)-S	TUBB1	12	TF
35856	FOS(TNF)-S	YEATS4	11	TF
35856	FOS(TNF)-S	EEF1A2	10	TF
35856	FOS(TNF)-S	EEF1D	10	TF
35856	FOS(TNF)-S	PC	10	TF
35856	FOS(TNF)-S	PRDX1	9	TF
35856	FOS(TNF)-S	RNH1	9	TF
35856	FOS(TNF)-S	CDK4	8	TF
35856	FOS(TNF)-S	PCCA	8	TF
35856	FOS(TNF)-S	ATF2	7	TF
35856	FOS(TNF)-S	C17orf70	7	TF
35856	FOS(TNF)-S	CHEK2	7	TF
35856	FOS(TNF)-S	EEF2	7	TF
35856	FOS(TNF)-S	JUND	7	TF
35856	FOS(TNF)-S	TUBA1C	7	TF
35856	FOS(TNF)-S	MAGED2	6	TF
35856	FOS(TNF)-S	MAPK1	6	TF
35856	FOS(TNF)-S	TCP1	6	TF
35856	FOS(TNF)-S	AHCYL2	5	TF
35856	FOS(TNF)-S	AIFM1	5	TF
35856	FOS(TNF)-S	ANKRD17	5	TF
35856	FOS(TNF)-S	ATP5A1	5	TF
35856	FOS(TNF)-S	CAPZA1	5	TF
35856	FOS(TNF)-S	GALK1	5	TF
35856	FOS(TNF)-S	MTMR1	5	TF
35856	FOS(TNF)-S	PRMT5	5	TF
35856	FOS(TNF)-S	PSMC3	5	TF
35856	FOS(TNF)-S	SEMG2	5	TF
35856	FOS(TNF)-S	USP7	5	TF
35856	FOS(TNF)-S	AHCYL1	4	TF
35856	FOS(TNF)-S	ATP1A1	4	TF
35856	FOS(TNF)-S	EEF1A1	4	TF
35856	FOS(TNF)-S	EEF1B2	4	TF
35856	FOS(TNF)-S	HSPA7	4	TF
35856	FOS(TNF)-S	IDE	4	TF
35856	FOS(TNF)-S	NPM1	4	TF
35856	FOS(TNF)-S	SIRT1	4	TF
35856	FOS(TNF)-S	C17orf70	3	TF
35856	FOS(TNF)-S	CAPZB	3	TF
35856	FOS(TNF)-S	CCT6A	3	TF
35856	FOS(TNF)-S	CSDE1	3	TF
35856	FOS(TNF)-S	DNAJA2	3	TF
35856	FOS(TNF)-S	GAPDH	3	TF
35856	FOS(TNF)-S	HSPA4L	3	TF
35856	FOS(TNF)-S	JUNB	3	TF
35856	FOS(TNF)-S	KBTBD6	3	TF
35856	FOS(TNF)-S	KBTBD7	3	TF
35856	FOS(TNF)-S	PPP1R12A	3	TF
35856	FOS(TNF)-S	SLC25A3	3	TF
35856	FOS(TNF)-S	SSU72	3	TF
35856	FOS(TNF)-S	THOC3	3	TF
35856	FOS(TNF)-S	UBC	3	TF
35856	FOS(TNF)-S	ACTA2	2	TF
35856	FOS(TNF)-S	ALDH1B1	2	TF
35856	FOS(TNF)-S	ANKHD1	2	TF
35856	FOS(TNF)-S	BAG2	2	TF
35856	FOS(TNF)-S	BAG5	2	TF
35856	FOS(TNF)-S	BAT1	2	TF
35856	FOS(TNF)-S	BCKDHA	2	TF
35856	FOS(TNF)-S	C5orf44	2	TF
35856	FOS(TNF)-S	CARM1	2	TF
35856	FOS(TNF)-S	CCT2	2	TF
35856	FOS(TNF)-S	CCT8	2	TF
35856	FOS(TNF)-S	CENPO	2	TF
35856	FOS(TNF)-S	CPVL	2	TF
35856	FOS(TNF)-S	CREB5	2	TF
35856	FOS(TNF)-S	CTBP1	2	TF
35856	FOS(TNF)-S	DNAJC7	2	TF
35856	FOS(TNF)-S	ENO1	2	TF
35856	FOS(TNF)-S	FOSB	2	TF
35856	FOS(TNF)-S	GLO1	2	TF
35856	FOS(TNF)-S	HSD17B10	2	TF
35856	FOS(TNF)-S	HSP90AA2	2	TF
35856	FOS(TNF)-S	HSPA4	2	TF
35856	FOS(TNF)-S	HSPBP1	2	TF
35856	FOS(TNF)-S	KHSRP	2	TF
35856	FOS(TNF)-S	MAPK3	2	TF
35856	FOS(TNF)-S	MAPK9	2	TF
35856	FOS(TNF)-S	MTHFD1	2	TF
35856	FOS(TNF)-S	NFATC2IP	2	TF
35856	FOS(TNF)-S	PCCA	2	TF
35856	FOS(TNF)-S	PDLIM5	2	TF
35856	FOS(TNF)-S	PELO	2	TF
35856	FOS(TNF)-S	PHGDH	2	TF
35856	FOS(TNF)-S	PPP2R2A	2	TF
35856	FOS(TNF)-S	RUVBL1	2	TF
35856	FOS(TNF)-S	SLC25A6	2	TF
35856	FOS(TNF)-S	STUB1	2	TF
35856	FOS(TNF)-S	TMLHE	2	TF
35856	FOS(TNF)-S	TUBB3	2	TF
35856	FOS(TNF)-S	UBA1	2	TF
35856	FOS(TNF)-S	UBA1	2	TF
35856	FOS(TNF)-S	VIM	2	TF
35856	FOS(TNF)-S	YWHAE	2	TF
35856	FOS(TNF)-S	ACTB	1	TF
35856	FOS(TNF)-S	ACTR1A	1	TF
35856	FOS(TNF)-S	ACTR6	1	TF
35856	FOS(TNF)-S	BANP	1	TF
35856	FOS(TNF)-S	CEP97	1	TF
35856	FOS(TNF)-S	DCTPP1	1	TF
35856	FOS(TNF)-S	DNAJA1	1	TF
35856	FOS(TNF)-S	DSG1	1	TF
35856	FOS(TNF)-S	GMPS	1	TF
35856	FOS(TNF)-S	GOPC	1	TF
35856	FOS(TNF)-S	HAT1	1	TF
35856	FOS(TNF)-S	HNRNPF	1	TF
35856	FOS(TNF)-S	HNRNPK	1	TF
35856	FOS(TNF)-S	HSP90AA1	1	TF
35856	FOS(TNF)-S	HSPD1	1	TF
35856	FOS(TNF)-S	HSPD1	1	TF
35856	FOS(TNF)-S	IPI:IPI00328587.4	1	TF
35856	FOS(TNF)-S	IPI:IPI00911039.1	1	TF
35856	FOS(TNF)-S	IPO7	1	TF
35856	FOS(TNF)-S	JMJD6	1	TF
35856	FOS(TNF)-S	LBR	1	TF
35856	FOS(TNF)-S	MOCS3	1	TF
35856	FOS(TNF)-S	NAP1L1	1	TF
35856	FOS(TNF)-S	NUBP2	1	TF
35856	FOS(TNF)-S	PCBP1	1	TF
35856	FOS(TNF)-S	PCBP2	1	TF
35856	FOS(TNF)-S	PCCA	1	TF
35856	FOS(TNF)-S	PDHB	1	TF
35856	FOS(TNF)-S	PLD3	1	TF
35856	FOS(TNF)-S	POLDIP2	1	TF
35856	FOS(TNF)-S	PRDX4	1	TF
35856	FOS(TNF)-S	PSMC1	1	TF
35856	FOS(TNF)-S	PSMD11	1	TF
35856	FOS(TNF)-S	PSMD12	1	TF
35856	FOS(TNF)-S	RBBP4	1	TF
35856	FOS(TNF)-S	RPS20	1	TF
35856	FOS(TNF)-S	RTCD1	1	TF
35856	FOS(TNF)-S	SCRIB	1	TF
35856	FOS(TNF)-S	SET	1	TF
35856	FOS(TNF)-S	TIMM50	1	TF
35856	FOS(TNF)-S	TPI1	1	TF
35856	FOS(TNF)-S	TRIM65	1	TF
35856	FOS(TNF)-S	TUBA1A	1	TF
35856	FOS(TNF)-S	TUBA3D	1	TF
35856	FOS(TNF)-S	TUBA4B	1	TF
35856	FOS(TNF)-S	TUBB2A	1	TF
35856	FOS(TNF)-S	TUBB6	1	TF
35856	FOS(TNF)-S	UBXN7	1	TF
35856	FOS(TNF)-S	UMPS	1	TF
35856	FOS(TNF)-S	VPS26B	1	TF
35856	FOS(TNF)-S	VPS35	1	TF
35856	FOS(TNF)-S	WDR68	1	TF
35666	FOS-S	HSPA5	75	TF
35666	FOS-S	FOS	72	TF
35666	FOS-S	HSPA8	47	TF
35666	FOS-S	C1QBP	44	TF
35666	FOS-S	HSPA9	28	TF
35666	FOS-S	HSPA1A	27	TF
35666	FOS-S	TUBB2C	24	TF
35666	FOS-S	HSPA1L	23	TF
35666	FOS-S	TUBA4A	20	TF
35666	FOS-S	ATF7	15	TF
35666	FOS-S	PPM1G	11	TF
35666	FOS-S	PRDX1	11	TF
35666	FOS-S	RPS3	11	TF
35666	FOS-S	SLC25A5	11	TF
35666	FOS-S	EEF1D	10	TF
35666	FOS-S	AHCYL2	9	TF
35666	FOS-S	MCCC2	9	TF
35666	FOS-S	TUBA1C	9	TF
35666	FOS-S	TUBB	9	TF
35666	FOS-S	AHCYL1	8	TF
35666	FOS-S	TUBB1	8	TF
35666	FOS-S	EEF1G	7	TF
35666	FOS-S	HSPA7	7	TF
35666	FOS-S	ATF2	6	TF
35666	FOS-S	EEF1A2	6	TF
35666	FOS-S	MCCC1	6	TF
35666	FOS-S	PSMC5	6	TF
35666	FOS-S	EEF1A1	5	TF
35666	FOS-S	JUND	5	TF
35666	FOS-S	MAPK1	5	TF
35666	FOS-S	PC	5	TF
35666	FOS-S	AIFM1	4	TF
35666	FOS-S	HSPA4L	4	TF
35666	FOS-S	HSPH1	4	TF
35666	FOS-S	PRDX4	4	TF
35666	FOS-S	RNH1	4	TF
35666	FOS-S	RPA1	4	TF
35666	FOS-S	VARS	4	TF
35666	FOS-S	ACTA2	3	TF
35666	FOS-S	CAPZB	3	TF
35666	FOS-S	CREB5	3	TF
35666	FOS-S	DBT	3	TF
35666	FOS-S	EEF1B2	3	TF
35666	FOS-S	EMD	3	TF
35666	FOS-S	GALK1	3	TF
35666	FOS-S	MAGED2	3	TF
35666	FOS-S	SLC25A3	3	TF
35666	FOS-S	AHCY	2	TF
35666	FOS-S	ANKHD1	2	TF
35666	FOS-S	C17orf70	2	TF
35666	FOS-S	C17orf70	2	TF
35666	FOS-S	GAPDH	2	TF
35666	FOS-S	GLO1	2	TF
35666	FOS-S	HSPA4	2	TF
35666	FOS-S	HSPBP1	2	TF
35666	FOS-S	IRAK1	2	TF
35666	FOS-S	JUNB	2	TF
35666	FOS-S	MAPK3	2	TF
35666	FOS-S	NPM1	2	TF
35666	FOS-S	PRDX2	2	TF
35666	FOS-S	PSMC3	2	TF
35666	FOS-S	RFWD2	2	TF
35666	FOS-S	RPL11	2	TF
35666	FOS-S	RPS18	2	TF
35666	FOS-S	SLC25A10	2	TF
35666	FOS-S	SSBP1	2	TF
35666	FOS-S	STK40	2	TF
35666	FOS-S	TGM3	2	TF
35666	FOS-S	TMPO	2	TF
35666	FOS-S	TMPO	2	TF
35666	FOS-S	TRIB1	2	TF
35666	FOS-S	USP7	2	TF
35666	FOS-S	VDAC2	2	TF
35666	FOS-S	ACACA	1	TF
35666	FOS-S	ACTB	1	TF
35666	FOS-S	ACTR1A	1	TF
35666	FOS-S	ANKRD17	1	TF
35666	FOS-S	ATP5A1	1	TF
35666	FOS-S	BANF1	1	TF
35666	FOS-S	BAT1	1	TF
35666	FOS-S	CHCHD2	1	TF
35666	FOS-S	CHEK2	1	TF
35666	FOS-S	IPI:IPI00910738.1	1	TF
35666	FOS-S	KBTBD7	1	TF
35666	FOS-S	LBR	1	TF
35666	FOS-S	LEMD2	1	TF
35666	FOS-S	LOC388720	1	TF
35666	FOS-S	LSM12	1	TF
35666	FOS-S	LY6G5B	1	TF
35666	FOS-S	NFATC2IP	1	TF
35666	FOS-S	PELO	1	TF
35666	FOS-S	PHB2	1	TF
35666	FOS-S	PSMC1	1	TF
35666	FOS-S	PSMD12	1	TF
35666	FOS-S	PSMD9	1	TF
35666	FOS-S	RPA2	1	TF
35666	FOS-S	SET	1	TF
35666	FOS-S	SLC25A6	1	TF
35666	FOS-S	SSR1	1	TF
35666	FOS-S	SSU72	1	TF
35666	FOS-S	TFAM	1	TF
35666	FOS-S	TRIM72	1	TF
35666	FOS-S	TUBA1A	1	TF
35666	FOS-S	TUBA4B	1	TF
35666	FOS-S	TUBB4	1	TF
35666	FOS-S	UBA1	1	TF
35666	FOS-S	VRK3	1	TF
35666	FOS-S	YEATS4	1	TF
35666	FOS-S	ZER1	1	TF
35361	FOXA1-C	KPNB1	59	TF
35361	FOXA1-C	FOXA1	25	TF
35361	FOXA1-C	DBT	22	TF
35361	FOXA1-C	TUBA4A	19	TF
35361	FOXA1-C	HSPA8	18	TF
35361	FOXA1-C	TUBB2C	18	TF
35361	FOXA1-C	PARP1	15	TF
35361	FOXA1-C	HSPA1L	14	TF
35361	FOXA1-C	SLC25A5	13	TF
35361	FOXA1-C	SATB1	11	TF
35361	FOXA1-C	TFAM	11	TF
35361	FOXA1-C	CAD	10	TF
35361	FOXA1-C	VIM	10	TF
35361	FOXA1-C	ACTBL2	9	TF
35361	FOXA1-C	HIST2H2BE	9	TF
35361	FOXA1-C	HSPA5	9	TF
35361	FOXA1-C	PLOD1	9	TF
35361	FOXA1-C	ACTA2	8	TF
35361	FOXA1-C	ACTB	8	TF
35361	FOXA1-C	HNRNPK	8	TF
35361	FOXA1-C	HSPA1A	8	TF
35361	FOXA1-C	PRKDC	8	TF
35361	FOXA1-C	SATB2	8	TF
35361	FOXA1-C	TUBA1C	8	TF
35361	FOXA1-C	TUBB1	8	TF
35361	FOXA1-C	XRCC5	8	TF
35361	FOXA1-C	EEF1A2	7	TF
35361	FOXA1-C	HIST1H4J	7	TF
35361	FOXA1-C	HSPA9	7	TF
35361	FOXA1-C	XRCC6	7	TF
35361	FOXA1-C	DHX9	6	TF
35361	FOXA1-C	EEF1G	6	TF
35361	FOXA1-C	HNRNPM	6	TF
35361	FOXA1-C	MATR3	6	TF
35361	FOXA1-C	PRDX1	6	TF
35361	FOXA1-C	RPS3	6	TF
35361	FOXA1-C	RUVBL1	6	TF
35361	FOXA1-C	RUVBL2	6	TF
35361	FOXA1-C	SRBD1	6	TF
35361	FOXA1-C	TUBB	6	TF
35361	FOXA1-C	USP7	6	TF
35361	FOXA1-C	HNRNPF	5	TF
35361	FOXA1-C	HNRNPH1	5	TF
35361	FOXA1-C	HNRNPU	5	TF
35361	FOXA1-C	HSPD1	5	TF
35361	FOXA1-C	NAT11	5	TF
35361	FOXA1-C	PHGDH	5	TF
35361	FOXA1-C	RBBP4	5	TF
35361	FOXA1-C	RECQL	5	TF
35361	FOXA1-C	RNH1	5	TF
35361	FOXA1-C	VDAC2	5	TF
35361	FOXA1-C	ATF1	4	TF
35361	FOXA1-C	ATP1A1	4	TF
35361	FOXA1-C	EIF4A1	4	TF
35361	FOXA1-C	ELAVL1	4	TF
35361	FOXA1-C	HSP90AA2	4	TF
35361	FOXA1-C	HSPA7	4	TF
35361	FOXA1-C	KPNA2	4	TF
35361	FOXA1-C	PRDX4	4	TF
35361	FOXA1-C	ALDH3A2	3	TF
35361	FOXA1-C	BAT1	3	TF
35361	FOXA1-C	CKAP4	3	TF
35361	FOXA1-C	CREB1	3	TF
35361	FOXA1-C	H2AFV	3	TF
35361	FOXA1-C	HNRNPCL1	3	TF
35361	FOXA1-C	HOXB9	3	TF
35361	FOXA1-C	NACC1	3	TF
35361	FOXA1-C	NFIX	3	TF
35361	FOXA1-C	NONO	3	TF
35361	FOXA1-C	NPEPPS	3	TF
35361	FOXA1-C	PCBP2	3	TF
35361	FOXA1-C	SLC25A3	3	TF
35361	FOXA1-C	TUBB2A	3	TF
35361	FOXA1-C	ATP5A1	2	TF
35361	FOXA1-C	BSG	2	TF
35361	FOXA1-C	DLX1	2	TF
35361	FOXA1-C	DLX5	2	TF
35361	FOXA1-C	FOXP1	2	TF
35361	FOXA1-C	HIST1H2BL	2	TF
35361	FOXA1-C	HIST2H3D	2	TF
35361	FOXA1-C	HNRNPC	2	TF
35361	FOXA1-C	HOXD13	2	TF
35361	FOXA1-C	HSPD1	2	TF
35361	FOXA1-C	JUN	2	TF
35361	FOXA1-C	LDB1	2	TF
35361	FOXA1-C	MTA2	2	TF
35361	FOXA1-C	MTHFD1	2	TF
35361	FOXA1-C	NFIC	2	TF
35361	FOXA1-C	NKX2-5	2	TF
35361	FOXA1-C	PBX1	2	TF
35361	FOXA1-C	PPP2R1A	2	TF
35361	FOXA1-C	PRMT5	2	TF
35361	FOXA1-C	SLC25A6	2	TF
35361	FOXA1-C	TNPO1	2	TF
35361	FOXA1-C	TUFM	2	TF
35361	FOXA1-C	UBA7	2	TF
35361	FOXA1-C	UBP1	2	TF
35361	FOXA1-C	USP9X	2	TF
35361	FOXA1-C	VARS	2	TF
35361	FOXA1-C	XPO1	2	TF
35361	FOXA1-C	YARS	2	TF
35361	FOXA1-C	AKAP1	1	TF
35361	FOXA1-C	AKAP8L	1	TF
35361	FOXA1-C	ALDH18A1	1	TF
35361	FOXA1-C	ARF1	1	TF
35361	FOXA1-C	C14orf93	1	TF
35361	FOXA1-C	CDX2	1	TF
35361	FOXA1-C	CHAF1B	1	TF
35361	FOXA1-C	CREM	1	TF
35361	FOXA1-C	CREM	1	TF
35361	FOXA1-C	CTBP2	1	TF
35361	FOXA1-C	DCD	1	TF
35361	FOXA1-C	DDX39	1	TF
35361	FOXA1-C	DDX39	1	TF
35361	FOXA1-C	DHX15	1	TF
35361	FOXA1-C	DNAH9	1	TF
35361	FOXA1-C	EEF1A1	1	TF
35361	FOXA1-C	EEF1D	1	TF
35361	FOXA1-C	FKBP8	1	TF
35361	FOXA1-C	FLG2	1	TF
35361	FOXA1-C	FOXC1	1	TF
35361	FOXA1-C	GTF3C4	1	TF
35361	FOXA1-C	GTF3C5	1	TF
35361	FOXA1-C	HIST1H1C	1	TF
35361	FOXA1-C	HIST1H2AB	1	TF
35361	FOXA1-C	HNRNPA3	1	TF
35361	FOXA1-C	HNRNPAB	1	TF
35361	FOXA1-C	HNRNPD	1	TF
35361	FOXA1-C	HNRPDL	1	TF
35361	FOXA1-C	HOXA6	1	TF
35361	FOXA1-C	HOXB13	1	TF
35361	FOXA1-C	HSP90AA1	1	TF
35361	FOXA1-C	HSP90AB1	1	TF
35361	FOXA1-C	ILF2	1	TF
35361	FOXA1-C	IPI:IPI00454695.4	1	TF
35361	FOXA1-C	IPO7	1	TF
35361	FOXA1-C	ISL1	1	TF
35361	FOXA1-C	L3MBTL2	1	TF
35361	FOXA1-C	LHX3	1	TF
35361	FOXA1-C	MME	1	TF
35361	FOXA1-C	MTA1	1	TF
35361	FOXA1-C	NFIA	1	TF
35361	FOXA1-C	NR2F1	1	TF
35361	FOXA1-C	ORC5L	1	TF
35361	FOXA1-C	OTX1	1	TF
35361	FOXA1-C	PAX6	1	TF
35361	FOXA1-C	PDHB	1	TF
35361	FOXA1-C	PDS5A	1	TF
35361	FOXA1-C	POF1B	1	TF
35361	FOXA1-C	PRDX2	1	TF
35361	FOXA1-C	PTBP1	1	TF
35361	FOXA1-C	PTBP2	1	TF
35361	FOXA1-C	RBM14	1	TF
35361	FOXA1-C	RBM9	1	TF
35361	FOXA1-C	ROD1	1	TF
35361	FOXA1-C	RPL11	1	TF
35361	FOXA1-C	RPL36AP37	1	TF
35361	FOXA1-C	RPL38	1	TF
35361	FOXA1-C	RPLP0	1	TF
35361	FOXA1-C	RPN2	1	TF
35361	FOXA1-C	RPS14	1	TF
35361	FOXA1-C	RPS15A	1	TF
35361	FOXA1-C	RPS18	1	TF
35361	FOXA1-C	RPS25	1	TF
35361	FOXA1-C	RPSAP12	1	TF
35361	FOXA1-C	SIX1	1	TF
35361	FOXA1-C	SLC25A1	1	TF
35361	FOXA1-C	SLC25A4	1	TF
35361	FOXA1-C	SMARCA5	1	TF
35361	FOXA1-C	SMARCC2	1	TF
35361	FOXA1-C	SSBP4	1	TF
35361	FOXA1-C	STRAP	1	TF
35361	FOXA1-C	TBP	1	TF
35361	FOXA1-C	TUBA1A	1	TF
35361	FOXA1-C	TUBA4B	1	TF
35361	FOXA1-C	VTN	1	TF
35361	FOXA1-C	WDR43	1	TF
35361	FOXA1-C	WDR68	1	TF
35361	FOXA1-C	XRN2	1	TF
35361	FOXA1-C	ZBTB10	1	TF
32389	FOXA1-S	XRCC5	80	TF
32389	FOXA1-S	XRCC6	72	TF
32389	FOXA1-S	FOXA1	53	TF
32389	FOXA1-S	PARP1	51	TF
32389	FOXA1-S	RECQL	36	TF
32389	FOXA1-S	HSPA8	35	TF
32389	FOXA1-S	KPNB1	34	TF
32389	FOXA1-S	HIST2H2BE	32	TF
32389	FOXA1-S	HSPA9	31	TF
32389	FOXA1-S	HIST1H4J	28	TF
32389	FOXA1-S	HSPA1A	20	TF
32389	FOXA1-S	PLOD1	15	TF
32389	FOXA1-S	RPA1	15	TF
32389	FOXA1-S	HSPA1L	14	TF
32389	FOXA1-S	TUBB2C	13	TF
32389	FOXA1-S	HIST1H1C	11	TF
32389	FOXA1-S	HSPA5	10	TF
32389	FOXA1-S	H2AFY	9	TF
32389	FOXA1-S	RCC1	9	TF
32389	FOXA1-S	TUBA4A	9	TF
32389	FOXA1-S	C20orf72	8	TF
32389	FOXA1-S	TUBA1C	8	TF
32389	FOXA1-S	HNRNPD	7	TF
32389	FOXA1-S	TFAM	7	TF
32389	FOXA1-S	H2AFV	6	TF
32389	FOXA1-S	HSPA7	5	TF
32389	FOXA1-S	MCCC1	5	TF
32389	FOXA1-S	TUBB	5	TF
32389	FOXA1-S	ACTA2	4	TF
32389	FOXA1-S	ACTB	4	TF
32389	FOXA1-S	HIST1H2BL	4	TF
32389	FOXA1-S	HIST2H3D	4	TF
32389	FOXA1-S	HNRNPAB	4	TF
32389	FOXA1-S	IPI:IPI00176692.7	4	TF
32389	FOXA1-S	PRDX4	4	TF
32389	FOXA1-S	RBM14	4	TF
32389	FOXA1-S	RPA2	4	TF
32389	FOXA1-S	SSBP1	4	TF
32389	FOXA1-S	TOP1	4	TF
32389	FOXA1-S	TUBB1	4	TF
32389	FOXA1-S	UBC	4	TF
32389	FOXA1-S	ACAD11	3	TF
32389	FOXA1-S	ALX4	3	TF
32389	FOXA1-S	CREB1	3	TF
32389	FOXA1-S	DDB1	3	TF
32389	FOXA1-S	FOXA3	3	TF
32389	FOXA1-S	HNRNPA1	3	TF
32389	FOXA1-S	LDB1	3	TF
32389	FOXA1-S	MSH3	3	TF
32389	FOXA1-S	PCBP2	3	TF
32389	FOXA1-S	PLOD2	3	TF
32389	FOXA1-S	SLC25A5	3	TF
32389	FOXA1-S	AIFM1	2	TF
32389	FOXA1-S	ATF1	2	TF
32389	FOXA1-S	ATP1A2	2	TF
32389	FOXA1-S	HMGA1	2	TF
32389	FOXA1-S	HOXB9	2	TF
32389	FOXA1-S	KBTBD7	2	TF
32389	FOXA1-S	LDB2	2	TF
32389	FOXA1-S	MCCC2	2	TF
32389	FOXA1-S	MPG	2	TF
32389	FOXA1-S	NKX2-5	2	TF
32389	FOXA1-S	PBX1	2	TF
32389	FOXA1-S	RANP1	2	TF
32389	FOXA1-S	RBMS1	2	TF
32389	FOXA1-S	TFAP4	2	TF
32389	FOXA1-S	ACTBL2	1	TF
32389	FOXA1-S	CEBPB	1	TF
32389	FOXA1-S	CSDA	1	TF
32389	FOXA1-S	CUX1	1	TF
32389	FOXA1-S	DAZAP1	1	TF
32389	FOXA1-S	EEF1A2	1	TF
32389	FOXA1-S	HIST1H2AB	1	TF
32389	FOXA1-S	HIST1H2AH	1	TF
32389	FOXA1-S	HMGA1	1	TF
32389	FOXA1-S	HNRNPA0	1	TF
32389	FOXA1-S	HNRNPAB	1	TF
32389	FOXA1-S	HNRNPCL1	1	TF
32389	FOXA1-S	HNRNPK	1	TF
32389	FOXA1-S	HNRPDL	1	TF
32389	FOXA1-S	IPI:IPI00454695.4	1	TF
32389	FOXA1-S	ISL1	1	TF
32389	FOXA1-S	LIG3	1	TF
32389	FOXA1-S	MAPK13	1	TF
32389	FOXA1-S	NFIC	1	TF
32389	FOXA1-S	PNKP	1	TF
32389	FOXA1-S	PRKDC	1	TF
32389	FOXA1-S	PTBP1	1	TF
32389	FOXA1-S	RPS3	1	TF
32389	FOXA1-S	SIX1	1	TF
32389	FOXA1-S	SSBP4	1	TF
32389	FOXA1-S	YBX1	1	TF
32968	FOXA2-C	FOXA2	20	TF
32968	FOXA2-C	TUBB2C	17	TF
32968	FOXA2-C	HSPA8	14	TF
32968	FOXA2-C	TUBA4A	13	TF
32968	FOXA2-C	DBT	12	TF
32968	FOXA2-C	HSPA1L	10	TF
32968	FOXA2-C	HNRNPM	9	TF
32968	FOXA2-C	HOXD13	9	TF
32968	FOXA2-C	PRKDC	8	TF
32968	FOXA2-C	TUBA1C	8	TF
32968	FOXA2-C	HSPA1A	7	TF
32968	FOXA2-C	KPNB1	7	TF
32968	FOXA2-C	RPS3	7	TF
32968	FOXA2-C	SLC25A5	7	TF
32968	FOXA2-C	MCCC1	6	TF
32968	FOXA2-C	RUVBL1	6	TF
32968	FOXA2-C	SLC25A13	6	TF
32968	FOXA2-C	TUBB	6	TF
32968	FOXA2-C	ACTBL2	5	TF
32968	FOXA2-C	ATP1A1	5	TF
32968	FOXA2-C	HNRNPF	5	TF
32968	FOXA2-C	TUBB1	5	TF
32968	FOXA2-C	TUFM	4	TF
32968	FOXA2-C	HNRNPH1	3	TF
32968	FOXA2-C	HSPA7	3	TF
32968	FOXA2-C	IMPDH2	3	TF
32968	FOXA2-C	IPO7	3	TF
32968	FOXA2-C	PHGDH	3	TF
32968	FOXA2-C	RPN1	3	TF
32968	FOXA2-C	RUVBL2	3	TF
32968	FOXA2-C	SATB2	3	TF
32968	FOXA2-C	SLC1A5	3	TF
32968	FOXA2-C	SLC25A3	3	TF
32968	FOXA2-C	ACTA2	2	TF
32968	FOXA2-C	ACTB	2	TF
32968	FOXA2-C	ADAR	2	TF
32968	FOXA2-C	AGL	2	TF
32968	FOXA2-C	AIFM1	2	TF
32968	FOXA2-C	DACH1	2	TF
32968	FOXA2-C	EEF1A2	2	TF
32968	FOXA2-C	FOXN2	2	TF
32968	FOXA2-C	HOXB13	2	TF
32968	FOXA2-C	HSPA5	2	TF
32968	FOXA2-C	HSPD1	2	TF
32968	FOXA2-C	NACC1	2	TF
32968	FOXA2-C	RBM9	2	TF
32968	FOXA2-C	RPS16	2	TF
32968	FOXA2-C	RPS18	2	TF
32968	FOXA2-C	SALL1	2	TF
32968	FOXA2-C	SLC25A12	2	TF
32968	FOXA2-C	VIM	2	TF
32968	FOXA2-C	ADAR	1	TF
32968	FOXA2-C	ATP1A2	1	TF
32968	FOXA2-C	ATP2A1	1	TF
32968	FOXA2-C	ATP2A2	1	TF
32968	FOXA2-C	EEF1A1	1	TF
32968	FOXA2-C	ERLIN1	1	TF
32968	FOXA2-C	EZH2	1	TF
32968	FOXA2-C	GTF3C4	1	TF
32968	FOXA2-C	H2AFV	1	TF
32968	FOXA2-C	HDAC1	1	TF
32968	FOXA2-C	HIST1H4J	1	TF
32968	FOXA2-C	HNRNPD	1	TF
32968	FOXA2-C	HNRPDL	1	TF
32968	FOXA2-C	HOXB9	1	TF
32968	FOXA2-C	HOXC13	1	TF
32968	FOXA2-C	HSPA9	1	TF
32968	FOXA2-C	HSPD1	1	TF
32968	FOXA2-C	IPI:IPI00017870.1	1	TF
32968	FOXA2-C	KLF16	1	TF
32968	FOXA2-C	LMNB1	1	TF
32968	FOXA2-C	LOC442497	1	TF
32968	FOXA2-C	MATR3	1	TF
32968	FOXA2-C	MORC3	1	TF
32968	FOXA2-C	NACC2	1	TF
32968	FOXA2-C	PRDX4	1	TF
32968	FOXA2-C	RBM9	1	TF
32968	FOXA2-C	RBM9	1	TF
32968	FOXA2-C	RCOR1	1	TF
32968	FOXA2-C	RNH1	1	TF
32968	FOXA2-C	SATB1	1	TF
32968	FOXA2-C	SFXN1	1	TF
32968	FOXA2-C	SLC25A4	1	TF
32968	FOXA2-C	SLC25A6	1	TF
32968	FOXA2-C	TFAM	1	TF
32968	FOXA2-C	TMEM33	1	TF
32968	FOXA2-C	TOMM22	1	TF
32968	FOXA2-C	TUBA1C	1	TF
32968	FOXA2-C	TUBA4B	1	TF
32968	FOXA2-C	XPO1	1	TF
32968	FOXA2-C	XRCC5	1	TF
34191	FOXA3-C	TUBA4A	78	TF
34191	FOXA3-C	TUBB2C	78	TF
34191	FOXA3-C	FOXA3	53	TF
34191	FOXA3-C	RUVBL2	36	TF
34191	FOXA3-C	HSPA8	34	TF
34191	FOXA3-C	TUBB	31	TF
34191	FOXA3-C	KPNB1	30	TF
34191	FOXA3-C	LMNB1	30	TF
34191	FOXA3-C	SLC25A13	30	TF
34191	FOXA3-C	RPS3	29	TF
34191	FOXA3-C	TUBA1C	28	TF
34191	FOXA3-C	RUVBL1	24	TF
34191	FOXA3-C	AIFM1	23	TF
34191	FOXA3-C	TUBB1	23	TF
34191	FOXA3-C	VIM	22	TF
34191	FOXA3-C	HSPA5	20	TF
34191	FOXA3-C	ACTA2	19	TF
34191	FOXA3-C	HNRNPF	19	TF
34191	FOXA3-C	RPN1	19	TF
34191	FOXA3-C	SLC25A11	19	TF
34191	FOXA3-C	ATP1A1	18	TF
34191	FOXA3-C	SLC25A5	18	TF
34191	FOXA3-C	XPO1	18	TF
34191	FOXA3-C	EEF1A2	17	TF
34191	FOXA3-C	ATP5B	16	TF
34191	FOXA3-C	ATP5A1	15	TF
34191	FOXA3-C	ACTB	14	TF
34191	FOXA3-C	HNRNPH1	14	TF
34191	FOXA3-C	NUP93	14	TF
34191	FOXA3-C	AKAP8L	13	TF
34191	FOXA3-C	DNAJA1	13	TF
34191	FOXA3-C	DNAJA2	13	TF
34191	FOXA3-C	EEF1A1	13	TF
34191	FOXA3-C	TUFM	13	TF
34191	FOXA3-C	ACTBL2	12	TF
34191	FOXA3-C	DSP	12	TF
34191	FOXA3-C	SLC25A12	12	TF
34191	FOXA3-C	EIF4A1	11	TF
34191	FOXA3-C	HNRNPM	10	TF
34191	FOXA3-C	TUBB2A	10	TF
34191	FOXA3-C	ADAR	9	TF
34191	FOXA3-C	HSPA9	9	TF
34191	FOXA3-C	MATR3	9	TF
34191	FOXA3-C	MSH2	9	TF
34191	FOXA3-C	PDHB	9	TF
34191	FOXA3-C	SLC25A3	9	TF
34191	FOXA3-C	VDAC2	9	TF
34191	FOXA3-C	BSG	8	TF
34191	FOXA3-C	HSPA1A	8	TF
34191	FOXA3-C	PCNA	8	TF
34191	FOXA3-C	ALDH18A1	7	TF
34191	FOXA3-C	ALDH1B1	7	TF
34191	FOXA3-C	ATP1A2	7	TF
34191	FOXA3-C	ATP2A1	7	TF
34191	FOXA3-C	ATP2A2	7	TF
34191	FOXA3-C	BAT1	7	TF
34191	FOXA3-C	CKAP4	7	TF
34191	FOXA3-C	CSE1L	7	TF
34191	FOXA3-C	DDX39	7	TF
34191	FOXA3-C	EMD	7	TF
34191	FOXA3-C	HNRNPK	7	TF
34191	FOXA3-C	HSPA1L	7	TF
34191	FOXA3-C	IPO7	7	TF
34191	FOXA3-C	LOC442497	7	TF
34191	FOXA3-C	MAPK1	7	TF
34191	FOXA3-C	NPEPPS	7	TF
34191	FOXA3-C	RCN2	7	TF
34191	FOXA3-C	RPS18	7	TF
34191	FOXA3-C	SLC16A1	7	TF
34191	FOXA3-C	SLC25A10	7	TF
34191	FOXA3-C	XPOT	7	TF
34191	FOXA3-C	C1QBP	6	TF
34191	FOXA3-C	FARSA	6	TF
34191	FOXA3-C	PHGDH	6	TF
34191	FOXA3-C	RBM9	6	TF
34191	FOXA3-C	TIMM50	6	TF
34191	FOXA3-C	TUBB4	6	TF
34191	FOXA3-C	UNC45A	6	TF
34191	FOXA3-C	UQCRC2	6	TF
34191	FOXA3-C	ZBTB33	6	TF
34191	FOXA3-C	ACSL3	5	TF
34191	FOXA3-C	AFG3L2	5	TF
34191	FOXA3-C	HELLS	5	TF
34191	FOXA3-C	HNRNPC	5	TF
34191	FOXA3-C	HOXD13	5	TF
34191	FOXA3-C	IMMT	5	TF
34191	FOXA3-C	MAP2K3	5	TF
34191	FOXA3-C	PGAM5	5	TF
34191	FOXA3-C	RBM9	5	TF
34191	FOXA3-C	RFC2	5	TF
34191	FOXA3-C	SLC1A5	5	TF
34191	FOXA3-C	SLC25A1	5	TF
34191	FOXA3-C	SLC25A6	5	TF
34191	FOXA3-C	SPTLC1	5	TF
34191	FOXA3-C	STT3A	5	TF
34191	FOXA3-C	TOMM22	5	TF
34191	FOXA3-C	ABCF2	4	TF
34191	FOXA3-C	AGK	4	TF
34191	FOXA3-C	AKAP8	4	TF
34191	FOXA3-C	ATP5C1	4	TF
34191	FOXA3-C	CAD	4	TF
34191	FOXA3-C	DDX39	4	TF
34191	FOXA3-C	FKBP8	4	TF
34191	FOXA3-C	HLTF	4	TF
34191	FOXA3-C	HSD17B11	4	TF
34191	FOXA3-C	HSP90AB1	4	TF
34191	FOXA3-C	IRS4	4	TF
34191	FOXA3-C	LBR	4	TF
34191	FOXA3-C	LEPRE1	4	TF
34191	FOXA3-C	LMNB2	4	TF
34191	FOXA3-C	MTCH1	4	TF
34191	FOXA3-C	NSF	4	TF
34191	FOXA3-C	PRPH	4	TF
34191	FOXA3-C	RPL36AP37	4	TF
34191	FOXA3-C	RPN2	4	TF
34191	FOXA3-C	RPS14	4	TF
34191	FOXA3-C	RPS16	4	TF
34191	FOXA3-C	SLC25A22	4	TF
34191	FOXA3-C	SMPD4	4	TF
34191	FOXA3-C	SSR1	4	TF
34191	FOXA3-C	TARDBP	4	TF
34191	FOXA3-C	TCP1	4	TF
34191	FOXA3-C	TOMM40	4	TF
34191	FOXA3-C	TP53	4	TF
34191	FOXA3-C	TUBB3	4	TF
34191	FOXA3-C	TUBB6	4	TF
34191	FOXA3-C	ACADM	3	TF
34191	FOXA3-C	ALB	3	TF
34191	FOXA3-C	CCDC47	3	TF
34191	FOXA3-C	CDC42EP1	3	TF
34191	FOXA3-C	DDOST	3	TF
34191	FOXA3-C	DNAJB6	3	TF
34191	FOXA3-C	ERLIN1	3	TF
34191	FOXA3-C	FAF2	3	TF
34191	FOXA3-C	FAR1	3	TF
34191	FOXA3-C	FOXP1	3	TF
34191	FOXA3-C	FUBP3	3	TF
34191	FOXA3-C	HAX1	3	TF
34191	FOXA3-C	HDAC2	3	TF
34191	FOXA3-C	HSP90AA1	3	TF
34191	FOXA3-C	HSP90AB1	3	TF
34191	FOXA3-C	HSPD1	3	TF
34191	FOXA3-C	IPO8	3	TF
34191	FOXA3-C	IRAK1	3	TF
34191	FOXA3-C	MARS	3	TF
34191	FOXA3-C	MTCH2	3	TF
34191	FOXA3-C	NDUFA10	3	TF
34191	FOXA3-C	NR2F1	3	TF
34191	FOXA3-C	OAT	3	TF
34191	FOXA3-C	PRDX4	3	TF
34191	FOXA3-C	RBBP4	3	TF
34191	FOXA3-C	RFC4	3	TF
34191	FOXA3-C	RFC5	3	TF
34191	FOXA3-C	RPS5	3	TF
34191	FOXA3-C	SATB2	3	TF
34191	FOXA3-C	SET	3	TF
34191	FOXA3-C	TELO2	3	TF
34191	FOXA3-C	TMEM165	3	TF
34191	FOXA3-C	TMPO	3	TF
34191	FOXA3-C	TUBA1A	3	TF
34191	FOXA3-C	TUBA1C	3	TF
34191	FOXA3-C	TUBGCP2	3	TF
34191	FOXA3-C	ACADSB	2	TF
34191	FOXA3-C	ACSL4	2	TF
34191	FOXA3-C	ADAR	2	TF
34191	FOXA3-C	ALDH3A2	2	TF
34191	FOXA3-C	ATP2A3	2	TF
34191	FOXA3-C	BARX1	2	TF
34191	FOXA3-C	CCT8	2	TF
34191	FOXA3-C	CDC123	2	TF
34191	FOXA3-C	CDC45L	2	TF
34191	FOXA3-C	CDK4	2	TF
34191	FOXA3-C	CHCHD3	2	TF
34191	FOXA3-C	COPB2	2	TF
34191	FOXA3-C	DBT	2	TF
34191	FOXA3-C	DDX20	2	TF
34191	FOXA3-C	DNAJA3	2	TF
34191	FOXA3-C	EARS2	2	TF
34191	FOXA3-C	EEF1G	2	TF
34191	FOXA3-C	ERAL1	2	TF
34191	FOXA3-C	ETFA	2	TF
34191	FOXA3-C	FAM82A2	2	TF
34191	FOXA3-C	FASTKD5	2	TF
34191	FOXA3-C	GALK1	2	TF
34191	FOXA3-C	GAPDH	2	TF
34191	FOXA3-C	GLUD1	2	TF
34191	FOXA3-C	GPSN2	2	TF
34191	FOXA3-C	HIC2	2	TF
34191	FOXA3-C	HNRNPCL1	2	TF
34191	FOXA3-C	HSD17B12	2	TF
34191	FOXA3-C	HSP90B1	2	TF
34191	FOXA3-C	HSPA7	2	TF
34191	FOXA3-C	ILF2	2	TF
34191	FOXA3-C	IPO9	2	TF
34191	FOXA3-C	KDM1	2	TF
34191	FOXA3-C	KLF16	2	TF
34191	FOXA3-C	KPNA2	2	TF
34191	FOXA3-C	LPCAT1	2	TF
34191	FOXA3-C	MAGED1	2	TF
34191	FOXA3-C	MAGED2	2	TF
34191	FOXA3-C	MCCC1	2	TF
34191	FOXA3-C	MCM7	2	TF
34191	FOXA3-C	MLF2	2	TF
34191	FOXA3-C	MTHFD2	2	TF
34191	FOXA3-C	NCAPG	2	TF
34191	FOXA3-C	NDUFS1	2	TF
34191	FOXA3-C	NDUFS3	2	TF
34191	FOXA3-C	NUDC	2	TF
34191	FOXA3-C	NUP107	2	TF
34191	FOXA3-C	ORC5L	2	TF
34191	FOXA3-C	PANK4	2	TF
34191	FOXA3-C	PCBP2	2	TF
34191	FOXA3-C	PGAM5	2	TF
34191	FOXA3-C	PLOD1	2	TF
34191	FOXA3-C	PPP2R2A	2	TF
34191	FOXA3-C	PTBP1	2	TF
34191	FOXA3-C	PTPLAD1	2	TF
34191	FOXA3-C	RALY	2	TF
34191	FOXA3-C	RB1	2	TF
34191	FOXA3-C	RHOT2	2	TF
34191	FOXA3-C	RNH1	2	TF
34191	FOXA3-C	RPL23	2	TF
34191	FOXA3-C	RPS10	2	TF
34191	FOXA3-C	RPS15A	2	TF
34191	FOXA3-C	RPS20	2	TF
34191	FOXA3-C	SC65	2	TF
34191	FOXA3-C	SEC61A1	2	TF
34191	FOXA3-C	SLC25A4	2	TF
34191	FOXA3-C	SRPRB	2	TF
34191	FOXA3-C	SSR4	2	TF
34191	FOXA3-C	STOM	2	TF
34191	FOXA3-C	TBRG4	2	TF
34191	FOXA3-C	TIMM23	2	TF
34191	FOXA3-C	TLE3	2	TF
34191	FOXA3-C	TMED10	2	TF
34191	FOXA3-C	TMEM33	2	TF
34191	FOXA3-C	TNPO1	2	TF
34191	FOXA3-C	TTC27	2	TF
34191	FOXA3-C	TUBB6	2	TF
34191	FOXA3-C	VDAC3	2	TF
34191	FOXA3-C	WRNIP1	2	TF
34191	FOXA3-C	YTHDF2	2	TF
34191	FOXA3-C	YWHAE	2	TF
34191	FOXA3-C	ZNF281	2	TF
34191	FOXA3-C	AARS2	1	TF
34191	FOXA3-C	ACTA1	1	TF
34191	FOXA3-C	ADCK4	1	TF
34191	FOXA3-C	ALDH1L2	1	TF
34191	FOXA3-C	ARL6IP6	1	TF
34191	FOXA3-C	ASPH	1	TF
34191	FOXA3-C	ASPH	1	TF
34191	FOXA3-C	ASPH	1	TF
34191	FOXA3-C	ATAD3B	1	TF
34191	FOXA3-C	ATXN10	1	TF
34191	FOXA3-C	AURKB	1	TF
34191	FOXA3-C	CABC1	1	TF
34191	FOXA3-C	CBR4	1	TF
34191	FOXA3-C	CBWD2	1	TF
34191	FOXA3-C	CCT2	1	TF
34191	FOXA3-C	CCT3	1	TF
34191	FOXA3-C	CCT5	1	TF
34191	FOXA3-C	CDIPT	1	TF
34191	FOXA3-C	CDKN2AIP	1	TF
34191	FOXA3-C	CLGN	1	TF
34191	FOXA3-C	CLPTM1	1	TF
34191	FOXA3-C	CNP	1	TF
34191	FOXA3-C	COPB1	1	TF
34191	FOXA3-C	COX11	1	TF
34191	FOXA3-C	CPSF2	1	TF
34191	FOXA3-C	CPT1A	1	TF
34191	FOXA3-C	CPVL	1	TF
34191	FOXA3-C	DCAKD	1	TF
34191	FOXA3-C	DDX1	1	TF
34191	FOXA3-C	DDX39	1	TF
34191	FOXA3-C	DDX5	1	TF
34191	FOXA3-C	DHCR7	1	TF
34191	FOXA3-C	EARS2	1	TF
34191	FOXA3-C	EEF1B2	1	TF
34191	FOXA3-C	EEF2	1	TF
34191	FOXA3-C	ELAVL1	1	TF
34191	FOXA3-C	ERLIN2	1	TF
34191	FOXA3-C	FEN1	1	TF
34191	FOXA3-C	GANAB	1	TF
34191	FOXA3-C	GFPT1	1	TF
34191	FOXA3-C	GK	1	TF
34191	FOXA3-C	GLA	1	TF
34191	FOXA3-C	GNB2	1	TF
34191	FOXA3-C	GNL3	1	TF
34191	FOXA3-C	HAT1	1	TF
34191	FOXA3-C	HK1	1	TF
34191	FOXA3-C	HLA-B	1	TF
34191	FOXA3-C	HLA-H	1	TF
34191	FOXA3-C	HM13	1	TF
34191	FOXA3-C	HNRNPD	1	TF
34191	FOXA3-C	HNRNPH3	1	TF
34191	FOXA3-C	HOXB13	1	TF
34191	FOXA3-C	HOXB9	1	TF
34191	FOXA3-C	HSP90AA2	1	TF
34191	FOXA3-C	HSPD1	1	TF
34191	FOXA3-C	IMPDH2	1	TF
34191	FOXA3-C	IPI:IPI00180730.1	1	TF
34191	FOXA3-C	IPI:IPI00908469.1	1	TF
34191	FOXA3-C	IPO4	1	TF
34191	FOXA3-C	KHSRP	1	TF
34191	FOXA3-C	LAS1L	1	TF
34191	FOXA3-C	MGST3	1	TF
34191	FOXA3-C	MLEC	1	TF
34191	FOXA3-C	MSI1	1	TF
34191	FOXA3-C	MSI2	1	TF
34191	FOXA3-C	NACC2	1	TF
34191	FOXA3-C	NAP1L1	1	TF
34191	FOXA3-C	NDUFS2	1	TF
34191	FOXA3-C	NME1	1	TF
34191	FOXA3-C	NOC2L	1	TF
34191	FOXA3-C	NR2F6	1	TF
34191	FOXA3-C	NUBP2	1	TF
34191	FOXA3-C	P4HA2	1	TF
34191	FOXA3-C	PDXDC1	1	TF
34191	FOXA3-C	PELO	1	TF
34191	FOXA3-C	PGRMC1	1	TF
34191	FOXA3-C	PLD3	1	TF
34191	FOXA3-C	POU2F1	1	TF
34191	FOXA3-C	PPP2R2C	1	TF
34191	FOXA3-C	PRAF2	1	TF
34191	FOXA3-C	PRDX1	1	TF
34191	FOXA3-C	PRDX2	1	TF
34191	FOXA3-C	PRKAG1	1	TF
34191	FOXA3-C	PSMA5	1	TF
34191	FOXA3-C	PYCR2	1	TF
34191	FOXA3-C	RAB32	1	TF
34191	FOXA3-C	RFC3	1	TF
34191	FOXA3-C	RFX3	1	TF
34191	FOXA3-C	RHOT1	1	TF
34191	FOXA3-C	RPA1	1	TF
34191	FOXA3-C	RPL11	1	TF
34191	FOXA3-C	RPL38	1	TF
34191	FOXA3-C	RPLP0	1	TF
34191	FOXA3-C	RPN2	1	TF
34191	FOXA3-C	RPS17	1	TF
34191	FOXA3-C	RPS27	1	TF
34191	FOXA3-C	RPS3A	1	TF
34191	FOXA3-C	SAMD1	1	TF
34191	FOXA3-C	SATB1	1	TF
34191	FOXA3-C	SCAMP3	1	TF
34191	FOXA3-C	SCO2	1	TF
34191	FOXA3-C	SDHA	1	TF
34191	FOXA3-C	SERBP1	1	TF
34191	FOXA3-C	SF1	1	TF
34191	FOXA3-C	SFXN1	1	TF
34191	FOXA3-C	SP1	1	TF
34191	FOXA3-C	SPNS1	1	TF
34191	FOXA3-C	SSR3	1	TF
34191	FOXA3-C	TFCP2	1	TF
34191	FOXA3-C	TIMM17B	1	TF
34191	FOXA3-C	TMED5	1	TF
34191	FOXA3-C	TPP1	1	TF
34191	FOXA3-C	TRIM72	1	TF
34191	FOXA3-C	TUBA3D	1	TF
34191	FOXA3-C	TUBA4B	1	TF
34191	FOXA3-C	U2AF1	1	TF
34191	FOXA3-C	UFSP2	1	TF
34191	FOXA3-C	UNC84B	1	TF
34191	FOXA3-C	UQCRFS1	1	TF
34191	FOXA3-C	UTP6	1	TF
34191	FOXA3-C	VAT1	1	TF
34191	FOXA3-C	YWHAQ	1	TF
34191	FOXA3-C	ZBTB34	1	TF
34191	FOXA3-C	ZNF148	1	TF
34187	FOXA3-S	TUBB2C	68	TF
34187	FOXA3-S	FOXA3	49	TF
34187	FOXA3-S	TUBA4A	47	TF
34187	FOXA3-S	XRCC5	35	TF
34187	FOXA3-S	HSPA8	33	TF
34187	FOXA3-S	XRCC6	31	TF
34187	FOXA3-S	MCCC1	30	TF
34187	FOXA3-S	TUBB	28	TF
34187	FOXA3-S	HSPA5	26	TF
34187	FOXA3-S	PARP1	26	TF
34187	FOXA3-S	SLC25A13	25	TF
34187	FOXA3-S	TUBA1C	24	TF
34187	FOXA3-S	AIFM1	23	TF
34187	FOXA3-S	TUBB1	21	TF
34187	FOXA3-S	SLC25A5	19	TF
34187	FOXA3-S	TUFM	17	TF
34187	FOXA3-S	HSPA1A	15	TF
34187	FOXA3-S	RPA1	15	TF
34187	FOXA3-S	ATP1A1	14	TF
34187	FOXA3-S	SLC25A3	14	TF
34187	FOXA3-S	HIST2H2BE	13	TF
34187	FOXA3-S	RPS3	13	TF
34187	FOXA3-S	ATP5A1	12	TF
34187	FOXA3-S	HIST1H4J	12	TF
34187	FOXA3-S	RCN2	12	TF
34187	FOXA3-S	RPN1	12	TF
34187	FOXA3-S	ACTB	11	TF
34187	FOXA3-S	HSPD1	11	TF
34187	FOXA3-S	VIM	11	TF
34187	FOXA3-S	EMD	10	TF
34187	FOXA3-S	TCP1	10	TF
34187	FOXA3-S	TMPO	10	TF
34187	FOXA3-S	TUBB2A	10	TF
34187	FOXA3-S	ATP5B	9	TF
34187	FOXA3-S	DBT	9	TF
34187	FOXA3-S	FOXP3	9	TF
34187	FOXA3-S	HSPA1L	9	TF
34187	FOXA3-S	HSPA9	9	TF
34187	FOXA3-S	MCCC2	9	TF
34187	FOXA3-S	SLC25A11	9	TF
34187	FOXA3-S	SLC25A12	9	TF
34187	FOXA3-S	ACTA2	8	TF
34187	FOXA3-S	C1QBP	8	TF
34187	FOXA3-S	DNAJA2	8	TF
34187	FOXA3-S	MAGED1	8	TF
34187	FOXA3-S	PCNA	8	TF
34187	FOXA3-S	ACTBL2	7	TF
34187	FOXA3-S	AKAP8L	7	TF
34187	FOXA3-S	ALDH1B1	7	TF
34187	FOXA3-S	GLUD1	7	TF
34187	FOXA3-S	PC	7	TF
34187	FOXA3-S	RPA2	7	TF
34187	FOXA3-S	BSG	6	TF
34187	FOXA3-S	DNAJA1	6	TF
34187	FOXA3-S	EEF1A2	6	TF
34187	FOXA3-S	HNRNPF	6	TF
34187	FOXA3-S	IRS4	6	TF
34187	FOXA3-S	LEPRE1	6	TF
34187	FOXA3-S	PRKDC	6	TF
34187	FOXA3-S	TUBB6	6	TF
34187	FOXA3-S	ATP5C1	5	TF
34187	FOXA3-S	CDC45L	5	TF
34187	FOXA3-S	CKAP4	5	TF
34187	FOXA3-S	GAPDH	5	TF
34187	FOXA3-S	HNRNPH1	5	TF
34187	FOXA3-S	KPNB1	5	TF
34187	FOXA3-S	PHGDH	5	TF
34187	FOXA3-S	RPS16	5	TF
34187	FOXA3-S	RPS18	5	TF
34187	FOXA3-S	RPS3A	5	TF
34187	FOXA3-S	SC65	5	TF
34187	FOXA3-S	SSR1	5	TF
34187	FOXA3-S	STT3A	5	TF
34187	FOXA3-S	TELO2	5	TF
34187	FOXA3-S	TIMM50	5	TF
34187	FOXA3-S	TUBB4	5	TF
34187	FOXA3-S	XPOT	5	TF
34187	FOXA3-S	AFG3L2	4	TF
34187	FOXA3-S	ATP1A2	4	TF
34187	FOXA3-S	ATP2A2	4	TF
34187	FOXA3-S	CRTAP	4	TF
34187	FOXA3-S	EEF1A1	4	TF
34187	FOXA3-S	H2AFV	4	TF
34187	FOXA3-S	HNRNPM	4	TF
34187	FOXA3-S	IRAK1	4	TF
34187	FOXA3-S	MAGED2	4	TF
34187	FOXA3-S	P4HA1	4	TF
34187	FOXA3-S	RPL24	4	TF
34187	FOXA3-S	RUVBL1	4	TF
34187	FOXA3-S	RUVBL2	4	TF
34187	FOXA3-S	SLC1A5	4	TF
34187	FOXA3-S	SLC25A1	4	TF
34187	FOXA3-S	SLC25A10	4	TF
34187	FOXA3-S	SPTLC1	4	TF
34187	FOXA3-S	ATP2A1	3	TF
34187	FOXA3-S	CHCHD3	3	TF
34187	FOXA3-S	CTPS	3	TF
34187	FOXA3-S	EEF2	3	TF
34187	FOXA3-S	FARSA	3	TF
34187	FOXA3-S	FEN1	3	TF
34187	FOXA3-S	FKBP8	3	TF
34187	FOXA3-S	GCDH	3	TF
34187	FOXA3-S	GNB2L1	3	TF
34187	FOXA3-S	HLTF	3	TF
34187	FOXA3-S	HSP90AB1	3	TF
34187	FOXA3-S	HSPA7	3	TF
34187	FOXA3-S	HSPD1	3	TF
34187	FOXA3-S	IMMT	3	TF
34187	FOXA3-S	IMPDH2	3	TF
34187	FOXA3-S	MCM4	3	TF
34187	FOXA3-S	MCM7	3	TF
34187	FOXA3-S	NUP93	3	TF
34187	FOXA3-S	PHB2	3	TF
34187	FOXA3-S	RPL23	3	TF
34187	FOXA3-S	RPLP0	3	TF
34187	FOXA3-S	RPS2	3	TF
34187	FOXA3-S	SLC16A1	3	TF
34187	FOXA3-S	SLC25A6	3	TF
34187	FOXA3-S	TUBA1C	3	TF
34187	FOXA3-S	TUBB3	3	TF
34187	FOXA3-S	UBC	3	TF
34187	FOXA3-S	UNC45A	3	TF
34187	FOXA3-S	VDAC2	3	TF
34187	FOXA3-S	XPO1	3	TF
34187	FOXA3-S	AGK	2	TF
34187	FOXA3-S	ARMC6	2	TF
34187	FOXA3-S	ATAD3B	2	TF
34187	FOXA3-S	AUP1	2	TF
34187	FOXA3-S	BAT1	2	TF
34187	FOXA3-S	CABC1	2	TF
34187	FOXA3-S	CDIPT	2	TF
34187	FOXA3-S	DPM1	2	TF
34187	FOXA3-S	EFHD2	2	TF
34187	FOXA3-S	ETFA	2	TF
34187	FOXA3-S	GALK1	2	TF
34187	FOXA3-S	GCAT	2	TF
34187	FOXA3-S	GPSN2	2	TF
34187	FOXA3-S	HIST1H2BL	2	TF
34187	FOXA3-S	HIST2H3D	2	TF
34187	FOXA3-S	HLA-B	2	TF
34187	FOXA3-S	HNRNPC	2	TF
34187	FOXA3-S	HSP90AA1	2	TF
34187	FOXA3-S	HSP90AA2	2	TF
34187	FOXA3-S	IGBP1	2	TF
34187	FOXA3-S	LGALS3BP	2	TF
34187	FOXA3-S	LMNB1	2	TF
34187	FOXA3-S	LOC442497	2	TF
34187	FOXA3-S	LPCAT1	2	TF
34187	FOXA3-S	MLF2	2	TF
34187	FOXA3-S	NPM1	2	TF
34187	FOXA3-S	PFKP	2	TF
34187	FOXA3-S	PGAM5	2	TF
34187	FOXA3-S	PPP2R2A	2	TF
34187	FOXA3-S	PRDX4	2	TF
34187	FOXA3-S	RANP1	2	TF
34187	FOXA3-S	RNH1	2	TF
34187	FOXA3-S	RPA3	2	TF
34187	FOXA3-S	RPL38	2	TF
34187	FOXA3-S	RPS14	2	TF
34187	FOXA3-S	RPS27	2	TF
34187	FOXA3-S	RPS4X	2	TF
34187	FOXA3-S	RPS8	2	TF
34187	FOXA3-S	RPS9	2	TF
34187	FOXA3-S	SAAL1	2	TF
34187	FOXA3-S	SAMHD1	2	TF
34187	FOXA3-S	SCO1	2	TF
34187	FOXA3-S	SEC61A1	2	TF
34187	FOXA3-S	SLC25A22	2	TF
34187	FOXA3-S	SSBP1	2	TF
34187	FOXA3-S	SSR4	2	TF
34187	FOXA3-S	STAT1	2	TF
34187	FOXA3-S	TARS2	2	TF
34187	FOXA3-S	TIMM23	2	TF
34187	FOXA3-S	TMED10	2	TF
34187	FOXA3-S	TMEM165	2	TF
34187	FOXA3-S	TMEM33	2	TF
34187	FOXA3-S	TMPO	2	TF
34187	FOXA3-S	TTC27	2	TF
34187	FOXA3-S	TUBA1A	2	TF
34187	FOXA3-S	TUBB6	2	TF
34187	FOXA3-S	UQCRC2	2	TF
34187	FOXA3-S	AHSA1	1	TF
34187	FOXA3-S	ALDH18A1	1	TF
34187	FOXA3-S	ALDH3A2	1	TF
34187	FOXA3-S	ANXA2P2	1	TF
34187	FOXA3-S	ARF1	1	TF
34187	FOXA3-S	ARF4	1	TF
34187	FOXA3-S	ASPH	1	TF
34187	FOXA3-S	BAG2	1	TF
34187	FOXA3-S	BANF1	1	TF
34187	FOXA3-S	BCKDHA	1	TF
34187	FOXA3-S	C1orf57	1	TF
34187	FOXA3-S	C3orf1	1	TF
34187	FOXA3-S	CALML5	1	TF
34187	FOXA3-S	CCT3	1	TF
34187	FOXA3-S	CDC42EP1	1	TF
34187	FOXA3-S	CDK4	1	TF
34187	FOXA3-S	CNP	1	TF
34187	FOXA3-S	COPB1	1	TF
34187	FOXA3-S	DCAKD	1	TF
34187	FOXA3-S	DDOST	1	TF
34187	FOXA3-S	DERL2	1	TF
34187	FOXA3-S	DHCR7	1	TF
34187	FOXA3-S	DNAJA3	1	TF
34187	FOXA3-S	DNAJB6	1	TF
34187	FOXA3-S	EARS2	1	TF
34187	FOXA3-S	EEF1G	1	TF
34187	FOXA3-S	EIF4A1	1	TF
34187	FOXA3-S	ENO1	1	TF
34187	FOXA3-S	ERLIN1	1	TF
34187	FOXA3-S	FAR1	1	TF
34187	FOXA3-S	FASTKD5	1	TF
34187	FOXA3-S	GNA13	1	TF
34187	FOXA3-S	GNAL	1	TF
34187	FOXA3-S	HAX1	1	TF
34187	FOXA3-S	HIST1H1C	1	TF
34187	FOXA3-S	HIST1H2AB	1	TF
34187	FOXA3-S	HIST1H2AH	1	TF
34187	FOXA3-S	HLA-H	1	TF
34187	FOXA3-S	HNRNPR	1	TF
34187	FOXA3-S	HSP90AB1	1	TF
34187	FOXA3-S	ILF2	1	TF
34187	FOXA3-S	IPI:IPI00069693.4	1	TF
34187	FOXA3-S	IPI:IPI00176696.2	1	TF
34187	FOXA3-S	IPI:IPI00394699.2	1	TF
34187	FOXA3-S	IPI:IPI00908469.1	1	TF
34187	FOXA3-S	IPO4	1	TF
34187	FOXA3-S	KPNA2	1	TF
34187	FOXA3-S	LBR	1	TF
34187	FOXA3-S	MAPK6	1	TF
34187	FOXA3-S	MSI1	1	TF
34187	FOXA3-S	MT-CO2	1	TF
34187	FOXA3-S	NAP1L1	1	TF
34187	FOXA3-S	NDUFA4	1	TF
34187	FOXA3-S	NDUFS1	1	TF
34187	FOXA3-S	NDUFS3	1	TF
34187	FOXA3-S	NEK1	1	TF
34187	FOXA3-S	NEK2	1	TF
34187	FOXA3-S	NUBP2	1	TF
34187	FOXA3-S	OAT	1	TF
34187	FOXA3-S	PDHB	1	TF
34187	FOXA3-S	PELO	1	TF
34187	FOXA3-S	PGAM5	1	TF
34187	FOXA3-S	PLOD1	1	TF
34187	FOXA3-S	PON2	1	TF
34187	FOXA3-S	PPM1F	1	TF
34187	FOXA3-S	PPP6C	1	TF
34187	FOXA3-S	PSMB6	1	TF
34187	FOXA3-S	PSMC3	1	TF
34187	FOXA3-S	PTPLAD1	1	TF
34187	FOXA3-S	PTPMT1	1	TF
34187	FOXA3-S	PYCR1	1	TF
34187	FOXA3-S	RAD51	1	TF
34187	FOXA3-S	RANGAP1	1	TF
34187	FOXA3-S	RBBP7	1	TF
34187	FOXA3-S	RBM9	1	TF
34187	FOXA3-S	RHOT1	1	TF
34187	FOXA3-S	RHOT2	1	TF
34187	FOXA3-S	RHOT2	1	TF
34187	FOXA3-S	RNASEL	1	TF
34187	FOXA3-S	RPL14	1	TF
34187	FOXA3-S	RPL22	1	TF
34187	FOXA3-S	RPL7	1	TF
34187	FOXA3-S	RPL8	1	TF
34187	FOXA3-S	RPN2	1	TF
34187	FOXA3-S	RPS13	1	TF
34187	FOXA3-S	RPS17	1	TF
34187	FOXA3-S	RPS26P54	1	TF
34187	FOXA3-S	RPS27	1	TF
34187	FOXA3-S	RPS5	1	TF
34187	FOXA3-S	RRM2	1	TF
34187	FOXA3-S	S100A9	1	TF
34187	FOXA3-S	SAPS3	1	TF
34187	FOXA3-S	SCAMP3	1	TF
34187	FOXA3-S	SCO2	1	TF
34187	FOXA3-S	SFXN2	1	TF
34187	FOXA3-S	SLC16A1	1	TF
34187	FOXA3-S	SLC25A4	1	TF
34187	FOXA3-S	SPNS1	1	TF
34187	FOXA3-S	SSR3	1	TF
34187	FOXA3-S	STX18	1	TF
34187	FOXA3-S	TFAM	1	TF
34187	FOXA3-S	TFRC	1	TF
34187	FOXA3-S	TM7SF2	1	TF
34187	FOXA3-S	TMEM49	1	TF
34187	FOXA3-S	TP53	1	TF
34187	FOXA3-S	TUBA4B	1	TF
34187	FOXA3-S	TUBB4Q	1	TF
34187	FOXA3-S	WDR77	1	TF
34187	FOXA3-S	YTHDF2	1	TF
34187	FOXA3-S	YWHAE	1	TF
36521	FOXB1-C	FOXB1	113	TF
36521	FOXB1-C	PRKDC	79	TF
36521	FOXB1-C	HSPA9	62	TF
36521	FOXB1-C	TUBB2C	61	TF
36521	FOXB1-C	HNRNPM	57	TF
36521	FOXB1-C	TUBA4A	57	TF
36521	FOXB1-C	KPNB1	53	TF
36521	FOXB1-C	RUVBL2	50	TF
36521	FOXB1-C	HSPA8	40	TF
36521	FOXB1-C	ACTB	37	TF
36521	FOXB1-C	RPS3	34	TF
36521	FOXB1-C	HSPD1	32	TF
36521	FOXB1-C	LMNB1	32	TF
36521	FOXB1-C	TUBB	30	TF
36521	FOXB1-C	CANX	29	TF
36521	FOXB1-C	IPO7	29	TF
36521	FOXB1-C	ACTA2	28	TF
36521	FOXB1-C	ACTBL2	28	TF
36521	FOXB1-C	ATP5B	28	TF
36521	FOXB1-C	RUVBL1	28	TF
[truncated: 32,349 more rows]
