# Supplementary material for: Proteomic analyses reveal distinct chromatin-associated and soluble transcription factor complexes
Source: Mol Syst Biol. 2015 Jan 21;11(1):775. doi: 10.15252/msb.20145504 (PMC4332150; doi:10.15252/msb.20145504)
Supplement: Supplementary file 8 [file msb0011-0775-sd8.xlsx]

## Sheet: Sheet1
ExpNo	Reference	Peptide	length	XCorr	dCn	charge	scanf	premass	mono_exp_m_z	id	scanl	Rank	Ions	PPM	dCn2	Sp	Redu
21877	AMOT_IPI:IPI00163085.2	K.EEEEILM*ANK.R	10	3.212	0.178	2	2782	1222.3	611.287	8257	2782	1	16/18	600.84	0.178	970.5	2
21877	AMOT_IPI:IPI00163085.2	K.EEEEILM*ANKR.C	11	2.9354	0.2745	2	1647	1377.86	689.338	2832	1647	1	16/20	136.46	0.2745	461.6	2
21877	AMOT_IPI:IPI00163085.2	K.EEEEILMANK.R	10	2.8384	0.1748	2	2790	1205.68	603.29	4953	2790	1	14/18	90.03	0.1748	664.2	2
21877	AMOT_IPI:IPI00163085.2	K.EEEEILMANKR.C	11	3.4163	0.2171	2	2227	1361.95	681.34	6392	2227	1	18/20	206	0.2171	771.9	2
21877	AMOT_IPI:IPI00163085.2	K.EKLEAELATAR.S	11	3.2292	0.3345	2	6827	1231.24	615.838	901	6827	1	16/20	462.86	0.3345	693.6	2
21877	AMOT_IPI:IPI00163085.2	K.GSLGILLGGDYR.A	12	3.8364	0.4682	2	5123	1220.11	610.835	163	5123	1	19/22	-456.43	0.4682	1358.4	2
21877	AMOT_IPI:IPI00163085.2	K.KQVYVDKVEK.M	10	3.4234	0.1349	3	874	1236.89	412.571	656	874	1	22/36	965.1	0.1349	1050	2
21877	AMOT_IPI:IPI00163085.2	K.LEAELATAR.S	9	3.4142	0.1232	2	2201	974.631	487.269	249	2201	1	15/16	1128.83	0.1232	1112.9	2
21877	AMOT_IPI:IPI00163085.2	K.M*QQALVQLQAAC#EK.R	14	5.0699	0.3579	2	3280	1648.42	817.405	10868	3280	1	24/26	365.64	0.3579	2971.5	2
21877	AMOT_IPI:IPI00163085.2	K.MQQALVQLQAAC#EK.R	14	4.4435	0.2081	3	3677	1631.63	539.941	881	3677	1	31/52	-119.78	0.2081	2635	2
21877	AMOT_IPI:IPI00163085.2	K.QLAEKEYEGSEDTR.K	14	2.4039	0.2139	2	1296	1655.42	827.881	9106	1296	1	13/26	403.38	0.2139	222.9	2
21877	AMOT_IPI:IPI00163085.2	K.QLAEKEYEGSEDTRK.T	15	3.4476	0.1312	2	985	1783.5	891.929	1475	985	1	19/28	362.23	0.1312	714.6	2
21877	AMOT_IPI:IPI00163085.2	K.QVYVDKVEK.M	9	2.4035	0.0718	2	1321	1108.59	554.306	9219	1321	1	14/16	887.89	0.0718	208.4	2
21877	AMOT_IPI:IPI00163085.2	K.SLM*SISNAGSGLLSHSSTLTGSPIM*EEK.R	28	4.5343	0.3005	3	4994	2867.65	956.132	3107	4994	1	39/108	442.04	0.3005	1170.6	3
21877	AMOT_IPI:IPI00163085.2	K.SLM*SISNAGSGLLSHSSTLTGSPIM*EEKR.D	29	5.2389	0.4276	3	4533	3023.18	1008.17	5006	4533	1	35/112	229.6	0.4276	675.8	3
21877	AMOT_IPI:IPI00163085.2	K.SLM*SISNAGSGLLSHSSTLTGSPIMEEK.R	28	5.5474	0.4788	3	5130	2852.6	950.8	2138	5130	1	36/108	774.7	0.4788	852.5	3
21877	AMOT_IPI:IPI00163085.2	K.SLMSISNAGSGLLSHSSTLTGSPIM*EEK.R	28	5.1327	0.3897	3	5831	2853.12	950.8	302	5831	1	31/108	958.42	0.3897	825.5	3
21877	AMOT_IPI:IPI00163085.2	K.SLMSISNAGSGLLSHSSTLTGSPIMEEK.R	28	4.421	0.2978	3	6812	2836.82	945.469	450	6812	1	28/108	856.12	0.2978	564.4	3
21877	AMOT_IPI:IPI00163085.2	K.SLMSISNAGSGLLSHSSTLTGSPIMEEKR.D	29	5.8742	0.4929	3	5260	2991.46	997.502	7735	5260	1	38/112	323.78	0.4929	1053.5	3
21877	AMOT_IPI:IPI00163085.2	K.TDGPVFHSNTLER.K	13	2.8805	0.3473	2	2377	1473.28	736.86	1954	2377	1	19/24	387.72	0.3473	895.1	1
21877	AMOT_IPI:IPI00163085.2	K.TISQLFAK.N	8	2.6345	0.1986	2	3882	908.542	454.266	2460	3882	1	2013-12-14	1120.25	0.1986	494.3	2
21877	AMOT_IPI:IPI00163085.2	K.TLHAQIIEK.D	9	2.6305	0.2438	2	1891	1052.95	526.809	1119	1891	1	14/16	326.86	0.2438	688.6	2
21877	AMOT_IPI:IPI00163085.2	K.TLHAQIIEKDAM*IK.V	14	3.0092	0.3544	3	2582	1627.39	542.968	7778	2582	1	22/52	306.71	0.3544	549.1	2
21877	AMOT_IPI:IPI00163085.2	K.TLHAQIIEKDAMIK.V	14	3.662	0.3439	3	3074	1611.94	537.636	2650	3074	1	23/52	649.37	0.3439	649	2
21877	AMOT_IPI:IPI00163085.2	K.TPIQILGQEPDAEM*VEYLI.-	19	4.7875	0.2714	3	6475	2174.68	725.701	4223	6475	1	33/72	-187.37	0.2714	1456.5	1
21877	AMOT_IPI:IPI00163085.2	K.TPIQILGQEPDAEMVEYLI.-	19	4.5881	0.3605	3	6759	2158.51	720.37	4700	6759	1	33/72	-271.91	0.3605	1708.2	1
21877	AMOT_IPI:IPI00163085.2	K.VVKLEEELK.K	9	3.1228	0.1239	2	2538	1087.68	543.824	1432	2538	1	14/16	958.62	0.1239	914.3	2
21877	AMOT_IPI:IPI00163085.2	K.VVKLEEELKK.K	10	3.3951	0.209	2	1991	1215.41	607.871	1264	1991	1	16/18	558.1	0.209	1167.3	2
21877	AMOT_IPI:IPI00163085.2	K.YLEENVM*R.H	8	2.6893	0.1108	2	1571	1070.03	535.253	1063	1571	1	2013-11-14	501.33	0.1108	408.6	2
21877	AMOT_IPI:IPI00163085.2	K.YLEENVMR.H	8	2.8925	0.0923	2	2537	1053.85	527.255	177	2537	1	13/14	327	0.0923	650	2
21877	AMOT_IPI:IPI00163085.2	R.AEYVPSTPSPVPPSTPLLSAHSK.T	23	3.1473	0.3279	3	4218	2364.14	788.081	238	4218	1	32/88	808.22	0.3279	693.8	2
21877	AMOT_IPI:IPI00163085.2	R.AQPSSASYQPVPADPFAIVSR.A	21	3.216	0.3774	2	5439	2188.83	1094.56	2618	5439	1	15/40	332.01	0.3774	429.4	2
21877	AMOT_IPI:IPI00163085.2	R.AQQM*VEILSDENR.N	13	4.304	0.3968	2	3399	1549.58	774.87	13	3399	1	20/24	546.94	0.3968	1848.9	2
21877	AMOT_IPI:IPI00163085.2	R.AQQMVEILSDENR.N	13	3.4145	0.353	2	6152	1534.29	766.872	15	6152	1	19/24	1013.02	0.353	747.5	2
21877	AMOT_IPI:IPI00163085.2	R.DQALSNAQAK.V	10	3.3568	0.0666	2	583	1046.64	523.267	1630	583	1	15/18	1064.36	0.0666	1104	2
21877	AMOT_IPI:IPI00163085.2	R.DQALSNAQAKVVK.L	13	3.9077	0.2438	2	1676	1373.77	686.383	2924	1676	1	20/24	1463.95	0.2438	1051.6	2
21877	AMOT_IPI:IPI00163085.2	R.DTTVISHSPNTSYDTALEAR.I	20	4.4527	0.3231	3	3494	2180.13	726.682	271	3494	1	33/76	961.46	0.3231	1670.3	2
21877	AMOT_IPI:IPI00163085.2	R.EKEKLEAELATAR.S	13	3.8018	0.3747	2	2651	1488.39	744.407	144	2651	1	18/24	389.73	0.3747	755.4	2
21877	AMOT_IPI:IPI00163085.2	R.GPPPEYPFK.G	9	2.275	0.3093	2	2949	1032.33	516.263	11298	2949	1	13/16	781.62	0.3093	468.5	5
21877	AMOT_IPI:IPI00163085.2	R.HFALDAAATVAAQR.D	14	4.7057	0.4566	2	3973	1443.55	721.381	19	3973	1	23/26	1244.2	0.4566	1981.7	2
21877	AMOT_IPI:IPI00163085.2	R.HIEIRDQALSNAQAK.V	15	3.7917	0.3706	3	1839	1694.94	565.304	7547	1839	1	26/56	612.44	0.3706	980	2
21877	AMOT_IPI:IPI00163085.2	R.IKTLHAQIIEK.D	11	2.876	0.165	2	1952	1295.87	647.398	1442	1952	1	2013-12-20	1606.45	0.165	346	2
21877	AMOT_IPI:IPI00163085.2	R.IQKEEEEILM*ANK.R	13	4.5541	0.1884	3	2373	1590.03	530.94	1526	2373	1	28/48	-483.6	0.1884	2129.2	2
21877	AMOT_IPI:IPI00163085.2	R.IQKEEEEILM*ANKR.C	14	3.6053	0.2839	3	2082	1746.2	582.973	1731	2082	1	30/52	-403.6	0.2839	1142.8	2
21877	AMOT_IPI:IPI00163085.2	R.IQKEEEEILMANK.R	13	4.2858	0.1703	2	2858	1577.26	787.908	390	2858	1	21/24	1555.61	0.1703	2124.7	2
21877	AMOT_IPI:IPI00163085.2	R.IQKEEEEILMANKR.C	14	4.2754	0.217	3	2505	1732.53	577.642	314	2505	1	29/52	936.34	0.217	1077.6	2
21877	AMOT_IPI:IPI00163085.2	R.KTISQLFAK.N	9	2.1372	0.0579	2	3018	1037.75	518.313	2883	3018	1	14/16	2055.88	0.0579	633.5	2
21877	AMOT_IPI:IPI00163085.2	R.KTPIQILGQEPDAEM*VEYLI.-	20	3.9484	0.3443	3	6638	2304.04	768.399	766	6638	1	26/76	373.4	0.3443	532.6	1
21877	AMOT_IPI:IPI00163085.2	R.KTPIQILGQEPDAEMVEYLI.-	20	4.4366	0.3325	2	6596	2287.88	1144.1	445	6596	1	16/38	302.26	0.3325	582.6	1
21877	AMOT_IPI:IPI00163085.2	R.LQKVETEIQR.V	10	3.0668	0.2349	2	1561	1243.91	622.354	580	1561	1	15/18	168.48	0.2349	1108.3	2
21877	AMOT_IPI:IPI00163085.2	R.LSIPSLTC#NPDK.T	12	2.5807	0.1623	2	4288	1359.71	672.845	9352	4288	1	16/22	742.79	0.1623	428	1
21877	AMOT_IPI:IPI00163085.2	R.LSIPSLTC#NPDKTDGPVFHSNTLER.K	25	3.8643	0.3281	3	4566	2813.65	933.464	245	4566	1	39/96	446.06	0.3281	1270	1
21877	AMOT_IPI:IPI00163085.2	R.NKLEGEIR.R	8	2.5111	0.1441	1	1113	958.63	958.532	7140	1113	1	2013-10-14	103.08	0.1441	154.7	5
21877	AMOT_IPI:IPI00163085.2	R.NLRQELEGC#YEK.V	12	3.2653	0.1098	2	3036	1553.4	769.867	5181	3036	1	18/22	424.6	0.1098	1785.3	2
21877	AMOT_IPI:IPI00163085.2	R.QELEGC#YEK.V	9	1.9504	0.1413	2	1520	1169.76	578.253	11811	1520	1	2013-11-16	209.4	0.1413	213.2	2
21877	AMOT_IPI:IPI00163085.2	R.QGNC#QPTNVSEYNAAALM*ELLR.E	22	6.6701	0.4324	3	5898	2511.47	832.393	3359	5898	1	37/84	912.27	0.4324	1658.6	2
21877	AMOT_IPI:IPI00163085.2	R.QGNC#QPTNVSEYNAAALMELLR.E	22	6.854	0.3736	3	6394	2495.51	827.062	2427	6394	1	39/84	932.54	0.3736	2521.7	2
21877	AMOT_IPI:IPI00163085.2	R.QGNCQPTNVSEYNAAALM*ELLR.E	22	4.0547	0.2727	3	6286	2493.99	832.393	11688	6286	1	24/84	-468.95	0.2727	470	2
21877	AMOT_IPI:IPI00163085.2	R.QGNCQPTNVSEYNAAALMELLR.E	22	4.5774	0.3232	3	6599	2478.48	827.062	259	6599	1	34/84	-279.84	0.3232	1379.2	2
21877	AMOT_IPI:IPI00163085.2	R.VSEAYENLVK.S	10	3.7998	0.2266	2	3002	1152.51	576.301	1260	3002	1	16/18	794.94	0.2266	1386.4	2
21877	HSPA8_IPI:IPI00003865.1	K.ATVEDEKLQGK.I	11	2.6394	0.2987	2	987	1219.36	609.322	10470	987	1	15/20	1417.62	0.2987	663.8	1
21877	HSPA8_IPI:IPI00003865.1	K.DAGTIAGLNVLR.I	12	3.9062	0.257	2	4805	1199.18	600.341	9719	4805	1	20/22	-407.71	0.257	1483.9	4
21877	HSPA8_IPI:IPI00003865.1	K.EIAEAYLGK.T	9	2.2498	0.3838	2	2856	993.714	497.266	5370	2856	1	2013-10-16	190.54	0.3838	445.9	3
21877	HSPA8_IPI:IPI00003865.1	K.FELTGIPPAPR.G	11	2.4078	0.1557	2	4386	1198.65	599.335	2676	4386	1	15/20	822.55	0.1557	532.6
21877	HSPA8_IPI:IPI00003865.1	K.HWPFM*VVNDAGRPK.V	14	3.6872	0.2856	3	3604	1672.26	557.28	1850	3604	1	26/52	1458.36	0.2856	1079	2
21877	HSPA8_IPI:IPI00003865.1	K.ITITNDK.G	7	1.7877	0.1909	2	1050	805.101	402.727	2916	1050	1	2013-09-12	814.05	0.1909	319.5	14
21877	HSPA8_IPI:IPI00003865.1	K.ITITNDKGR.L	9	2.3876	0.1227	2	741	1017.46	509.288	2063	741	1	13/16	-108.07	0.1227	766.4	13
21877	HSPA8_IPI:IPI00003865.1	K.LDKSQIHDIVLVGGSTR.I	17	5.6279	0.328	3	3587	1840.29	613.343	4425	3587	1	31/64	1239.74	0.328	1571.6	1
21877	HSPA8_IPI:IPI00003865.1	K.LLQDFFNGK.E	9	2.8668	0.1882	2	4809	1082.5	541.287	2781	4809	1	14/16	858.2	0.1882	754.8	4
21877	HSPA8_IPI:IPI00003865.1	K.LYQSAGGM*PGGM*PGGFPGGGAPPSGGASSGPTIEEVD.-	37	4.458	0.4063	3	4406	3379.65	1126.83	649	4406	1	32/144	343.3	0.4063	530.3
21877	HSPA8_IPI:IPI00003865.1	K.LYQSAGGMPGGM*PGGFPGGGAPPSGGASSGPTIEEVD.-	37	5.0831	0.0734	3	4734	3364.7	1121.5	7360	4734	1	35/144	655.66	0.1691	672.7
21877	HSPA8_IPI:IPI00003865.1	K.LYQSAGGMPGGMPGGFPGGGAPPSGGASSGPTIEEVD.-	37	4.7174	0.2149	3	5363	3348.02	1116.17	709	5363	1	34/144	454.14	0.2149	643.7
21877	HSPA8_IPI:IPI00003865.1	K.M*KEIAEAYLGK.T	11	3.6275	0.2618	2	2437	1269.2	634.831	918	2437	1	18/20	425.38	0.2618	1658.4	3
21877	HSPA8_IPI:IPI00003865.1	K.MKEIAEAYLGK.T	11	3.0381	0.1975	3	3119	1253.82	418.225	10	3119	1	20/40	928.1	0.1975	985.7	3
21877	HSPA8_IPI:IPI00003865.1	K.NQTAEKEEFEHQQK.E	14	3.5632	0.3049	3	825	1747.05	582.608	9872	825	1	28/52	708.57	0.3049	991.8
21877	HSPA8_IPI:IPI00003865.1	K.NQVAM*NPTNTVFDAK.R	15	4.7325	0.478	2	3001	1666.43	833.399	5700	3001	1	22/28	385.21	0.478	1845.6	2
21877	HSPA8_IPI:IPI00003865.1	K.NQVAMNPTNTVFDAK.R	15	4.771	0.4266	2	3784	1650.47	825.401	9898	3784	1	23/28	409.23	0.4266	1579.3	2
21877	HSPA8_IPI:IPI00003865.1	K.NSLESYAFNM*K.A	11	3.8161	0.3437	2	3481	1320.36	660.3	3613	3481	1	17/20	583.57	0.3437	1479.9	1
21877	HSPA8_IPI:IPI00003865.1	K.NSLESYAFNMK.A	11	3.453	0.1925	2	4409	1304.32	652.303	2853	4409	1	18/20	549.97	0.1925	1024.4	1
21877	HSPA8_IPI:IPI00003865.1	K.QTQTFTTYSDNQPGVLIQVYEGER.A	24	5.9116	0.3712	3	5459	2775.8	925.447	1221	5459	1	28/92	532.15	0.3712	1038.5	1
21877	HSPA8_IPI:IPI00003865.1	K.SFYPEEVSSM*VLTK.M	14	4.2385	0.3446	3	4589	1634.18	544.932	1723	4589	1	27/52	854.3	0.3446	1566.8	2
21877	HSPA8_IPI:IPI00003865.1	K.SFYPEEVSSMVLTK.M	14	4.418	0.2493	3	5347	1617.57	539.601	4985	5347	1	30/52	481.84	0.2493	1884.7	2
21877	HSPA8_IPI:IPI00003865.1	K.SINPDEAVAYGAAVQAAILSGDK.S	23	6.8684	0.5817	2	6338	2261.62	1130.58	5356	6338	1	30/44	653.22	0.5817	2231.9	1
21877	HSPA8_IPI:IPI00003865.1	K.SQIHDIVLVGGSTR.I	14	4.1573	0.4141	2	3266	1482.55	741.407	5605	3266	1	22/26	502.81	0.4141	2497.1	1
21877	HSPA8_IPI:IPI00003865.1	K.STAGDTHLGGEDFDNR.M	16	4.667	0.425	2	2072	1692.29	846.366	4374	2072	1	23/30	331.03	0.425	1574.4	2
21877	HSPA8_IPI:IPI00003865.1	K.TVTNAVVTVPAYFNDSQR.Q	18	4.5893	0.3254	3	4731	1984.47	661.337	1190	4731	1	30/68	1244.77	0.3254	857.2	2
21877	HSPA8_IPI:IPI00003865.1	K.VQVEYK.G	6	2.2177	0.1145	1	1166	765.565	765.414	6907	1166	1	2013-08-10	198.08	0.1145	555.5	5
21877	HSPA8_IPI:IPI00003865.1	K.VQVEYKGETK.S	10	1.7612	0.1773	2	1106	1182.92	590.814	1436	1106	1	2013-12-18	1949.86	0.1773	164.2	5
21877	HSPA8_IPI:IPI00003865.1	R.ARFEELNADLFR.G	12	4.7181	0.1358	3	4682	1482.86	494.256	327	4682	1	28/44	1420.4	0.1358	2184.4	2
21877	HSPA8_IPI:IPI00003865.1	R.FDDAVVQSDM*K.H	11	4.0833	0.3074	2	2036	1272.57	635.785	1681	2036	1	18/20	1582.41	0.3074	1368	4
21877	HSPA8_IPI:IPI00003865.1	R.FDDAVVQSDMK.H	11	4.1733	0.4002	2	2871	1255.28	627.787	9788	2871	1	18/20	564.36	0.4002	1256.3	4
21877	HSPA8_IPI:IPI00003865.1	R.FEELNADLFR.G	10	3.3657	0.296	2	5031	1255.03	627.312	4833	5031	1	15/18	1126.73	0.296	1063	3
21877	HSPA8_IPI:IPI00003865.1	R.GTLDPVEK.A	8	1.6232	0.0898	2	1568	859.121	429.732	2659	1568	1	2013-12-14	773.62	0.0898	610.7	1
21877	HSPA8_IPI:IPI00003865.1	R.IINEPTAAAIAYGLDKK.V	17	5.1467	0.0695	2	4487	1788.7	894.499	8760	4487	1	23/32	395.53	0.0695	1030.3	4
21877	HSPA8_IPI:IPI00003865.1	R.LSKEDIER.M	8	2.2821	0.0898	2	1111	990.015	495.267	5893	1111	1	13/14	494.26	0.0898	813	1
21877	HSPA8_IPI:IPI00003865.1	R.M*VNHFIAEFK.R	10	3.2336	0.2346	3	3497	1253.4	417.878	12159	3497	1	19/36	1424.4	0.2346	476.2	1
21877	HSPA8_IPI:IPI00003865.1	R.MVNHFIAEFK.R	10	3.368	0.3338	3	3895	1237.14	412.546	6593	3895	1	18/36	1223.42	0.3338	505	1
21877	HSPA8_IPI:IPI00003865.1	R.NTTIPTK.Q	7	1.5591	0.1359	1	614	774.748	774.436	5856	614	1	2013-09-12	403.93	0.1359	242.2	6
21877	HSPA8_IPI:IPI00003865.1	R.RFDDAVVQSDM*K.H	12	3.2455	0.3057	2	1776	1427.27	713.835	6756	1776	1	20/22	427.02	0.3057	1036.3	4
21877	HSPA8_IPI:IPI00003865.1	R.RFDDAVVQSDMK.H	12	3.255	0.1128	3	2565	1412.05	470.894	3552	2565	1	22/44	981.62	0.1128	1064.5	4
21877	HSPA8_IPI:IPI00003865.1	R.TTPSYVAFTDTER.L	13	3.2374	0.1634	3	3588	1488.98	496.572	1292	3588	1	21/48	857.27	0.1634	625.3	15
21877	HSPA9_IPI:IPI00007765.5	K.AM*QDAEVSKSDIGEVILVGGM*TR.M	23	4.0487	0.2529	3	4466	2440.91	813.402	8239	4466	1	32/88	1113.09	0.2529	1058.1	1
21877	HSPA9_IPI:IPI00007765.5	K.AMQDAEVSK.S	9	2.6264	0.2483	2	265	979.013	489.732	1303	265	1	15/16	568.95	0.2483	946.7	1
21877	HSPA9_IPI:IPI00007765.5	K.DAGQISGLNVLR.V	12	4.1436	0.2171	2	4383	1242.34	621.844	858	4383	1	20/22	-272.95	0.2171	1335.7	1
21877	HSPA9_IPI:IPI00007765.5	K.DSETGENIR.Q	9	2.9693	0.2499	2	15	1020.97	510.733	5166	15	1	14/16	498.71	0.2499	851.6	1
21877	HSPA9_IPI:IPI00007765.5	K.ERVEAVNMAEGIIHDTETK.M	19	5.6015	0.2937	3	4711	2144.54	714.688	6875	4711	1	38/72	1159.7	0.2937	2942.9	1
21877	HSPA9_IPI:IPI00007765.5	K.LFEM*AYK.K	7	2.4129	0.1515	2	2436	917.854	459.225	607	2436	1	2013-11-12	447.55	0.1515	482.5	1
21877	HSPA9_IPI:IPI00007765.5	K.LFEMAYK.K	7	2.6924	0.2954	2	3664	902.161	451.228	10125	3664	1	2013-11-12	790.31	0.2954	451.2	1
21877	HSPA9_IPI:IPI00007765.5	K.LLGQFTLIGIPPAPR.G	15	3.8532	0.3099	2	6182	1593.26	796.98	3286	6182	1	20/28	194.92	0.3099	878.3	1
21877	HSPA9_IPI:IPI00007765.5	K.LYSPSQIGAFVLM*K.M	14	3.793	0.279	2	5800	1571.99	785.421	1321	5800	1	21/26	1372.81	0.279	1318.4
21877	HSPA9_IPI:IPI00007765.5	K.LYSPSQIGAFVLMK.M	14	2.5662	0.1157	2	6192	1554.69	777.423	5036	6192	1	16/26	550.05	0.1157	792.5
21877	HSPA9_IPI:IPI00007765.5	K.M*KETAENYLGHTAK.N	14	4.0691	0.1563	3	1433	1610.66	536.928	510	1433	1	23/52	1172.59	0.1563	935.1	1
21877	HSPA9_IPI:IPI00007765.5	K.MKETAENYLGHTAK.N	14	4.4827	0.2674	3	1732	1594.34	531.596	8397	1732	1	25/52	980.73	0.2674	984.1	1
21877	HSPA9_IPI:IPI00007765.5	K.NAVITVPAYFNDSQR.Q	15	2.3852	0.2334	2	4797	1694.72	847.928	1927	4797	1	16/28	-75.08	0.2334	337.8	7
21877	HSPA9_IPI:IPI00007765.5	K.SDIGEVILVGGM*TR.M	14	2.7472	0.1773	2	4623	1463.01	731.882	1359	4623	1	17/26	175.53	0.1773	1115.3	1
21877	HSPA9_IPI:IPI00007765.5	K.SDIGEVILVGGMTR.M	14	3.9098	0.3544	2	5327	1447.3	723.885	3407	5327	1	20/26	373.12	0.3544	1612	1
21877	HSPA9_IPI:IPI00007765.5	K.SQVFSTAADGQTQVEIK.V	17	5.2463	0.5264	2	3470	1808.59	904.955	9653	3470	1	24/32	-169.88	0.5264	2041.6	1
21877	HSPA9_IPI:IPI00007765.5	K.STNGDTFLGGEDFDQALLR.H	19	6.5744	0.5023	2	5781	2056.68	1028.48	1528	5781	1	26/36	348.67	0.5023	1458.5	1
21877	HSPA9_IPI:IPI00007765.5	K.VLENAEGAR.T	9	3.0619	0.2392	2	838	958.565	479.751	1183	838	1	14/16	73.78	0.2392	703
21877	HSPA9_IPI:IPI00007765.5	K.VQQTVQDLFGR.A	11	3.8224	0.2059	2	4201	1291.96	645.844	754	4201	1	17/20	992.31	0.2059	1388	1
21877	HSPA9_IPI:IPI00007765.5	R.AQFEGIVTDLIR.R	12	4.1652	0.1897	3	5939	1363.66	454.586	3430	5939	1	27/44	1405.52	0.1897	1610.4	1
21877	HSPA9_IPI:IPI00007765.5	R.EQQIVIQSSGGLSK.D	14	4.6624	0.4116	2	2783	1475.55	737.399	10274	2783	1	22/26	1195	0.4116	1706.8	1
21877	HSPA9_IPI:IPI00007765.5	R.ETGVDLTK.D	8	1.9614	0.2186	2	1414	863.246	431.729	5385	1414	1	2013-10-14	920.26	0.2186	275.7	1
21877	HSPA9_IPI:IPI00007765.5	R.ETGVDLTKDNM*ALQR.V	15	2.9498	0.1457	2	2395	1709.02	853.923	4007	2395	1	15/28	1277.08	0.1457	418.5	1
21877	HSPA9_IPI:IPI00007765.5	R.QAASSLQQASLK.L	12	2.8327	0.0527	2	1874	1234.32	616.336	2567	1874	1	18/22	2155.67	0.0527	553.7	1
21877	HSPA9_IPI:IPI00007765.5	R.QAVTNPNNTFYATK.R	14	4.0694	0.368	2	2454	1569.41	784.889	2758	2454	1	20/26	408.38	0.368	835
21877	HSPA9_IPI:IPI00007765.5	R.RYDDPEVQK.D	9	2.7399	0.0732	2	880	1149.96	575.28	12023	880	1	13/16	350.46	0.0732	614.2
21877	HSPA9_IPI:IPI00007765.5	R.TTPSVVAFTADGER.L	14	3.1634	0.3613	2	3570	1452.69	725.862	362	3570	1	20/26	1358.89	0.3613	883.3
21877	HSPA9_IPI:IPI00007765.5	R.VEAVNM*AEGIIHDTETK.M	17	3.7723	0.3807	3	3876	1872.87	624.972	2939	3876	1	30/64	-13.61	0.3807	676.6	1
21877	HSPA9_IPI:IPI00007765.5	R.VEAVNMAEGIIHDTETK.M	17	3.1313	0.2252	3	4980	1858.82	619.64	1122	4980	1	31/64	1030.15	0.2252	661.2	1
21877	HSPA9_IPI:IPI00007765.5	R.VINEPTAAALAYGLDK.S	16	5.2597	0.3211	3	4837	1647.53	549.298	3540	4837	1	33/60	1002.61	0.3211	2150
21877	HSPA5_IPI:IPI00003362.2	K.DAGTIAGLNVM*R.I	12	3.756	0.3162	2	3267	1234.34	617.316	10790	3267	1	20/22	576.26	0.3162	1557.1
21877	HSPA5_IPI:IPI00003362.2	K.DAGTIAGLNVMR.I	12	3.8709	0.3622	2	4292	1217.99	609.319	263	4292	1	20/22	299.38	0.3622	1490.1
21877	HSPA5_IPI:IPI00003362.2	K.DNHLLGTFDLTGIPPAPR.G	18	2.4963	0.2581	2	5794	1935.12	967.51	1182	5794	1	16/34	572.53	0.2581	206.2
21877	HSPA5_IPI:IPI00003362.2	K.ELEEIVQPIISK.L	12	4.4103	0.3455	2	4774	1399.45	699.398	6831	4774	1	18/22	1191.38	0.3455	1430.9
21877	HSPA5_IPI:IPI00003362.2	K.IEWLESHQDADIEDFK.A	16	3.6476	0.3467	3	4713	1976.71	658.974	4836	4713	1	34/60	913.56	0.3467	896.3
21877	HSPA5_IPI:IPI00003362.2	K.ITITNDQNR.L	9	2.4474	0.2148	2	1302	1074.73	537.781	7661	1302	1	14/16	166.56	0.2148	995.4
21877	HSPA5_IPI:IPI00003362.2	K.KKELEEIVQPIISK.L	14	3.7806	0.1239	2	3819	1656.63	827.493	6901	3819	1	21/26	1600.5	0.1239	1720.8
21877	HSPA5_IPI:IPI00003362.2	K.KSDIDEIVLVGGSTR.I	15	3.8042	0.1202	3	4095	1590.41	530.29	250	4095	1	28/56	977.91	0.1202	1383.2
21877	HSPA5_IPI:IPI00003362.2	K.NQLTSNPENTVFDAK.R	15	4.6656	0.3912	2	3546	1678.51	839.408	5258	3546	1	23/28	421.18	0.3912	1413.4
21877	HSPA5_IPI:IPI00003362.2	K.SDIDEIVLVGGSTR.I	14	4.1207	0.3916	2	4717	1461.13	730.883	8522	4717	1	20/26	254.51	0.3916	1591.4
21877	HSPA5_IPI:IPI00003362.2	K.SQIFSTASDNQPTVTIK.V	17	5.3097	0.4352	3	3813	1838.4	612.983	2026	3813	1	31/64	797.4	0.4352	1402.1
21877	HSPA5_IPI:IPI00003362.2	K.TFAPEEISAM*VLTK.M	14	4.657	0.2705	2	4932	1553.58	776.9	472	4932	1	22/26	504.56	0.2705	1314.6
21877	HSPA5_IPI:IPI00003362.2	K.TFAPEEISAMVLTK.M	14	3.4972	0.2088	2	5847	1539.45	768.903	1046	5847	1	23/26	1727.51	0.2088	1489.1
21877	HSPA5_IPI:IPI00003362.2	K.TKPYIQVDIGGGQTK.T	15	4.3486	0.2069	2	3170	1606.69	802.936	1068	3170	1	24/28	1134.33	0.2069	1546.1
21877	HSPA5_IPI:IPI00003362.2	K.VLEDSDLK.K	8	2.3987	0.0608	2	1704	920.048	459.743	7258	1704	1	2013-11-14	1708.19	0.0608	421.2
21877	HSPA5_IPI:IPI00003362.2	K.VTHAVVTVPAYFNDAQR.Q	17	4.9968	0.3395	3	4076	1890.03	629.995	1705	4076	1	31/64	1090.42	0.3395	1026.3
21877	HSPA5_IPI:IPI00003362.2	K.VYEGERPLTK.D	10	2.7696	0.3284	2	1282	1192.28	596.322	4631	1282	1	14/18	540.58	0.3284	811.2
21877	HSPA5_IPI:IPI00003362.2	R.AKFEELNM*DLFR.S	12	2.2867	0.1308	2	4451	1528.19	764.877	270	4451	1	14/22	-364.88	0.1308	523.1
21877	HSPA5_IPI:IPI00003362.2	R.AKFEELNMDLFR.S	12	3.783	0.3797	2	5276	1513.79	756.879	9426	5276	1	18/22	687.52	0.3797	1373.3
21877	HSPA5_IPI:IPI00003362.2	R.IINEPTAAAIAYGLDK.R	16	3.222	0.1276	3	5703	1659.25	553.97	4923	5703	1	26/60	-388.37	0.1276	1114.6	8
21877	HSPA5_IPI:IPI00003362.2	R.IINEPTAAAIAYGLDKR.E	17	4.0122	0.3269	2	4604	1816.71	908.502	1457	4604	1	20/32	393.98	0.3269	927.7
21877	HSPA5_IPI:IPI00003362.2	R.ITPSYVAFTPEGER.L	14	3.223	0.4613	2	4137	1567.39	783.894	11360	4137	1	19/26	386.72	0.4613	796.3
21877	HSPA5_IPI:IPI00003362.2	R.NELESYAYSLK.N	11	3.1172	0.2329	2	4204	1316.98	658.822	8279	4204	1	14/20	262.28	0.2329	842.5
21877	HSPA5_IPI:IPI00003362.2	R.TWNDPSVQQDIK.F	12	4.1572	0.3399	2	3029	1431.37	715.849	3714	3029	1	19/22	472.64	0.3399	1348
21877	HSPA5_IPI:IPI00003362.2	R.VEIIANDQGNR.I	11	3.6237	0.1706	2	1914	1229.7	614.818	8372	1914	1	19/20	870.97	0.1706	1784.7	15
21877	HSPA1AHSPA1B_IPI:IPI00304925.5	K.AQIHDLVLVGGSTR.I	14	3.6295	0.1334	3	3527	1467.4	489.276	3627	3527	1	24/52	1082.52	0.1334	699.7	4
21877	HSPA1AHSPA1B_IPI:IPI00304925.5	K.EIAEAYLGYPVTNAVITVPAYFNDSQR.Q	27	5.4292	0.2653	3	6393	3003.74	1001.17	1795	6393	1	37/104	748.26	0.2653	607.5	1
21877	HSPA1AHSPA1B_IPI:IPI00304925.5	K.FGDPVVQSDM*K.H	11	3.7565	0.4324	2	2185	1239.18	619.79	138	2185	1	17/20	487.58	0.4324	1311	4
21877	HSPA1AHSPA1B_IPI:IPI00304925.5	K.FGDPVVQSDMK.H	11	3.4259	0.4203	2	2896	1223.15	611.792	10716	2896	1	16/20	472.63	0.4203	903.7	4
21877	HSPA1AHSPA1B_IPI:IPI00304925.5	K.GGSGSGPTIEEVD.-	13	3.1674	0.3126	2	2600	1204.98	602.77	12082	2600	1	15/24	375.12	0.3126	681.5	5
21877	HSPA1AHSPA1B_IPI:IPI00304925.5	K.HWPFQVINDGDKPK.V	14	4.756	0.2366	3	3958	1682.4	560.955	2744	3958	1	25/52	923.32	0.2366	910.2	1
21877	HSPA1AHSPA1B_IPI:IPI00304925.5	K.M*KEIAEAYLGYPVTNAVITVPAYFNDSQR.Q	29	4.7634	0.3522	3	6191	3276.56	1092.88	6869	6191	1	35/112	-18.47	0.3522	1254.5	1
21877	HSPA1AHSPA1B_IPI:IPI00304925.5	K.NQVALNPQNTVFDAK.R	15	4.0087	0.2689	3	3920	1660.55	553.621	2528	3920	1	23/56	1023.65	0.2689	733.8	4
21877	HSPA1AHSPA1B_IPI:IPI00304925.5	K.SAVEDEGLK.G	9	2.1185	0.1572	2	1272	947.908	474.238	135	1272	1	15/16	464.9	0.1572	972.8	5
21877	HSPA1AHSPA1B_IPI:IPI00304925.5	K.VQVSYKGETK.A	10	2.6346	0.2514	2	1053	1138.74	569.809	7080	1053	1	2013-12-18	111.08	0.2514	546.7
21877	HSPA1AHSPA1B_IPI:IPI00304925.5	R.IINEPTAAAIAYGLDR.T	16	3.2521	0.236	3	4983	1686.88	563.305	482	4983	1	31/60	-605.89	0.236	1347.8	4
21877	HSPA1AHSPA1B_IPI:IPI00304925.5	R.KFGDPVVQSDM*K.H	12	3.7042	0.2147	3	1772	1367.95	456.227	1391	1772	1	23/44	940.13	0.2147	1021.9	4
21877	HSPA1AHSPA1B_IPI:IPI00304925.5	R.KFGDPVVQSDMK.H	12	3.2934	0.1101	3	2428	1351.65	450.896	2349	2428	1	22/44	722.56	0.1101	1027.3	4
21877	HSPA1AHSPA1B_IPI:IPI00304925.5	R.LVNHFVEEFK.R	10	3.2842	0.3129	2	3636	1262.38	631.332	3166	3636	1	16/18	572.97	0.3129	1435.1	5
21877	HSPA1AHSPA1B_IPI:IPI00304925.5	R.LVNHFVEEFKR.K	11	3.0141	0.3389	3	3142	1419.18	473.258	1194	3142	1	17/40	1004.78	0.3389	379.9	5
21877	AMOTL1_IPI:IPI00179037.4	K.VGGGPSPAQPAGK.V	13	4.099	0.4101	2	772	1123.05	561.799	2786	772	1	21/24	411.79	0.4101	2211.4	3
21877	AMOTL1_IPI:IPI00179037.4	R.AQQMVEILTEENR.V	13	4.3465	0.3669	2	4235	1561.56	780.888	6376	4235	1	20/24	507.63	0.3669	1891.3	2
21877	AMOTL1_IPI:IPI00179037.4	R.EYEGHEDKAAEGHYASQNK.E	19	3.2372	0.2811	3	816	2164.43	721.651	2206	816	1	22/72	688.13	0.2811	328.9	2
21877	AMOTL1_IPI:IPI00179037.4	R.GQQQQQQQQGAVGHGYYM*AGGTSQK.S	25	5.2674	0.4492	3	1403	2681.73	894.409	4712	1403	1	34/96	193.74	0.4492	1701.7	3
21877	AMOTL1_IPI:IPI00179037.4	R.GQQQQQQQQGAVGHGYYMAGGTSQK.S	25	5.3003	0.3641	3	1915	2666.27	889.077	11203	1915	1	35/96	393.68	0.3641	1941.4	3
21877	AMOTL1_IPI:IPI00179037.4	R.GSEDAAAGTVLQR.L	13	4.3867	0.335	2	2184	1275.28	637.82	4072	2184	1	19/24	506.36	0.335	1398.9	3
21877	AMOTL1_IPI:IPI00179037.4	R.HIEILDQALSNAQAR.G	15	5.4486	0.4318	2	4411	1679.78	839.947	974	4411	1	26/28	532.28	0.4318	3154	2
21877	AMOTL1_IPI:IPI00179037.4	R.IMQLSLER.N	8	2.8339	0.0972	2	3803	989.831	495.276	7347	3803	1	13/14	288.99	0.0972	851.2	3
21877	AMOTL1_IPI:IPI00179037.4	R.ISEAYESLVK.S	10	2.7154	0.1786	2	3370	1139.99	569.803	8627	3370	1	13/18	1222.41	0.1786	488.8	2
21877	AMOTL1_IPI:IPI00179037.4	R.LHDFNR.D	6	1.8487	0.0538	2	115	802.106	401.204	6770	115	1	2013-08-10	880.73	0.0538	300.8	2
21877	AMOTL1_IPI:IPI00179037.4	R.STQPQQNNEELPTYEEAK.A	18	3.16	0.4761	2	2533	2106.36	1053.48	2247	2533	1	14/34	191.08	0.4761	239	2
21877	AMOTL1_IPI:IPI00179037.4	R.VLHQELQGYYDNADK.L	15	3.3094	0.2396	3	2685	1793.7	598.288	2046	2685	1	25/56	475.02	0.2396	1081.7	2
21877	HSPA1L_IPI:IPI00301277.1	K.AFYPEEISSM*VLTK.L	14	3.9654	0.3287	2	5104	1631.51	815.905	499	5104	1	20/26	432.14	0.3287	1224.1	4
21877	HSPA1L_IPI:IPI00301277.1	K.AFYPEEISSMVLTK.L	14	3.5633	0.322	2	5865	1616.8	807.908	3951	5865	1	20/26	1235.51	0.322	880.8	4
21877	HSPA1L_IPI:IPI00301277.1	K.AKIHDIVLVGGSTR.I	14	3.6295	0.1334	3	3527	1467.4	489.288	3626	3527	1	24/52	1057.7	0.1334	699.7	3
21877	HSPA1L_IPI:IPI00301277.1	K.DAGVIAGLNVLR.I	12	4.2189	0.2812	2	5209	1198.98	599.351	537	5209	1	20/22	1072.01	0.2812	1628.6	7
21877	HSPA1L_IPI:IPI00301277.1	K.NALESYAFNM*K.S	11	3.6597	0.3055	2	3558	1304.06	652.303	1144	3558	1	17/20	353.29	0.3055	1535.9	9
21877	HSPA1L_IPI:IPI00301277.1	K.NALESYAFNMK.S	11	4.0203	0.4137	2	4461	1287.91	644.306	1267	4461	1	18/20	241.75	0.4137	1412.2	9
21877	HSPA1L_IPI:IPI00301277.1	K.QTQIFTTYSDNQPGVLIQVYEGER.A	24	5.271	0.1369	3	5849	2788.97	929.459	2901	5849	1	32/92	934.06	0.1369	1422.6	9
21877	HSPA1L_IPI:IPI00301277.1	K.SINPDEAVAYGAAVQAAILM*GDK.S	23	5.7233	0.5362	2	6324	2320.64	1160.58	4422	6324	1	26/44	212.16	0.5362	1759.5	9
21877	HSPA1L_IPI:IPI00301277.1	K.SINPDEAVAYGAAVQAAILMGDK.S	23	5.8937	0.4456	2	6491	2304.78	1152.58	6294	6491	1	26/44	269.68	0.4456	1666.9	9
21877	HSPA1L_IPI:IPI00301277.1	K.YKAEDEVQR.E	9	3.1559	0.2949	2	821	1137.71	569.28	8526	821	1	15/16	135.75	0.2949	773.9	9
21877	HSPA1L_IPI:IPI00301277.1	R.LSKEEIER.M	8	2.6666	0.1154	2	997	1003.59	502.275	8844	997	1	13/14	46.66	0.1154	778.4	9
21877	DYNLL1_IPI:IPI00019329.1	K.DIAAHIK.K	7	1.7488	0.1508	1	1172	767.598	767.441	10009	1172	1	2013-09-12	204.99	0.1508	407.8
21877	DYNLL1_IPI:IPI00019329.1	K.DIAAHIKK.E	8	2.2309	0.0989	2	827	895.952	448.272	1913	827	1	2013-12-14	464.37	0.0989	771.6
21877	DYNLL1_IPI:IPI00019329.1	K.NADM*SEEM*QQDSVEC#ATQALEK.Y	22	6.4301	0.3239	3	3590	2562.63	849.349	1794	3590	1	36/84	1006.88	0.3239	2430.7
21877	DYNLL1_IPI:IPI00019329.1	K.NADM*SEEMQQDSVEC#ATQALEK.Y	22	5.9091	0.1213	3	4179	2546.52	844.017	7575	4179	1	35/84	969.02	0.3472	2086.3
21877	DYNLL1_IPI:IPI00019329.1	K.NADMSEEM*QQDSVEC#ATQALEK.Y	22	5.4333	0.0746	3	3902	2544.61	844.017	1889	3902	1	35/84	219.07	0.3804	1819.6
21877	DYNLL1_IPI:IPI00019329.1	K.NADMSEEMQQDSVEC#ATQALEK.Y	22	4.2069	0.2815	3	4647	2530.37	838.686	2766	4647	1	28/84	912.87	0.2815	684.5
21877	DYNLL1_IPI:IPI00019329.1	K.YNIEKDIAAHIK.K	12	4.2184	0.2949	2	3723	1415.36	707.888	782	3723	1	19/22	416.07	0.2949	2142.2
21877	DYNLL1_IPI:IPI00019329.1	K.YNIEKDIAAHIKK.E	13	4.2504	0.2577	3	3275	1543.78	514.959	1180	3275	1	30/48	591.23	0.2577	2072.5
21877	DYNLL1_IPI:IPI00019329.1	R.NFGSYVTHETK.H	11	2.2382	0.2246	2	2683	1284.04	641.807	31	2683	1	16/20	1119.5	0.2246	1071.3	1
21877	HSPA4_IPI:IPI00002966.2	K.NAVEEYVYEMR.D	11	3.1744	0.3859	2	4575	1404.27	701.819	2721	4575	1	15/20	1166.51	0.3859	850.6
21877	HSPA4_IPI:IPI00002966.2	K.NKEDQYDHLDAADMTK.V	16	4.178	0.1419	3	2307	1895.28	631.948	9221	2307	1	26/60	766.89	0.1419	844.7
21877	HSPA4_IPI:IPI00002966.2	K.TSTVDLPIENQLLWQIDR.E	18	5.1225	0.4064	3	6372	2142.76	714.379	10575	6372	1	33/68	762.09	0.4064	1855.7
21877	HSPA4_IPI:IPI00002966.2	K.VLATAFDTTLGGR.K	13	3.858	0.4033	2	4397	1322.46	661.359	5883	4397	1	20/24	569.27	0.4033	1593.8
21877	HSPA4_IPI:IPI00002966.2	R.AFSDPFVEAEK.S	11	3.246	0.2557	2	4318	1240.32	620.298	5135	4318	1	16/20	590.93	0.2557	755.7	1
21877	HSPA4_IPI:IPI00002966.2	R.AGGIETIANEYSDR.C	14	3.7911	0.3256	2	3759	1496.34	748.355	931	3759	1	18/26	424.34	0.3256	973.8	1
21877	HSPA4_IPI:IPI00002966.2	R.EFSITDVVPYPISLR.W	15	4.1186	0.3478	2	6407	1737.81	868.467	6858	6407	1	19/28	1086.12	0.3478	618.3
21877	HSPA4_IPI:IPI00002966.2	R.EMLNLYIENEGK.M	12	2.5387	0.1029	2	4627	1453.33	726.856	3620	4627	1	17/22	428.08	0.1029	1076
21877	HSPA4_IPI:IPI00002966.2	R.NFTTEQVTAMLLSK.L	14	4.8835	0.404	2	5886	1584.16	791.911	5389	5886	1	21/26	848.25	0.404	1988.1
21877	AMOTL1_IPI:IPI00217664.2	K.HGNGQPANM*PEYNAPALLELVR.E	22	4.6426	0.2292	3	5782	2410.05	803.066	3961	5782	1	36/84	1190.21	0.2292	1525.9	1
21877	AMOTL1_IPI:IPI00217664.2	K.HGNGQPANMPEYNAPALLELVR.E	22	5.7861	0.3909	3	5846	2393.21	797.734	427	5846	1	36/84	846.26	0.3909	1394.9	1
21877	AMOTL1_IPI:IPI00217664.2	K.YLEESTIR.H	8	2.6138	0.21	2	2134	1010.59	505.761	3685	2134	1	2013-12-14	75.91	0.21	480.3	1
21877	AMOTL1_IPI:IPI00217664.2	R.DTTIINHSR.N	9	2.4323	0.1152	2	962	1056.96	528.775	1188	962	1	13/16	396.61	0.1152	668.2	1
21877	AMOTL1_IPI:IPI00186093.6	K.GSIGLLLGK.E	9	2.5988	0.1224	2	4422	858.185	429.276	12641	4422	1	13/16	745.35	0.1224	689.6	2
21877	AMOTL1_IPI:IPI00186093.6	K.SAELFWPSM*ASLPSR.G	15	3.6678	0.2232	2	5328	1696.73	847.914	9440	5328	1	16/28	1126.12	0.2232	633.2	2
21877	AMOTL1_IPI:IPI00186093.6	K.SAELFWPSMASLPSR.G	15	3.7838	0.0938	2	6031	1681.54	839.917	9629	6031	1	21/28	1618.52	0.0938	1094.2	2
21877	AMOTL1_IPI:IPI00186093.6	R.LSTTPAHSPVLK.H	12	2.6248	0.1563	2	1856	1252.52	625.859	10030	1856	1	15/22	1449.32	0.1563	560.4	2
21877	PRDX1_IPI:IPI00000874.1	K.ADEGISFR.G	8	2.7337	0.1278	2	2515	895.51	447.719	4984	2515	1	2013-12-14	1205.37	0.1278	864.9	2
21877	PRDX1_IPI:IPI00000874.1	K.ATAVMPDGQFK.D	11	2.2619	0.2108	2	2765	1165.85	582.79	1329	2765	1	13/20	1098.65	0.2108	549.2	1
21877	PRDX1_IPI:IPI00000874.1	R.QITVNDLPVGR.S	11	3.1699	0.3527	2	3771	1213.34	606.341	2719	3771	1	16/20	1375.32	0.3527	485.6	4
21877	PRDX1_IPI:IPI00000874.1	R.TIAQDYGVLK.A	10	3.2504	0.3037	2	3360	1108.62	554.306	10230	3360	1	16/18	915.97	0.3037	682.5	1
21877	HSPA4L_IPI:IPI00295485.1	K.LSLTQDPVVK.V	10	2.4095	0.0866	2	3334	1101.62	550.322	1831	3334	1	13/18	1800.51	0.0866	546.6
21877	HSPA4L_IPI:IPI00295485.1	R.YLEEERPFAIEQVTGM*LLAK.L	20	5.6577	0.4263	3	5979	2354.37	785.075	6399	5979	1	33/76	490.52	0.4263	1768.8	1
21877	HSPA4L_IPI:IPI00295485.1	R.YLEEERPFAIEQVTGMLLAK.L	20	4.5934	0.303	3	6364	2338.14	779.743	10830	6364	1	32/76	397.09	0.303	1480.6	1
21877	TUBB2C_IPI:IPI00007752.1	K.EVDEQMLNVQNK.N	12	3.1758	0.1576	2	2831	1448.66	723.848	2175	2831	1	16/22	1364.08	0.1576	1069.7	12
21877	TUBB2C_IPI:IPI00007752.1	R.INVYYNEATGGK.Y	12	2.4977	0.1934	2	2684	1328.3	664.828	12091	2684	1	14/22	-258.62	0.1934	655.2	1
21877	TUBB2C_IPI:IPI00007752.1	R.SGPFGQIFRPDNFVFGQSGAGNNWAK.G	26	6.9407	0.3744	3	6131	2800.33	933.453	7413	6131	1	44/100	710.11	0.3744	2914.1	9
21877	HSPH1_IPI:IPI00218993.1	K.VLGTAFDPFLGGK.N	13	4.0611	0.3988	2	5704	1323.03	661.361	8091	5704	1	20/24	994.16	0.3988	1463.2	4
21877	HSPH1_IPI:IPI00218993.1	R.AGGIETIANEFSDR.C	14	3.665	0.2863	2	4859	1480.38	740.357	12398	4859	1	17/26	452.36	0.2863	978.6	2
21877	HSPH1_IPI:IPI00218993.1	R.RGPFELEAFYSDPQGVPYPEAK.I	22	3.686	0.3618	3	5468	2497.24	833.073	12346	5468	1	29/84	15.22	0.3618	955.1	4
21877	HSPA7_IPI:IPI00011134.2	K.ATAGDTHLGGEDFDNR.L	16	5.0136	0.3255	2	2085	1676.38	838.369	5650	2085	1	24/30	388.96	0.3255	1859.6	11
21877	HSPA7_IPI:IPI00011134.2	R.STLEPVEK.A	8	2.0954	0.1427	2	1384	903.144	451.745	5247	1384	1	2013-11-14	732.03	0.1427	383.2	7
21877	HSPA7_IPI:IPI00011134.2	R.VEILANDQGNR.T	11	3.6237	0.1706	2	1914	1229.7	614.818	8373	1914	1	19/20	870.97	0.1706	1784.7	2
21877	TUBA1C_IPI:IPI00166768.3	R.AVFVDLEPTVIDEVR.T	15	4.8421	0.3276	2	5877	1702.82	851.457	9396	5877	1	23/28	538.14	0.3276	1262.2	9
21877	TUBA4A_IPI:IPI00007750.1	R.LISQIVSSITASLR.F	14	4.1844	0.4628	2	6532	1489.29	744.443	11007	6532	1	21/26	949.18	0.4628	1496.8	14
21877	PKM2_IPI:IPI00220644.8	R.TATESFASDPILYRPVAVALDTK.G	23	3.8778	0.4499	3	5767	2466.6	822.436	2986	5767	1	32/88	529.91	0.4499	910.6	3
21877	TUBB_IPI:IPI00011654.2	R.ISVYYNEATGGK.Y	12	3.2499	0.3392	2	2677	1302.32	651.322	57	2677	1	20/22	521.33	0.3392	1464.9	3
21877	HSPBP1_IPI:IPI00100748.4	R.YLEAGAAGLR.W	10	3.1792	0.2579	2	2559	1021.59	510.777	7557	2559	1	16/18	1021.21	0.2579	1067.4	1
21877	ACACA_IPI:IPI00011569.2	R.FVVM*VTPEDLK.A	11	3.1185	0.232	2	4507	1294.72	647.342	944	4507	1	15/20	804.2	0.232	988.6	8
21877	MPP7_IPI:IPI00217617.4	R.LVVLVGPVGVGLNELK.R	16	2.9318	0.1033	2	6206	1605.89	803.501	6065	6206	1	16/30	-63.88	0.1033	529.9	2
21878	HSPA8_IPI:IPI00003865.1	K.DAGTIAGLNVLR.I	12	3.2792	0.2473	2	4549	1198.39	600.341	5105	4549	1	21/22	-1065	0.2473	1600.1	4
21878	HSPA8_IPI:IPI00003865.1	K.EIAEAYLGK.T	9	2.2638	0.2267	2	2650	993.838	497.266	4464	2650	1	2013-12-16	315.24	0.2267	593.9	3
21878	HSPA8_IPI:IPI00003865.1	K.HWPFM*VVNDAGRPK.V	14	3.2294	0.1878	3	3304	1671.15	557.28	1817	3304	1	26/52	790.16	0.1878	1135	2
21878	HSPA8_IPI:IPI00003865.1	K.HWPFMVVNDAGRPK.V	14	4.5849	0.3056	3	3860	1656.66	551.949	1312	3860	1	28/52	1708.6	0.3056	1271.5	2
21878	HSPA8_IPI:IPI00003865.1	K.ITITNDK.G	7	1.8563	0.0505	1	1016	804.567	804.446	4502	1016	1	2013-09-12	150.69	0.0505	364.7	14
21878	HSPA8_IPI:IPI00003865.1	K.ITITNDKGR.L	9	2.5013	0.1087	2	730	1018.14	509.288	2091	730	1	13/16	557.43	0.1087	750.1	13
21878	HSPA8_IPI:IPI00003865.1	K.LDKSQIHDIVLVGGSTR.I	17	5.6099	0.3417	3	3362	1840.26	613.343	9065	3362	1	32/64	1220.93	0.3417	1796.3	1
21878	HSPA8_IPI:IPI00003865.1	K.LLQDFFNGK.E	9	3.052	0.1778	2	4601	1082.64	541.287	927	4601	1	14/16	990.47	0.1778	795	4
21878	HSPA8_IPI:IPI00003865.1	K.LYQSAGGM*PGGM*PGGFPGGGAPPSGGASSGPTIEEVD.-	37	3.2586	0.1617	3	4336	3379.53	1126.83	2638	4336	1	33/144	307.01	0.1617	631.7
21878	HSPA8_IPI:IPI00003865.1	K.LYQSAGGM*PGGMPGGFPGGGAPPSGGASSGPTIEEVD.-	37	4.8745	0.0408	3	4700	3364.03	1121.5	5874	4700	1	39/144	455.82	0.1603	1089.6
21878	HSPA8_IPI:IPI00003865.1	K.LYQSAGGMPGGM*PGGFPGGGAPPSGGASSGPTIEEVD.-	37	5.1118	0.1095	3	4606	3363.32	1121.5	11367	4606	1	38/144	244.55	0.2599	906.6
21878	HSPA8_IPI:IPI00003865.1	K.LYQSAGGMPGGMPGGFPGGGAPPSGGASSGPTIEEVD.-	37	4.8827	0.2539	3	5221	3347.06	1116.17	1084	5221	1	37/144	167.28	0.2539	830.9
21878	HSPA8_IPI:IPI00003865.1	K.M*KEIAEAYLGK.T	11	3.4552	0.2376	2	2254	1270.28	634.831	1793	2254	1	18/20	1281.36	0.2376	1631	3
21878	HSPA8_IPI:IPI00003865.1	K.MKEIAEAYLGK.T	11	3.3476	0.174	3	2858	1254.23	418.225	2126	2858	1	24/40	1253.4	0.174	1476.2	3
21878	HSPA8_IPI:IPI00003865.1	K.NQTAEKEEFEHQQK.E	14	4.8056	0.4661	2	793	1746.59	873.408	5793	793	1	18/26	446.94	0.4661	1536
21878	HSPA8_IPI:IPI00003865.1	K.NQVAM*NPTNTVFDAK.R	15	4.9262	0.4557	2	2779	1665.67	833.399	2294	2779	1	23/28	-71.5	0.4557	1973.1	2
21878	HSPA8_IPI:IPI00003865.1	K.NQVAMNPTNTVFDAK.R	15	4.9639	0.4115	2	3491	1650.45	825.401	8560	3491	1	22/28	394.96	0.4115	1450.4	2
21878	HSPA8_IPI:IPI00003865.1	K.NSLESYAFNM*K.A	11	3.6237	0.187	2	3258	1320.33	660.3	6771	3258	1	18/20	555.29	0.187	1518.9	1
21878	HSPA8_IPI:IPI00003865.1	K.NSLESYAFNMK.A	11	4.0141	0.288	2	4169	1305.01	652.303	1802	4169	1	18/20	1084.62	0.288	1443.5	1
21878	HSPA8_IPI:IPI00003865.1	K.QTQTFTTYSDNQPGVLIQVYEGER.A	24	6.2668	0.4394	3	5300	2773.66	925.447	786	5300	1	35/92	-239.22	0.4394	2015.2	1
21878	HSPA8_IPI:IPI00003865.1	K.SFYPEEVSSM*VLTK.M	14	3.9413	0.2941	3	4373	1634.54	544.932	1070	4373	1	28/52	1074.72	0.2941	1651.7	2
21878	HSPA8_IPI:IPI00003865.1	K.SFYPEEVSSMVLTK.M	14	4.5704	0.2613	3	5274	1618.98	539.601	3749	5274	1	32/52	1356.19	0.2613	2338.1	2
21878	HSPA8_IPI:IPI00003865.1	K.SINPDEAVAYGAAVQAAILSGDK.S	23	6.6091	0.4171	3	6334	2262.17	754.053	327	6334	1	38/88	894.23	0.4171	2514.3	1
21878	HSPA8_IPI:IPI00003865.1	K.SQIHDIVLVGGSTR.I	14	4.9236	0.4588	2	3126	1483.67	741.407	283	3126	1	23/26	1255.17	0.4588	2577.2	1
21878	HSPA8_IPI:IPI00003865.1	K.STAGDTHLGGEDFDNR.M	16	4.7202	0.4683	2	1913	1692.34	846.366	5754	1913	1	23/30	365.07	0.4683	1697	2
21878	HSPA8_IPI:IPI00003865.1	K.TVTNAVVTVPAYFNDSQR.Q	18	4.3763	0.3977	3	4633	1983.8	661.337	212	4633	1	34/68	910.13	0.3977	1263.5	2
21878	HSPA8_IPI:IPI00003865.1	K.VC#NPIITK.L	8	2.3076	0.1351	2	1955	958.515	472.765	4253	1955	1	2013-11-14	-23.95	0.1351	446.4	1
21878	HSPA8_IPI:IPI00003865.1	K.VQVEYK.G	6	2.1922	0.101	1	1095	765.505	765.414	1254	1095	1	2013-08-10	118.89	0.101	576.1	5
21878	HSPA8_IPI:IPI00003865.1	K.VQVEYKGETK.S	10	3.1736	0.252	2	1001	1180.34	590.814	1144	1001	1	15/18	-236.32	0.252	802.7	5
21878	HSPA8_IPI:IPI00003865.1	R.ARFEELNADLFR.G	12	3.9754	0.1532	3	4495	1482.76	494.256	1789	4495	1	24/44	1350.94	0.1532	1321.6	2
21878	HSPA8_IPI:IPI00003865.1	R.FDDAVVQSDM*K.H	11	3.8818	0.3465	2	1788	1270.57	635.785	6705	1788	1	18/20	10.22	0.3465	1522.4	4
21878	HSPA8_IPI:IPI00003865.1	R.FDDAVVQSDMK.H	11	3.9573	0.3701	2	2710	1256.46	627.787	5864	2710	1	18/20	1507.22	0.3701	1218.6	4
21878	HSPA8_IPI:IPI00003865.1	R.FEELNADLFR.G	10	3.6502	0.2906	2	4855	1255.25	627.312	3707	4855	1	15/18	1301.96	0.2906	1122.9	3
21878	HSPA8_IPI:IPI00003865.1	R.GTLDPVEK.A	8	1.5504	0.0503	2	1384	859.215	429.732	10597	1384	1	2013-10-14	882.7	0.0503	348	1
21878	HSPA8_IPI:IPI00003865.1	R.IINEPTAAAIAYGLDKK.V	17	3.866	0.1067	2	4288	1789.58	894.499	9088	4288	1	20/32	890.3	0.1067	786.7	4
21878	HSPA8_IPI:IPI00003865.1	R.LSKEDIER.M	8	2.7053	0.0891	2	1030	990.074	495.267	7740	1030	1	13/14	553.84	0.0891	844.1	1
21878	HSPA8_IPI:IPI00003865.1	R.M*VNHFIAEFK.R	10	3.1249	0.2298	2	3273	1253.57	626.313	278	3273	1	16/18	1555.03	0.2298	1015	1
21878	HSPA8_IPI:IPI00003865.1	R.MVNHFIAEFK.R	10	3.3517	0.3133	3	3631	1237.24	412.546	5884	3631	1	17/36	1304.78	0.3133	447.1	1
21878	HSPA8_IPI:IPI00003865.1	R.NTTIPTK.Q	7	1.5909	0.2083	1	304	774.631	774.436	6357	304	1	2013-09-12	252.7	0.2083	251.4	6
21878	HSPA8_IPI:IPI00003865.1	R.RFDDAVVQSDM*K.H	12	3.5282	0.3407	2	1480	1427.26	713.835	12456	1480	1	20/22	415.22	0.3407	875.5	4
21878	HSPA8_IPI:IPI00003865.1	R.RFDDAVVQSDMK.H	12	3.9574	0.2604	2	2356	1411.24	705.838	2354	2356	1	18/22	406.81	0.2604	1237.8	4
21878	HSPA8_IPI:IPI00003865.1	R.TTPSYVAFTDTER.L	13	3.5079	0.1912	3	3390	1489.93	496.572	1677	3390	1	23/48	1496.47	0.1912	884.8	15
21878	HSPA5_IPI:IPI00003362.2	K.DAGTIAGLNVM*R.I	12	4.0986	0.3071	2	3094	1234.39	617.316	6204	3094	1	20/22	623.42	0.3071	1509
21878	HSPA5_IPI:IPI00003362.2	K.DAGTIAGLNVMR.I	12	3.7655	0.2537	2	4084	1219.61	609.319	5171	4084	1	20/22	1623.12	0.2537	1451
21878	HSPA5_IPI:IPI00003362.2	K.DNHLLGTFDLTGIPPAPR.G	18	3.6501	0.3219	3	5810	1935.81	645.343	398	5810	1	26/68	928.58	0.3219	480.6
21878	HSPA5_IPI:IPI00003362.2	K.ELEEIVQPIISK.L	12	4.3379	0.3482	2	4617	1399.64	699.398	5813	4617	1	18/22	1324.38	0.3482	1426.2
21878	HSPA5_IPI:IPI00003362.2	K.ETAEAYLGK.K	9	2.1948	0.2562	2	1875	982.145	491.248	2413	1875	1	2013-10-16	668	0.2562	401.8
21878	HSPA5_IPI:IPI00003362.2	K.FEELNM*DLFR.S	10	3.6797	0.118	2	4623	1330.56	665.311	7741	4623	1	16/18	714.05	0.118	1372.3
21878	HSPA5_IPI:IPI00003362.2	K.FEELNMDLFR.S	10	3.8467	0.1227	2	5659	1314.4	657.313	11700	5659	1	16/18	590.72	0.1227	1361.1
21878	HSPA5_IPI:IPI00003362.2	K.IEWLESHQDADIEDFK.A	16	3.8214	0.3422	3	4548	1976.76	658.974	2427	4548	1	35/60	936.9	0.3422	987.6
21878	HSPA5_IPI:IPI00003362.2	K.ITITNDQNR.L	9	2.7003	0.2135	2	1176	1075.76	537.781	5626	1176	1	14/16	1123.2	0.2135	1007.3
21878	HSPA5_IPI:IPI00003362.2	K.KKELEEIVQPIISK.L	14	3.9498	0.1196	3	3574	1656	551.998	4571	3574	1	22/52	1221.03	0.1196	918.6
21878	HSPA5_IPI:IPI00003362.2	K.KSDIDEIVLVGGSTR.I	15	4.6942	0.4336	2	3851	1589.65	794.931	3566	3851	1	21/28	499.97	0.4336	2301
21878	HSPA5_IPI:IPI00003362.2	K.KSQIFSTASDNQPTVTIK.V	18	5.4136	0.3454	3	3092	1966.61	655.681	994	3092	1	31/68	806.13	0.3454	1106.1
21878	HSPA5_IPI:IPI00003362.2	K.KVTHAVVTVPAYFNDAQR.Q	18	4.2614	0.2613	3	3340	2017.85	672.694	12052	3340	1	35/68	885.53	0.2613	1599.5
21878	HSPA5_IPI:IPI00003362.2	K.M*KETAEAYLGK.K	11	3.5033	0.2389	2	1442	1257.09	628.813	12852	1442	1	18/20	374.04	0.2389	1561.4
21878	HSPA5_IPI:IPI00003362.2	K.NQLTSNPENTVFDAK.R	15	4.7452	0.4456	2	3322	1678.56	839.408	4401	3322	1	22/28	446.92	0.4456	1252.8
21878	HSPA5_IPI:IPI00003362.2	K.SDIDEIVLVGGSTR.I	14	4.2086	0.4219	2	4491	1461.23	730.883	395	4491	1	21/26	320.81	0.4219	1600.4
21878	HSPA5_IPI:IPI00003362.2	K.SQIFSTASDNQPTVTIK.V	17	5.0203	0.3879	3	3580	1837.77	612.983	488	3580	1	32/64	453.38	0.3879	1627.1
21878	HSPA5_IPI:IPI00003362.2	K.TFAPEEISAM*VLTK.M	14	4.0747	0.2896	2	4868	1553.52	776.9	936	4868	1	22/26	466.84	0.2896	1331.5
21878	HSPA5_IPI:IPI00003362.2	K.TFAPEEISAMVLTK.M	14	3.8981	0.4347	2	5715	1537.24	768.903	36	5715	1	22/26	284.95	0.4347	1384.1
21878	HSPA5_IPI:IPI00003362.2	K.TKPYIQVDIGGGQTK.T	15	4.1521	0.1239	3	3054	1606.09	535.626	2906	3054	1	27/56	764.32	0.1239	1112.3
21878	HSPA5_IPI:IPI00003362.2	K.VTHAVVTVPAYFNDAQR.Q	17	4.1303	0.3853	2	3844	1888.67	944.489	2488	3844	1	25/32	369.67	0.3853	1226.5
21878	HSPA5_IPI:IPI00003362.2	K.VYEGERPLTK.D	10	2.8606	0.3584	2	1120	1192.07	596.322	11625	1120	1	15/18	364.95	0.3584	960.3
21878	HSPA5_IPI:IPI00003362.2	R.AKFEELNM*DLFR.S	12	4.5265	0.2021	3	4215	1530.69	510.254	9641	4215	1	28/44	1267.42	0.2021	2467.8
21878	HSPA5_IPI:IPI00003362.2	R.AKFEELNMDLFR.S	12	3.838	0.3713	2	5157	1513.82	756.879	668	5157	1	18/22	707.2	0.3713	1290.2
21878	HSPA5_IPI:IPI00003362.2	R.IINEPTAAAIAYGLDK.R	16	5.5894	0.4416	2	4760	1661.79	830.451	164	4760	1	24/30	1143	0.4416	1435.3	8
21878	HSPA5_IPI:IPI00003362.2	R.IINEPTAAAIAYGLDKR.E	17	3.3805	0.1474	2	5615	1815.54	908.502	1132	5615	1	20/32	-251.1	0.1474	893.5
21878	HSPA5_IPI:IPI00003362.2	R.ITPSYVAFTPEGER.L	14	3.2177	0.4029	2	3926	1567.63	783.894	3165	3926	1	19/26	544.78	0.4029	742.5
21878	HSPA5_IPI:IPI00003362.2	R.LIGDAAK.N	7	1.618	0.0592	1	39	687.584	687.404	8123	39	1	2013-10-12	263.25	0.0592	741.8	14
21878	HSPA5_IPI:IPI00003362.2	R.NELESYAYSLK.N	11	3.0706	0.2169	2	3934	1316.9	658.822	4593	3934	1	17/20	201.32	0.2169	1531.5
21878	HSPA5_IPI:IPI00003362.2	R.TWNDPSVQQDIK.F	12	4.1232	0.3408	2	2829	1430.69	715.849	2140	2829	1	19/22	-3.63	0.3408	1312.1
21878	HSPA5_IPI:IPI00003362.2	R.VEIIANDQGNR.I	11	2.8915	0.0708	2	1775	1229.12	614.818	1598	1775	1	16/20	403.18	0.0708	785.5	15
21878	HSPA5_IPI:IPI00003362.2	R.VMEHFIK.L	7	2.0825	0.1153	2	1903	904.3	452.241	4038	1903	1	2013-11-12	911.53	0.1153	615.3
21878	HSPA9_IPI:IPI00007765.5	K.AMQDAEVSK.S	9	2.866	0.2332	2	2	978.983	489.732	2	2	1	15/16	538.8	0.2332	940.3	1
21878	HSPA9_IPI:IPI00007765.5	K.DAGQISGLNVLR.V	12	4.1093	0.2245	2	4152	1243.8	621.844	11409	4152	1	19/22	899.57	0.2245	1252.8	1
21878	HSPA9_IPI:IPI00007765.5	K.DSETGENIR.Q	9	2.9837	0.2367	2	28	1020.99	510.733	4041	28	1	13/16	522.86	0.2367	623	1
21878	HSPA9_IPI:IPI00007765.5	K.ERVEAVNM*AEGIIHDTETK.M	19	3.4833	0.2049	3	3455	2159.43	720.02	1056	3455	1	25/72	642.45	0.2049	910.9	1
21878	HSPA9_IPI:IPI00007765.5	K.ERVEAVNMAEGIIHDTETK.M	19	4.746	0.2269	3	4614	2143.61	714.688	5278	4614	1	36/72	726.03	0.2269	2391.7	1
21878	HSPA9_IPI:IPI00007765.5	K.LFEM*AYK.K	7	2.4779	0.1982	2	2260	918.53	459.225	6766	2260	1	2013-11-12	1183.26	0.1982	480	1
21878	HSPA9_IPI:IPI00007765.5	K.LFEMAYK.K	7	2.6566	0.2417	2	3469	902.508	451.228	10087	3469	1	2013-11-12	1174.33	0.2417	467.7	1
21878	HSPA9_IPI:IPI00007765.5	K.LLGQFTLIGIPPAPR.G	15	4.028	0.206	2	6135	1595.04	796.98	602	6135	1	21/28	1309.52	0.206	935.9	1
21878	HSPA9_IPI:IPI00007765.5	K.LYSPSQIGAFVLM*K.M	14	4.3833	0.3135	2	5621	1570.78	785.421	464	5621	1	18/26	605.04	0.3135	772.8
21878	HSPA9_IPI:IPI00007765.5	K.LYSPSQIGAFVLMK.M	14	5.2335	0.3535	3	6096	1555.81	518.618	3287	6096	1	30/52	1264.91	0.3535	1935.1
21878	HSPA9_IPI:IPI00007765.5	K.M*KETAENYLGHTAK.N	14	3.8281	0.2416	3	1219	1610.76	536.928	3357	1219	1	24/52	1235.46	0.2416	1047.7	1
21878	HSPA9_IPI:IPI00007765.5	K.M*KETAENYLGHTAKNAVITVPAYFNDSQR.Q	29	3.6899	0.1286	3	6253	3283.76	1095.54	3492	6253	1	30/112	-257.05	0.1286	718.1	1
21878	HSPA9_IPI:IPI00007765.5	K.MKETAENYLGHTAK.N	14	4.5242	0.2551	3	1397	1593.25	531.596	3050	1397	1	24/52	297.35	0.2551	910.8	1
21878	HSPA9_IPI:IPI00007765.5	K.NAVITVPAYFNDSQR.Q	15	2.8363	0.1375	2	4599	1695.65	847.928	9133	4599	1	20/28	472.12	0.1375	569.3	7
21878	HSPA9_IPI:IPI00007765.5	K.SDIGEVILVGGM*TR.M	14	4.7775	0.3666	2	4349	1464.46	731.882	250	4349	1	22/26	1160.68	0.3666	1847.7	1
21878	HSPA9_IPI:IPI00007765.5	K.SDIGEVILVGGMTR.M	14	2.6618	0.0757	2	5173	1449.7	723.885	1887	5173	1	17/26	2029.59	0.0757	639.8	1
21878	HSPA9_IPI:IPI00007765.5	K.STNGDTFLGGEDFDQALLR.H	19	4.412	0.3086	2	5765	2057.75	1028.48	2742	5765	1	21/36	870.55	0.3086	808.8	1
21878	HSPA9_IPI:IPI00007765.5	K.VLENAEGAR.T	9	3.1551	0.2157	2	775	959.227	479.751	2634	775	1	14/16	762.81	0.2157	709.6
21878	HSPA9_IPI:IPI00007765.5	K.VQQTVQDLFGR.A	11	4.2168	0.2202	2	3958	1292.15	645.844	3491	3958	1	17/20	1140.3	0.2202	1426.8	1
21878	HSPA9_IPI:IPI00007765.5	R.AQFEGIVTDLIR.R	12	4.2905	0.2013	3	5846	1363.37	454.586	303	5846	1	27/44	1192.04	0.2013	1593.1	1
21878	HSPA9_IPI:IPI00007765.5	R.EQQIVIQSSGGLSKDDIENMVK.N	22	3.2271	0.2521	3	4402	2420.69	806.744	5794	4402	1	27/84	1023.25	0.2521	517.6	1
21878	HSPA9_IPI:IPI00007765.5	R.QAASSLQQASLK.L	12	3.5868	0.3577	2	1529	1232.42	616.336	3151	1529	1	18/22	614.19	0.3577	513.5	1
21878	HSPA9_IPI:IPI00007765.5	R.QAVTNPNNTFYATK.R	14	4.3395	0.3812	2	2252	1569.48	784.889	11380	2252	1	21/26	450.99	0.3812	899.6
21878	HSPA9_IPI:IPI00007765.5	R.TTPSVVAFTADGER.L	14	3.6109	0.5198	2	3477	1451.45	725.862	6452	3477	1	19/26	502.88	0.5198	701.8
21878	HSPA9_IPI:IPI00007765.5	R.VEAVNM*AEGIIHDTETK.M	17	3.1627	0.3541	3	3652	1873.71	624.972	8478	3652	1	31/64	431.33	0.3541	689.7	1
21878	HSPA9_IPI:IPI00007765.5	R.VEAVNMAEGIIHDTETK.M	17	3.411	0.3206	3	4882	1859.17	619.64	6489	4882	1	32/64	1216.02	0.3206	714.3	1
21878	HSPA9_IPI:IPI00007765.5	R.VINEPTAAALAYGLDK.S	16	5.4892	0.4511	2	4709	1646.12	823.443	11	4709	1	24/30	144.46	0.4511	1367.7
21878	HSPA4_IPI:IPI00002966.2	K.EDIYAVEIVGGATR.I	14	4.7818	0.3721	2	4565	1493.81	746.886	1006	4565	1	21/26	697.56	0.3721	2080.9
21878	HSPA4_IPI:IPI00002966.2	K.ELSTTLNADEAVTR.G	14	3.7694	0.441	2	3035	1520.57	760.384	7336	3035	1	20/26	533.44	0.441	1118.4
21878	HSPA4_IPI:IPI00002966.2	K.LEDTENWLYEDGEDQPK.Q	17	5.8318	0.4884	2	4126	2081.56	1040.95	4142	4126	1	24/32	317.34	0.4884	1658.6	2
21878	HSPA4_IPI:IPI00002966.2	K.M*IM*QDKLEK.E	9	2.8232	0.061	2	729	1168.25	584.291	5919	729	1	13/16	579.8	0.061	389	6
21878	HSPA4_IPI:IPI00002966.2	K.M*QVDQEEPHVEEQQQQTPAENK.A	22	5.2196	0.2964	3	1341	2639.87	880.061	1622	1341	1	32/84	643.61	0.2964	1162.1
21878	HSPA4_IPI:IPI00002966.2	K.MQVDQEEPHVEEQQQQTPAENK.A	22	6.1405	0.4127	3	1854	2624.26	874.729	7373	1854	1	39/84	794.03	0.4127	1655.8
21878	HSPA4_IPI:IPI00002966.2	K.NAVEEYVYEM*R.D	11	2.7875	0.2437	2	3178	1419.63	709.816	2915	3178	1	14/20	705.51	0.2437	406.8
21878	HSPA4_IPI:IPI00002966.2	K.NAVEEYVYEMR.D	11	2.2853	0.2437	2	4312	1403.83	701.819	5756	4312	1	14/20	854.3	0.2437	213.5
21878	HSPA4_IPI:IPI00002966.2	K.NKEDQYDHLDAADMTK.V	16	3.9613	0.1672	3	2147	1895.8	631.948	12576	2147	1	24/60	1037.71	0.1672	671.3
21878	HSPA4_IPI:IPI00002966.2	K.NTVQGFK.R	7	1.9864	0.1622	2	871	793.939	397.214	9629	871	1	2013-11-12	653.25	0.1622	342.5	1
21878	HSPA4_IPI:IPI00002966.2	K.QDLPALEEKPR.N	11	2.2536	0.2232	2	2237	1296.47	648.351	1946	2237	1	14/20	597.09	0.2232	322.6
21878	HSPA4_IPI:IPI00002966.2	K.QSLTM*DPVVK.S	10	1.8795	0.1166	2	1892	1134.14	567.297	4302	1892	1	13/18	483.49	0.1166	337.5
21878	HSPA4_IPI:IPI00002966.2	K.SEENEEPM*ETDQNAKEEEK.M	19	3.7176	0.1948	3	839	2282.77	761.313	9199	839	1	31/72	369.72	0.1948	900.5
21878	HSPA4_IPI:IPI00002966.2	K.SNLAYDIVQLPTGLTGIK.V	18	5.0297	0.2639	3	6271	1904.5	635.023	6925	6271	1	32/68	759.55	0.2639	1248	1
21878	HSPA4_IPI:IPI00002966.2	K.TSTVDLPIENQLLWQIDR.E	18	5.4448	0.4164	3	6377	2143.63	714.379	3901	6377	1	34/68	1171.42	0.4164	2020.4
21878	HSPA4_IPI:IPI00002966.2	K.VLATAFDTTLGGR.K	13	2.1887	0.2393	2	4317	1321.85	661.359	1818	4317	1	15/24	105.34	0.2393	549.7
21878	HSPA4_IPI:IPI00002966.2	R.AFSDPFVEAEK.S	11	3.5246	0.3966	2	4086	1240.65	620.298	617	4086	1	18/20	856.7	0.3966	1054.2	1
21878	HSPA4_IPI:IPI00002966.2	R.AGGIETIANEYSDR.C	14	3.7126	0.3153	2	3500	1496.4	748.355	10899	3500	1	19/26	469.44	0.3153	979.8	1
21878	HSPA4_IPI:IPI00002966.2	R.EFSITDVVPYPISLR.W	15	3.5059	0.458	2	6438	1736.76	868.467	2351	6438	1	15/28	482.84	0.458	358.6
21878	HSPA4_IPI:IPI00002966.2	R.EMLNLYIENEGK.M	12	2.7725	0.2309	2	4371	1453.13	726.856	2063	4371	1	14/22	294.65	0.2309	430.6
21878	HSPA4_IPI:IPI00002966.2	R.FQESEERPK.L	9	2.4718	0.0927	2	679	1151.79	575.28	8246	679	1	14/16	1944.87	0.0927	922.2
21878	HSPA4_IPI:IPI00002966.2	R.KEPFTLEAYYSSPQDLPYPDPAIAQFSVQK.V	30	4.1704	0.3369	3	6045	3430.13	1143.9	10151	6045	1	34/116	127.5	0.3369	523.2
21878	HSPA4_IPI:IPI00002966.2	R.LM*NETTAVALAYGIYK.Q	16	3.1724	0.2131	2	5085	1774.68	887.458	153	5085	1	17/30	436.9	0.2131	515.2	2
21878	HSPA4_IPI:IPI00002966.2	R.LMNETTAVALAYGIYK.Q	16	4.9887	0.5257	2	5588	1757.67	879.461	5707	5588	1	25/30	-139.3	0.5257	2572.1	2
21878	HSPA4_IPI:IPI00002966.2	R.NFTTEQVTAM*LLSK.L	14	5.2007	0.4719	2	4814	1599.28	799.908	9171	4814	1	22/26	292.65	0.4719	2246.6
21878	HSPA4_IPI:IPI00002966.2	R.NFTTEQVTAMLLSK.L	14	4.7073	0.3967	2	5804	1583.75	791.911	4555	5804	1	21/26	592.98	0.3967	2036.6
21878	YAP1_IPI:IPI00009326.1	K.LDKESFLTWL.-	10	3.5087	0.1654	2	6422	1252.1	626.335	10841	6422	1	16/18	349.59	0.1654	1259	1
21878	YAP1_IPI:IPI00009326.1	K.QPPPLAPQSPQGGVM*GGSNSNQQQQM*R.L	27	6.7239	0.4805	3	2068	2853.09	951.112	10079	2068	1	35/104	621.16	0.4805	1155.3	1
21878	YAP1_IPI:IPI00009326.1	K.TANVPQTVPM*R.L	11	2.6297	0.2904	2	1448	1230.08	615.319	352	1448	1	14/20	363.52	0.2904	454.2	1
21878	YAP1_IPI:IPI00009326.1	K.TANVPQTVPMR.L	11	2.8055	0.1955	2	2219	1215.36	607.322	1883	2219	1	15/20	1417.54	0.1955	529.4	1
21878	YAP1_IPI:IPI00009326.1	R.AHSSPASLQLGAVSPGTLTPTGVVSGPAATPTAQHLR.Q	37	8.4408	0.5323	3	4587	3535.07	1178.96	6286	4587	1	57/144	58.75	0.5323	4201.7	1
21878	YAP1_IPI:IPI00009326.1	R.DESTDSGLSM*SSYSVPR.T	17	5.5675	0.5065	2	2684	1834.47	917.394	3900	2684	1	25/32	374.88	0.5065	2183	1
21878	YAP1_IPI:IPI00009326.1	R.DESTDSGLSMSSYSVPR.T	17	5.2225	0.5112	2	3627	1818.37	909.397	4343	3627	1	25/32	319.54	0.5112	2148.2	1
21878	YAP1_IPI:IPI00009326.1	R.GDSETDLEALFNAVM*NPK.T	18	5.6524	0.3598	2	6308	1967.73	983.957	9907	6308	1	24/34	420.58	0.3598	2114.8	1
21878	YAP1_IPI:IPI00009326.1	R.GDSETDLEALFNAVMNPK.T	18	5.8847	0.357	3	6759	1953.27	650.975	5029	6759	1	38/68	1209.5	0.357	3926.9	1
21878	YAP1_IPI:IPI00009326.1	R.ISQSAPVK.Q	8	2.1272	0.1565	2	618	830.618	415.243	785	618	1	2013-10-14	1373.78	0.1565	405	1
21878	YAP1_IPI:IPI00009326.1	R.KLPDSFFKPPEPK.S	13	3.35	0.1899	3	3488	1531	510.617	7966	3488	1	22/48	760.81	0.1899	497	1
21878	YAP1_IPI:IPI00009326.1	R.LQQLQM*EK.E	8	2.7888	0.0983	2	1003	1033.71	517.271	9541	1003	1	13/14	173.5	0.0983	700.4	1
21878	YAP1_IPI:IPI00009326.1	R.LQQLQMEK.E	8	2.9237	0.0555	2	1906	1018.07	509.274	1425	1906	1	13/14	518.79	0.0555	703.6	1
21878	YAP1_IPI:IPI00009326.1	R.QASTDAGTAGALTPQHVR.A	18	4.4939	0.4458	3	1689	1782.52	594.303	739	1689	1	29/68	913.75	0.4458	997.5	1
21878	YAP1_IPI:IPI00009326.1	R.QSSFEIPDDVPLPAGWEM*AK.T	20	3.8294	0.1536	3	5834	2235.55	745.021	1387	5834	1	32/76	1117.5	0.1536	1328.4	1
21878	YAP1_IPI:IPI00009326.1	R.QSSFEIPDDVPLPAGWEMAK.T	20	4.6683	0.4862	2	6146	2216.88	1109.03	1209	6146	1	23/38	-76.17	0.4862	682.4	1
21878	YAP1_IPI:IPI00009326.1	R.SQLPTLEQDGGTQNPVSSPGM*SQELR.T	26	5.1748	0.3875	3	3615	2774.66	924.775	10933	3615	1	29/100	848.13	0.3875	439.5	1
21878	YAP1_IPI:IPI00009326.1	R.SQLPTLEQDGGTQNPVSSPGMSQELR.T	26	5.2127	0.3416	3	4147	2759.19	919.443	9912	4147	1	35/100	1043.4	0.3416	1475.9	1
21878	YAP1_IPI:IPI00009326.1	R.TM*TTNSSDPFLNSGTYHSR.D	19	5.5272	0.4328	3	2638	2134.5	711.316	6724	2638	1	33/72	1201.7	0.4328	1056.4	1
21878	YAP1_IPI:IPI00009326.1	R.TMTTNSSDPFLNSGTYHSR.D	19	4.3594	0.3648	3	3083	2118.08	705.985	10277	3083	1	25/72	1010.59	0.3648	475.6	1
21878	YAP1_IPI:IPI00009326.1	R.TPDDFLNSVDEM*DTGDTINQSTLPSQQNR.F	29	6.0401	0.4337	3	4588	3255.5	1085.48	4947	4588	1	34/112	326.91	0.4337	670.9	1
21878	YAP1_IPI:IPI00009326.1	R.TPDDFLNSVDEMDTGDTINQSTLPSQQNR.F	29	5.6064	0.437	3	5286	3240.29	1080.15	7013	5286	1	32/112	570.12	0.437	652.8	1
21878	YAP1_IPI:IPI00009326.1	R.YFLNHIDQTTTWQDPR.K	16	3.4636	0.1283	3	4189	2036.15	678.994	189	4189	1	26/60	579.79	0.1283	964.6	1
21878	AMOT_IPI:IPI00163085.2	K.AHPPVTSAPLSPPQPNDLYK.N	20	4.7298	0.2866	3	3594	2131.12	710.372	355	3594	1	39/76	948.83	0.2866	1579
21878	AMOT_IPI:IPI00163085.2	K.AHPPVTSAPLSPPQPNDLYKNPTSSSEFYK.A	30	3.0795	0.1525	3	4011	3271.09	1090.54	8639	4011	1	35/116	452.93	0.1525	620.6
21878	AMOT_IPI:IPI00163085.2	K.AQGPLPNQHSLK.G	12	3.3799	0.3078	2	1290	1290.43	645.352	659	1290	1	18/22	568.71	0.3078	944.6
21878	AMOT_IPI:IPI00163085.2	K.GSLGILLGGDYR.A	12	4.3211	0.3569	2	4942	1221.95	610.835	10706	4942	1	18/22	1049.87	0.3569	1217.9	2
21878	AMOT_IPI:IPI00163085.2	K.M*HQDEGLR.D	8	2.6218	0.1396	2	565	1002.12	501.227	1058	565	1	2013-11-14	672.95	0.1396	303.6
21878	AMOT_IPI:IPI00163085.2	K.MHQDEGLR.D	8	2.0922	0.1665	2	592	984.132	493.23	1074	592	1	2013-11-14	-1337.87	0.1665	391.1
21878	AMOT_IPI:IPI00163085.2	K.NPTSSSEFYK.A	10	3.2671	0.2843	2	1669	1160	580.267	923	1669	1	14/18	406.59	0.2843	539.5
21878	AMOT_IPI:IPI00163085.2	K.VQSQYFR.G	7	2.4401	0.0599	2	1513	928.614	464.238	1123	1513	1	2013-11-12	1234.75	0.0599	427.1
21878	AMOT_IPI:IPI00163085.2	R.GPPPEYPFK.G	9	2.3461	0.2328	2	2920	1032.68	516.263	874	2920	1	15/16	1120.56	0.2328	587.3	5
21878	AMOT_IPI:IPI00163085.2	R.GQQHASVGAAFYVTGVTNQK.M	20	6.8377	0.5946	2	3871	2063.68	1032.02	316	3871	1	30/38	315.14	0.5946	3057.8
21878	AMOT_IPI:IPI00163085.2	R.LM*QM*SLATSGVK.A	12	3.3968	0.2198	2	1613	1297.05	649.328	1346	1613	1	19/22	-458.67	0.2198	1217.7
21878	AMOT_IPI:IPI00163085.2	R.LM*QMSLATSGVK.A	12	3.661	0.2248	2	2842	1282.43	641.331	56	2842	1	20/22	602.97	0.2248	1461.5
21878	AMOT_IPI:IPI00163085.2	R.LMQM*SLATSGVK.A	12	3.9412	0.1359	2	2248	1282.37	641.331	5899	2248	1	20/22	555.48	0.3359	2042
21878	AMOT_IPI:IPI00163085.2	R.LMQMSLATSGVK.A	12	3.8173	0.3564	2	3657	1266.31	633.333	3463	3657	1	20/22	511.35	0.3564	2232.5
21878	AMOT_IPI:IPI00163085.2	R.M*QNNEELPTYEEAK.V	14	4.4142	0.3162	2	2528	1712.53	856.378	490	2528	1	19/26	459.2	0.3162	775.9
21878	AMOT_IPI:IPI00163085.2	R.MQNNEELPTYEEAK.V	14	3.6215	0.1377	2	2701	1696.73	848.38	442	2701	1	19/26	578.24	0.1377	872.8
21878	AMOT_IPI:IPI00163085.2	R.NSEEQPSGGTTVLQR.L	15	3.5935	0.2693	3	1557	1604.49	534.929	451	1557	1	34/56	1069.8	0.2693	1448
21878	AMOT_IPI:IPI00163085.2	R.NSQPHSPTSSLTSGGSLPLLQSPPSTR.L	27	5.2371	0.2886	3	4394	2735.63	911.798	1472	4394	1	31/104	823.86	0.2886	620.4	1
21878	AMOT_IPI:IPI00163085.2	R.QEPQGQEIQSENLIM*EK.Q	17	5.1174	0.3257	3	3088	2016.26	672.99	527	3088	1	31/64	-344.04	0.3257	1724.5
21878	AMOT_IPI:IPI00163085.2	R.QEPQGQEIQSENLIMEK.Q	17	3.3273	0.0633	2	3323	2002.59	1000.98	2186	3323	1	21/32	815.93	0.0633	892.3
21878	AMOT_IPI:IPI00163085.2	R.TEGQLM*R.Y	7	2.8662	0.1692	2	937	851.042	425.708	758	937	1	2013-11-12	744.4	0.1692	492.7	1
21878	AMOT_IPI:IPI00163085.2	R.YGNPSENR.S	8	2.4867	0.2403	2	316	937.144	468.712	576	316	1	2013-11-14	776.42	0.2403	446.2
21878	HSPA1AHSPA1B_IPI:IPI00304925.5	K.AQIHDLVLVGGSTR.I	14	3.4762	0.1729	3	3430	1467.43	489.276	258	3430	1	24/52	1099.68	0.1729	747.8	4
21878	HSPA1AHSPA1B_IPI:IPI00304925.5	K.EIAEAYLGYPVTNAVITVPAYFNDSQR.Q	27	4.6815	0.3708	3	6408	3001.63	1001.17	4172	6408	1	38/104	46.93	0.3708	741.5	1
21878	HSPA1AHSPA1B_IPI:IPI00304925.5	K.ELEQVC#NPIISGLYQGAGGPGPGGFGAQGPK.G	31	6.9816	0.3328	3	5779	3071.92	1019.17	8326	5779	1	44/120	784.61	0.3328	2450.9	4
21878	HSPA1AHSPA1B_IPI:IPI00304925.5	K.ELEQVCNPIISGLYQGAGGPGPGGFGAQGPK.G	31	4.862	0.1242	3	6515	3057.76	1019.17	5451	6515	1	33/120	742.1	0.1242	758.5	4
21878	HSPA1AHSPA1B_IPI:IPI00304925.5	K.FGDPVVQSDM*K.H	11	2.8606	0.1971	2	2720	1240.21	619.79	1710	2720	1	15/20	1324.83	0.1971	881.6	4
21878	HSPA1AHSPA1B_IPI:IPI00304925.5	K.FGDPVVQSDMK.H	11	3.5151	0.3655	2	2714	1222.92	611.792	4711	2714	1	16/20	281.18	0.3655	920.6	4
21878	HSPA1AHSPA1B_IPI:IPI00304925.5	K.GGSGSGPTIEEVD.-	13	3.2593	0.3101	2	2440	1204.77	602.77	112	2440	1	15/24	199.94	0.3101	715.6	5
21878	HSPA1AHSPA1B_IPI:IPI00304925.5	K.HWPFQVINDGDKPK.V	14	4.6933	0.2342	3	3755	1680.36	560.955	2553	3755	1	29/52	-291.61	0.2342	1369.1	1
21878	HSPA1AHSPA1B_IPI:IPI00304925.5	K.LDKAQIHDLVLVGGSTR.I	17	5.1962	0.3658	3	3556	1823.31	608.011	5051	3556	1	32/64	708.49	0.3658	1596.5	4
21878	HSPA1AHSPA1B_IPI:IPI00304925.5	K.LLQDFFNGR.D	9	3.3561	0.0731	2	4713	1109.89	555.291	2790	4713	1	15/16	285.29	0.0731	1132.9	4
21878	HSPA1AHSPA1B_IPI:IPI00304925.5	K.M*KEIAEAYLGYPVTNAVITVPAYFNDSQR.Q	29	3.5955	0.0979	3	6216	3278.87	1092.88	1974	6216	1	28/112	685.44	0.0979	671.8	1
21878	HSPA1AHSPA1B_IPI:IPI00304925.5	K.MKEIAEAYLGYPVTNAVITVPAYFNDSQR.Q	29	3.8604	0.1891	3	6297	3263.22	1087.55	55	6297	1	31/112	793.27	0.1891	426.3	1
21878	HSPA1AHSPA1B_IPI:IPI00304925.5	K.NQVALNPQNTVFDAK.R	15	5.139	0.4316	2	3689	1659.57	829.928	24	3689	1	23/28	433.3	0.4316	1367.1	4
21878	HSPA1AHSPA1B_IPI:IPI00304925.5	K.SAVEDEGLK.G	9	2.0963	0.2648	1	1150	947.61	947.468	5724	1150	1	2013-10-16	150.03	0.2648	368.6	5
21878	HSPA1AHSPA1B_IPI:IPI00304925.5	K.VQVSYKGETK.A	10	3.2836	0.257	2	978	1139.1	569.809	8411	978	1	13/18	430.39	0.257	590.7
21878	HSPA1AHSPA1B_IPI:IPI00304925.5	R.FELSGIPPAPR.G	11	2.934	0.2487	2	4078	1184.55	592.327	4131	4078	1	18/20	766.87	0.2487	1231.6	6
21878	HSPA1AHSPA1B_IPI:IPI00304925.5	R.IINEPTAAAIAYGLDR.T	16	4.7268	0.5489	2	4878	1686.86	844.454	2909	4878	1	23/30	-617.23	0.5489	1460.6	4
21878	HSPA1AHSPA1B_IPI:IPI00304925.5	R.KFGDPVVQSDM*K.H	12	3.6015	0.2722	3	1498	1368.19	456.227	10004	1498	1	24/44	1114.18	0.2722	1267.2	4
21878	HSPA1AHSPA1B_IPI:IPI00304925.5	R.KFGDPVVQSDMK.H	12	3.8234	0.3264	2	2238	1352.27	675.84	8782	2238	1	20/22	1181.4	0.3264	1353.1	4
21878	HSPA1AHSPA1B_IPI:IPI00304925.5	R.LVNHFVEEFK.R	10	3.7918	0.3265	2	3351	1263.25	631.332	1029	3351	1	16/18	1264.69	0.3265	1395.2	5
21878	HSPA1AHSPA1B_IPI:IPI00304925.5	R.LVNHFVEEFKR.K	11	3.28	0.2157	3	2905	1419.67	473.258	1665	2905	1	22/40	1346.74	0.2157	725.4	5
21878	STXBP4_IPI:IPI00217200.5	K.AQLADYSDQNK.E	11	3.8113	0.2968	2	1284	1253.23	626.794	10673	1284	1	17/20	520.14	0.2968	1410.9	1
21878	STXBP4_IPI:IPI00217200.5	K.ESM*IGVSFEEAK.S	12	3.0411	0.2467	2	3198	1342.94	671.813	5440	3198	1	19/22	238.51	0.2467	1284.4	2
21878	STXBP4_IPI:IPI00217200.5	K.ESMIGVSFEEAK.S	12	3.3031	0.3158	2	4031	1328.29	663.816	5343	4031	1	17/22	1253.38	0.3158	1136.5	2
21878	STXBP4_IPI:IPI00217200.5	K.GTVSFGDFVQVAR.N	13	3.5464	0.3488	2	5071	1383.62	691.857	4049	5071	1	19/24	663.97	0.3488	1260.8	4
21878	STXBP4_IPI:IPI00217200.5	K.ISLNPSVR.F	8	2.321	0.0739	2	2384	885.836	443.261	1150	2384	1	2013-12-14	362.27	0.0739	790.9	4
21878	STXBP4_IPI:IPI00217200.5	K.LEM*ALNYLGIQPTK.E	14	5.1639	0.4412	2	4610	1607.41	803.929	9454	4610	1	22/26	350.88	0.4412	2273.2	4
21878	STXBP4_IPI:IPI00217200.5	K.LEMALNYLGIQPTK.E	14	2.7767	0.2987	2	5479	1592.18	795.932	9752	5479	1	16/26	831.1	0.2987	348.2	4
21878	STXBP4_IPI:IPI00217200.5	K.LLHFVEAIQEVFSDNSTPLSNLSER.R	25	6.529	0.5109	3	6802	2846.72	949.15	8730	6802	1	37/96	452.32	0.5109	1298.8	1
21878	STXBP4_IPI:IPI00217200.5	K.NTSTVVSPSLLEKDPAFQM*ITIAK.E	24	3.8526	0.3627	3	5287	2608.11	869.463	3654	5287	1	28/92	665.32	0.3627	515.9	2
21878	STXBP4_IPI:IPI00217200.5	K.NTSTVVSPSLLEKDPAFQMITIAK.E	24	4.1782	0.3267	3	5907	2592.22	864.131	1777	5907	1	28/92	709.37	0.3267	495.6	2
21878	STXBP4_IPI:IPI00217200.5	K.QLTEELQNVK.Q	10	2.8992	0.1363	2	2639	1202.52	601.325	7537	2639	1	14/18	727.53	0.1363	391.9
21878	STXBP4_IPI:IPI00217200.5	K.TFEASTEK.L	8	2.2849	0.0916	2	27	914.096	456.719	8548	27	1	2013-12-14	1823.01	0.0916	520	1
21878	STXBP4_IPI:IPI00217200.5	K.TVQIPITSENSTVGLSNTDVASAWTENYGLQEK.I	33	6.6201	0.5011	3	5698	3553.94	1184.92	3587	5698	1	48/128	340.65	0.5011	3535.5	4
21878	STXBP4_IPI:IPI00217200.5	R.AVLASQTSLTPLGR.N	14	4.1686	0.4472	2	3646	1414.02	707.407	3602	3646	1	22/26	149.05	0.4472	2124.9	1
21878	STXBP4_IPI:IPI00217200.5	R.DDALKEVNTLK.E	11	3.3017	0.2502	2	2555	1246.4	623.338	12814	2555	1	16/20	589.45	0.2502	1060.2	4
21878	STXBP4_IPI:IPI00217200.5	R.IHLAEAAQR.Q	9	2.6152	0.17	2	1172	1009	504.783	2485	1172	1	14/16	442.79	0.17	792.2	1
21878	STXBP4_IPI:IPI00217200.5	R.KQLTEELQNVK.Q	11	4.7184	0.0666	3	2181	1332.39	443.917	2187	2181	1	29/40	1988.64	0.0666	2784.1
21878	STXBP4_IPI:IPI00217200.5	R.LESAWEIAFIR.Q	11	3.9758	0.3639	2	6021	1335.79	667.859	6527	6021	1	18/20	810.85	0.3639	1631.5	4
21878	STXBP4_IPI:IPI00217200.5	R.LKPGDQLVSVNK.E	12	3.2163	0.1701	3	2116	1299.84	433.254	178	2116	1	22/44	1612.15	0.1701	681.6	2
21878	STXBP4_IPI:IPI00217200.5	R.RAVLASQTSLTPLGR.N	15	4.8525	0.3076	3	3168	1571.46	523.974	9563	3168	1	26/56	985.58	0.3076	941.7	1
21878	STXBP4_IPI:IPI00217200.5	R.SIPATLALESK.E	11	2.2198	0.3844	2	3517	1129.47	565.327	7850	3517	1	16/20	-155.4	0.3844	310.4	1
21878	GLB1_IPI:IPI00441344.2	K.AGATLDLLVENM*GR.V	14	4.6596	0.367	2	4387	1476.94	738.38	5354	4387	1	20/26	802.79	0.367	1417.9	4
21878	GLB1_IPI:IPI00441344.2	K.AGATLDLLVENMGR.V	14	4.1738	0.4001	2	5619	1460.65	730.382	7544	5619	1	20/26	611.39	0.4001	1743.1	4
21878	GLB1_IPI:IPI00441344.2	K.FEKVPEGPIPPSTPK.F	15	3.0447	0.1217	3	2687	1624.81	541.631	7273	2687	1	21/56	1188.38	0.1217	521.4	4
21878	GLB1_IPI:IPI00441344.2	K.GPLINSEFYTGWLDHWGQPHSTIK.T	24	4.2531	0.3638	3	6130	2784.78	928.457	9447	6130	1	28/92	510.41	0.3638	662.4	5
21878	GLB1_IPI:IPI00441344.2	K.QHYGFVLYR.T	9	1.6334	0.306	2	3436	1182.78	591.806	11543	3436	1	2013-12-16	146.7	0.306	139.6	4
21878	GLB1_IPI:IPI00441344.2	K.SLYPLTFIQVK.Q	11	2.8921	0.2555	2	5895	1311.15	654.882	1066	5895	1	17/20	1830.13	0.2555	624.3	4
21878	GLB1_IPI:IPI00441344.2	K.TEAVASSLYDILAR.G	14	4.5266	0.2726	3	5896	1510.65	503.603	1284	5896	1	32/52	1230.02	0.2726	2423.6	5
21878	GLB1_IPI:IPI00441344.2	K.TVGAALDILC#PSGPIK.S	16	4.0014	0.3887	2	5372	1627.66	806.442	4373	5372	1	22/30	1083.69	0.3887	1319.1	4
21878	GLB1_IPI:IPI00441344.2	K.VPEGPIPPSTPK.F	12	4.2589	0.3995	2	2185	1219.93	609.84	5309	2185	1	18/22	1030.29	0.3995	1007.8	4
21878	GLB1_IPI:IPI00441344.2	K.WLGVLLPK.M	8	2.0029	0.0544	2	5394	926.229	463.297	9700	5394	1	2013-12-14	693.87	0.0544	592.5	5
21878	GLB1_IPI:IPI00441344.2	R.AYVAVDGIPQGVLER.N	15	4.5386	0.4134	2	4596	1587.72	793.93	2590	4596	1	22/28	548.05	0.4134	1862.8	4
21878	GLB1_IPI:IPI00441344.2	R.HHLGDDVVLFTTDGAHK.T	17	4.8603	0.2311	3	3321	1863.65	621.311	1937	3321	1	31/64	930.3	0.2311	1760.7	6
21878	GLB1_IPI:IPI00441344.2	R.M*FEIDYSR.D	8	2.232	0.1435	2	3111	1077.1	538.74	1938	3111	1	2013-11-14	583.22	0.1435	724.5	8
21878	GLB1_IPI:IPI00441344.2	R.MFEIDYSR.D	8	2.7328	0.2102	2	3636	1061.39	530.742	10355	3636	1	13/14	861.38	0.2102	841.3	8
21878	GLB1_IPI:IPI00441344.2	R.SSDPDYLAAVDK.W	12	3.5523	0.3911	2	3306	1281.18	640.804	4456	3306	1	19/22	450.91	0.3911	1266.6	5
21878	GLB1_IPI:IPI00441344.2	R.TTLPQDC#SNPAPLSSPLNGVHDR.A	23	3.7535	0.3195	3	3483	2492.2	826.068	194	3483	1	34/88	800.32	0.3195	881.8	3
21878	GLB1_IPI:IPI00441344.2	R.VNYGAYINDFK.G	11	3.9923	0.3124	2	4320	1304.69	652.32	106	4320	1	18/20	810.77	0.3124	1528.6	4
21878	GLB1_IPI:IPI00441344.2	R.YISGSIHYSR.V	10	2.9948	0.3151	2	1666	1183.85	591.799	11869	1666	1	16/18	1068.73	0.3151	742.3	8
21878	HSPH1_IPI:IPI00218993.1	K.DISTTLNADEAVAR.G	14	4.5203	0.4035	2	3452	1476.69	738.37	10387	3452	1	22/26	644.96	0.4035	1928.2	5
21878	HSPH1_IPI:IPI00218993.1	K.EKENLSYDLVPLK.N	13	2.3993	0.3191	2	4062	1547.11	774.419	7552	4062	1	15/24	-462.62	0.3191	387.4	3
21878	HSPH1_IPI:IPI00218993.1	K.IEVPLYSLLEQTHLK.V	15	3.8475	0.4745	2	6291	1783.69	892.004	4887	6291	1	23/28	386.55	0.4745	1013.8	4
21878	HSPH1_IPI:IPI00218993.1	K.LKETAENSLK.K	10	2.6442	0.1464	2	915	1132.67	566.814	515	915	1	15/18	39.89	0.1464	697.3	4
21878	HSPH1_IPI:IPI00218993.1	K.NAVEEYVYEFR.D	11	2.7875	0.2437	2	3178	1419.63	709.833	2916	3178	1	14/20	682.25	0.2437	406.8	3
21878	HSPH1_IPI:IPI00218993.1	K.VEDVSAVEIVGGATR.I	15	4.1829	0.4935	2	3875	1502.77	751.396	8866	3875	1	23/28	654.4	0.4935	1085.9	4
21878	HSPH1_IPI:IPI00218993.1	K.VLGTAFDPFLGGK.N	13	3.9603	0.3519	2	5566	1322.16	661.361	6531	5566	1	19/24	339.48	0.3519	1304.3	4
21878	HSPH1_IPI:IPI00218993.1	K.VM*YM*GEEHLFSVEQITAM*LLTK.L	22	6.0329	0.4184	3	6439	2619.56	873.423	12346	6439	1	34/84	499.04	0.4184	1657.9	2
21878	HSPH1_IPI:IPI00218993.1	K.VVNVELPIEANLVWQLGK.D	18	6.1626	0.5249	2	6552	2021.97	1011.08	8614	6552	1	28/34	410.67	0.5249	1605.2	3
21878	HSPH1_IPI:IPI00218993.1	R.AGGIETIANEFSDR.C	14	4.2566	0.3188	2	4690	1481.52	740.357	4677	4690	1	19/26	1223.34	0.3188	1179	2
21878	HSPH1_IPI:IPI00218993.1	R.FQEAEERPK.M	9	2.7456	0.088	2	772	1134.26	567.283	2730	772	1	14/16	614.63	0.088	937.7	3
21878	HSPH1_IPI:IPI00218993.1	R.FVVQNVSAQK.D	10	2.904	0.2287	2	2063	1120.17	560.311	2387	2063	1	16/18	491.78	0.2287	1264.2	4
21878	HSPH1_IPI:IPI00218993.1	R.GPFELEAFYSDPQGVPYPEAK.I	21	4.5825	0.4689	3	5832	2342.76	781.039	5313	5832	1	31/80	709.33	0.4689	986.8	4
21878	HSPH1_IPI:IPI00218993.1	R.LLTETEDWLYEEGEDQAK.Q	18	6.1642	0.501	2	5135	2170.6	1085	2155	5135	1	22/34	743.94	0.501	1278.7	3
21878	HSPH1_IPI:IPI00218993.1	R.RGPFELEAFYSDPQGVPYPEAK.I	22	4.3782	0.3112	3	5367	2499.41	833.073	5293	5367	1	34/84	885.1	0.3112	1220.9	4
21878	HSPA1L_IPI:IPI00301277.1	K.AFYPEEISSM*VLTK.L	14	3.9249	0.369	2	5013	1631.67	815.905	272	5013	1	21/26	529.61	0.369	1213.8	4
21878	HSPA1L_IPI:IPI00301277.1	K.AFYPEEISSMVLTK.L	14	4.5996	0.5155	2	5785	1615.26	807.908	68	5785	1	22/26	277.42	0.5155	1176.9	4
21878	HSPA1L_IPI:IPI00301277.1	K.AKIHDIVLVGGSTR.I	14	3.4762	0.1729	3	3430	1467.43	489.288	257	3430	1	24/52	1074.86	0.1729	747.8	3
21878	HSPA1L_IPI:IPI00301277.1	K.DAGVIAGLNVLR.I	12	3.4909	0.2485	2	5048	1198.22	599.351	388	5048	1	20/22	437.16	0.2485	1573.1	7
21878	HSPA1L_IPI:IPI00301277.1	K.NALESYAFNM*K.S	11	2.5957	0.1127	2	3309	1303.35	652.303	3107	3309	1	16/20	-186.52	0.1127	1093.7	9
21878	HSPA1L_IPI:IPI00301277.1	K.NALESYAFNMK.S	11	2.7146	0.0741	2	4332	1290.28	644.306	1552	4332	1	17/20	2075.72	0.0741	1190.8	9
21878	HSPA1L_IPI:IPI00301277.1	K.QTQIFTTYSDNQPGVLIQVYEGER.A	24	6.0691	0.1096	3	5657	2787.9	929.459	53	5657	1	35/92	551.61	0.1096	1968.5	9
21878	HSPA1L_IPI:IPI00301277.1	K.SINPDEAVAYGAAVQAAILM*GDK.S	23	6.2899	0.5106	2	6310	2320.72	1160.58	5594	6310	1	27/44	245.29	0.5106	2014.7	9
21878	HSPA1L_IPI:IPI00301277.1	K.SINPDEAVAYGAAVQAAILMGDK.S	23	6.1028	0.3127	2	6860	2306.05	1152.58	866	6860	1	32/44	823.7	0.3127	2688.3	9
21878	HSPA1L_IPI:IPI00301277.1	K.YKAEDEVQR.E	9	2.8838	0.2315	2	825	1138	569.28	2811	825	1	14/16	391.89	0.2315	692.9	9
21878	HSPA1L_IPI:IPI00301277.1	R.LSKEEIER.M	8	2.3764	0.0548	1	943	1003.64	1003.54	3810	943	1	2013-10-14	99.22	0.0548	253	9
21878	NEDD4_IPI:IPI00009322.2	K.EGFFELIPQDLIK.I	13	3.7572	0.3247	2	6548	1549.43	774.919	9452	6548	1	19/24	384.85	0.3247	836	2
21878	NEDD4_IPI:IPI00009322.2	K.GLDYGGVAR.E	9	2.5711	0.2973	2	1982	907.971	454.235	2347	1982	1	13/16	559.74	0.2973	851.9	19
21878	NEDD4_IPI:IPI00009322.2	K.WNEEILFR.V	8	2.4375	0.2074	2	4789	1107.68	553.785	8802	4789	1	2013-12-14	1012.97	0.2074	663.2
21878	NEDD4_IPI:IPI00009322.2	R.DDFLGQVDVPLYPLPTENPR.L	20	3.965	0.3999	2	6272	2285.74	1143.08	2648	6272	1	20/38	258.64	0.3999	714.8	1
21878	NEDD4_IPI:IPI00009322.2	R.EWFFLISK.E	8	2.1286	0.1631	2	6347	1069.97	535.289	2142	6347	1	2013-11-14	375.02	0.1631	779.6	2
21878	NEDD4_IPI:IPI00009322.2	R.GSLQAYTFEEQPTLPVLLPTSSGLPPGWEEK.Q	31	5.1298	0.44	3	6435	3372.11	1124.57	2306	6435	1	36/120	120.9	0.44	844.1	2
21878	NEDD4_IPI:IPI00009322.2	R.LDLPPYESFEELWDK.L	15	3.7663	0.4406	2	6496	1881.86	940.951	12706	6496	1	22/28	515.31	0.4406	568.6	2
21878	NEDD4_IPI:IPI00009322.2	R.LLFEVFDENR.L	10	3.7091	0.3479	2	5604	1282.1	641.327	9593	5604	1	16/18	353.17	0.3479	1268.3	7
21878	NEDD4_IPI:IPI00009322.2	R.LTIFGNSAVSQPASSSNHSSR.R	21	3.2115	0.1399	3	3301	2147.25	716.354	10475	3301	1	32/80	93.68	0.1399	888.5	2
21878	NEDD4_IPI:IPI00009322.2	R.TYYVNHESR.R	9	2.1561	0.1955	2	799	1169.73	584.773	4915	799	1	2013-12-16	1022.11	0.1955	673	2
21878	NEDD4_IPI:IPI00009322.2	R.WILENDPTELDLR.F	13	4.4765	0.2555	2	5374	1615.81	807.412	967	5374	1	20/24	1237	0.2555	1573.7	2
21878	TUBB2C_IPI:IPI00007752.1	K.GHYTEGAELVDSVLDVVR.K	18	6.52	0.4942	2	6270	1959.68	979.995	7904	6270	1	29/34	355.46	0.4942	3998.2	12
21878	TUBB2C_IPI:IPI00007752.1	K.NSSYFVEWIPNNVK.T	14	4.4298	0.4059	2	5512	1698.53	848.92	849	5512	1	20/26	998.71	0.4059	1231.3	23
21878	TUBB2C_IPI:IPI00007752.1	R.AVLVDLEPGTM*DSVR.S	15	3.965	0.3879	2	4036	1618.55	809.411	10040	4036	1	22/28	454.39	0.3879	952.3	6
21878	TUBB2C_IPI:IPI00007752.1	R.AVLVDLEPGTMDSVR.S	15	3.7191	0.3584	2	4733	1602.39	801.414	8855	4733	1	19/28	354.99	0.3584	725.5	6
21878	TUBB2C_IPI:IPI00007752.1	R.IMNTFSVVPSPK.V	12	2.9155	0.1706	2	4096	1322.35	660.355	3153	4096	1	16/22	2008	0.1706	996.6	9
21878	TUBB2C_IPI:IPI00007752.1	R.INVYYNEATGGK.Y	12	3.3903	0.2912	2	2479	1329.88	664.828	7900	2479	1	18/22	926.87	0.2912	1081.1	1
21878	TUBB2C_IPI:IPI00007752.1	R.LHFFM*PGFAPLTSR.G	14	3.6921	0.2208	3	5203	1637.17	546.282	10535	5203	1	31/52	206.74	0.2208	1555.1	23
21878	TUBB2C_IPI:IPI00007752.1	R.LHFFMPGFAPLTSR.G	14	3.8208	0.1649	3	5977	1622.6	540.95	99	5977	1	28/52	1090.27	0.1649	1058.6	23
21878	TUBB2C_IPI:IPI00007752.1	R.SGPFGQIFRPDNFVFGQSGAGNNWAK.G	26	7.7104	0.3733	3	6089	2799.79	933.453	433	6089	1	46/100	517.61	0.3733	3176.9	9
21878	TUBB2C_IPI:IPI00007752.1	R.YLTVAAVFR.G	9	3.034	0.2283	2	4943	1040.44	520.3	9642	4943	1	15/16	812.18	0.2283	777.6	9
21878	ACTB_IPI:IPI00021439.1	K.DLYANTVLSGGTTM*YPGIADR.M	21	5.6546	0.4085	3	4799	2232.21	744.36	4486	4799	1	37/80	514.87	0.4085	2103.4	6
21878	ACTB_IPI:IPI00021439.1	K.DLYANTVLSGGTTMYPGIADR.M	21	5.1544	0.4987	2	5347	2215.75	1108.04	4339	5347	1	25/40	305.56	0.4987	1662.2	6
21878	ACTB_IPI:IPI00021439.1	K.QEYDESGPSIVHR.K	13	3.3562	0.2561	2	1802	1517.48	758.855	2185	1802	1	20/24	510.1	0.2561	648.5	14
21878	ACTB_IPI:IPI00021439.1	R.GYSFTTTAER.E	10	2.8528	0.3271	2	2233	1132.84	566.767	1108	2233	1	16/18	276.08	0.3271	1286.7	6
21878	ACTB_IPI:IPI00021439.1	R.KDLYANTVLSGGTTM*YPGIADR.M	22	4.1717	0.3036	3	4079	2360.98	787.058	1324	4079	1	34/84	772.52	0.3036	1127.6	6
21878	ACTB_IPI:IPI00021439.1	R.KDLYANTVLSGGTTMYPGIADR.M	22	5.5908	0.1164	3	4550	2345.5	781.726	7382	4550	1	31/84	994.5	0.1164	944.8	6
21878	ACTB_IPI:IPI00021439.1	R.TTGIVM*DSGDGVTHTVPIYEGYALPHAILR.L	30	6.0398	0.5179	3	5261	3199.49	1067.21	2560	5261	1	40/116	-38.23	0.5179	1800.9	6
21878	ACTB_IPI:IPI00021439.1	R.TTGIVMDSGDGVTHTVPIYEGYALPHAILR.L	30	5.4163	0.2884	3	5543	3186.15	1061.88	2533	5543	1	37/116	796.14	0.2884	1452.2	6
21878	ACTB_IPI:IPI00021439.1	R.VAPEEHPVLLTEAPLNPK.A	18	4.1467	0.0761	3	3940	1953.75	652.026	5315	3940	1	31/68	-158.94	0.0761	852.2	9
21878	ACTA2_IPI:IPI00008603.1	K.AGFAGDDAPR.A	10	2.1379	0.176	2	1280	976.965	488.728	2285	1280	1	2013-12-18	529.08	0.176	608.6	31
21878	ACTA2_IPI:IPI00008603.1	K.DSYVGDEAQSK.R	11	3.603	0.0676	2	1031	1199.52	599.765	3806	1031	1	17/20	834.69	0.0676	1043.1	23
21878	ACTA2_IPI:IPI00008603.1	K.DSYVGDEAQSKR.G	12	3.0054	0.1406	2	933	1355.33	677.815	11667	933	1	19/22	519.1	0.1406	1015.8	23
21878	ACTA2_IPI:IPI00008603.1	K.EITALAPSTM*K.I	11	2.727	0.2704	2	2979	1178.37	589.31	1013	2979	1	13/20	643.29	0.2704	500.4	18
21878	ACTA2_IPI:IPI00008603.1	K.EITALAPSTMK.I	11	2.8186	0.3158	2	2962	1162.26	581.313	4905	2962	1	2013-12-20	549.7	0.3158	487.5	18
21878	ACTA2_IPI:IPI00008603.1	K.QEYDEAGPSIVHR.K	13	2.3701	0.0987	2	2516	1500.49	750.858	7106	2516	1	15/24	-144.01	0.0987	740.3	7
21878	ACTA2_IPI:IPI00008603.1	K.YPIEHGIITNWDDM*EK.I	16	3.858	0.2882	2	3751	1977.51	988.957	3343	3751	1	16/30	303.87	0.2882	393.5	13
21878	ACTA2_IPI:IPI00008603.1	K.YPIEHGIITNWDDMEK.I	16	4.1771	0.179	3	4392	1963.03	654.308	2290	4392	1	30/60	1081.68	0.179	1865.6	13
21878	ACTA2_IPI:IPI00008603.1	R.AVFPSIVGRPR.H	11	3.1651	0.1864	2	3385	1199.26	599.856	6955	3385	1	16/20	466.1	0.1864	731.5	33
21878	NEDD4L_IPI:IPI00023287.4	K.QITLNDM*ESVDSEYYNSLK.W	19	3.9827	0.4581	2	4260	2264.8	1133.02	247	4260	1	14/36	-99.76	0.4581	548.9	7
21878	NEDD4L_IPI:IPI00023287.4	R.EWFFLLSK.E	8	2.1286	0.1631	2	6347	1069.97	535.289	2141	6347	1	2013-11-14	375.02	0.1631	779.6	7
21878	NEDD4L_IPI:IPI00023287.4	R.LQNPAITGPAVPYSR.E	15	4.2779	0.3773	2	3410	1584.6	792.431	4396	3410	1	19/28	470.31	0.3773	1219.8	7
21878	NEDD4L_IPI:IPI00023287.4	R.NNIFEESYR.R	9	2.6746	0.1305	2	3268	1173.38	586.273	4231	3268	1	14/16	1570.6	0.1305	932.9	7
21878	NEDD4L_IPI:IPI00023287.4	R.RLQITPDSNGEQFSSLIQR.E	19	3.4146	0.1604	3	4445	2189.96	730.382	3413	4445	1	26/72	378.59	0.1604	1005.4	8
21878	NEDD4L_IPI:IPI00023287.4	R.SLSSPTVTLSAPLEGAK.D	17	4.6785	0.3758	2	4290	1658.89	829.454	11878	4290	1	24/32	593.96	0.3758	1662.2	6
21878	NEDD4L_IPI:IPI00023287.4	R.TSPQELSEELSR.R	12	2.4769	0.3026	2	3355	1376.39	688.339	683	3355	1	2013-12-22	524.31	0.3026	211.6	8
21878	NEDD4L_IPI:IPI00023287.4	R.VPM*NGFAELYGSNGPQLFTIEQWGSPEK.L	28	4.5317	0.3574	3	6396	3114.39	1038.16	2293	6396	1	29/108	617.35	0.3574	1108.2	7
21878	ACTBL2_IPI:IPI00003269.1	K.DLYANTVLSGGSTM*YPGIADR.M	21	4.0066	0.2946	3	5359	2218.09	739.688	8110	5359	1	25/80	471.09	0.2946	692
21878	ACTBL2_IPI:IPI00003269.1	K.IIAPPERK.Y	8	2.1961	0.0569	2	1048	924.275	462.287	12292	1048	1	2013-10-14	765.78	0.0569	514.1	16
21878	ACTBL2_IPI:IPI00003269.1	R.DLTDYLM*K.I	8	2.0414	0.2491	2	3764	1016.06	507.744	843	3764	1	2013-12-14	1554.86	0.2491	397.5	17
21878	ACTBL2_IPI:IPI00003269.1	R.DLTDYLMK.I	8	2.289	0.1513	1	4662	998.546	998.486	5073	4662	1	2013-11-14	60.47	0.1513	799	17
21878	ACTBL2_IPI:IPI00003269.1	R.HQGVM*VGMGQK.D	11	3.0109	0.264	2	1012	1188.13	594.287	26	1012	1	18/20	472.01	0.2956	924.3	25
21878	ACTBL2_IPI:IPI00003269.1	R.HQGVMVGM*GQK.D	11	2.9565	0.1696	2	279	1188.22	594.287	879	279	1	16/20	548.94	0.1696	772	25
21878	ACTBL2_IPI:IPI00003269.1	R.HQGVMVGMGQK.D	11	3.2929	0.3131	2	1302	1172.2	586.289	4024	1302	1	16/20	537.93	0.3131	882.5	25
21878	ACTBL2_IPI:IPI00003269.1	R.SYELPDGQVITIGNER.F	16	2.5043	0.113	2	4958	1792.83	895.95	3	4958	1	17/30	1081.03	0.113	596.1	22
21878	TUBA4A_IPI:IPI00007750.1	K.VGINYQPPTVVPGGDLAK.V	18	4.275	0.2762	3	4339	1826.72	609	2676	4339	1	24/68	947.23	0.2762	589.7	16
21878	TUBA4A_IPI:IPI00007750.1	R.AFVHWYVGEGM*EEGEFSEAR.E	20	3.1427	0.2899	3	4507	2346.2	782.676	4609	4507	1	28/76	79.55	0.2899	369.4	16
21878	TUBA4A_IPI:IPI00007750.1	R.FDGALNVDLTEFQTNLVPYPR.I	21	4.4791	0.3224	3	6382	2411.69	803.741	416	6382	1	29/80	1028.77	0.3224	757.4	17
21878	TUBA4A_IPI:IPI00007750.1	R.IHFPLATYAPVISAEK.A	16	4.618	0.3417	3	5270	1759.07	586.326	412	5270	1	31/60	1195.48	0.3417	1229.6	15
21878	TUBA4A_IPI:IPI00007750.1	R.LISQIVSSITASLR.F	14	4.2115	0.5064	2	6546	1488.3	744.443	4118	6546	1	21/26	280.82	0.5064	1452.8	14
21878	TUBA4A_IPI:IPI00007750.1	R.NLDIERPTYTNLNR.L	14	3.3034	0.1622	2	3189	1719.68	859.945	5349	3189	1	15/26	462.39	0.1622	439.7	18
21878	TUBA4A_IPI:IPI00007750.1	R.QLFHPEQLITGK.E	12	2.8903	0.3319	2	4123	1411.58	705.891	571	4123	1	15/22	572.21	0.3319	203.5	24
21878	CFL1_IPI:IPI00012011.6	K.EDLVFIFWAPESAPLK.S	16	2.5348	0.1098	2	6702	1862.57	931.49	11726	6702	1	13/30	320.26	0.1098	367.2	1
21878	CFL1_IPI:IPI00012011.6	K.EILVGDVGQTVDDPYATFVK.M	20	4.461	0.1707	3	5539	2168.93	722.704	1138	5539	1	29/76	1305.08	0.1707	797.5	1
21878	CFL1_IPI:IPI00012011.6	K.KEDLVFIFWAPESAPLK.S	17	5.2769	0.2689	3	6407	1992.49	664.028	10455	6407	1	30/64	1215.32	0.2689	1264.7	1
21878	CFL1_IPI:IPI00012011.6	K.LGGSAVISLEGKPL.-	14	4.7237	0.4085	2	4640	1341.53	670.893	144	4640	1	22/26	560.2	0.4085	1455.4
21878	CFL1_IPI:IPI00012011.6	K.NIILEEGKEILVGDVGQTVDDPYATFVK.M	28	7.6059	0.4147	3	6298	3064.82	1021.54	625	6298	1	46/108	725.44	0.4147	3110.5	1
21878	CFL1_IPI:IPI00012011.6	R.YALYDATYETK.E	11	3.3877	0.2912	2	3176	1337.86	669.317	2279	3176	1	18/20	177.49	0.2912	1425.7	2
21878	PNMA2_IPI:IPI00027028.1	K.QENANAVLLELLEDTDVSAIPSEVQGK.G	27	5.0315	0.4365	3	6735	2883.54	961.492	3948	6735	1	35/104	372.95	0.4365	769
21878	PNMA2_IPI:IPI00027028.1	K.SLM*VTGIPADFEEAEIQEVLQETLK.S	25	5.2369	0.2892	3	6778	2808.72	936.14	7008	6778	1	34/96	825.4	0.2892	1008.9
21878	PNMA2_IPI:IPI00027028.1	K.SLMVTGIPADFEEAEIQEVLQETLK.S	25	4.3888	0.282	3	6851	2792.57	930.809	9567	6851	1	35/96	772.53	0.282	1098.7
21878	PNMA2_IPI:IPI00027028.1	K.TPNQDTEFLER.L	11	3.1962	0.2855	2	2771	1350.21	675.32	1687	2771	1	17/20	430.68	0.2855	1263.9
21878	PNMA2_IPI:IPI00027028.1	R.KQENANAVLLELLEDTDVSAIPSEVQGK.G	28	4.7233	0.2664	3	6568	3012.55	1004.19	2991	6568	1	35/108	661.65	0.2664	772.3
21878	PNMA2_IPI:IPI00027028.1	R.VFSGSAVPAPEEESFEVWLEQATEIVK.E	27	3.6589	0.1032	3	6856	2980.98	993.494	8158	6856	1	32/104	842.47	0.1032	1170.4
21878	TUBB_IPI:IPI00011654.2	K.FWEVISDEHGIDPTGTYHGDSDLQLDR.I	27	5.2573	0.3379	3	5022	3104.35	1034.81	4608	5022	1	35/104	626.41	0.3379	1084.8	3
21878	TUBB_IPI:IPI00011654.2	K.M*AVTFIGNSTAIQELFK.R	17	5.4247	0.4621	2	6324	1886.79	943.49	10496	6324	1	27/32	433.5	0.4621	1837	5
21878	TUBB_IPI:IPI00011654.2	K.MAVTFIGNSTAIQELFK.R	17	5.1566	0.3539	3	6476	1871.94	623.997	2191	6476	1	40/64	1050.85	0.3539	2752.4	5
21878	TUBB_IPI:IPI00011654.2	R.AILVDLEPGTMDSVR.S	15	4.2527	0.3383	2	4978	1617.45	808.422	11472	4978	1	22/28	1000.74	0.3383	974.4	7
21878	TUBB_IPI:IPI00011654.2	R.ALTVPELTQQVFDAK.N	15	3.7488	0.4371	2	5723	1660.3	830.451	901	5723	1	19/28	243.33	0.4371	568.8	4
21878	TUBB_IPI:IPI00011654.2	R.ISVYYNEATGGK.Y	12	1.7957	0.2309	2	2484	1302.26	651.322	10721	2484	1	16/22	480.38	0.2309	270.5	3
21878	SKP1_IPI:IPI00172421.7	K.RTDDIPVWDQEFLK.V	14	3.2798	0.156	2	5122	1761.85	881.444	774	5122	1	16/26	-15.5	0.156	673.2	2
21878	SKP1_IPI:IPI00172421.7	K.TM*LEDLGM*DDEGDDDPVPLPNVNAAILK.K	28	4.5802	0.2617	3	5781	3032.31	1010.47	4767	5781	1	39/108	960.02	0.2617	1342.3	1
21878	SKP1_IPI:IPI00172421.7	K.TM*LEDLGMDDEGDDDPVPLPNVNAAILK.K	28	4.6381	0.1394	3	6043	3015.28	1005.14	9798	6043	1	41/108	624.06	0.3151	1434.6	1
21878	SKP1_IPI:IPI00172421.7	K.TMLEDLGM*DDEGDDDPVPLPNVNAAILK.K	28	4.3238	0.1541	3	6126	3016.18	1005.14	2589	6126	1	35/108	921.24	0.1541	861.7	1
21878	SKP1_IPI:IPI00172421.7	K.TMLEDLGMDDEGDDDPVPLPNVNAAILK.K	28	4.0518	0.2633	3	6357	2998.72	999.807	2724	6357	1	33/108	437.75	0.2633	797.6	1
21878	SKP1_IPI:IPI00172421.7	R.TDDIPVWDQEFLK.V	13	3.6673	0.2948	2	5642	1606.02	803.393	8104	5642	1	20/24	150.62	0.2948	710.6	3
21878	FBXO30_IPI:IPI00290571.3	K.FADILSMADHLK.K	12	3.9356	0.1069	2	5355	1361.73	680.85	7651	5355	1	20/22	763.75	0.1069	1710.1
21878	FBXO30_IPI:IPI00290571.3	K.SSVPEIPHANGLVSVDEESYGALYQATVETTR.S	32	3.8878	0.1352	3	5817	3422.3	1140.56	5360	5817	1	27/124	772.1	0.1352	649.2
21878	FBXO30_IPI:IPI00290571.3	R.DVDEVAQLDM*ALALQDQR.M	18	5.2135	0.3997	2	5360	2045.91	1023.49	384	5360	1	25/34	-36.29	0.3997	2549.3
21878	FBXO30_IPI:IPI00290571.3	R.DVDEVAQLDMALALQDQR.M	18	5.034	0.3357	2	5843	2031.66	1015.5	8737	5843	1	26/34	826.3	0.3357	3047.2
21878	FBXO30_IPI:IPI00290571.3	R.ESLEDQNLK.D	9	1.6409	0.1332	2	1427	1076.28	538.267	1573	1427	1	2013-12-16	704.9	0.1332	519.6
21878	FBXO30_IPI:IPI00290571.3	R.SLAAALDILNTATR.D	14	4.7982	0.3826	2	6090	1430.74	715.404	301	6090	1	22/26	657.03	0.3826	2514.4
21878	HSPA4L_IPI:IPI00295485.1	K.EPFELEAFYTNLHEVPYPDAR.I	21	3.7873	0.2723	3	6064	2538.75	846.404	9655	6064	1	28/80	611.52	0.2723	870.2	1
21878	HSPA4L_IPI:IPI00295485.1	K.LSLTQDPVVK.V	10	2.5877	0.1337	2	3154	1100.31	550.322	9405	3154	1	13/18	610.91	0.1337	674.8
21878	HSPA4L_IPI:IPI00295485.1	K.VLATTFDPYLGGR.N	13	2.7161	0.211	2	4648	1408.7	705.375	897	4648	1	14/24	-741.89	0.211	514.2	1
21878	HSPA4L_IPI:IPI00295485.1	R.EFSITDLVPYSITLR.W	15	3.6217	0.3935	2	6582	1754.75	877.472	1693	6582	1	20/28	461.78	0.3935	636.1	1
21878	HSPA4L_IPI:IPI00295485.1	R.SFDDPIVQTER.I	11	3.3424	0.2689	2	3218	1307.5	653.817	5918	3218	1	17/20	667.83	0.2689	1359.3	1
21878	HSPA4L_IPI:IPI00295485.1	R.YLEEERPFAIEQVTGM*LLAK.L	20	6.3321	0.396	3	5858	2354.88	785.075	7469	5858	1	36/76	708.2	0.396	1922.1	1
21878	CTSA_IPI:IPI00021794.8	K.DLEC#VTNLQEVAR.I	13	3.027	0.25	2	4060	1561.25	773.88	1071	4060	1	17/24	308.01	0.25	623.8	3
21878	CTSA_IPI:IPI00021794.8	K.EFSHIAFLTIK.G	11	3.6334	0.3834	2	4863	1305.92	653.364	2587	4863	1	18/20	157.02	0.3834	680.1	1
21878	CTSA_IPI:IPI00021794.8	K.HLHYWFVESQK.D	11	3.9074	0.1847	3	3374	1474.64	491.914	4076	3374	1	25/40	618.92	0.1847	1488.7	3
21878	CTSA_IPI:IPI00021794.8	K.YGDSGEQIAGFVK.E	13	4.898	0.5484	2	3474	1370.84	685.833	6415	3474	1	22/24	129.62	0.5484	2750.4	1
21878	CTSA_IPI:IPI00021794.8	R.SM*NSQYLK.L	8	3.0618	0.211	2	872	986.932	493.734	3532	872	1	13/14	477.79	0.211	695.6	1
21878	CTSA_IPI:IPI00021794.8	R.SMNSQYLK.L	8	2.4853	0.2044	2	1491	971.159	485.737	7443	1491	1	2013-12-14	714.02	0.2044	459.3	1
21878	CORO1C_IPI:IPI00797709.1	K.KTTDTASVQNEAK.L	13	3.0191	0.1645	3	652	1393.67	464.904	1992	652	1	22/48	698.07	0.1645	697.7	2
21878	CORO1C_IPI:IPI00797709.1	K.NADPILISLK.H	10	2.5753	0.2422	2	4533	1083.99	542.324	2222	4533	1	14/18	323.63	0.2422	632.9	2
21878	CORO1C_IPI:IPI00797709.1	K.NILDSKPTANK.K	11	2.6214	0.1866	2	1315	1201.24	600.833	1170	1315	1	16/20	485.54	0.1866	1051.3	2
21878	CORO1C_IPI:IPI00797709.1	K.SDLFQDDLYPDTAGPEAALEAEEWFEGK.N	28	4.2818	0.3058	3	6635	3144.33	1048.47	10548	6635	1	29/108	296.35	0.3058	390.6	2
21878	CORO1C_IPI:IPI00797709.1	K.TTDTASVQNEAK.L	12	4.3413	0.3474	2	813	1265.08	632.804	12223	813	1	19/22	381.22	0.3474	1329.3	2
21878	CORO1C_IPI:IPI00797709.1	R.KSDLFQDDLYPDTAGPEAALEAEEWFEGK.N	29	3.1098	0.2108	3	6654	3272.69	1091.17	2607	6654	1	26/112	364.67	0.2108	623.2	2
21878	EDC4_IPI:IPI00376317.4	K.GPGQVPTATSALSLELQEVEPLGLPQASPSR.T	31	5.5642	0.4141	3	6316	3131.43	1043.89	6045	6316	1	38/120	570.33	0.4141	1395.7	2
21878	EDC4_IPI:IPI00376317.4	R.GGQLQEQLTQQLSQALSSAVAGR.L	23	5.7182	0.516	2	6510	2372.14	1185.62	2094	6510	1	24/44	803.87	0.516	1859.2	2
21878	EDC4_IPI:IPI00376317.4	R.GLVSTLQSATEQMAATVAGSVR.A	22	4.6699	0.4617	3	6740	2179.8	726.379	5412	6740	1	33/84	1229.42	0.4617	990.9	1
21878	EDC4_IPI:IPI00376317.4	R.HNTPSLLEAALTQEASTPDSQVWPTAPDITR.E	31	4.1802	0.2524	3	6032	3348.47	1116.22	3789	6032	1	32/120	541.2	0.2524	733.8	2
21878	EDC4_IPI:IPI00376317.4	R.LTEHQVAEPPEDWPALIWQQQR.E	22	4.4238	0.2995	3	5855	2673.37	891.114	8152	5855	1	32/84	763.81	0.2995	1507.3	2
21878	WDR1_IPI:IPI00216256.3	K.FGAVFLWDSGSSVGEITGHNK.V	21	3.8604	0.2449	3	5672	2210.15	736.696	5052	5672	1	31/80	941.41	0.2449	709.3	5
21878	WDR1_IPI:IPI00216256.3	K.VFASLPQVER.G	10	2.8944	0.2728	2	3612	1146.57	573.319	6280	3612	1	15/18	818.18	0.2728	688.4	5
21878	WDR1_IPI:IPI00216256.3	K.VINSVDIK.Q	8	2.7487	0.1702	2	1931	888.109	444.263	12169	1931	1	13/14	664.43	0.1702	550.6	3
21878	WDR1_IPI:IPI00216256.3	K.YEYQPFAGK.I	9	2.6225	0.1355	2	2784	1104.01	551.764	6895	2784	1	2013-12-16	1350.57	0.1355	488.9	2
21878	WDR1_IPI:IPI00216256.3	R.NNPSKPLHVIK.G	11	2.2318	0.1067	2	1036	1247.96	623.867	7389	1036	1	13/20	990.35	0.1067	289.5	3
21878	TMOD3_IPI:IPI00005087.1	K.FGYQFTQQGPR.T	11	3.9329	0.4181	2	3256	1330.35	664.823	4058	3256	1	18/20	1284.94	0.4181	1400.2
21878	TMOD3_IPI:IPI00005087.1	K.QLETVLDDLDPENALLPAGFR.Q	21	6.3445	0.434	2	6564	2327.78	1163.6	2117	6564	1	25/40	683.64	0.434	1365.1
21878	TMOD3_IPI:IPI00005087.1	K.YKDLDEDELLGNLSETELK.Q	19	5.5184	0.185	3	5125	2226.96	742.034	7564	5125	1	33/72	1290.17	0.185	1551.4
21878	TMOD3_IPI:IPI00005087.1	R.DNETLAELK.I	9	2.7597	0.1068	2	2558	1033.84	516.764	8216	2558	1	14/16	1277.13	0.1068	1154.4
21878	BAG5_IPI:IPI00007731.1	K.TELQGLIGQLDEVSLEK.N	17	4.0883	0.349	2	6269	1873.5	936.502	11707	6269	1	22/32	803.37	0.349	1147.3	1
21878	BAG5_IPI:IPI00007731.1	K.YLDLEEEADTTK.A	12	3.641	0.3896	2	3276	1428.46	713.833	1698	3276	1	18/22	1263.45	0.3896	1203.3	1
21878	BAG5_IPI:IPI00007731.1	R.IEIQNIFEEAQSLVR.E	15	5.043	0.3233	2	6631	1790.88	894.978	6288	6631	1	24/28	1078.73	0.3233	1705.5	1
21878	BAG5_IPI:IPI00007731.1	R.LAQNILSYLDLK.S	12	4.3559	0.2187	2	6259	1392.52	695.901	11121	6259	1	19/22	1242.68	0.2187	1515.8	1
21878	TUBA1C_IPI:IPI00166768.3	K.DVNAAIATIK.T	10	2.4406	0.1175	2	3143	1017.35	508.293	1461	3143	1	14/18	1742.5	0.1175	492.1	9
21878	TUBA1C_IPI:IPI00166768.3	K.EIIDLVLDR.I	9	2.9191	0.0985	2	5344	1085.92	543.314	427	5344	1	15/16	272.14	0.0985	1180	8
21878	TUBA1C_IPI:IPI00166768.3	K.TIGGGDDSFNTFFSETGAGK.H	20	5.8647	0.6038	2	5255	2008.63	1004.45	7429	5255	1	25/38	368.75	0.6038	1703.9	14
21878	TUBA1C_IPI:IPI00166768.3	R.AVFVDLEPTVIDEVR.T	15	4.473	0.3785	3	5769	1703.89	567.973	4961	5769	1	28/56	1167.17	0.3785	1282.7	9
21878	USP9X_IPI:IPI00003964.4	K.ALTLQDLDNIWAAQAGK.H	17	4.424	0.4338	2	6283	1828.9	914.484	484	6283	1	18/32	512.08	0.4338	761	3
21878	USP9X_IPI:IPI00003964.4	R.NHQNLLDSLEQYVK.G	14	3.9824	0.1229	3	5664	1702.63	567.625	4358	5664	1	25/52	1038.87	0.1229	1202.8	1
21878	USP9X_IPI:IPI00003964.4	R.QVDDLEVWSHTNDTIGSVR.R	19	3.5609	0.2919	3	4434	2172.62	724.35	341	4434	1	22/72	729.19	0.2919	475.2	1
21878	USP9X_IPI:IPI00003964.4	R.VPGQEETVK.N	9	2.4433	0.2971	2	766	986.361	493.761	1050	766	1	2013-12-16	-156.01	0.2971	289.7	1
21878	SLC25A5_IPI:IPI00007188.5	K.DFLAGGVAAAISK.T	13	4.5651	0.3773	2	4832	1221.41	610.338	1339	4832	1	21/24	1427.24	0.3773	2352.5
21878	SLC25A5_IPI:IPI00007188.5	R.AAYFGIYDTAK.G	11	3.2375	0.4595	2	3949	1220.34	610.303	238	3949	1	17/20	606.87	0.4595	1083.8
21878	SLC25A5_IPI:IPI00007188.5	R.GNLANVIR.Y	8	2.323	0.0957	2	2468	857.496	428.754	8479	2468	1	13/14	1162.02	0.0957	1009.1	6
21878	SLC25A5_IPI:IPI00007188.5	R.YFPTQALNFAFK.D	12	3.6382	0.3401	2	5943	1449.08	723.874	8249	5943	1	20/22	1616.45	0.3401	754.1	5
21878	CORO1C_IPI:IPI00798401.2	R.AIFLADGNVFTTGFSR.M	16	5.8887	0.4535	2	5926	1716.14	858.441	648	5926	1	26/30	153.08	0.4535	2570.1	1
21878	CORO1C_IPI:IPI00798401.2	R.HVFGQAVK.N	8	2.1297	0.2194	1	947	885.625	885.494	3733	947	1	2013-10-14	148.02	0.2194	462.9	1
21878	CORO1C_IPI:IPI00798401.2	R.QLALWNPK.N	8	1.697	0.2078	2	3855	970.756	485.279	2694	3855	1	2013-12-14	1241.8	0.2078	311	1
21878	CORO1C_IPI:IPI00798401.2	R.YFEITDESPYVHYLNTFSSK.E	20	3.9715	0.3347	3	5770	2442.11	814.05	3036	5770	1	34/76	807.66	0.3347	1205.4	1
21878	STUB1_IPI:IPI00025156.4	K.SPSAQELK.E	8	2.7092	0.096	2	733	860.215	430.23	4687	733	1	2013-12-14	887.06	0.096	833.9
21878	STUB1_IPI:IPI00025156.4	R.ALELDGQSVK.A	10	3.0625	0.3045	2	2508	1060.18	530.288	2522	2508	1	15/18	573.38	0.3045	955.6	1
21878	STUB1_IPI:IPI00025156.4	R.LNFGDDIPSALR.I	12	2.6131	0.3	2	4859	1317.79	659.344	10311	4859	1	15/22	83.86	0.3	631.3	1
21878	STUB1_IPI:IPI00025156.4	R.SPLTQEQLIPNLAM*K.E	15	5.1611	0.3718	2	4715	1700.57	849.958	841	4715	1	23/28	974.8	0.3718	1295.9	1
21878	CAD_IPI:IPI00301263.2	K.EATAGNPGGQTVR.E	13	3.2071	0.2481	2	722	1258.29	629.313	5898	722	1	19/24	530.71	0.2481	821.8	1
21878	CAD_IPI:IPI00301263.2	K.LALGIPLPELR.N	11	2.8771	0.2137	2	6110	1192.53	596.377	8516	6110	1	15/20	659.02	0.2137	444.5	1
21878	CAD_IPI:IPI00301263.2	K.LVQNGTEPSSLPFLDPNARPLVPEVSIK.T	28	3.2959	0.213	3	6099	3019.83	1006.55	5705	6099	1	24/108	727.02	0.213	263.5	1
21878	CAD_IPI:IPI00301263.2	R.EELSALVAPAFAHTSQVLVDK.S	21	3.6008	0.4141	3	5790	2227.82	742.399	11050	5790	1	27/80	1185.9	0.4141	644.2	1
21878	CFL2_IPI:IPI00413344.3	K.HEWQVNGLDDIKDR.S	14	4.0325	0.3039	3	3140	1726.76	575.617	1333	3140	1	27/52	1113.44	0.3039	1359.6
21878	CFL2_IPI:IPI00413344.3	K.LGGNVVVSLEGKPL.-	14	4.1711	0.3975	2	4764	1382.55	691.406	7712	4764	1	21/26	542.13	0.3975	1660.4
21878	CFL2_IPI:IPI00413344.3	K.QILVGDIGDTVEDPYTSFVK.L	20	5.985	0.5302	2	5800	2197.02	1098.56	11039	5800	1	25/38	413.87	0.5302	1582.4
21878	WWC1_IPI:IPI00217340.2	R.ELKPVGVM*APASGPASTDAVSALLEQTAVELEK.R	33	5.1995	0.3802	3	6535	3327.29	1108.91	3523	6535	1	35/128	772.79	0.3802	1492	1
21878	WWC1_IPI:IPI00217340.2	R.ELKPVGVMAPASGPASTDAVSALLEQTAVELEK.R	33	6.1967	0.5189	3	6612	3309.88	1103.58	12593	6612	1	36/128	348.43	0.5189	1584.9	1
21878	WWC1_IPI:IPI00217340.2	R.TTSWIDPR.D	8	2.5262	0.2146	2	3241	976.598	488.248	4262	3241	1	2013-12-14	1136.07	0.2146	876.9	1
21878	BAG3_IPI:IPI00641582.1	K.ELLALDSVDPEGR.A	13	4.0957	0.4321	2	4539	1413.97	707.365	9258	4539	1	19/24	174.27	0.4321	1437.7
21878	BAG3_IPI:IPI00641582.1	K.VQGLEQAVDNFEGK.K	14	4.6271	0.4379	2	4418	1534.58	767.381	801	4418	1	22/26	538.99	0.4379	2045.9
21878	BAG3_IPI:IPI00641582.1	K.YLMIEEYLTK.E	10	3.1029	0.17	2	5680	1304.13	651.836	588	5680	1	14/18	1123.87	0.17	786.3
21878	YWHAE_IPI:IPI00000816.1	K.AAFDDAIAELDTLSEESYK.D	19	6.2153	0.524	2	6414	2088.96	1044.49	9674	6414	1	26/36	476.17	0.524	1986.6
21878	YWHAE_IPI:IPI00000816.1	K.DSTLIMQLLR.D	10	3.2337	0.106	2	6268	1189.89	595.334	337	6268	1	15/18	194.59	0.106	685.9	10
21878	YWHAE_IPI:IPI00000816.1	R.NLLSVAYK.N	8	2.357	0.1189	2	3503	908.272	454.266	11207	3503	1	2013-12-14	823.17	0.1189	434.2	19
21878	HSPA7_IPI:IPI00011134.2	K.ATAGDTHLGGEDFDNR.L	16	4.9574	0.3537	2	1914	1676.38	838.369	3423	1914	1	24/30	385.97	0.3537	1891.7	11
21878	HSPA7_IPI:IPI00011134.2	R.STLEPVEK.A	8	2.1994	0.1895	1	1216	902.629	902.483	73	1216	1	2013-10-14	162.9	0.1895	339.2	7
21878	HSPA7_IPI:IPI00011134.2	R.VEILANDQGNR.T	11	3.5679	0.1622	2	1610	1229.87	614.818	2145	1610	1	19/20	1006.88	0.1622	1763.3	2
21878	TMOD2_IPI:IPI00005089.1	K.FGYQFTKQGPR.T	11	3.9329	0.4181	2	3256	1330.35	664.841	4057	3256	1	18/20	1257.53	0.4181	1400.2	2
21878	TMOD2_IPI:IPI00005089.1	K.NIDEDELLGK.L	10	2.3826	0.2597	2	3310	1146.33	573.288	2737	3310	1	14/18	660.45	0.2597	531.1	1
21878	TMOD2_IPI:IPI00005089.1	K.VKPVFEEPPNPTNVEISLQQM*K.A	22	3.4439	0.2811	3	4560	2542.89	847.44	6411	4560	1	26/84	1016.06	0.2811	315.5	2
21878	TUBB1_IPI:IPI00006510.1	K.IREEYPDR.I	8	2.9414	0.1624	2	949	1078.05	539.27	6879	949	1	2013-12-14	476.98	0.1624	735	16
21878	TUBB1_IPI:IPI00006510.1	K.LAVNM*VPFPR.L	10	3.4265	0.2542	2	3996	1160.51	580.318	11319	3996	1	17/18	759.22	0.2542	1227	30
21878	TUBB1_IPI:IPI00006510.1	K.LAVNMVPFPR.L	10	2.8121	0.2519	2	4830	1144.29	572.321	12782	4830	1	13/18	573.75	0.2519	670.9	30
21878	NAGK_IPI:IPI00296526.6	K.IVFDSIDNLEAAPHDIGYVK.Q	20	4.748	0.1802	3	5263	2217.04	739.379	7566	5263	1	33/76	413.86	0.1802	809.7	4
21878	NAGK_IPI:IPI00296526.6	R.HIVAVLPEIDPVLFQGK.I	17	5.0452	0.2702	3	6079	1877.4	625.696	5437	6079	1	31/64	1240.97	0.2702	1651.7
21878	PPP2R2A_IPI:IPI00332511.5	K.GAVDDDVAEADIISTVEFNHSGELLATGDK.G	30	4.704	0.4454	3	5998	3089.33	1030.16	7320	5998	1	36/116	281.68	0.4454	1044.7	2
21878	PPP2R2A_IPI:IPI00332511.5	R.VVIFQQEQENK.I	11	3.9956	0.2304	2	2622	1362.95	681.357	7714	2622	1	17/20	916.4	0.2304	1488	1
21878	EEF1A1_IPI:IPI00025447.8	R.VETGVLKPGM*VVTFAPVNVTTEVK.S	24	3.9307	0.2526	3	5046	2532.92	844.464	3862	5046	1	28/92	609.86	0.2526	574.2	3
21878	EEF1A1_IPI:IPI00025447.8	R.VETGVLKPGMVVTFAPVNVTTEVK.S	24	4.5644	0.1984	3	5467	2517.47	839.133	11495	5467	1	33/92	829.15	0.1984	896.5	3
21878	WWP2_IPI:IPI00013010.6	K.AFLDGFNEVAPLEWLR.Y	16	5.3788	0.4173	2	6730	1878.31	938.983	12252	6730	1	24/30	717.38	0.4173	1633	2
21878	WWP2_IPI:IPI00013010.6	K.DLESIDPEFYNSIVWIK.E	17	2.852	0.1995	2	6526	2067.33	1034.52	6753	6526	1	1932-12-01	-336.51	0.1995	340.8	2
21878	HSPBP1_IPI:IPI00100748.4	R.EQEAGLLQFLR.L	11	3.3103	0.2475	2	5870	1304.7	652.354	5486	5870	1	17/20	767.95	0.2475	1180.3
21878	HSPBP1_IPI:IPI00100748.4	R.NLQGLLQM*AITAGSEEPDPPPEPM*SEER.R	28	4.2283	0.3224	3	6111	3069.31	1023.48	1133	6111	1	35/108	291.42	0.3224	1413.9	1
21878	TWF1_IPI:IPI00183508.3	K.YLLSQSSPAPLTAAEEELR.Q	19	5.2923	0.3815	3	5410	2077.15	692.36	12317	5410	1	36/72	1004.22	0.3815	1844.2	3
21878	TWF1_IPI:IPI00183508.3	R.LLEIVER.Q	7	1.8168	0.1042	2	3311	872.144	436.266	183	3311	1	2013-11-12	710.16	0.1042	591.9	2
21878	CAPZA2_IPI:IPI00026182.5	K.FIIHAPPGEFNEVFNDVR.L	18	3.6231	0.0892	3	5563	2101.72	701.022	4249	5563	1	27/68	316.82	0.0892	1268.5	3
21878	CAPZA2_IPI:IPI00026182.5	K.FTITPSTTQVVGILK.I	15	3.2394	0.2644	2	5380	1605.42	802.967	4525	5380	1	20/28	307.86	0.2644	629	2
21878	CORO1C_IPI:IPI00867509.1	K.RVGIVAWHPTAR.N	12	3.2859	0.217	3	2477	1364.72	454.93	7113	2477	1	20/44	1427.88	0.217	425.7
21878	CORO1C_IPI:IPI00867509.1	R.VGIVAWHPTAR.N	11	3.1993	0.3509	2	3090	1207.52	603.841	9515	3090	1	15/20	703.03	0.3509	1128
21878	NEDD4L_IPI:IPI00163321.5	K.DIFGASDPYVK.L	11	2.6758	0.2483	2	4107	1212.53	606.301	3216	4107	1	15/20	769.5	0.2483	1066.1	6
21878	NEDD4L_IPI:IPI00163321.5	R.DDFLGQVDVPLSHLPTEDPTM*ERPYTFK.D	28	3.2154	0.1717	3	5695	3264.71	1088.52	9154	5695	1	33/108	353.14	0.1717	1242.2	6
21878	PRDX1_IPI:IPI00000874.1	R.QITVNDLPVGR.S	11	2.5225	0.398	2	3564	1212.11	606.341	9066	3564	1	15/20	356.72	0.398	452.3	4
21878	PRDX1_IPI:IPI00000874.1	R.TIAQDYGVLK.A	10	2.942	0.2672	2	3214	1108.25	554.306	10491	3214	1	15/18	581.23	0.2672	578.6	1
21878	HSPA6_IPI:IPI00339269.1	K.SINPDEAVAYGAAVQAAVLM*GDK.C	23	5.6267	0.3291	2	6501	2308.63	1153.57	5670	6501	1	22/44	1082.03	0.3291	1072.6
21878	CORO1B_IPI:IPI00007058.1	R.KSDLFQDDLYPDTAGPEAALEAEEWVSGR.D	29	5.3736	0.4046	3	6333	3212.47	1070.5	309	6333	1	38/112	927.99	0.4046	1311.3
21878	PPP2R2B_IPI:IPI00020850.5	R.SFFSEIISSISDVK.F	14	5.0012	0.3563	3	6869	1560.62	520.271	6970	6869	1	29/52	1168.46	0.3563	2020	9
21878	CAPZB_IPI:IPI00026185.6	R.SPWSNKYDPPLEDGAM*PSAR.L	20	4.3036	0.2955	3	3308	2235.19	745.344	8655	3308	1	31/76	523.98	0.2955	1058.7	6
21878	BAG2_IPI:IPI00000643.1	R.LLESLDQLELR.V	11	4.206	0.33	2	5198	1330.04	664.875	12559	5198	1	17/20	979.85	0.33	1415.8
21878	PRDX3_IPI:IPI00024919.3	R.DYGVLLEGSGLALR.G	14	4.1634	0.3817	2	5587	1463.25	731.899	7928	5587	1	21/26	313.1	0.3817	1934.3	1
21878	TPM3_IPI:IPI00218319.3	R.KIQVLQQQADDAEER.A	15	4.1602	0.1968	3	2075	1772.78	590.971	9659	2075	1	30/56	1059.9	0.1968	1769.8	9
21878	ARPC2_IPI:IPI00005161.3	K.DTDAAVGDNIGYITFVLFPR.H	20	3.9412	0.4338	2	6796	2184.06	1092.55	10400	6796	1	19/38	-15.96	0.4338	1059.3	1
21878	SKP1_IPI:IPI00301364.3	K.NDFTEEEEAQVR.K	12	3.9354	0.3735	2	2379	1468.44	733.823	1895	2379	1	17/22	1224.94	0.3735	1572.4
21878	GLB1L_IPI:IPI00185998.6	K.GQVWINGFNLGR.Y	12	3.8703	0.284	2	5142	1362.16	680.86	1902	5142	1	18/22	1066.34	0.284	1150.7	6
21878	TRIM72_IPI:IPI00301028.4	R.RELGSLNSYLEQLR.Q	14	3.6748	0.1143	3	5583	1679.22	559.969	11903	5583	1	23/52	792.12	0.1143	875.9	1
21878	CAPZA1_IPI:IPI00005969.3	K.FTITPPTAQVVGVLK.I	15	3.5665	0.3902	2	5454	1571.98	785.964	11193	5454	1	21/28	673.29	0.3902	699.8	1
21878	ACTA1_IPI:IPI00021428.1	K.IWHHTFYNELR.V	11	3.3733	0.22	2	2899	1516.68	758.378	8096	2899	1	16/20	615.13	0.22	1033.6	33
21878	LIMA1_IPI:IPI00008918.1	K.SEISENTDASGK.I	12	3.3438	0.213	2	702	1238.21	619.281	11553	702	1	18/22	528.94	0.213	1050.8	4
21878	HSPA2_IPI:IPI00007702.1	K.DAGTITGLNVLR.I	12	3.1986	0.2396	2	4431	1231.35	615.346	11554	4431	1	18/22	1355.73	0.2396	987.7
21878	BAG3_IPI:IPI00639961.2	K.EVDSKPVSQKPPPPSEK.V	17	3.1305	0.2783	3	848	1847.85	616.995	409	848	1	23/64	-604.26	0.2783	650.5	1
21878	TUBA4B_IPI:IPI00017454.4	R.QIFHPEQLITGK.E	12	2.8903	0.3319	2	4123	1411.58	705.891	570	4123	1	15/22	572.21	0.3319	203.5
23100	ACACA_IPI:IPI00011569.2	K.ANAEYIK.M	7	2.1685	0.0822	2	1028	810.208	404.714	8757	1028	1	2013-11-12	2209.33	0.0822	791.6	9
23100	ACACA_IPI:IPI00011569.2	K.AVVM*DLLR.Q	8	2.3027	0.1171	2	3410	933.18	466.765	7611	3410	1	2013-11-14	704.27	0.1171	495.1	4
23100	ACACA_IPI:IPI00011569.2	K.AVVMDLLR.Q	8	1.8231	0.0532	2	4333	917.375	458.768	8373	4333	1	13/14	922.94	0.0532	901.9	4
23100	ACACA_IPI:IPI00011569.2	K.AYVWDNNKDLAEWLEK.Q	16	3.8175	0.2887	3	5078	1995.43	665.327	7527	5078	1	24/60	735.11	0.2887	765.3	4
23100	ACACA_IPI:IPI00011569.2	K.DVDDGLQAAEEVGYPVM*IK.A	19	4.9442	0.4872	2	4560	2065.88	1032.99	5954	4560	1	24/36	437.41	0.4872	1694.2	4
23100	ACACA_IPI:IPI00011569.2	K.EASFEYLQNEGER.L	13	4.2169	0.4066	2	3264	1572.52	786.352	4920	3264	1	18/24	520.47	0.4066	1473	9
23100	ACACA_IPI:IPI00011569.2	K.FGAYIVDGLR.E	10	2.8391	0.2074	2	4259	1111.3	555.801	473	4259	1	14/18	632.8	0.2074	906.4	8
23100	ACACA_IPI:IPI00011569.2	K.IHNANPELTDGQIQAM*LR.R	18	5.2469	0.3042	3	3074	2038.22	679.678	265	3074	1	32/68	591.21	0.3042	1730.4	4
23100	ACACA_IPI:IPI00011569.2	K.IIQQAGQVWFPDSAFK.T	16	5.2619	0.3645	2	4904	1836.71	917.978	7038	4904	1	24/30	958.17	0.3645	2094.8	4
23100	ACACA_IPI:IPI00011569.2	K.ITDIIGKEEGIGPENLR.G	17	4.5293	0.1814	3	3666	1855.23	618.67	6029	3666	1	30/64	663.16	0.1814	1321.1	4
23100	ACACA_IPI:IPI00011569.2	K.LDLLEEK.E	7	2.0086	0.0562	2	3192	860.195	430.242	2440	3192	1	2013-11-12	834.38	0.0562	497.3	6
23100	ACACA_IPI:IPI00011569.2	K.LLETESFQM*NR.I	11	4.3155	0.3885	2	2652	1384.48	692.332	2411	2652	1	17/20	592.14	0.3885	1422.5	4
23100	ACACA_IPI:IPI00011569.2	K.QLTEEDGVHSVIEENIK.C	17	3.1835	0.2555	3	3452	1941.17	647.325	10118	3452	1	22/64	624.36	0.2555	732.9	4
23100	ACACA_IPI:IPI00011569.2	K.SDM*NTVLNYIFSHAQVTK.K	18	4.8196	0.4224	3	5367	2085.55	695.342	4149	5367	1	30/68	737.98	0.4224	1616.4	4
23100	ACACA_IPI:IPI00011569.2	K.SPEYPEGR.D	8	2.6942	0.2336	2	1042	936.281	467.717	1741	1042	1	2013-12-14	1983.34	0.2336	591.7	4
23100	ACACA_IPI:IPI00011569.2	K.TLRDPSLPLLELQDIM*TSVSGR.I	22	4.9295	0.3897	3	5488	2458.28	819.772	1157	5488	1	31/84	398.78	0.3897	1721.8	4
23100	ACACA_IPI:IPI00011569.2	K.VEVGTEVTDYR.F	11	3.9271	0.4066	2	2580	1268.39	634.312	267	2580	1	18/20	606.6	0.4066	1843.4	4
23100	ACACA_IPI:IPI00011569.2	R.AIGIGAYLVR.L	10	3.5102	0.2821	2	4392	1033.13	516.814	2934	4392	1	17/18	494	0.2821	1092.7	9
23100	ACACA_IPI:IPI00011569.2	R.DFTVASPAEFVTR.F	13	3.2826	0.3533	2	4508	1439.76	720.362	2736	4508	1	17/24	30.55	0.3533	909.8	12
23100	ACACA_IPI:IPI00011569.2	R.DIIVIGNDITYR.I	12	4.03	0.1587	2	4470	1393.56	696.38	2919	4470	1	19/22	1294.57	0.1587	1932.3	4
23100	ACACA_IPI:IPI00011569.2	R.DPSLPLLELQDIM*TSVSGR.I	19	2.7115	0.2536	2	5677	2087.39	1044.04	6344	5677	1	16/36	154.21	0.2536	530.9	4
23100	ACACA_IPI:IPI00011569.2	R.EEAISNM*VVALK.E	12	3.102	0.1193	2	3043	1320.31	660.347	942	3043	1	18/22	473.43	0.1193	1291.6	8
23100	ACACA_IPI:IPI00011569.2	R.EGLPLM*VFANWR.G	12	3.0998	0.3007	2	5522	1449.62	724.871	5893	5522	1	15/22	613.43	0.3007	788.3	4
23100	ACACA_IPI:IPI00011569.2	R.EGLPLMVFANWR.G	12	3.6237	0.3034	2	5798	1433.48	716.874	10073	5798	1	17/22	514.55	0.3034	1230	4
23100	ACACA_IPI:IPI00011569.2	R.FIIGSVSEDNSEDEISNLVK.L	20	5.9503	0.46	2	4931	2195.94	1098.04	3005	4931	1	29/38	397.4	0.46	2349.6	6
23100	ACACA_IPI:IPI00011569.2	R.FVVM*VTPEDLK.A	11	3.3509	0.1932	2	4022	1294.64	647.342	4312	4022	1	15/20	747.06	0.1932	1188.1	8
23100	ACACA_IPI:IPI00011569.2	R.GGSWVVIDSSINPR.H	14	3.1797	0.1797	2	4244	1486.68	743.886	8888	4244	1	18/26	-55.02	0.1797	1978	4
23100	ACACA_IPI:IPI00011569.2	R.GSVLEPEGTVEIK.F	13	4.2144	0.1873	2	3224	1358.7	679.364	7540	3224	1	20/24	724.52	0.1873	1043.2	4
23100	ACACA_IPI:IPI00011569.2	R.IDTGWLDR.L	8	2.8124	0.2409	2	3621	976.275	488.248	2017	3621	1	2013-12-14	805.42	0.2409	671.8	4
23100	ACACA_IPI:IPI00011569.2	R.IGLAEEIR.H	8	3.1569	0.0951	2	2960	900.978	450.761	1395	2960	1	13/14	514.15	0.0951	1204.7	4
23100	ACACA_IPI:IPI00011569.2	R.IGSFGPQEDLLFLR.A	14	5.262	0.4496	2	5421	1591.98	796.428	989	5421	1	21/26	85.41	0.4496	1405.6	4
23100	ACACA_IPI:IPI00011569.2	R.ILNVPQELYEK.G	11	2.7506	0.1003	2	3974	1346.47	673.372	480	3974	1	16/20	544.25	0.1003	841.7	4
23100	ACACA_IPI:IPI00011569.2	R.ILSTM*DSPST.-	10	2.3624	0.1477	2	1763	1067.94	534.25	11043	1763	1	14/18	419	0.1477	557.2	4
23100	ACACA_IPI:IPI00011569.2	R.ITSENPDEGFKPSSGTVQELNFR.S	23	5.7593	0.4449	3	3704	2553.58	851.414	9909	3704	1	32/88	528.42	0.4449	1273.1	8
23100	ACACA_IPI:IPI00011569.2	R.IYVSANSGAR.I	10	3.429	0.275	2	1305	1038	519.272	9159	1305	1	15/18	446.14	0.275	742.2	4
23100	ACACA_IPI:IPI00011569.2	R.KVNNADDFPNLFR.Q	13	2.4805	0.0778	2	4182	1550.43	775.392	5830	4182	1	15/24	419.18	0.0778	809.9	4
23100	ACACA_IPI:IPI00011569.2	R.LGGIPVGVVAVETR.T	14	3.5327	0.4336	2	4167	1367.55	683.906	5393	4167	1	23/26	543.28	0.4336	930	4
23100	ACACA_IPI:IPI00011569.2	R.LGTPELSTAER.K	11	2.9702	0.2725	2	2336	1175.09	587.309	3424	2336	1	15/20	1262.67	0.2725	410.5	4
23100	ACACA_IPI:IPI00011569.2	R.LPGGNEIGM*VAWK.M	13	4.1142	0.3924	2	3854	1388.29	694.356	3178	3854	1	20/24	424.69	0.3924	1362.7	4
23100	ACACA_IPI:IPI00011569.2	R.LTFLVAQK.D	8	2.9478	0.1586	2	3582	920.139	460.284	7651	3582	1	13/14	628.14	0.1586	752.3	4
23100	ACACA_IPI:IPI00011569.2	R.M*AALEVYVR.R	9	3.0192	0.2102	2	3092	1067.45	534.281	6292	3092	1	13/16	-100.01	0.2102	887.4	4
23100	ACACA_IPI:IPI00011569.2	R.QVLIASHLPSYELR.H	14	3.1731	0.3727	3	3946	1627.36	542.639	9403	3946	1	26/52	896.33	0.3727	862.7	4
23100	ACACA_IPI:IPI00011569.2	R.QVQAEVPGSPIFVM*R.L	15	4.4193	0.2898	2	3885	1674.77	837.438	9	3885	1	20/28	537.01	0.2898	668.7	4
23100	ACACA_IPI:IPI00011569.2	R.RLLLEDLVK.K	9	2.2996	0.0921	2	4476	1099.42	549.848	1890	4476	1	2013-12-16	667.49	0.0921	683.4	4
23100	ACACA_IPI:IPI00011569.2	R.TAQIM*FQAYGDK.Q	12	3.5966	0.3231	2	2987	1390.55	694.829	370	2987	1	18/22	1368	0.3231	1585.8	4
23100	ACACA_IPI:IPI00011569.2	R.TFEDFVR.I	7	2.8113	0.2449	2	3428	914.073	457.224	769	3428	1	2013-10-12	691.38	0.2449	368.5	4
23100	ACACA_IPI:IPI00011569.2	R.TFFYWR.L	6	2.2378	0.1032	2	4635	920.218	460.227	7988	4635	1	2013-09-10	839.2	0.1032	359.9	4
23100	ACACA_IPI:IPI00011569.2	R.TIQVENSHLILTGAGALNK.V	19	4.196	0.3403	3	3863	1979.81	660.369	9151	3863	1	31/72	364.15	0.3403	1400.4	4
23100	ACACA_IPI:IPI00011569.2	R.TTVEYLIK.L	8	2.5104	0.0785	2	3238	967.148	483.779	1449	3238	1	2013-11-14	617.71	0.0785	382.8	4
23100	ACACA_IPI:IPI00011569.2	R.TVELSIPADPANLDSEAK.I	18	3.8862	0.4212	2	4249	1870.88	935.476	9957	4249	1	25/34	500.49	0.4212	627.7	4
23100	ACACA_IPI:IPI00011569.2	R.VDWQENDFSK.R	10	3.4959	0.2121	2	3044	1268.33	634.283	2434	3044	1	16/18	608.66	0.2121	1460	4
23100	ACACA_IPI:IPI00011569.2	R.VLQAELK.I	7	2.2071	0.0766	2	1781	801.006	400.747	8833	1781	1	2013-09-12	646.85	0.0766	359.7	8
23100	ACACA_IPI:IPI00011569.2	R.YLYLTPQDYK.R	10	2.8289	0.1705	2	3807	1304.57	652.332	7165	3807	1	14/18	702.21	0.1705	955	4
23100	SMURF1_IPI:IPI00217054.4	K.ALQGSTGAAGPR.L	12	2.6176	0.2265	1	889	1085.72	1085.57	1479	889	1	2013-10-22	136.81	0.2265	116.5	3
23100	SMURF1_IPI:IPI00217054.4	K.DFFRLPDPFAK.I	11	2.8721	0.1022	2	5402	1353.6	676.854	907	5402	1	14/20	665.12	0.1022	385.2	5
23100	SMURF1_IPI:IPI00217054.4	K.ELELIIGGLDK.I	11	3.3211	0.1728	2	4889	1200.33	600.348	9977	4889	1	15/20	531.58	0.1728	982.7	3
23100	SMURF1_IPI:IPI00217054.4	K.EPSQPLPLPSEGSLEDEELPAQR.Y	23	4.1888	0.2589	3	4377	2519.75	840.082	1246	4377	1	27/88	604.3	0.2589	551.1	3
23100	SMURF1_IPI:IPI00217054.4	K.FRGEEGLDYGGVAR.E	14	3.4753	0.0957	3	2601	1526.57	509.251	4956	2601	1	28/52	546.97	0.0957	1256.6	5
23100	SMURF1_IPI:IPI00217054.4	K.GFNELIPQHLLKPFDQK.E	17	4.1328	0.3552	2	4963	2024.59	1012.55	1178	4963	1	18/32	245.26	0.3552	618.7	3
23100	SMURF1_IPI:IPI00217054.4	K.IVVDGSGQC#HSTDTVK.N	16	4.731	0.511	2	1311	1717.68	851.907	7270	1311	1	22/30	499.16	0.511	2383.4	3
23100	SMURF1_IPI:IPI00217054.4	K.LNPSDTDAVR.G	10	2.5492	0.2248	2	1418	1088.11	544.273	2489	1418	1	16/18	527.11	0.2248	498.8	3
23100	SMURF1_IPI:IPI00217054.4	K.QLLGKPIQLSDLESVDPELHK.S	21	5.792	0.4269	3	4724	2359.13	787.1	144	4724	1	34/80	-67.56	0.4269	1484	3
23100	SMURF1_IPI:IPI00217054.4	K.TDSITISVWNHK.K	12	3.4434	0.3237	2	3589	1401.57	700.862	1032	3589	1	18/22	608.89	0.3237	1154.4	3
23100	SMURF1_IPI:IPI00217054.4	K.WNQHYDLYVGK.T	11	3.9736	0.2553	2	3170	1423.32	711.844	870	3170	1	18/20	450.67	0.2553	2033.4	3
23100	SMURF1_IPI:IPI00217054.4	R.DLNSVNC#DELGPLPPGWEVR.S	20	4.139	0.3952	2	5015	2282.72	1134.04	5441	5015	1	19/38	713.38	0.3952	586.5	3
23100	SMURF1_IPI:IPI00217054.4	R.DRIGTGGSVVDC#R.G	13	3.0626	0.153	3	1615	1406.68	464.561	9069	1615	1	20/48	708.5	0.153	345.1	3
23100	SMURF1_IPI:IPI00217054.4	R.EEIFEESYR.Q	9	2.9235	0.2947	2	3065	1202.24	601.272	996	3065	1	15/16	580.83	0.2947	1087	5
23100	SMURF1_IPI:IPI00217054.4	R.FVESPSQDQR.L	10	3.4576	0.3988	2	1178	1193.37	596.783	38	1178	1	17/18	678.95	0.3988	1406.5	3
23100	SMURF1_IPI:IPI00217054.4	R.GIEAQFLALQK.G	11	4.2007	0.2343	2	4398	1218.03	609.348	466	4398	1	17/20	278.28	0.2343	1549.5	5
23100	SMURF1_IPI:IPI00217054.4	R.GQIVVSLQTR.D	10	3.4433	0.2568	2	3033	1100.66	550.825	4	3033	1	16/18	17.19	0.2568	1518.5	3
23100	SMURF1_IPI:IPI00217054.4	R.GSLQTPQNRPHGHQSPELPEGYEQR.T	25	5.4386	0.3994	3	2460	2844.15	948.125	83	2460	1	34/96	629.86	0.3994	1003	3
23100	SMURF1_IPI:IPI00217054.4	R.HELSLQQPQAGHC#R.I	14	4.2788	0.3408	3	1604	1675.55	554.271	1733	1604	1	28/52	442.63	0.3408	1377.7	3
23100	SMURF1_IPI:IPI00217054.4	R.IDIPPYESYEK.L	11	2.6561	0.1164	2	3447	1354.32	677.332	1623	3447	1	16/20	490.56	0.1164	553.1	5
23100	SMURF1_IPI:IPI00217054.4	R.IEVSREEIFEESYR.Q	14	4.3736	0.3088	3	3561	1787.98	595.96	5755	3561	1	32/52	1184.63	0.3088	2201.1	5
23100	SMURF1_IPI:IPI00217054.4	R.IGTGGSVVDC#R.G	11	3.3832	0.3857	2	1655	1134.41	560.774	964	1655	1	15/20	-127.07	0.3857	783.2	3
23100	SMURF1_IPI:IPI00217054.4	R.ILQHELKPNGR.N	11	3.0397	0.0773	2	1381	1306.23	652.875	2982	1381	1	18/20	1140.52	0.0773	2011	3
23100	SMURF1_IPI:IPI00217054.4	R.IPSPSGTIPGGDAAFLYEFLLQGHTSEPR.D	29	6.2304	0.5463	3	5766	3058.49	1019.85	1348	5766	1	31/112	312.32	0.5463	1017.2	1
23100	SMURF1_IPI:IPI00217054.4	R.IYFVDHNNR.T	9	2.6661	0.0584	2	2253	1178.4	589.291	5087	2253	1	15/16	701.18	0.0584	1420	3
23100	SMURF1_IPI:IPI00217054.4	R.LFTIHLIDANTDNLPK.A	16	3.7263	0.2415	3	4839	1827.19	609	2263	4839	1	26/60	1207.5	0.2415	914.6	3
23100	SMURF1_IPI:IPI00217054.4	R.LKDTGYQR.L	8	2.8617	0.1716	2	650	981.151	490.762	2677	650	1	13/14	647.39	0.1716	581.1	5
23100	SMURF1_IPI:IPI00217054.4	R.LLQFVTGSTR.V	10	3.8237	0.0806	2	3626	1122.44	561.319	1132	3626	1	17/18	717.27	0.0806	1790.3	3
23100	SMURF1_IPI:IPI00217054.4	R.LLSNAISR.L	8	2.8161	0.1321	2	1916	873.627	437.261	2420	1916	1	13/14	128.34	0.1321	510	3
23100	SMURF1_IPI:IPI00217054.4	R.LPDPFAK.I	7	1.7751	0.052	2	3530	788.091	394.221	638	3530	1	2013-10-12	833.09	0.052	477	5
23100	SMURF1_IPI:IPI00217054.4	R.LYVNWR.F	6	2.2483	0.2031	2	3418	851.053	425.732	1457	3418	1	2013-09-10	700.56	0.2031	395	5
23100	SMURF1_IPI:IPI00217054.4	R.TTQFTDPR.L	8	2.1017	0.1561	1	1432	965.626	965.469	6382	1432	1	2013-11-14	163.73	0.1561	312.5	5
23100	SMURF1_IPI:IPI00217054.4	R.TTVQGQVYFLHTQTGVSTWHDPR.I	23	3.8357	0.3079	3	3923	2659.17	886.773	760	3923	1	26/88	325.79	0.3079	383	3
23100	SMURF1_IPI:IPI00217054.4	R.VPLQGFK.A	7	1.9689	0.1317	1	2452	788.709	788.467	4315	2452	1	2013-09-12	308.23	0.1317	423.8	5
23100	VIM_IPI:IPI00418471.6	K.FADLSEAANR.N	10	3.8904	0.3098	2	2359	1094.06	547.267	2101	2359	1	16/18	484.13	0.3098	1238.8	1
23100	VIM_IPI:IPI00418471.6	K.ILLAELEQLK.G	10	3.9685	0.193	2	4954	1170.31	585.361	531	4954	1	16/18	506.56	0.193	1159.3
23100	VIM_IPI:IPI00418471.6	K.ILLAELEQLKGQGK.S	14	3.1546	0.2538	2	4253	1541.9	770.459	555	4253	1	20/26	1293.31	0.2538	731.6
23100	VIM_IPI:IPI00418471.6	K.LQEEM*LQR.E	8	3.0667	0.1217	2	1343	1064.05	531.766	6837	1343	1	13/14	1430.24	0.1217	672.4	1
23100	VIM_IPI:IPI00418471.6	K.LQEEM*LQREEAENTLQSFR.Q	19	5.3804	0.3788	3	3732	2368.77	789.713	5415	3732	1	33/72	695.59	0.3788	2174.3	1
23100	VIM_IPI:IPI00418471.6	K.VELQELNDR.F	9	2.9925	0.1963	2	2515	1116.04	558.288	4502	2515	1	15/16	418.72	0.1963	1304.5	1
23100	VIM_IPI:IPI00418471.6	R.DNLAEDIM*R.L	9	2.696	0.0811	2	2651	1092.33	546.753	1984	2651	1	2013-12-16	-156.68	0.0811	779.4
23100	VIM_IPI:IPI00418471.6	R.DNLAEDIMR.L	9	2.3592	0.1128	2	4078	1078.13	538.756	10771	4078	1	13/16	1505.59	0.1128	849.8
23100	VIM_IPI:IPI00418471.6	R.EEAENTLQSFR.Q	11	3.3074	0.3481	2	2864	1323.69	662.312	1261	2864	1	17/20	54.88	0.3481	1391.8	1
23100	VIM_IPI:IPI00418471.6	R.EM*EENFAVEAANYQDTIGR.L	19	5.4272	0.5256	2	4118	2203.63	1101.98	3342	4118	1	26/36	302.93	0.5256	1814.1
23100	VIM_IPI:IPI00418471.6	R.FANYIDK.V	7	2.505	0.1655	2	2194	870.609	435.721	2111	2194	1	2013-12-12	200.02	0.1655	786.8
23100	VIM_IPI:IPI00418471.6	R.ISLPLPNFSSLNLR.E	14	3.2791	0.3153	2	5542	1571.59	785.951	3723	5542	1	19/26	443.91	0.3153	740.6
23100	VIM_IPI:IPI00418471.6	R.KVESLQEEIAFLK.K	13	4.3646	0.1195	3	4528	1533.94	511.956	4198	4528	1	26/48	58.05	0.1195	1735.3	1
23100	VIM_IPI:IPI00418471.6	R.KVESLQEEIAFLKK.L	14	4.2063	0.2391	3	4105	1663.35	554.654	1138	4105	1	22/52	845.25	0.2391	642.1	1
23100	VIM_IPI:IPI00418471.6	R.LGDLYEEEM*R.E	10	3.5831	0.1861	2	2535	1271.23	635.785	2009	2535	1	15/18	525.55	0.1861	1043.7
23100	VIM_IPI:IPI00418471.6	R.LGDLYEEEMR.E	10	3.0406	0.2983	2	3207	1254.58	627.787	5056	3207	1	15/18	10.48	0.2983	1170.6
23100	VIM_IPI:IPI00418471.6	R.LQDEIQNM*K.E	9	2.7994	0.1652	2	1203	1135.12	567.777	6893	1203	1	14/16	507.06	0.1652	738.8
23100	VIM_IPI:IPI00418471.6	R.QDVDNASLAR.L	10	3.125	0.1715	2	1274	1089.13	544.77	4703	1274	1	17/18	548.24	0.1715	1018.5	1
23100	VIM_IPI:IPI00418471.6	R.QQYESVAAK.N	9	2.1538	0.1756	2	969	1024.14	512.259	7656	969	1	2013-12-16	614.55	0.1756	366.4	1
23100	VIM_IPI:IPI00418471.6	R.QVDQLTNDK.A	9	2.9051	0.2275	2	1050	1060.99	530.767	7845	1050	1	2013-12-16	441.43	0.2275	443.2
23100	VIM_IPI:IPI00418471.6	R.SLYASSPGGVYATR.S	14	4.2076	0.4407	2	2682	1429.49	714.86	1598	2682	1	22/26	543.23	0.4407	1485.1
23100	VIM_IPI:IPI00418471.6	R.SVSSSSYR.R	8	1.9642	0.0578	2	313	872.407	436.709	3756	313	1	2013-11-14	-3.26	0.0578	364.4
23100	VIM_IPI:IPI00418471.6	R.SYVTTSTR.T	8	1.9133	0.1327	2	1004	914.072	457.733	3402	1004	1	2013-09-14	-420.75	0.1327	364.9
23100	VIM_IPI:IPI00418471.6	R.TNEKVELQELNDR.F	13	3.9368	0.2421	3	2406	1589.96	529.937	5700	2406	1	23/48	1358	0.2421	980.7	1
23100	VIM_IPI:IPI00418471.6	R.VEVERDNLAEDIM*R.L	14	3.4069	0.1871	3	2751	1706.81	568.946	231	2751	1	22/52	1167.74	0.1871	666.5
23100	VIM_IPI:IPI00418471.6	R.VEVERDNLAEDIMR.L	14	3.0245	0.3515	3	3683	1690.46	563.614	2765	3683	1	22/52	968.43	0.3515	765.5
23100	SPTAN1_IPI:IPI00744706.2	K.DVTGAEALLER.H	11	3.6258	0.3077	2	3853	1174.23	587.309	895	3853	1	19/20	530.12	0.3077	2227.2	4
23100	SPTAN1_IPI:IPI00744706.2	K.IAALQAFADQLIAAGHYAK.G	19	4.9959	0.4442	3	5705	1973.42	658.027	8084	5705	1	34/72	685.22	0.4442	1619.8	4
23100	SPTAN1_IPI:IPI00744706.2	K.LFGAAEVQR.F	9	2.4837	0.1683	2	2608	990.424	495.772	10041	2608	1	14/16	-112.95	0.1683	731.6	4
23100	SPTAN1_IPI:IPI00744706.2	K.LLVGSEDYGR.D	10	1.9626	0.0659	2	2579	1109.07	554.785	6127	2579	1	14/18	457.63	0.0659	909.8	5
23100	SPTAN1_IPI:IPI00744706.2	K.LQIASDENYKDPTNLQGK.L	18	3.5749	0.1245	3	2703	2035.56	678.676	7247	2703	1	26/68	758.01	0.1245	461.4	4
23100	SPTAN1_IPI:IPI00744706.2	K.NQALNTDNYGHDLASVQALQR.K	21	4.6622	0.3092	3	3684	2330.09	776.716	10963	3684	1	32/80	838.8	0.3092	1318.3	4
23100	SPTAN1_IPI:IPI00744706.2	K.REELITNWEQIR.T	12	3.2228	0.1642	3	4019	1587.66	529.614	3349	4019	1	23/44	523.96	0.1642	1385.5	4
23100	SPTAN1_IPI:IPI00744706.2	K.SSEEIESAFR.A	10	2.7231	0.19	2	2939	1155.29	577.77	1164	2939	1	16/18	654.62	0.19	1489.9	4
23100	SPTAN1_IPI:IPI00744706.2	K.VNSLGETAER.L	10	2.9279	0.2226	2	1183	1076.11	538.273	1477	1183	1	15/18	530.03	0.2226	962.4	4
23100	SPTAN1_IPI:IPI00744706.2	R.DLASVQALLR.K	10	3.7587	0.2824	2	4813	1086.32	543.319	5583	4813	1	17/18	638.12	0.2824	1869.6	4
23100	SPTAN1_IPI:IPI00744706.2	R.DLSSVQTLLTK.Q	11	3.6349	0.2264	2	4478	1206.38	602.843	10451	4478	1	17/20	1414.43	0.2264	1298.9	5
23100	SPTAN1_IPI:IPI00744706.2	R.DLTGVQNLR.K	9	2.501	0.1143	2	2704	1016.15	508.28	3137	2704	1	14/16	587.62	0.1143	1098.1	5
23100	SPTAN1_IPI:IPI00744706.2	R.DVDEIEAWISEK.L	12	4.3053	0.3326	2	5236	1434.43	717.343	9305	5236	1	20/22	523.62	0.3326	2075.3	4
23100	SPTAN1_IPI:IPI00744706.2	R.EAFLNTEDKGDSLDSVEALIK.K	21	4.3622	0.3295	3	4917	2295.74	765.385	3727	4917	1	30/80	696.47	0.3295	915.1	4
23100	SPTAN1_IPI:IPI00744706.2	R.ELPTAFDYVEFTR.S	13	4.1769	0.3902	2	5113	1588.58	794.388	2446	5113	1	20/24	512.1	0.3902	1150	4
23100	SPTAN1_IPI:IPI00744706.2	R.GLVSSDELAK.D	10	2.1441	0.1309	2	2303	1018.51	509.774	9741	2303	1	2013-11-18	-31.65	0.1309	375.8	4
23100	SPTAN1_IPI:IPI00744706.2	R.KVEDLFLTFAK.K	11	3.7599	0.2667	2	4844	1311.52	655.871	9671	4844	1	18/20	597.38	0.2667	1449.8	5
23100	SPTAN1_IPI:IPI00744706.2	R.QQVAPTDDETGKELVLALYDYQEK.S	24	3.5901	0.1805	3	5079	2754.83	918.455	7774	5079	1	24/92	536.76	0.1805	729.5	4
23100	SPTAN1_IPI:IPI00744706.2	R.SLQQLAEER.S	9	3.1682	0.0692	2	2677	1074.1	537.283	5219	2677	1	15/16	505.13	0.0692	1370.6	4
23100	SPTAN1_IPI:IPI00744706.2	R.SSLSSAQADFNQLAELDR.Q	18	5.4238	0.3805	2	4851	1953.68	976.471	11058	4851	1	28/34	894.47	0.3805	3186.8	5
23100	SPTAN1_IPI:IPI00744706.2	R.WSQLLANSAAR.K	11	2.6882	0.2272	2	3093	1217.64	608.825	8715	3093	1	16/20	820.59	0.2272	1092.2	5
23100	ACTN4_IPI:IPI00013808.1	K.AGTQIENIDEDFRDGLK.L	17	3.0315	0.2298	3	4117	1921.68	640.981	2076	4117	1	21/64	387.96	0.2298	461.6	4
23100	ACTN4_IPI:IPI00013808.1	K.DDPVTNLNNAFEVAEK.Y	16	4.7575	0.4448	2	4616	1777.08	888.426	1447	4616	1	24/30	696.7	0.4448	2492.1	2
23100	ACTN4_IPI:IPI00013808.1	K.GISQEQM*QEFR.A	11	3.7592	0.2629	2	1828	1369.19	684.814	9364	1828	1	16/20	413.02	0.2629	1440.4	1
23100	ACTN4_IPI:IPI00013808.1	K.HRDYETATLSDIK.A	13	4.0007	0.2088	3	2445	1550.48	516.927	767	2445	1	28/48	1107.49	0.2088	1583.2	1
23100	ACTN4_IPI:IPI00013808.1	K.LSGSNPYTTVTPQIINSK.W	18	5.3817	0.445	2	3655	1920.97	960.507	1015	3655	1	23/34	503.82	0.445	1652.8	1
23100	ACTN4_IPI:IPI00013808.1	K.LVSIGAEEIVDGNAK.M	15	4.7499	0.3476	2	3743	1516.41	757.907	3129	3743	1	22/28	1058.59	0.3476	1730.3	2
23100	ACTN4_IPI:IPI00013808.1	K.M*LDAEDIVNTARPDEK.A	16	3.5955	0.3626	3	3356	1833.6	611.628	1970	3356	1	28/60	399.06	0.3626	900.6	2
23100	ACTN4_IPI:IPI00013808.1	K.QLEAIDQLHLEYAK.R	14	3.0815	0.0596	3	4087	1673.07	557.63	152	4087	1	17/52	1314.96	0.0596	483	1
23100	ACTN4_IPI:IPI00013808.1	K.RDHALLEEQSK.Q	11	3.3712	0.1915	3	1308	1327.22	442.565	10814	1308	1	20/40	1156.51	0.1915	940.2	1
23100	ACTN4_IPI:IPI00013808.1	K.VLAGDKNFITAEELR.R	15	3.3202	0.1797	3	3667	1678.06	559.305	2636	3667	1	26/56	1288.36	0.1797	1066.6	1
23100	ACTN4_IPI:IPI00013808.1	K.VLAVNQENEHLM*EDYEK.L	17	3.2288	0.1536	3	2546	2077.72	692.99	687	2546	1	24/64	367.76	0.1536	515.7	2
23100	ACTN4_IPI:IPI00013808.1	K.VQQLVPK.R	7	2.6609	0.0673	2	1479	812.246	406.255	6108	1479	1	2013-11-12	914.46	0.0673	808.3	1
23100	ACTN4_IPI:IPI00013808.1	R.EAILAIHK.E	8	2.4434	0.1085	2	2082	895.283	447.774	7068	2082	1	13/14	829.18	0.1085	582.1	1
23100	ACTN4_IPI:IPI00013808.1	R.ETTDTDTADQVIASFK.V	16	5.2295	0.3808	2	4386	1742.53	871.41	2808	4386	1	23/30	412.89	0.3808	2587.9	1
23100	ACTN4_IPI:IPI00013808.1	R.HRPELIEYDK.L	10	3.0662	0.1387	3	2175	1300.64	433.895	5414	2175	1	23/36	749.82	0.1387	1862.7	2
23100	ACTN4_IPI:IPI00013808.1	R.KDDPVTNLNNAFEVAEK.Y	17	3.9115	0.2704	3	3971	1905.24	635.318	5293	3971	1	26/64	683.76	0.2704	1051.5	2
23100	ACTN4_IPI:IPI00013808.1	R.M*APYQGPDAVPGALDYK.S	17	5.2814	0.4974	2	3523	1809.61	904.93	5184	3523	1	25/32	417.62	0.4974	1727	1
23100	ACTN4_IPI:IPI00013808.1	R.QFASQANVVGPWIQTK.M	16	5.2138	0.3707	2	4316	1775.75	887.468	8928	4316	1	22/30	1026.4	0.3707	991.5	1
23100	ACTN4_IPI:IPI00013808.1	R.QGEAEFNR.I	8	2.1383	0.1163	2	1095	950.396	475.72	4629	1095	1	2013-10-14	-37.7	0.1163	309.5	1
23100	ACTN4_IPI:IPI00013808.1	R.VEQIAAIAQELNELDYYDSHNVNTR.C	25	4.8439	0.3177	3	5477	2906.48	969.137	4097	5477	1	25/96	374.64	0.3177	717.2
23100	DBN1_IPI:IPI00003406.4	K.DSQAALPK.Y	8	2.8326	0.1779	2	1081	830.093	415.224	1285	1081	1	13/14	784.91	0.1779	1259.6	2
23100	DBN1_IPI:IPI00003406.4	K.KSESEVEEAAAIIAQRPDNPR.E	21	4.6077	0.3737	3	3757	2311.52	770.728	413	3757	1	27/80	584.77	0.3737	773.9	2
23100	DBN1_IPI:IPI00003406.4	K.LAASGEGGLQELSGHFENQK.V	20	4.0123	0.3411	3	3629	2073.27	691.34	10832	3629	1	30/76	610.03	0.3411	860.5	2
23100	DBN1_IPI:IPI00003406.4	K.QQTLEAEEAK.R	10	2.1837	0.2265	2	1114	1147.17	573.785	6080	1114	1	14/18	526.27	0.2265	487.1	2
23100	DBN1_IPI:IPI00003406.4	K.SESEVEEAAAIIAQRPDNPR.E	20	3.9227	0.3028	3	4194	2183.52	728.029	582	4194	1	30/76	662.77	0.3028	989.3	2
23100	DBN1_IPI:IPI00003406.4	K.TDAAVEMK.R	8	2.6316	0.1242	2	1015	866.001	432.71	5527	1015	1	2013-12-14	1835.64	0.1242	702.4	2
23100	DBN1_IPI:IPI00003406.4	K.YVLINWVGEDVPDAR.K	15	4.9908	0.4291	2	5074	1747.55	873.446	609	5074	1	24/28	950.73	0.4291	2174.5	2
23100	DBN1_IPI:IPI00003406.4	R.AAAPQAWAGPM*EEPPQAQAPPR.G	22	3.7875	0.3554	3	2919	2288.54	763.036	3417	2919	1	29/84	630.47	0.3554	852.3	2
23100	DBN1_IPI:IPI00003406.4	R.AAAPQAWAGPMEEPPQAQAPPR.G	22	3.0854	0.166	3	3557	2272.62	757.704	5628	3557	1	24/84	668.95	0.166	783.5	2
23100	DBN1_IPI:IPI00003406.4	R.EESAADWALYTYEDGSDDLK.L	20	3.892	0.2806	2	5020	2280.76	1139.49	7415	5020	1	17/38	1225.68	0.2806	625.2	1
23100	DBN1_IPI:IPI00003406.4	R.EQFWEQAK.K	8	2.0859	0.1116	2	2954	1066.35	533.254	2227	2954	1	2013-11-14	795.07	0.1116	502	2
23100	DBN1_IPI:IPI00003406.4	R.EREQQIEEHR.R	10	3.5187	0.1152	3	711	1354.17	451.888	3777	711	1	17/36	383.46	0.1152	487.5	2
23100	DBN1_IPI:IPI00003406.4	R.KQQTLEAEEAK.R	11	4.0348	0.1828	3	825	1277.06	425.558	3205	825	1	21/40	1884.47	0.1828	651.6	2
23100	DBN1_IPI:IPI00003406.4	R.KQQTLEAEEAKR.R	12	3.7276	0.1957	3	893	1432.03	477.591	5190	893	1	23/44	885.83	0.1957	1360.8	2
23100	DBN1_IPI:IPI00003406.4	R.LELLAAYEEVIR.E	12	3.3297	0.2506	2	5445	1420.35	709.898	8530	5445	1	18/22	1099.57	0.2506	1353.4	1
23100	DBN1_IPI:IPI00003406.4	R.LREDENAEPVGTTYQK.T	16	3.38	0.1422	3	1480	1850.83	617.302	3532	1480	1	21/60	505.41	0.1422	438.4	2
23100	DBN1_IPI:IPI00003406.4	R.LSSPVLHR.L	8	2.1069	0.073	2	1597	909.157	454.769	1403	1597	1	2013-09-14	688.77	0.073	408.1	2
23100	DBN1_IPI:IPI00003406.4	R.M*APTPIPTR.S	9	2.9665	0.0887	2	1625	1000.17	500.268	5109	1625	1	13/16	636.96	0.0887	531	2
23100	DBN1_IPI:IPI00003406.4	R.MAPTPIPTR.S	9	2.3635	0.2357	2	2034	984.283	492.271	5211	2034	1	13/16	761.54	0.2357	536.5	2
23100	DBN1_IPI:IPI00003406.4	R.SPSDSSTASTPVAEQIER.A	18	6.0267	0.4585	2	2338	1863.46	931.442	2586	2338	1	27/34	850.07	0.4585	1769.8	2
23100	HADHA_IPI:IPI00031522.2	K.ADM*VIEAVFEDLSLK.H	15	3.543	0.1799	2	5870	1697.68	848.429	7855	5870	1	15/28	1076.87	0.1799	841.8
23100	HADHA_IPI:IPI00031522.2	K.DATLTALDR.G	9	2.3343	0.1409	2	2676	975.452	488.259	10333	2676	1	15/16	-59.9	0.1409	1454.9
23100	HADHA_IPI:IPI00031522.2	K.DGPGFYTTR.C	9	2.9249	0.2293	2	2286	1013.34	507.238	11222	2286	1	14/16	-124.14	0.2293	762.3
23100	HADHA_IPI:IPI00031522.2	K.DLNSDMDSILASLK.L	14	4.8708	0.4868	2	5839	1522.29	761.377	6294	5839	1	22/26	356.33	0.4868	2797.8
23100	HADHA_IPI:IPI00031522.2	K.DTSASAVAVGLK.Q	12	3.9648	0.3424	2	2523	1120.29	559.806	7787	2523	1	19/22	1503.25	0.3424	1937.3
23100	HADHA_IPI:IPI00031522.2	K.ELHSEFSEVM*NEIWASDQIR.S	20	3.2422	0.1722	3	4972	2437.33	812.709	4557	4972	1	24/76	500.89	0.1722	593.4
23100	HADHA_IPI:IPI00031522.2	K.FGELVM*TK.E	8	2.6248	0.2115	2	2331	940.386	470.744	3630	2331	1	2013-12-14	-99.99	0.2115	1154.8
23100	HADHA_IPI:IPI00031522.2	K.GFYIYQEGVK.R	10	2.0852	0.0659	2	3616	1202.41	602.306	3942	3616	1	14/18	-993.13	0.0659	660.5
23100	HADHA_IPI:IPI00031522.2	K.HVAEDLGK.V	8	2.2618	0.0935	2	581	869.136	434.73	1082	581	1	2013-12-14	786.43	0.0935	719
23100	HADHA_IPI:IPI00031522.2	K.LTAYAM*TIPFVR.Q	12	3.1617	0.2545	2	4371	1399.47	699.876	4188	4371	1	20/22	521.29	0.2545	1298.6	1
23100	HADHA_IPI:IPI00031522.2	K.LTAYAMTIPFVR.Q	12	2.637	0.0865	2	5142	1383.12	691.879	10776	5142	1	16/22	265.86	0.0865	1071.6	1
23100	HADHA_IPI:IPI00031522.2	K.M*GLVDQLVEPLGPGLKPPEER.T	21	4.5213	0.3564	3	4756	2291.42	764.075	9814	4756	1	28/80	526.23	0.3564	848.1	1
23100	HADHA_IPI:IPI00031522.2	K.M*QLLEIITTEK.T	11	2.8302	0.0753	2	4395	1334.64	667.865	4329	4395	1	18/20	-65.19	0.0753	1719.1
23100	HADHA_IPI:IPI00031522.2	K.M*VGVPAALDMMLTGR.S	15	2.3509	0.1191	2	5600	1577.72	789.396	6057	5600	1	14/28	-42.29	0.1191	275.1	1
23100	HADHA_IPI:IPI00031522.2	K.SEVSSDEDIQFR.L	12	3.9261	0.3856	2	2764	1412.51	706.32	9610	2764	1	19/22	620.62	0.3856	1677.6
23100	HADHA_IPI:IPI00031522.2	K.TLQEVTQLSQEAQR.I	14	3.7793	0.1902	3	3292	1633.82	544.285	3614	3292	1	24/52	1828.41	0.1902	1154.9	1
23100	HADHA_IPI:IPI00031522.2	K.TVLGTPEVLLGALPGAGGTQR.L	21	4.5934	0.2659	3	5308	2007.84	669.713	746	5308	1	35/80	359.22	0.2659	907.3	1
23100	HADHA_IPI:IPI00031522.2	R.FGGGNPELLTQMVSK.G	15	3.2907	0.1233	2	4412	1577.89	789.403	10754	4412	1	21/28	58.55	0.1233	1269
23100	HADHA_IPI:IPI00031522.2	R.FVDLYGAQK.I	9	2.1275	0.1303	2	2949	1041.54	520.774	8034	2949	1	2013-10-16	962.86	0.1303	342.7
23100	HADHA_IPI:IPI00031522.2	R.ILQEGVDPK.K	9	3.1856	0.1785	2	1575	999.314	499.779	5687	1575	1	15/16	763.63	0.1785	1287.9
23100	DBT_IPI:IPI00003944.1	K.AQIM*NVSWSADHR.V	13	3.8283	0.2583	3	2249	1531.83	510.909	3698	2249	1	24/48	730.13	0.2583	657
23100	DBT_IPI:IPI00003944.1	K.ASHNIGIAM*DTEQGLIVPNVK.N	21	5.3259	0.3309	3	3717	2225.03	741.719	5589	3717	1	34/80	849.28	0.3309	1366.7
23100	DBT_IPI:IPI00003944.1	K.ASHNIGIAMDTEQGLIVPNVK.N	21	4.1731	0.2429	3	4250	2209.11	736.388	9976	4250	1	26/80	888.96	0.2429	643.3
23100	DBT_IPI:IPI00003944.1	K.DM*TVPILVSKPPVFTGK.D	17	3.6412	0.3108	3	4238	1845.61	615.678	680	4238	1	21/64	320.32	0.3108	413.8	1
23100	DBT_IPI:IPI00003944.1	K.EDILNYLEK.Q	9	2.7236	0.1417	2	4720	1136.98	568.795	7958	4720	1	2013-12-16	352.1	0.1417	564.1	1
23100	DBT_IPI:IPI00003944.1	K.LREELKPIAFAR.G	12	3.0404	0.2115	2	3154	1442.29	721.928	9971	3154	1	17/22	-383.07	0.2115	251.4	1
23100	DBT_IPI:IPI00003944.1	K.LSDIGEGIR.E	9	3.3318	0.193	2	2314	960.108	480.261	1914	2314	1	15/16	616.9	0.193	1091.2	1
23100	DBT_IPI:IPI00003944.1	K.LSEVVGSGK.D	9	2.0774	0.2871	1	1091	875.647	875.483	801	1091	1	2013-12-16	187.61	0.2871	612	1
23100	DBT_IPI:IPI00003944.1	K.LSFM*PFFLK.A	9	2.7317	0.1864	2	5458	1146.29	573.307	4621	5458	1	13/16	595.75	0.1864	760.6	1
23100	DBT_IPI:IPI00003944.1	K.LSFMPFFLK.A	9	2.792	0.2364	2	5744	1129.5	565.309	624	5744	1	13/16	-99.51	0.2364	725.8	1
23100	DBT_IPI:IPI00003944.1	K.QTGAILPPSPK.V	11	2.8864	0.2566	2	2232	1109.12	554.822	5096	2232	1	14/20	435.36	0.2566	502.2	1
23100	DBT_IPI:IPI00003944.1	K.SYLENPAFM*LLDLK.-	14	4.2091	0.3245	3	5607	1671	557.288	1299	5607	1	29/52	690.8	0.3245	1842.3
23100	DBT_IPI:IPI00003944.1	K.SYLENPAFMLLDLK.-	14	5.7554	0.3768	2	5817	1655.75	827.431	3786	5817	1	23/26	1145.47	0.3768	1886.5
23100	DBT_IPI:IPI00003944.1	K.VEIM*PPPPKPK.D	11	3.1624	0.234	3	1430	1248.1	416.906	5227	1430	1	18/40	-480.58	0.234	852.8	1
23100	DBT_IPI:IPI00003944.1	R.GQVVQFK.L	7	1.6765	0.1725	1	1869	805.659	805.457	8459	1869	1	2013-08-12	252.04	0.1725	460.7	1
23100	DBT_IPI:IPI00003944.1	R.ILKEDILNYLEK.Q	12	4.0815	0.302	2	4696	1491.69	745.927	4652	4696	1	20/22	565.57	0.302	1801.7	1
23100	DBT_IPI:IPI00003944.1	R.LAM*ENNIK.L	8	2.6329	0.1562	2	840	950.149	474.745	10115	840	1	13/14	1756.72	0.1562	770	1
23100	DBT_IPI:IPI00003944.1	R.VIDGATM*SR.F	9	2.7311	0.1956	2	435	965.945	483.24	759	435	1	15/16	489.89	0.1956	707.4
23100	DBT_IPI:IPI00003944.1	R.VIDGATMSR.F	9	2.8121	0.1913	2	1415	950.203	475.242	6521	1415	1	14/16	763.91	0.1913	605.9
23100	PPAT_IPI:IPI00029534.1	K.EAPTAYSLLIM*HR.D	13	3.6165	0.4323	2	3943	1518.51	759.393	10024	3943	1	18/24	482.51	0.4323	1179.6
23100	PPAT_IPI:IPI00029534.1	K.EAPTAYSLLIMHR.D	13	3.8949	0.1279	2	4359	1502.57	751.395	6054	4359	1	17/24	523.17	0.1279	1146.7
23100	PPAT_IPI:IPI00029534.1	K.FGVLSDNFK.G	9	2.8214	0.202	2	3880	1026.67	513.766	1277	3880	1	13/16	145.37	0.202	772.7	1
23100	PPAT_IPI:IPI00029534.1	K.GM*GLVNHVFTEDNLK.K	15	4.0111	0.3704	3	3466	1690.64	563.947	9998	3466	1	31/56	480.46	0.3704	1424.3
23100	PPAT_IPI:IPI00029534.1	K.GM*GLVNHVFTEDNLKK.L	16	3.1804	0.253	3	3051	1816.77	606.645	3230	3051	1	26/60	-632.33	0.253	755.3
23100	PPAT_IPI:IPI00029534.1	K.GMGLVNHVFTEDNLK.K	15	3.0305	0.2511	3	4004	1676.21	558.615	2518	4004	1	27/56	1419.08	0.2511	847.3
23100	PPAT_IPI:IPI00029534.1	K.IAVAHNGELVNAAR.L	14	3.2702	0.2066	3	2376	1436.13	478.932	4347	2376	1	30/52	941.37	0.2066	1351.1
23100	PPAT_IPI:IPI00029534.1	K.KFGVLSDNFK.G	10	3.183	0.1872	2	3271	1155.25	577.814	9094	3271	1	16/18	541.22	0.1872	1101.5	1
23100	PPAT_IPI:IPI00029534.1	K.KLYVSNLGIGHTR.Y	13	3.8527	0.2824	3	2868	1460.79	486.612	2414	2868	1	24/48	2035.45	0.2824	925.9
23100	PPAT_IPI:IPI00029534.1	K.LYVSNLGIGHTR.Y	12	3.8616	0.3806	2	3008	1330.23	665.367	1728	3008	1	19/22	377.54	0.3806	1697.5
23100	PPAT_IPI:IPI00029534.1	K.RIVLVDDSIVR.G	11	3.1602	0.2718	3	3399	1285.95	428.926	3896	3399	1	21/40	926.33	0.2718	888.5	1
23100	PPAT_IPI:IPI00029534.1	R.DVIYAVR.D	7	1.8345	0.0554	2	2483	837.141	418.237	4844	2483	1	2013-10-12	2001.82	0.0554	545.2
23100	PPAT_IPI:IPI00029534.1	R.EVLPGEIVEISR.H	12	3.4456	0.2407	2	4227	1340.83	670.875	2514	4227	1	18/22	65.12	0.2407	914.4
23100	PPAT_IPI:IPI00029534.1	R.GQESAGIVTSDGSSVPTFK.S	19	5.9975	0.5145	2	3353	1867.69	933.958	2903	3353	1	27/36	421.53	0.5145	2006.6
23100	PPAT_IPI:IPI00029534.1	R.HNVQTLDIISR.S	11	3.6334	0.3805	2	2847	1295.87	648.357	861	2847	1	18/20	124.61	0.3805	1571.6
23100	PPAT_IPI:IPI00029534.1	R.IVLVDDSIVR.G	10	2.5185	0.1563	2	3675	1129.57	564.835	847	3675	1	2013-12-18	804.9	0.1563	546.5	1
23100	PPAT_IPI:IPI00029534.1	R.LIPVSDINDK.E	10	1.8741	0.1598	2	2712	1114.34	557.311	3714	2712	1	2013-12-18	651.31	0.1598	262.3
23100	PPAT_IPI:IPI00029534.1	R.LIPVSDINDKEK.K	12	2.7539	0.1795	2	2270	1371.45	685.88	8277	2270	1	2013-12-22	511.08	0.1795	184.7
23100	PPAT_IPI:IPI00029534.1	R.TFIQPNM*R.L	8	2.2488	0.065	2	1751	1023.06	511.758	5384	1751	1	2013-11-14	540.79	0.065	522.3	1
23100	TUBB2C_IPI:IPI00007752.1	K.EVDEQM*LNVQNK.N	12	4.4327	0.2218	2	1770	1463.33	731.846	7336	1770	1	17/22	442.77	0.2218	1695.3	12
23100	TUBB2C_IPI:IPI00007752.1	K.EVDEQMLNVQNK.N	12	4.5994	0.2164	2	2663	1447.37	723.848	10723	2663	1	19/22	468.94	0.2164	1889.5	12
23100	TUBB2C_IPI:IPI00007752.1	K.GHYTEGAELVDSVLDVVR.K	18	6.3886	0.3619	2	5559	1960.94	979.995	4358	5559	1	29/34	997.83	0.3619	4252.3	12
23100	TUBB2C_IPI:IPI00007752.1	K.GHYTEGAELVDSVLDVVRK.E	19	5.061	0.3645	3	5429	2087.52	696.364	2788	5429	1	31/72	211.51	0.3645	1230.3	12
23100	TUBB2C_IPI:IPI00007752.1	K.NSSYFVEWIPNNVK.T	14	4.5372	0.3795	2	4967	1697.69	848.92	1080	4967	1	20/26	503.41	0.3795	1161.9	23
23100	TUBB2C_IPI:IPI00007752.1	R.ALTVPELTQQM*FDAK.N	15	4.1802	0.2294	2	4214	1708.76	854.435	3625	4214	1	21/28	528.33	0.2294	767.3	9
23100	TUBB2C_IPI:IPI00007752.1	R.ALTVPELTQQMFDAK.N	15	4.4133	0.4841	2	5240	1692.54	846.437	2038	5240	1	22/28	399.59	0.4841	846.5	9
23100	TUBB2C_IPI:IPI00007752.1	R.AVLVDLEPGTM*DSVR.S	15	4.322	0.3823	2	3763	1618.79	809.411	2961	3763	1	22/28	601.58	0.3823	875.7	6
23100	TUBB2C_IPI:IPI00007752.1	R.AVLVDLEPGTMDSVR.S	15	4.4156	0.33	2	4324	1603.7	801.414	10687	4324	1	21/28	1176.07	0.33	914.7	6
23100	TUBB2C_IPI:IPI00007752.1	R.IM*NTFSVVPSPK.V	12	4.1081	0.3737	2	3304	1336.39	668.352	2866	3304	1	18/22	520.6	0.3737	1331.4	9
23100	TUBB2C_IPI:IPI00007752.1	R.IMNTFSVVPSPK.V	12	3.9006	0.4065	2	3830	1320.46	660.355	6362	3830	1	18/22	572.78	0.4065	1551.1	9
23100	TUBB2C_IPI:IPI00007752.1	R.INVYYNEATGGK.Y	12	3.6404	0.3271	2	2567	1329.37	664.828	6652	2567	1	19/22	544.68	0.3271	1321	1
23100	TUBB2C_IPI:IPI00007752.1	R.ISEQFTAM*FR.R	10	3.5073	0.347	2	3552	1246.11	623.3	1940	3552	1	16/18	413.58	0.347	1559.1	18
23100	TUBB2C_IPI:IPI00007752.1	R.ISEQFTAMFR.R	10	3.5928	0.3224	2	4452	1230.48	615.303	3872	4452	1	16/18	714.19	0.3224	1767.1	18
23100	TUBB2C_IPI:IPI00007752.1	R.LHFFM*PGFAPLTSR.G	14	4.088	0.4769	2	5752	1636.63	818.919	1466	5752	1	19/26	-123.92	0.4769	1051	23
23100	TUBB2C_IPI:IPI00007752.1	R.LHFFMPGFAPLTSR.G	14	3.7545	0.0988	3	5321	1623.18	540.95	5818	5321	1	27/52	1447.6	0.0988	962	23
23100	TUBB2C_IPI:IPI00007752.1	R.SGPFGQIFRPDNFVFGQSGAGNNWAK.G	26	6.6136	0.4032	3	5434	2800.53	933.453	5064	5434	1	37/100	781.37	0.4032	1780.1	9
23100	TUBB2C_IPI:IPI00007752.1	R.YLTVAAVFR.G	9	3.536	0.2535	2	4566	1040.31	520.3	1682	4566	1	15/16	691.93	0.2535	947.3	9
23100	PC_IPI:IPI00299402.1	K.ADEAYLIGR.G	9	3.3059	0.2049	2	2859	1008.35	504.261	2669	2859	1	15/16	831.32	0.2049	1459.1	1
23100	PC_IPI:IPI00299402.1	K.ALAVSDLNR.A	9	2.1866	0.2002	2	2418	959.08	479.769	2190	2418	1	2013-12-16	572.58	0.2002	784.7
23100	PC_IPI:IPI00299402.1	K.ASPSPTDPVVPAVPIGPPPAGFR.D	23	3.902	0.4308	2	4700	2226.74	1113.6	3482	4700	1	16/44	245.08	0.4308	279.8
23100	PC_IPI:IPI00299402.1	K.AYVEANQMLGDLIK.V	14	4.5616	0.4285	2	5012	1565.48	782.906	1329	5012	1	22/26	433.71	0.4285	2613
23100	PC_IPI:IPI00299402.1	K.DFTATFGPLDSLNTR.L	15	4.0705	0.4839	2	5090	1654.86	827.907	779	5090	1	21/28	29.51	0.4839	1060.4
23100	PC_IPI:IPI00299402.1	K.GQIGAPM*PGK.V	10	2.1129	0.0518	2	1170	973.58	486.253	2994	1170	1	2013-12-18	2141.23	0.0518	532.5
23100	PC_IPI:IPI00299402.1	R.AEAEAQAEELSFPR.S	14	4.9028	0.4003	2	3462	1548.57	774.37	6619	3462	1	21/26	538.68	0.4003	2710.4
23100	PC_IPI:IPI00299402.1	R.EGPEGFAR.A	8	2.2369	0.1068	2	1621	863.106	431.706	8424	1621	1	2013-12-14	811.83	0.1068	613.3
23100	PC_IPI:IPI00299402.1	R.ELIPNIPFQMLLR.G	13	3.5442	0.3242	2	5881	1584.75	792.453	2939	5881	1	21/24	536.64	0.3242	1078.7
23100	PC_IPI:IPI00299402.1	R.GANAVGYTNYPDNVVFK.F	17	4.8914	0.4621	2	3917	1829.78	914.947	1309	3917	1	24/32	490.75	0.4621	1718.2
23100	PC_IPI:IPI00299402.1	R.GTPLDTEVPM*ER.V	12	3.3797	0.323	2	2528	1361.18	680.824	7009	2528	1	16/22	395.23	0.323	851.2
23100	PC_IPI:IPI00299402.1	R.LDNASAFQGAVISPHYDSLLVK.V	22	5.5682	0.389	3	4585	2346.61	782.409	1282	4585	1	41/84	593.8	0.389	2224.4	1
23100	PC_IPI:IPI00299402.1	R.LFLQGPK.I	7	1.8005	0.1314	2	2912	802.566	401.745	9046	2912	1	2013-11-12	104.61	0.1314	468.6
23100	PC_IPI:IPI00299402.1	R.NHPGLLLM*DTTFR.D	13	3.019	0.1939	3	3802	1531.31	510.929	9135	3802	1	21/48	350.28	0.1939	708.6
23100	PC_IPI:IPI00299402.1	R.NHPGLLLMDTTFR.D	13	3.612	0.1469	3	4576	1516.93	505.598	2799	4576	1	22/48	1419.62	0.1469	1008.6
23100	PC_IPI:IPI00299402.1	R.TSTAPAASPNVR.R	12	1.5828	0.0649	2	1017	1170.11	586.307	5581	1017	1	15/22	-1274.7	0.0649	463.6	1
23100	PC_IPI:IPI00299402.1	R.VEGRPGASLPPLDLQALEK.E	19	3.6127	0.196	3	4510	1992.35	664.037	5291	4510	1	27/72	1131.22	0.196	502.5
23100	PC_IPI:IPI00299402.1	R.VFDYSEYWEGAR.G	12	4.4114	0.4319	2	4488	1522.65	761.336	3475	4488	1	19/22	644.78	0.4319	2031.3
23100	MCCC2_IPI:IPI00784044.1	K.AFYGDTLVTGFAR.I	13	4.7584	0.4902	2	4659	1417.86	709.359	3004	4659	1	21/24	107.85	0.4902	2318.6	1
23100	MCCC2_IPI:IPI00784044.1	K.GGAYYPVTVK.K	10	2.0843	0.2549	2	2610	1055.28	527.782	619	2610	1	13/18	681.99	0.2549	871.7	2
23100	MCCC2_IPI:IPI00784044.1	K.KFEEEGNPYYSSAR.V	14	3.0229	0.1518	3	2101	1677.17	559.59	7073	2101	1	21/52	245.58	0.1518	625.7	1
23100	MCCC2_IPI:IPI00784044.1	K.QFSSADEAALKEPIIK.K	16	3.3942	0.2491	3	3332	1748.23	582.981	1672	3332	1	20/60	743.76	0.2491	464.7	1
23100	MCCC2_IPI:IPI00784044.1	K.QGTIFLAGPPLVK.A	13	3.1312	0.2483	2	4654	1341.84	670.9	3364	4654	1	18/24	782.81	0.2483	1213.2	1
23100	MCCC2_IPI:IPI00784044.1	K.TDFGIFR.M	7	2.3667	0.2897	2	4070	856.109	428.222	3498	4070	1	2013-11-12	786.09	0.2897	628.8	1
23100	MCCC2_IPI:IPI00784044.1	R.AQEIAMQNR.L	9	2.7686	0.2083	2	1238	1060.92	530.764	7127	1238	1	14/16	376.29	0.2083	1130.7	2
23100	MCCC2_IPI:IPI00784044.1	R.EYEAEGIAK.D	9	2.2047	0.0639	2	1493	1010.09	505.245	1658	1493	1	2013-11-16	600.4	0.0639	483.5	1
23100	MCCC2_IPI:IPI00784044.1	R.FLYIWPNAR.I	9	2.9449	0.0892	2	4882	1180.19	590.319	5163	4882	1	13/16	474.33	0.0892	750	1
23100	MCCC2_IPI:IPI00784044.1	R.IFGYPVGIVGNNGVLFSESAK.K	21	3.4107	0.1751	2	5491	2170.91	1084.57	9801	5491	1	20/40	1278.96	0.1751	914.4	1
23100	MCCC2_IPI:IPI00784044.1	R.ISVM*GGEQAANVLATITK.D	18	5.1968	0.4776	2	4803	1819.69	909.985	2565	4803	1	26/34	398.65	0.4776	2736.7	1
23100	MCCC2_IPI:IPI00784044.1	R.ISVMGGEQAANVLATITK.D	18	5.4051	0.4691	2	5204	1803.84	901.988	6470	5204	1	26/34	481.65	0.4691	2609.4	1
23100	MCCC2_IPI:IPI00784044.1	R.KQGTIFLAGPPLVK.A	14	3.1737	0.1602	3	4043	1470.13	490.301	3673	4043	1	22/52	846.4	0.1602	726.1	1
23100	MCCC2_IPI:IPI00784044.1	R.TFYNQAIM*SSK.N	11	2.8256	0.3629	2	2466	1306.38	653.311	1938	2466	1	15/20	587.87	0.3629	829.5	2
23100	MCCC2_IPI:IPI00784044.1	R.TFYNQAIMSSK.N	11	2.2434	0.2764	2	3071	1291.28	645.313	6330	3071	1	13/20	1284.03	0.2764	460.8	2
23100	MCCC2_IPI:IPI00784044.1	R.VWDDGIIDPADTR.L	13	2.5975	0.2385	2	4013	1472.41	736.854	6505	4013	1	17/24	-200.06	0.2385	878	1
23100	SPTBN1_IPI:IPI00005614.6	K.FM*ELLEPLNER.K	11	2.7999	0.1586	2	4156	1406.45	703.853	3196	4156	1	13/20	-174.06	0.1586	464.1	3
23100	SPTBN1_IPI:IPI00005614.6	K.LLEVLSGER.L	9	3.0231	0.1378	2	3467	1016.33	508.293	1735	3467	1	14/16	735.83	0.1378	965.3	3
23100	SPTBN1_IPI:IPI00005614.6	K.QALQDTLALYK.M	11	2.9287	0.1673	2	3948	1264.33	632.351	3154	3948	1	15/20	500.5	0.1673	656.8	3
23100	SPTBN1_IPI:IPI00005614.6	K.VLDNAIETEK.M	10	3.0311	0.2209	2	1949	1132.21	566.298	10007	1949	1	15/18	551.57	0.2209	802.3	3
23100	SPTBN1_IPI:IPI00005614.6	K.VLVLSQDYGK.H	10	2.6423	0.1465	2	2991	1122.35	561.314	1828	2991	1	14/18	653.88	0.1465	854.7	3
23100	SPTBN1_IPI:IPI00005614.6	R.AFEDEM*SGR.S	9	2.7058	0.2285	2	978	1058.03	529.216	8665	978	1	14/16	570.49	0.2285	711.4	3
23100	SPTBN1_IPI:IPI00005614.6	R.DASVAEAWLLGQEPYLSSR.E	19	4.4484	0.3814	2	5525	2092.87	1046.52	475	5525	1	20/36	398.99	0.3814	1024.5	3
23100	SPTBN1_IPI:IPI00005614.6	R.DLDDFQSWLSR.T	11	4.4858	0.2544	2	5333	1382.5	691.323	3926	5333	1	17/20	620.62	0.2544	1829.6	3
23100	SPTBN1_IPI:IPI00005614.6	R.DTGNIGQER.V	9	2.1235	0.0832	2	759	987.692	495.236	5976	759	1	2013-12-16	-1788.73	0.0832	683.7	3
23100	SPTBN1_IPI:IPI00005614.6	R.DVEDEILWVGER.M	12	3.8967	0.1853	2	5038	1460.56	730.357	855	5038	1	19/22	583.13	0.1853	2044	3
23100	SPTBN1_IPI:IPI00005614.6	R.EVDDLEQWIAER.E	12	3.132	0.0614	2	5027	1504.62	751.86	8019	5027	1	18/22	1267.07	0.0614	1647.7	3
23100	SPTBN1_IPI:IPI00005614.6	R.LSGIEER.Y	7	2.1262	0.0588	2	1254	803.731	402.217	422	1254	1	2013-11-12	380.5	0.0588	663.7	3
23100	SPTBN1_IPI:IPI00005614.6	R.LTTLELLEVR.R	10	3.6491	0.2946	2	4883	1187.3	593.856	6752	4883	1	17/18	498.56	0.2946	1786.3	3
23100	SPTBN1_IPI:IPI00005614.6	R.LVSQDNFGFDLPAVEAATK.K	19	5.3249	0.5452	2	5183	2022.73	1011.51	8283	5183	1	25/36	354.44	0.5452	1386.9	3
23100	SPTBN1_IPI:IPI00005614.6	R.VQAVVAVAR.E	9	2.4395	0.1309	2	1805	912.984	456.785	8535	1805	1	14/16	461.46	0.1309	776.5	3
23100	LIMA1_IPI:IPI00008918.1	K.ISANENSLAVR.S	11	3.8933	0.2698	2	2068	1174.23	587.315	1065	2068	1	19/20	520.75	0.2698	2511.2	5
23100	LIMA1_IPI:IPI00008918.1	K.NENEEILERPAQLANAR.E	17	4.0778	0.3087	3	3236	1968.12	656.336	5191	3236	1	33/64	572.07	0.3087	2004.6	5
23100	LIMA1_IPI:IPI00008918.1	K.QSSSTNYTNELK.A	12	4.1833	0.3896	2	1884	1372.4	686.323	3730	1884	1	17/22	557.99	0.3896	806.2	4
23100	LIMA1_IPI:IPI00008918.1	K.SEISENTDASGK.I	12	3.7917	0.3005	2	851	1238.09	619.281	9222	851	1	19/22	436.09	0.3005	1226.9	4
23100	LIMA1_IPI:IPI00008918.1	K.SQDVELWEGEVVK.E	13	4.6441	0.4253	2	4099	1518.26	759.378	815	4099	1	21/24	337.65	0.4253	2139.6	5
23100	LIMA1_IPI:IPI00008918.1	K.SSAIVEIFSK.Y	10	3.2748	0.2176	2	4368	1082.24	540.8	2023	4368	1	16/18	1523.61	0.2176	1071.9	1
23100	LIMA1_IPI:IPI00008918.1	K.VGVLAASM*EAK.A	11	3.0606	0.2535	2	1862	1092.05	546.292	1239	1862	1	16/20	429.3	0.2535	1242.5	5
23100	LIMA1_IPI:IPI00008918.1	K.VGVLAASMEAK.A	11	3.0301	0.3462	2	2802	1076.41	538.294	4504	2802	1	17/20	768.28	0.3462	1356	5
23100	LIMA1_IPI:IPI00008918.1	R.ASSLSESSPPK.A	11	2.9235	0.2588	2	973	1090.28	545.275	5975	973	1	17/20	679.69	0.2588	1221.5	5
23100	LIMA1_IPI:IPI00008918.1	R.IAWPPPTELGSSGSALEEGIK.M	21	4.0969	0.2921	2	4789	2140.68	1070.05	5787	4789	1	28/40	740.09	0.2921	579.8	5
23100	LIMA1_IPI:IPI00008918.1	R.SPPEALVQGR.Y	10	2.1061	0.1055	2	2020	1054.08	527.288	2555	2020	1	15/18	484.11	0.1055	947.5	2
23100	LIMA1_IPI:IPI00008918.1	R.SRPFTVAASFQSTSVK.S	16	4.3769	0.4413	3	3294	1713.39	571.637	3149	3294	1	29/60	287.61	0.4413	1731.8	5
23100	HSPA8_IPI:IPI00003865.1	K.DAGTIAGLNVLR.I	12	4.0227	0.2567	2	4277	1199.64	600.341	1468	4277	1	21/22	-26.05	0.2567	1674.5	4
23100	HSPA8_IPI:IPI00003865.1	K.EIAEAYLGK.T	9	2.0395	0.1257	2	2700	994.079	497.266	10255	2700	1	2013-11-16	557.84	0.1257	491.1	3
23100	HSPA8_IPI:IPI00003865.1	K.NQVAM*NPTNTVFDAK.R	15	4.9385	0.4966	2	2758	1666.56	833.399	5648	2758	1	23/28	464.6	0.4966	2007.1	2
23100	HSPA8_IPI:IPI00003865.1	K.NSLESYAFNM*K.A	11	3.5227	0.3301	2	3260	1320.26	660.3	9281	3260	1	16/20	508.51	0.3301	1382.6	1
23100	HSPA8_IPI:IPI00003865.1	K.SFYPEEVSSM*VLTK.M	14	3.2654	0.266	2	4166	1634.03	816.895	214	4166	1	19/26	762.6	0.266	910.2	2
23100	HSPA8_IPI:IPI00003865.1	K.SFYPEEVSSMVLTK.M	14	2.8627	0.3124	2	4796	1616.82	808.897	4508	4796	1	18/26	21.88	0.3124	791	2
23100	HSPA8_IPI:IPI00003865.1	K.SQIHDIVLVGGSTR.I	14	3.6008	0.2701	3	2981	1482.92	494.607	412	2981	1	23/52	748.45	0.2701	560.5	1
23100	HSPA8_IPI:IPI00003865.1	K.STAGDTHLGGEDFDNR.M	16	3.0638	0.39	3	1993	1692.55	564.58	6092	1993	1	19/60	487.32	0.39	288.4	2
23100	HSPA8_IPI:IPI00003865.1	K.TVTNAVVTVPAYFNDSQR.Q	18	3.0846	0.1926	2	4271	1982.72	991.503	4751	4271	1	17/34	362.61	0.1926	392.5	2
23100	HSPA8_IPI:IPI00003865.1	R.ARFEELNADLFR.G	12	4.0326	0.1663	3	4298	1481.97	494.256	8879	4298	1	24/44	817.15	0.1663	1265.1	2
23100	HSPA8_IPI:IPI00003865.1	R.FEELNADLFR.G	10	3.42	0.2183	2	4572	1254.65	627.312	8697	4572	1	15/18	821.12	0.2183	1199.1	3
23100	HSPA8_IPI:IPI00003865.1	R.TTPSYVAFTDTER.L	13	3.0788	0.3028	2	3390	1488.37	744.354	7775	3390	1	19/24	452.43	0.3028	950.9	15
23100	ACTN1_IPI:IPI00013508.5	K.ALDFIASK.G	8	2.9065	0.1153	2	3214	865.311	432.745	430	3214	1	13/14	958.14	0.1153	574.9	8
23100	ACTN1_IPI:IPI00013508.5	K.DDPLTNLNTAFDVAEK.Y	16	4.7873	0.3929	2	5062	1763.54	881.928	5386	5062	1	22/30	390.19	0.3929	1550.7	3
23100	ACTN1_IPI:IPI00013508.5	K.GYEEWLLNEIR.R	11	4.3188	0.1778	2	5348	1423.53	711.357	8302	5348	1	17/20	1281.02	0.1778	1720.5	6
23100	ACTN1_IPI:IPI00013508.5	K.HTNYTM*EHIR.V	10	3.0454	0.2373	3	1113	1318.03	439.872	331	1113	1	21/36	327.72	0.2373	1274.2	6
23100	ACTN1_IPI:IPI00013508.5	K.IDQLEGDHQLIQEALIFDNK.H	20	4.9398	0.3217	3	5069	2341.56	780.401	5904	5069	1	36/76	1011.87	0.3217	2655.1	3
23100	ACTN1_IPI:IPI00013508.5	K.LASDLLEWIR.R	10	4.193	0.2732	2	5499	1215.97	608.34	11226	5499	1	17/18	241.04	0.2732	1603.9	5
23100	ACTN1_IPI:IPI00013508.5	R.FAIQDISVEETSAK.E	14	5.1975	0.3453	2	3961	1538.47	769.391	7518	3961	1	23/26	450.28	0.3453	1703.6	9
23100	ACTN1_IPI:IPI00013508.5	R.LDHLAEK.F	7	2.286	0.1543	2	258	825.734	413.227	4482	258	1	2013-09-12	349.05	0.1543	413.5	5
23100	ACTN1_IPI:IPI00013508.5	R.TINEVENQILTR.D	12	4.0042	0.321	2	3701	1430.39	715.386	3428	3701	1	19/22	438.47	0.321	1540.1	5
23100	ACTN1_IPI:IPI00013508.5	R.VGWEQLLTTIAR.T	12	4.6681	0.431	2	5711	1386.86	693.891	1045	5711	1	19/22	59.36	0.431	1724	5
23100	MCCC1_IPI:IPI00024580.4	K.AM*TDTFTLQAHDQFSPFSSSSGR.R	23	4.8871	0.4731	3	4188	2536.52	845.38	1271	4188	1	34/88	946.19	0.4731	1194.6	1
23100	MCCC1_IPI:IPI00024580.4	K.EGSIEIDIPVPK.Y	12	2.9816	0.3215	2	4400	1296.63	648.856	5672	4400	1	17/22	-60.53	0.3215	1385.5	1
23100	MCCC1_IPI:IPI00024580.4	K.IPLSQEEITLQGHAFEAR.I	18	4.75	0.3468	3	4016	2039.31	680.357	5035	4016	1	33/68	123.04	0.3468	1851.8	2
23100	MCCC1_IPI:IPI00024580.4	K.QEGIIFIGPPPSAIR.D	15	3.9389	0.3059	2	4815	1594.84	797.951	437	4815	1	18/28	-31.42	0.3059	999.3	2
23100	MCCC1_IPI:IPI00024580.4	K.SFNDDAM*LIEK.F	11	2.246	0.3393	2	3087	1297.34	649.8	4957	3087	1	14/20	-963.99	0.3393	272.8	2
23100	MCCC1_IPI:IPI00024580.4	R.HTPLVEFEEEESDKRESE.-	18	3.3647	0.3395	3	3232	2192.59	730.666	3250	3232	1	20/68	1190.87	0.3395	307.3	1
23100	MCCC1_IPI:IPI00024580.4	R.IGYPVM*IK.A	8	1.672	0.133	2	2989	937.297	468.765	3992	2989	1	2013-08-14	826.49	0.133	247.3	6
23100	MCCC1_IPI:IPI00024580.4	R.IYAEDPSNNFM*PVAGPLVHLSTPR.A	24	5.92	0.4738	3	4483	2642.55	881.107	3142	4483	1	42/92	469.88	0.4738	2044.6	2
23100	MCCC1_IPI:IPI00024580.4	R.IYAEDPSNNFMPVAGPLVHLSTPR.A	24	5.3601	0.4708	3	4956	2626.47	875.776	5994	4956	1	39/92	438.7	0.4708	1416.4	2
23100	MCCC1_IPI:IPI00024580.4	R.SEQEFQEQLESAR.R	13	4.7595	0.3477	2	3111	1581.6	790.863	1154	3111	1	20/24	558.64	0.3477	2425	2
23100	RPS3_IPI:IPI00011253.3	K.AELNEFLTR.E	9	3.0419	0.1786	2	3805	1093.33	546.788	1701	3805	1	15/16	699.66	0.1786	1277.6
23100	RPS3_IPI:IPI00011253.3	K.DEILPTTPISEQK.G	13	3.8981	0.3103	2	3404	1471.52	735.888	7961	3404	1	17/24	510.57	0.3103	496	1
23100	RPS3_IPI:IPI00011253.3	K.FVADGIFK.A	8	2.5858	0.1412	2	3824	897.216	448.747	9634	3824	1	2013-11-14	811.8	0.1412	330.4
23100	RPS3_IPI:IPI00011253.3	K.FVDGLM*IHSGDPVNYYVDTAVR.H	22	3.6703	0.3777	3	4596	2485.07	828.734	6501	4596	1	23/84	357.57	0.3777	216.4	1
23100	RPS3_IPI:IPI00011253.3	K.GGKPEPPAM*PQPVPTA.-	16	3.5688	0.3955	2	1965	1590.49	795.403	10515	1965	1	19/30	432.11	0.3955	683.3
23100	RPS3_IPI:IPI00011253.3	K.IM*LPWDPTGK.I	10	2.4232	0.0604	2	4610	1174.11	587.302	3541	4610	1	13/18	439.45	0.0604	590.6	1
23100	RPS3_IPI:IPI00011253.3	R.ELAEDGYSGVEVR.V	13	4.2643	0.3925	2	2744	1424.5	712.339	6949	2744	1	20/24	581.27	0.3925	2070.7
23100	RPS3_IPI:IPI00011253.3	R.ELTAVVQK.R	8	2.2643	0.0996	2	1610	887.268	444.263	4283	1610	1	2013-10-14	-282.43	0.0996	593.8	1
23100	RPS3_IPI:IPI00011253.3	R.FGFPEGSVELYAEK.V	14	3.6121	0.4629	2	4575	1572.72	786.883	1787	4575	1	21/26	-24.64	0.4629	1268.1	1
23100	RPS3_IPI:IPI00011253.3	R.TEIIILATR.T	9	3.2668	0.1458	2	3909	1031.3	515.319	7620	3909	1	15/16	1621.48	0.1458	1656.5
23100	ACTB_IPI:IPI00021439.1	K.DLYANTVLSGGTTM*YPGIADR.M	21	6.1523	0.4546	3	4410	2233.31	744.36	1798	4410	1	37/80	1005.7	0.4546	1791.8	6
23100	ACTB_IPI:IPI00021439.1	K.DLYANTVLSGGTTMYPGIADR.M	21	5.7893	0.3731	2	4809	2215.96	1108.04	4335	4809	1	26/40	402.4	0.3731	1756.6	6
23100	ACTB_IPI:IPI00021439.1	K.QEYDESGPSIVHR.K	13	3.7624	0.4446	3	1930	1518.96	506.239	1004	1930	1	30/48	1489.08	0.4446	2578.4	14
23100	ACTB_IPI:IPI00021439.1	R.GYSFTTTAER.E	10	3.4683	0.4286	2	2394	1133.21	566.767	3124	2394	1	16/18	607.45	0.4286	1496.5	6
23100	ACTB_IPI:IPI00021439.1	R.KDLYANTVLSGGTTM*YPGIADR.M	22	5.9991	0.4303	3	3817	2360.19	787.058	4680	3817	1	37/84	436.74	0.4303	1617.6	6
23100	ACTB_IPI:IPI00021439.1	R.KDLYANTVLSGGTTMYPGIADR.M	22	6.2088	0.2553	3	4178	2344.16	781.726	701	4178	1	38/84	423.13	0.2553	1246.1	6
23100	ACTB_IPI:IPI00021439.1	R.TTGIVM*DSGDGVTHTVPIYEGYALPHAILR.L	30	4.2024	0.4157	3	4735	3198.48	1067.21	126	4735	1	33/116	-352.78	0.4157	713.1	6
23100	ACTB_IPI:IPI00021439.1	R.TTGIVMDSGDGVTHTVPIYEGYALPHAILR.L	30	4.8078	0.3142	3	4843	3185.06	1061.88	1811	4843	1	23/116	454.15	0.3142	477.7	6
23100	ACTB_IPI:IPI00021439.1	R.VAPEEHPVLLTEAPLNPK.A	18	4.933	0.3187	2	3605	1954.98	977.536	1102	3605	1	23/34	468.58	0.3187	1014.6	9
23100	BCKDHA_IPI:IPI00025100.1	K.SM*TLLNTM*DR.I	10	2.9521	0.292	2	1966	1214.01	607.281	6519	1966	1	16/18	375.16	0.292	1275.5	3
23100	BCKDHA_IPI:IPI00025100.1	K.VM*EAFEQAER.K	10	3.8759	0.3163	2	1803	1226.15	613.28	6651	1803	1	17/18	489.08	0.3163	1466.6	2
23100	BCKDHA_IPI:IPI00025100.1	R.AVAENQPFLIEAM*TYR.I	16	4.8349	0.3083	2	4350	1869.97	934.964	9921	4350	1	22/30	562.1	0.3083	1079.1	1
23100	BCKDHA_IPI:IPI00025100.1	R.AVAENQPFLIEAMTYR.I	16	4.5429	0.3833	2	5245	1853.07	926.967	6321	5245	1	19/30	76.17	0.3833	847.6	1
23100	BCKDHA_IPI:IPI00025100.1	R.EAGVLM*YR.D	8	2.5377	0.0934	2	2274	954.878	477.739	961	2274	1	13/14	425.9	0.0934	609.8	3
23100	BCKDHA_IPI:IPI00025100.1	R.GPGYGIM*SIR.V	10	2.3274	0.0791	2	2690	1066.32	533.771	224	2690	1	15/18	-204.26	0.0791	1110.4	3
23100	BCKDHA_IPI:IPI00025100.1	R.GPGYGIMSIR.V	10	2.5208	0.2269	2	3708	1050.16	525.774	786	3708	1	15/18	-358.37	0.2269	1055.1	3
23100	BCKDHA_IPI:IPI00025100.1	R.HFVTISSPLATQIPQAVGAAYAAK.R	24	5.953	0.4341	3	4831	2443.6	814.444	7833	4831	1	40/92	931.94	0.4341	1189.4	3
23100	BCKDHA_IPI:IPI00025100.1	R.VDGNDVFAVYNATK.E	14	5.0347	0.4288	2	4047	1514.37	756.87	5372	4047	1	23/26	1080.15	0.4288	1761.3	2
23100	NUDT5_IPI:IPI00296913.1	K.EQTADGVAVIPVLQR.T	15	4.5384	0.4398	2	4234	1596.48	798.441	972	4234	1	22/28	382.14	0.4398	1322.7	4
23100	NUDT5_IPI:IPI00296913.1	K.HANAKPFEVPFLK.F	13	4.0484	0.3229	3	4168	1499.36	499.945	368	4168	1	25/48	1028.42	0.3229	1324.8	1
23100	NUDT5_IPI:IPI00296913.1	K.HANAKPFEVPFLKF.-	14	4.2607	0.3486	3	5161	1646.2	548.968	4007	5161	1	27/52	796.54	0.3486	1333.8	1
23100	NUDT5_IPI:IPI00296913.1	K.QYIISEELISEGK.W	13	4.1409	0.2921	2	4230	1509.48	754.896	775	4230	1	20/24	458.56	0.2921	1270	5
23100	NUDT5_IPI:IPI00296913.1	K.TTYM*DPTGK.T	9	2.5515	0.1641	2	954	1030.02	515.232	9022	954	1	2013-12-16	547.64	0.1641	585.8	5
23100	NUDT5_IPI:IPI00296913.1	K.TTYMDPTGK.T	9	2.6989	0.3177	2	1657	1014.04	507.234	1834	1657	1	14/16	566.72	0.3177	844	5
23100	NUDT5_IPI:IPI00296913.1	R.ELEEETGYK.G	9	2.321	0.1499	2	1446	1098.29	549.253	3007	1446	1	2013-11-16	718.6	0.1499	643.6	4
23100	NUDT5_IPI:IPI00296913.1	R.KEQTADGVAVIPVLQR.T	16	4.0617	0.2251	3	3769	1725.35	575.328	1989	3769	1	26/60	801.45	0.2251	641.9	4
23100	NUDT5_IPI:IPI00296913.1	R.VYSYALALK.H	9	2.735	0.2443	2	3596	1027.64	514.295	1135	3596	1	13/16	52.74	0.2443	568.7	1
23100	ACTA2_IPI:IPI00008603.1	K.AGFAGDDAPR.A	10	3.4581	0.3147	2	1401	977.298	488.728	5861	1401	1	16/18	870.14	0.3147	1387.7	31
23100	ACTA2_IPI:IPI00008603.1	K.DSYVGDEAQSK.R	11	3.7246	0.0739	2	1130	1199.11	599.765	6291	1130	1	18/20	492.35	0.0739	880	23
23100	ACTA2_IPI:IPI00008603.1	K.DSYVGDEAQSKR.G	12	3.6059	0.1284	2	998	1355.36	677.815	2719	998	1	20/22	547.11	0.1284	1104.9	23
23100	ACTA2_IPI:IPI00008603.1	K.EITALAPSTM*K.I	11	2.6855	0.2209	2	2170	1178.18	589.31	3976	2170	1	17/20	477.37	0.2209	974.9	18
23100	ACTA2_IPI:IPI00008603.1	K.EITALAPSTMK.I	11	2.6558	0.2888	2	2840	1162.22	581.313	2556	2840	1	14/20	519.46	0.2888	637.9	18
23100	ACTA2_IPI:IPI00008603.1	K.QEYDEAGPSIVHR.K	13	2.6465	0.1172	2	2552	1500.42	750.858	10628	2552	1	16/24	-188.8	0.1172	795.4	7
23100	ACTA2_IPI:IPI00008603.1	K.YPIEHGIITNWDDM*EK.I	16	4.3958	0.4	2	3709	1978.46	988.957	4409	3709	1	18/30	787.23	0.4	920.3	13
23100	ACTA2_IPI:IPI00008603.1	K.YPIEHGIITNWDDMEK.I	16	4.2709	0.2033	3	4232	1961.81	654.308	1073	4232	1	29/60	456.87	0.2033	1363.5	13
23100	ACTA2_IPI:IPI00008603.1	R.AVFPSIVGRPR.H	11	3.1116	0.199	2	3255	1199.26	599.856	2332	3255	1	15/20	461.72	0.199	882.2	33
23100	FLNA_IPI:IPI00302592.2	K.ASGPGLNTTGVPASLPVEFTIDAK.D	24	4.3796	0.5002	2	5084	2343.79	1171.62	805	5084	1	20/46	667.37	0.5002	416.7	4
23100	FLNA_IPI:IPI00302592.2	K.SPFSVAVSPSLDLSK.I	15	4.034	0.2831	2	4495	1534.11	767.412	9164	4495	1	19/28	190.6	0.2831	958.4	3
23100	FLNA_IPI:IPI00302592.2	K.VLPTHDASKVKASGPGLNTTGVPASLPVEFTIDAK.D	35	3.1414	0.3164	3	5084	3515.18	1173.3	9297	5084	1	29/136	-770.64	0.3164	412.2	4
23100	FLNA_IPI:IPI00302592.2	K.YGGDEIPFSPYR.V	12	3.9152	0.1523	2	4051	1401.23	700.828	5943	4051	1	18/22	416.55	0.1523	706.5	4
23100	FLNA_IPI:IPI00302592.2	K.YNEQHVPGSPFTAR.V	14	3.6331	0.2129	3	2530	1604.4	534.927	9149	2530	1	25/52	1020.4	0.2129	1061.9	3
23100	FLNA_IPI:IPI00302592.2	R.AEAGVPAEFSIWTR.E	14	2.3648	0.1181	2	4922	1533.83	767.388	1047	4922	1	18/26	42.12	0.1181	658.7	5
23100	FLNA_IPI:IPI00302592.2	R.FGGEHVPNSPFQVTALAGDQPSVQPPLR.S	28	5.0397	0.3407	3	4652	2946.9	982.502	4921	4652	1	34/108	478.4	0.3407	993.4	3
23100	FLNA_IPI:IPI00302592.2	R.IANLQTDLSDGLR.L	13	3.578	0.3448	2	3999	1416.61	708.378	6015	3999	1	19/24	608.34	0.3448	1387.2	4
23100	TUBA4A_IPI:IPI00007750.1	K.EDAANNYAR.G	9	2.8658	0.2251	2	713	1023.98	512.228	810	713	1	14/16	514.52	0.2251	1178.9	27
23100	TUBA4A_IPI:IPI00007750.1	K.VGINYQPPTVVPGGDLAK.V	18	4.2166	0.4728	2	3994	1825.77	912.996	5315	3994	1	23/34	431.97	0.4728	822.2	16
23100	TUBA4A_IPI:IPI00007750.1	R.IHFPLATYAPVISAEK.A	16	4.0047	0.4871	2	4779	1756.95	878.985	1533	4779	1	21/30	-7.33	0.4871	910.3	15
23100	TUBA4A_IPI:IPI00007750.1	R.LISQIVSSITASLR.F	14	3.3263	0.3047	3	5796	1489.96	496.631	1875	5796	1	23/52	1394.83	0.3047	739.3	14
23100	TUBA4A_IPI:IPI00007750.1	R.LSVDYGKK.S	8	1.9693	0.1463	2	1257	909.685	455.256	923	1257	1	2013-10-14	199.48	0.1463	306.9	18
23100	TUBA4A_IPI:IPI00007750.1	R.NLDIERPTYTNLNR.L	14	3.0809	0.251	3	3015	1720.1	573.632	677	3015	1	23/52	710.37	0.251	394.9	18
23100	TUBA4A_IPI:IPI00007750.1	R.QLFHPEQLITGK.E	12	3.3662	0.3286	2	3964	1411.51	705.891	9376	3964	1	16/22	520.94	0.3286	370.2	24
23100	TUBA4A_IPI:IPI00007750.1	R.QLFHPEQLITGKEDAANNYAR.G	21	4.4548	0.2949	3	3933	2416.75	805.74	10529	3933	1	29/80	641.13	0.2949	1133.3	23
23100	ACTBL2_IPI:IPI00003269.1	K.IKIIAPPER.K	9	2.2873	0.1194	2	2235	1037.31	518.829	1005	2235	1	2013-12-16	636.96	0.1194	694.3	17
23100	ACTBL2_IPI:IPI00003269.1	R.DLTDYLM*K.I	8	2.2566	0.244	2	3672	1014.59	507.744	2062	3672	1	2013-12-14	103.4	0.244	521.8	17
23100	ACTBL2_IPI:IPI00003269.1	R.DLTDYLMK.I	8	2.4025	0.2316	2	4426	999.148	499.747	7763	4426	1	2013-12-14	662.44	0.2316	448.4	17
23100	ACTBL2_IPI:IPI00003269.1	R.HQGVM*VGM*GQK.D	11	2.3301	0.148	2	416	1204.09	602.284	763	416	1	15/20	436.52	0.148	739.4	25
23100	ACTBL2_IPI:IPI00003269.1	R.HQGVM*VGMGQK.D	11	2.8678	0.2532	2	1076	1188.22	594.287	10618	1076	1	18/20	549.25	0.2532	1231.5	25
23100	ACTBL2_IPI:IPI00003269.1	R.HQGVMVGM*GQK.D	11	3.2539	0.0542	3	826	1188.62	396.527	1371	826	1	20/40	883.67	0.0542	735.5	25
23100	ACTBL2_IPI:IPI00003269.1	R.HQGVMVGMGQK.D	11	3.231	0.1742	3	1454	1172.88	391.195	6947	1454	1	18/40	1116.42	0.1742	711.4	25
23100	ACTBL2_IPI:IPI00003269.1	R.SYELPDGQVITIGNER.F	16	3.5367	0.1154	2	4680	1793.64	895.95	1801	4680	1	23/30	1531.81	0.1154	1442.1	22
23100	HSPA1A_IPI:IPI00304925.5	K.AQIHDLVLVGGSTR.I	14	2.8517	0.3598	2	3213	1467.98	733.41	9986	3213	1	14/26	1477.44	0.3598	731.7	4
23100	HSPA1A_IPI:IPI00304925.5	K.GGSGSGPTIEEVD.-	13	2.3436	0.151	2	2508	1204.55	602.77	845	2508	1	14/24	17.98	0.151	660.2	5
23100	HSPA1A_IPI:IPI00304925.5	K.HWPFQVINDGDKPK.V	14	3.8984	0.2857	3	3872	1682.14	560.955	10606	3872	1	27/52	764.79	0.2857	1135.5	1
23100	HSPA1A_IPI:IPI00304925.5	K.LLQDFFNGR.D	9	2.9181	0.0653	2	4448	1110.27	555.291	6937	4448	1	14/16	626.25	0.0653	957.7	4
23100	HSPA1A_IPI:IPI00304925.5	K.NQVALNPQNTVFDAK.R	15	4.7635	0.4196	2	3541	1659.56	829.928	4736	3541	1	22/28	430.95	0.4196	1222.3	4
23100	HSPA1A_IPI:IPI00304925.5	K.SAVEDEGLK.G	9	2.4826	0.1337	2	1236	947.93	474.238	4263	1236	1	15/16	487.88	0.1337	1088.6	5
23100	HSPA1A_IPI:IPI00304925.5	R.IINEPTAAAIAYGLDR.T	16	5.4947	0.495	2	4533	1688.98	844.454	7906	4533	1	25/30	636.87	0.495	1740.2	4
23100	HNRNPU_IPI:IPI00479217.1	K.EKPYFPIPEEYTFIQNVPLEDR.V	22	5.8748	0.3817	3	5376	2725.01	908.79	9548	5376	1	29/84	241.26	0.3817	685.9	5
23100	HNRNPU_IPI:IPI00479217.1	K.FIEIAAR.K	7	2.0854	0.0563	2	2782	819.427	410.24	3104	2782	1	2013-11-12	-54.07	0.0563	497.8	5
23100	HNRNPU_IPI:IPI00479217.1	K.NGQDLGVAFK.I	10	2.0262	0.0534	2	2842	1050.12	524.775	9990	2842	1	2013-11-18	1507.89	0.0534	608	5
23100	HNRNPU_IPI:IPI00479217.1	K.SSGPTSLFAVTVAPPGAR.Q	18	3.6614	0.3751	2	4629	1715.8	857.96	5437	4629	1	21/34	520.54	0.3751	928.9	4
23100	HNRNPU_IPI:IPI00479217.1	K.YNILGTNTIM*DK.M	12	3.9786	0.2533	2	3476	1398.64	699.85	8557	3476	1	19/22	-37.29	0.2533	1340.1	5
23100	HNRNPU_IPI:IPI00479217.1	R.NFILDQTNVSAAAQR.R	15	5.3597	0.2867	2	3744	1649.76	824.426	10291	3744	1	25/28	1163.94	0.2867	3303.4	5
23100	DSG2_IPI:IPI00028931.2	K.GITEPPFGIFVFNK.D	14	4.1592	0.3254	2	5637	1566.66	783.422	402	5637	1	19/26	528.36	0.3254	718.7
23100	DSG2_IPI:IPI00028931.2	K.LEDRDNWISVDSVTSEIK.L	18	3.3783	0.2587	3	4469	2107.04	702.683	5868	4469	1	28/68	478.1	0.2587	1068.6
23100	DSG2_IPI:IPI00028931.2	K.VTQEIVTER.S	9	2.9581	0.2731	2	1609	1075.06	537.793	2772	1609	1	15/16	449.82	0.2731	1271
23100	DSG2_IPI:IPI00028931.2	K.VVPSFLPVDQGGSLVGR.N	17	3.6591	0.3065	2	4770	1727.98	863.978	1854	4770	1	23/32	594.96	0.3065	1204.9
23100	DSG2_IPI:IPI00028931.2	R.ILDVNDNIPVVENK.V	14	4.4887	0.44	2	3820	1582.49	791.428	4155	3820	1	21/26	407.22	0.44	1236.7
23100	DSG2_IPI:IPI00028931.2	R.IVSLEPAYPPVFYLNK.D	16	3.7895	0.2045	2	5315	1851.61	925.509	2892	5315	1	18/30	862.7	0.2045	672.7
23100	MYO1C_IPI:IPI00010418.5	K.GEELLSPLNLEQAAYAR.D	17	4.6664	0.4171	2	5043	1875.64	937.486	860	5043	1	24/32	892.7	0.4171	1342.6	2
23100	MYO1C_IPI:IPI00010418.5	K.M*SLLQLVEILQSK.E	13	4.6563	0.3724	2	5896	1517.97	759.434	8120	5896	1	22/24	72.34	0.3724	3252.7	3
23100	MYO1C_IPI:IPI00010418.5	K.YLGLLENLR.V	9	3.2199	0.2466	2	4827	1090.51	545.816	10624	4827	1	14/16	-104.89	0.2466	765	3
23100	MYO1C_IPI:IPI00010418.5	R.DGTIDFTPGSELLITK.A	16	4.38	0.3877	2	4901	1707.83	853.946	2185	4901	1	21/30	554.7	0.3877	823.2	3
23100	MYO1C_IPI:IPI00010418.5	R.LLSVEGSTLR.E	10	1.8469	0.0872	2	2997	1074.44	537.811	6295	2997	1	2013-11-18	-165.54	0.0872	355.9	2
23100	MYO1C_IPI:IPI00010418.5	R.QLLLTPNAVVIVEDAK.V	16	3.3272	0.221	2	5135	1723.89	862.004	1986	5135	1	17/30	513.79	0.221	486.4	3
23100	RPS4X_IPI:IPI00217030.1	K.DANGNSFATR.L	10	2.7208	0.3326	2	1118	1052.51	526.741	220	1118	1	15/18	29.83	0.3326	883.3	3
23100	RPS4X_IPI:IPI00217030.1	R.HPGSFDVVHVK.D	11	3.4563	0.3532	3	2230	1222.24	407.884	8107	2230	1	20/40	496.28	0.3532	872.8	2
23100	RPS4X_IPI:IPI00217030.1	R.LSNIFVIGK.G	9	2.7744	0.147	2	4246	992.246	495.803	2394	4246	1	14/16	1662.27	0.147	1192.4	1
23100	RPS4X_IPI:IPI00217030.1	R.LTIAEER.D	7	2.1221	0.0902	2	1689	832.021	416.232	9077	1689	1	2013-09-12	677.7	0.0902	424.3	1
23100	RPS4X_IPI:IPI00217030.1	R.TDITYPAGFM*DVISIDK.T	17	4.9989	0.3544	2	4900	1902.85	951.464	8759	4900	1	22/32	487.07	0.3544	705.7	1
23100	RPS4X_IPI:IPI00217030.1	R.TDITYPAGFMDVISIDK.T	17	4.2423	0.4398	2	5495	1886.93	943.466	4459	5495	1	17/32	534.69	0.4398	384.7	1
23100	HSPA9_IPI:IPI00007765.5	K.DAGQISGLNVLR.V	12	3.5856	0.2606	2	3931	1244.29	621.844	5761	3931	1	19/22	1295.22	0.2606	1028.5	1
23100	HSPA9_IPI:IPI00007765.5	K.LLGQFTLIGIPPAPR.G	15	3.2648	0.1431	2	5372	1594.72	796.98	5024	5372	1	17/28	1112.09	0.1431	640.6	1
23100	HSPA9_IPI:IPI00007765.5	K.LYSPSQIGAFVLMK.M	14	2.8593	0.2109	2	5403	1554.79	777.423	5912	5403	1	16/26	609.17	0.2109	958.6
23100	HSPA9_IPI:IPI00007765.5	K.VLENAEGAR.T	9	2.774	0.1279	2	915	958.777	479.751	9601	915	1	14/16	294.63	0.1279	767.2
23100	HSPA9_IPI:IPI00007765.5	K.VQQTVQDLFGR.A	11	2.6432	0.1284	2	3871	1291.39	645.844	8225	3871	1	17/20	548.61	0.1284	1388.1	1
23100	HSPA9_IPI:IPI00007765.5	R.AQFEGIVTDLIR.R	12	3.8508	0.339	2	5213	1361.87	681.375	4992	5213	1	19/22	95.85	0.339	1691	1
23100	SLC25A5_IPI:IPI00007188.5	K.DFLAGGVAAAISK.T	13	3.8032	0.2021	2	4467	1222.34	610.338	476	4467	1	21/24	2187.27	0.2021	2293.3
23100	SLC25A5_IPI:IPI00007188.5	K.EQGVLSFWR.G	9	2.4213	0.1746	2	4842	1122.18	561.291	11088	4842	1	14/16	542.57	0.1746	683.9	2
23100	SLC25A5_IPI:IPI00007188.5	K.GAWSNVLR.G	8	2.5156	0.0529	2	3430	903.171	451.746	3086	3430	1	2013-11-14	760.34	0.0529	822.1	2
23100	SLC25A5_IPI:IPI00007188.5	K.TAVAPIER.V	8	2.3477	0.0547	2	1385	857.026	428.748	8458	1385	1	2013-10-14	627.07	0.0547	608.7	4
23100	SLC25A5_IPI:IPI00007188.5	R.AAYFGIYDTAK.G	11	3.5595	0.457	2	3815	1220.27	610.303	1247	3815	1	17/20	551.57	0.457	1149.5
23100	SLC25A5_IPI:IPI00007188.5	R.YFPTQALNFAFK.D	12	3.7681	0.3975	2	5257	1447.46	723.874	700	5257	1	20/22	497.9	0.3975	1206	5
23100	HADHB_IPI:IPI00022793.5	K.AQDEGLLSDVVPFK.V	14	2.8713	0.2957	2	5072	1518.45	759.396	1336	5072	1	17/26	436.66	0.2957	502.7
23100	HADHB_IPI:IPI00022793.5	K.DQLLLGPTYATPK.V	13	3.2386	0.1663	2	3859	1417.36	708.89	733	3859	1	18/24	417.01	0.1663	1153.2	1
23100	HADHB_IPI:IPI00022793.5	K.KAQDEGLLSDVVPFKVPGK.D	19	3.3202	0.1299	3	4623	2028.26	676.377	2361	4623	1	24/72	561.96	0.1299	459.5
23100	HADHB_IPI:IPI00022793.5	R.LAAAFAVSR.L	9	3.2471	0.0646	2	2726	906.068	453.264	1809	2726	1	15/16	604.85	0.0646	1284.5	1
23100	HADHB_IPI:IPI00022793.5	R.NVVVVDGVR.T	9	2.1524	0.0878	2	2276	957.167	478.78	2468	2276	1	14/16	642.16	0.0878	709.3	4
23100	HADHB_IPI:IPI00022793.5	R.TPFLLSGTSYK.D	11	3.0432	0.2331	2	4039	1213.58	607.327	3791	4039	1	16/20	-54.3	0.2331	1112.5	4
23100	RPS9_IPI:IPI00221088.5	K.IEDFLER.R	7	2.8076	0.131	2	3391	922.182	461.237	3	3391	1	2013-11-12	774.73	0.131	514.5	5
23100	RPS9_IPI:IPI00221088.5	K.LDYILGLK.I	8	2.7814	0.1429	2	4364	934.37	467.784	6997	4364	1	2013-12-14	-203.13	0.1429	629.1	5
23100	RPS9_IPI:IPI00221088.5	K.LIGEYGLR.N	8	2.7315	0.1903	2	3042	920.679	460.764	4545	3042	1	2013-12-14	172.67	0.1903	408.1	4
23100	RPS9_IPI:IPI00221088.5	K.QVVNIPSFIVR.L	11	2.7314	0.1944	2	4824	1272.45	636.377	5516	4824	1	15/20	550.4	0.1944	503.2	2
23100	RPS9_IPI:IPI00221088.5	R.IGVLDEGK.M	8	2.4573	0.1876	2	2067	831.218	415.735	7552	2067	1	2013-11-14	910.33	0.1876	804.4	5
23100	RPS9_IPI:IPI00221088.5	R.LFEGNALLR.R	9	2.6984	0.1942	2	3810	1032.6	516.795	1705	3810	1	2013-12-16	18.18	0.1942	502.7	3
23100	TUBB_IPI:IPI00011654.2	K.M*AVTFIGNSTAIQELFK.R	17	5.7283	0.5355	2	5546	1886.69	943.49	3701	5546	1	27/32	381.1	0.5355	1948.5	5
23100	TUBB_IPI:IPI00011654.2	R.AILVDLEPGTM*DSVR.S	15	4.2061	0.2888	2	4050	1633.6	816.419	2910	4050	1	20/28	1082.94	0.2888	840.8	7
23100	TUBB_IPI:IPI00011654.2	R.AILVDLEPGTMDSVR.S	15	3.9559	0.2159	2	4558	1617.91	808.422	9162	4558	1	20/28	1282.05	0.2159	771.5	7
23100	TUBB_IPI:IPI00011654.2	R.ALTVPELTQQVFDAK.N	15	2.2541	0.1741	2	5040	1661.95	830.451	2028	5040	1	2013-11-28	1236.56	0.1741	157.8	4
23100	TUBB_IPI:IPI00011654.2	R.ISVYYNEATGGK.Y	12	3.3007	0.3924	2	2549	1302.28	651.322	6695	2549	1	18/22	494.06	0.3924	1110.8	3
23100	RPS2_IPI:IPI00013485.3	K.ATFDAISK.T	8	2.7135	0.2089	2	2037	853.072	426.727	1997	2037	1	2013-12-14	733.37	0.2089	484.6	10
23100	RPS2_IPI:IPI00013485.3	K.SLEEIYLFSLPIK.E	13	4.7696	0.4249	2	5722	1552.56	776.437	4065	5722	1	19/24	449.64	0.4249	1852.4	8
23100	RPS2_IPI:IPI00013485.3	K.SPYQEFTDHLVK.T	12	3.4354	0.0904	3	3875	1465.9	488.577	1730	3875	1	25/44	1487.76	0.0904	1156	5
23100	RPS2_IPI:IPI00013485.3	K.TYSYLTPDLWK.E	11	3.4905	0.3995	2	4805	1387.47	693.851	1055	4805	1	16/20	561.5	0.3995	1017	9
23100	RPS2_IPI:IPI00013485.3	R.GTGIVSAPVPK.K	11	2.8948	0.3537	2	2247	1026.18	513.303	6185	2247	1	15/20	566.06	0.3537	676.5	8
23100	PCCB_IPI:IPI00007247.4	K.DTSYLFITGPDVVK.S	14	4.6401	0.459	2	4871	1555.83	777.906	327	4871	1	21/26	657.95	0.459	1544	3
23100	PCCB_IPI:IPI00007247.4	K.FANPFPAAVR.G	10	2.1082	0.1973	2	3891	1091.22	545.296	3886	3891	1	14/18	1502.69	0.1973	525.4	1
23100	PCCB_IPI:IPI00007247.4	K.LLYAFAEATVPK.V	12	3.9	0.3637	2	4494	1323.32	661.871	3449	4494	1	19/22	442.21	0.3637	1712.3	1
23100	PCCB_IPI:IPI00007247.4	K.NIIVGFAR.M	8	1.9119	0.1681	2	3570	889.91	445.266	935	3570	1	2013-10-14	432.21	0.1681	290.5	2
23100	PCCB_IPI:IPI00007247.4	R.LVPELDTIVPLESTK.A	15	2.9286	0.4618	2	4973	1653.39	827.469	9779	4973	1	17/28	-328.23	0.4618	545.8	2
23100	RPS8_IPI:IPI00216587.9	K.ISSLLEEQFQQGK.L	13	4.9313	0.3657	2	3796	1507.76	753.894	7868	3796	1	19/24	650.9	0.3657	1753.6	2
23100	RPS8_IPI:IPI00216587.9	K.LTPEEEEILNK.K	11	3.0768	0.2084	2	3109	1315.45	657.843	3051	3109	1	16/20	589.07	0.2084	475.3	3
23100	RPS8_IPI:IPI00216587.9	R.ADGYVLEGK.E	9	2.7545	0.255	2	2008	952.238	476.243	9302	2008	1	14/16	797.85	0.255	1020.4	2
23100	RPS8_IPI:IPI00216587.9	R.IIDVVYNASNNELVR.T	15	4.8864	0.4079	2	4031	1719.68	859.957	9034	4031	1	24/28	448.33	0.4079	2414.4	2
23100	TUBA1C_IPI:IPI00166768.3	K.DVNAAIATIK.T	10	3.1712	0.2284	2	3082	1016.2	508.293	3125	3082	1	16/18	616.58	0.2284	1196.9	9
23100	TUBA1C_IPI:IPI00166768.3	K.EIIDLVLDR.I	9	2.9782	0.0777	2	4890	1086.11	543.314	970	4890	1	15/16	454.46	0.0777	1106.8	8
23100	TUBA1C_IPI:IPI00166768.3	K.TIGGGDDSFNTFFSETGAGK.H	20	5.5289	0.5434	2	4834	2009.52	1004.45	278	4834	1	26/38	810.51	0.5434	2404.5	14
23100	TUBA1C_IPI:IPI00166768.3	R.AVFVDLEPTVIDEVR.T	15	3.5373	0.3009	2	5144	1702.79	851.457	1237	5144	1	18/28	519.57	0.3009	690	9
23100	RPS6_IPI:IPI00021840.1	K.DIPGLTDTTVPR.R	12	3.1764	0.2292	2	3648	1284.54	642.843	10087	3648	1	17/22	-111.22	0.2292	767.7	2
23100	RPS6_IPI:IPI00021840.1	K.LIEVDDER.K	8	2.9023	0.2154	2	1947	988.407	494.751	1280	1947	1	13/14	-87.92	0.2154	605	1
23100	RPS6_IPI:IPI00021840.1	K.NKEEAAEYAK.L	10	2.9334	0.2829	2	637	1152.49	576.78	2568	637	1	2013-12-18	-51.11	0.2829	484.3	1
23100	RPS6_IPI:IPI00021840.1	R.M*ATEVAADALGEEWK.G	15	5.1673	0.4384	2	3941	1637.65	818.88	2322	3941	1	25/28	547.19	0.4384	2595.5	2
23100	NPM1_IPI:IPI00220740.1	K.GPSSVEDIK.A	9	2.5468	0.2368	2	1443	932.081	466.24	1972	1443	1	2013-12-16	652.8	0.2368	805.2	2
23100	NPM1_IPI:IPI00220740.1	K.M*SVQPTVSLGGFEITPPVVLR.L	21	4.9949	0.5038	2	5545	2244.02	1122.11	1109	5545	1	25/40	360.33	0.5038	1636.1	2
23100	NPM1_IPI:IPI00220740.1	K.MSVQPTVSLGGFEITPPVVLR.L	21	2.1082	0.2124	2	5541	2225.32	1114.11	4258	5541	1	15/40	-849.32	0.2124	296.3	2
23100	NPM1_IPI:IPI00220740.1	R.M*TDQEAIQDLWQWR.K	14	4.3843	0.3841	2	5325	1836.65	918.423	4562	5325	1	22/26	441.7	0.3841	2450.4	2
23100	HSPA1L_IPI:IPI00301277.1	K.AFYPEEISSM*VLTK.L	14	3.6724	0.4099	2	4501	1631.62	815.905	4185	4501	1	21/26	498.87	0.4099	1357.9	4
23100	HSPA1L_IPI:IPI00301277.1	K.AKIHDIVLVGGSTR.I	14	2.8517	0.3598	2	3213	1467.98	733.428	9987	3213	1	14/26	1452.59	0.3598	731.7	3
23100	HSPA1L_IPI:IPI00301277.1	K.DAGVIAGLNVLR.I	12	3.8221	0.2649	2	4662	1198.46	599.351	4096	4662	1	21/22	640.83	0.2649	1903.3	7
23100	HSPA1L_IPI:IPI00301277.1	K.NALESYAFNM*K.S	11	3.538	0.3298	2	3341	1304.05	652.303	563	3341	1	18/20	348.98	0.3298	1690.4	9
23100	DLD_IPI:IPI00015911.1	K.ADGGTQVIDTK.N	11	3.2975	0.3264	2	1212	1106.13	552.78	11024	1212	1	16/20	1426	0.3264	1122	1
23100	DLD_IPI:IPI00015911.1	K.NLGLEELGIELDPR.G	14	4.6904	0.3398	2	5314	1568.77	784.42	9603	5314	1	22/26	597.23	0.3398	2261	2
23100	DLD_IPI:IPI00015911.1	K.SEEQLKEEGIEYK.V	13	3.5264	0.3389	3	2100	1581.14	527.926	1363	2100	1	22/48	-390.75	0.3389	698.7	2
23100	DLD_IPI:IPI00015911.1	R.EANLAASFGK.S	10	1.9658	0.1034	2	2786	1007.37	504.261	2421	2786	1	2013-12-18	-146.43	0.1034	561.8	2
23100	TUBB1_IPI:IPI00006510.1	K.IREEYPDR.I	8	2.9642	0.1549	2	1039	1078.06	539.27	4820	1039	1	2013-12-14	491.92	0.1549	756.5	16
23100	TUBB1_IPI:IPI00006510.1	K.LAVNM*VPFPR.L	10	3.872	0.2798	2	3736	1161.22	580.318	2225	3736	1	17/18	1374.82	0.2798	1231.3	30
23100	TUBB1_IPI:IPI00006510.1	K.LAVNMVPFPR.L	10	3.2122	0.0671	2	4411	1146.52	572.321	3833	4411	1	15/18	2518.21	0.0671	842.3	30
23100	TUBB1_IPI:IPI00006510.1	R.FPGQLNADLR.K	10	2.9438	0.124	2	3252	1130.55	565.801	3299	3252	1	16/18	-35.62	0.124	937.4	30
23100	PRPH_IPI:IPI00013164.4	K.LLEGEESR.I	8	2.6229	0.0652	2	1162	932.997	466.738	11126	1162	1	13/14	566.64	0.0652	601.4	15
23100	PRPH_IPI:IPI00013164.4	K.M*ALDIEIATYR.K	11	3.7791	0.2045	2	4107	1312.44	656.334	11237	4107	1	18/20	595.24	0.2045	1715.1	2
23100	PRPH_IPI:IPI00013164.4	K.NLQEAEEWYK.S	10	3.4343	0.2539	2	3544	1310.33	655.307	6094	3544	1	15/18	556.48	0.2539	1176.9	3
23100	PRPH_IPI:IPI00013164.4	R.KLLEGEESR.I	9	3.1314	0.1392	2	1094	1060.43	530.785	10306	1094	1	14/16	-124.57	0.1392	1066.5	11
23100	UBC_IPI:IPI00179330.6	K.EGIPPDQQR.L	9	1.8304	0.0929	2	955	1039.5	520.262	9991	955	1	2013-10-16	-20.24	0.0929	235.4	70
23100	UBC_IPI:IPI00179330.6	K.ESTLHLVLR.L	9	2.9072	0.0908	2	3175	1068.13	534.314	4758	3175	1	13/16	481.48	0.0908	547.6	65
23100	UBC_IPI:IPI00179330.6	K.TITLEVEPSDTIENVK.A	16	4.9739	0.3432	2	4011	1789.7	894.467	1021	4011	1	22/30	993.99	0.3432	927.9	69
23100	UBC_IPI:IPI00179330.6	R.TLSDYNIQK.E	9	2.9005	0.1238	2	2069	1082.08	541.28	3927	2069	1	14/16	492.42	0.1238	483.3	65
23100	NCL_IPI:IPI00444262.3	K.EVFEDAAEIR.L	10	2.5715	0.1529	2	3099	1179.58	589.788	6176	3099	1	14/18	858.39	0.1529	938.6	3
23100	NCL_IPI:IPI00444262.3	K.NDLAVVDVR.I	9	3.038	0.1861	2	2878	1001.37	500.775	8482	2878	1	15/16	824.24	0.1861	1667.8	2
23100	NCL_IPI:IPI00444262.3	K.TGISDVFAK.N	9	2.3858	0.1498	2	3435	938.056	469.253	10945	3435	1	13/16	593.98	0.1498	487.3	2
23100	NCL_IPI:IPI00444262.3	K.VEGTEPTTAFNLFVGNLNFNK.S	21	4.1039	0.3118	3	5698	2313.4	771.39	3604	5698	1	30/80	538.03	0.3118	816.5	2
23100	PPP2R1A_IPI:IPI00168184.8	K.IGPILDNSTLQSEVKPILEK.L	20	3.5292	0.3611	3	4706	2196.71	732.082	6631	4706	1	25/76	1128.74	0.3611	611	5
23100	PPP2R1A_IPI:IPI00168184.8	K.VLELDNVK.S	8	2.3152	0.121	2	2771	930.258	465.269	4160	2771	1	2013-10-14	782.41	0.121	342.5	4
23100	PPP2R1A_IPI:IPI00168184.8	R.MAGDPVANVR.F	10	1.9616	0.0707	2	1923	1029.09	515.261	7138	1923	1	2013-12-18	-409.17	0.0707	558.4	5
23100	PPP2R1A_IPI:IPI00168184.8	R.QLSQSLLPAIVELAEDAK.W	18	4.2757	0.3199	2	5974	1925.7	963.033	6272	5974	1	19/34	335.6	0.3199	512.8	9
23100	USP9X_IPI:IPI00003964.4	K.ALTLQDLDNIWAAQAGK.H	17	4.2068	0.358	2	5565	1828.99	914.484	3741	5565	1	19/32	564.81	0.358	1335.9	3
23100	USP9X_IPI:IPI00003964.4	K.EIYTNLGPR.L	9	2.2751	0.2185	2	2595	1063.3	531.783	10703	2595	1	2013-11-16	702.24	0.2185	525.5	3
23100	USP9X_IPI:IPI00003964.4	K.SGGLPLVLSMLTR.N	13	3.1877	0.1901	2	5849	1344.57	672.389	1388	5849	1	19/24	597.64	0.1901	913.7	1
23100	USP9X_IPI:IPI00003964.4	K.VLGGSFADQK.I	10	1.9473	0.0766	2	2176	1022.02	511.269	288	2176	1	2013-12-18	477.75	0.0766	303	3
23100	PRDX1_IPI:IPI00000874.1	K.ADEGISFR.G	8	2.6147	0.1288	2	2446	894.408	447.719	8515	2446	1	2013-12-14	-26.05	0.1288	805.6	2
23100	PRDX1_IPI:IPI00000874.1	R.LVQAFQFTDK.H	10	3.2183	0.2586	2	3762	1197.24	598.819	11217	3762	1	16/18	505.87	0.2586	1159.2	2
23100	PRDX1_IPI:IPI00000874.1	R.QITVNDLPVGR.S	11	3.1669	0.2835	2	3403	1212.46	606.341	6967	3403	1	16/20	648.44	0.2835	953	4
23100	PRDX1_IPI:IPI00000874.1	R.TIAQDYGVLK.A	10	2.2493	0.1593	2	3102	1108.25	554.306	8364	3102	1	14/18	578.71	0.1593	498.7	1
23100	RPL31_IPI:IPI00026302.3	K.EM*GTPDVR.I	8	1.6521	0.0532	2	794	920.405	460.711	7289	794	1	2013-09-14	-9.66	0.0532	362.8	12
23100	RPL31_IPI:IPI00026302.3	K.LYTLVTYVPVTTFK.N	14	4.3139	0.0573	2	5166	1645.58	822.966	6523	5166	1	20/26	398.93	0.0573	1417.3	7
23100	RPL31_IPI:IPI00026302.3	K.NLQTVNVDEN.-	10	1.915	0.0961	2	2278	1146.13	573.275	8300	2278	1	13/18	507.91	0.0961	702.3	1
23100	RPL31_IPI:IPI00026302.3	R.SAINEVVTR.E	9	3.026	0.1772	2	2047	988.578	494.775	7070	2047	1	15/16	36.47	0.1772	1281.5	9
23100	RPS3A_IPI:IPI00419880.6	K.APAM*FNIR.N	8	1.9737	0.0552	2	2540	935.429	468.242	7746	2540	1	2013-12-14	-50.02	0.0552	812.3	3
23100	RPS3A_IPI:IPI00419880.6	K.APAMFNIR.N	8	2.2217	0.2122	2	3520	920.193	460.245	10331	3520	1	13/14	772.76	0.2122	608.7	3
23100	RPS3A_IPI:IPI00419880.6	K.TTDGYLLR.L	8	3.0129	0.2194	2	2619	939.33	469.751	3573	2619	1	2013-12-14	890.1	0.2194	546.9	3
23100	RPS3A_IPI:IPI00419880.6	R.KTSYAQHQQVR.Q	11	3.5307	0.2732	3	710	1346.82	449.237	206	710	1	21/40	837.2	0.2732	822.3	2
23100	SFPQ_IPI:IPI00010740.1	K.ISDSEGFK.A	8	1.6287	0.1265	2	1364	883.057	441.714	9602	1364	1	2013-08-14	721.83	0.1265	269.7	1
23100	SFPQ_IPI:IPI00010740.1	R.AVVIVDDR.G	8	2.2822	0.1448	2	1958	886.579	443.753	10660	1958	1	2013-12-14	90.28	0.1448	900	6
23100	SFPQ_IPI:IPI00010740.1	R.FGQGGAGPVGGQGPR.G	15	2.8147	0.1466	2	1709	1342.52	671.337	10164	1709	1	20/28	639.95	0.1466	1499
23100	SFPQ_IPI:IPI00010740.1	R.LFVGNLPADITEDEFKR.L	17	3.7196	0.2398	3	4776	1965.26	655.342	8602	4776	1	24/64	637.4	0.2398	515.2	1
23100	SERBP1_IPI:IPI00410693.3	K.SAAQAAAQTNSNAAGK.Q	16	5.1457	0.428	2	678	1461.55	730.858	2805	678	1	23/30	575.87	0.428	2081.6	3
23100	SERBP1_IPI:IPI00410693.3	R.FDQLFDDESDPFEVLK.A	16	5.6316	0.2732	2	5513	1945.65	972.449	2209	5513	1	24/30	906.94	0.2732	2218.6	3
23100	SERBP1_IPI:IPI00410693.3	R.RPDQQLQGEGK.I	11	3.3241	0.2735	2	779	1256.22	628.323	655	779	1	15/20	461.23	0.2735	682.4	3
23100	EEF1A1_IPI:IPI00025447.8	K.YYVTIIDAPGHR.D	12	3.1175	0.3167	3	3370	1405.86	468.914	9910	3370	1	21/44	808.51	0.3167	698.5	3
23100	EEF1A1_IPI:IPI00025447.8	R.VETGVLKPGM*VVTFAPVNVTTEVK.S	24	4.5503	0.2468	3	4473	2532.8	844.464	4014	4473	1	30/92	559.49	0.2468	518.8	3
23100	EEF1A1_IPI:IPI00025447.8	R.VETGVLKPGMVVTFAPVNVTTEVK.S	24	4.7788	0.3818	3	4820	2516.72	839.133	7045	4820	1	30/92	531.59	0.3818	543.9	3
23100	GAPDH_IPI:IPI00219018.7	K.LISWYDNEFGYSNR.V	14	4.2271	0.4683	2	4736	1764.54	882.405	5195	4736	1	20/26	421.05	0.4683	1623.3	4
23100	GAPDH_IPI:IPI00219018.7	K.LVINGNPITIFQER.D	14	3.5657	0.3947	2	5115	1614.82	807.454	4132	5115	1	21/26	570.52	0.3947	1419.1	5
23100	GAPDH_IPI:IPI00219018.7	R.GALQNIIPASTGAAK.A	15	3.7196	0.2482	2	3593	1412.64	706.399	1062	3593	1	18/28	602.12	0.2482	646.6	5
23100	CORO1C_IPI:IPI00798401.2	R.AIFLADGNVFTTGFSR.M	16	5.3956	0.4278	2	5286	1717.51	858.441	7499	5286	1	24/30	950.26	0.4278	2234.5	1
23100	CORO1C_IPI:IPI00798401.2	R.QLALWNPK.N	8	2.0271	0.1588	2	3799	970.356	485.279	8712	3799	1	2013-10-14	829.77	0.1588	380.6	1
23100	CORO1C_IPI:IPI00798401.2	R.YFEITDESPYVHYLNTFSSK.E	20	4.0335	0.3496	3	5124	2441.97	814.05	7577	5124	1	34/76	752.18	0.3496	1319	1
23100	HSPA5_IPI:IPI00003362.2	K.TFAPEEISAMVLTK.M	14	2.2832	0.243	2	5145	1536.2	768.903	11115	5145	1	19/26	-386.21	0.243	1282
23100	HSPA5_IPI:IPI00003362.2	R.IINEPTAAAIAYGLDK.R	16	5.0641	0.4362	2	4450	1660.78	830.451	8340	4450	1	25/30	533.78	0.4362	1520.5	8
23100	HSPA5_IPI:IPI00003362.2	R.VEIIANDQGNR.I	11	3.7111	0.2353	2	1746	1228.67	614.818	1746	1746	1	18/20	34.78	0.2353	1635.2	15
23100	PARP1_IPI:IPI00449049.5	K.AEPVEVVAPR.G	10	2.8502	0.1822	2	2227	1067.18	533.798	3789	2227	1	15/18	552.74	0.1822	814.6
23100	PARP1_IPI:IPI00449049.5	R.TTNFAGILSQGLR.I	13	3.0778	0.2843	2	4872	1378.64	689.378	3703	4872	1	16/24	645.58	0.2843	813.1
23100	PARP1_IPI:IPI00449049.5	R.VVSEDFLQDVSASTK.S	15	5.0371	0.559	2	4339	1625.71	812.907	4342	4339	1	21/28	557.84	0.559	2100.8
23100	RPL7A_IPI:IPI00299573.1	K.VPPAINQFTQALDR.Q	14	2.6103	0.1886	2	4764	1570.71	785.423	7728	4764	1	17/26	557.52	0.1886	941.3	3
23100	RPL7A_IPI:IPI00299573.1	R.AGVNTVTTLVENK.K	13	3.7442	0.3272	2	3327	1346.48	673.37	3827	3327	1	20/24	553.67	0.3272	1366.3	4
23100	RPL7A_IPI:IPI00299573.1	R.LKVPPAINQFTQALDR.Q	16	4.6078	0.2706	3	4984	1812.87	604.344	1169	4984	1	30/60	1023.92	0.2706	1670.2	3
23100	RPL7_IPI:IPI00030179.3	K.EANNFLWPFK.L	10	2.842	0.1274	2	5397	1267.46	633.319	1020	5397	1	13/18	1444.11	0.1274	908.7	8
23100	RPL7_IPI:IPI00030179.3	R.IALTDNALIAR.S	11	3.562	0.2968	2	3755	1170.59	585.846	1298	3755	1	19/20	-80.62	0.2968	1693.2	7
23100	RPL7_IPI:IPI00030179.3	R.IVEPYIAWGYPNLK.S	14	3.5716	0.331	2	5075	1662.82	831.948	3191	5075	1	19/26	-40.68	0.331	1388.7	6
23100	CORO1C_IPI:IPI00797709.1	K.KTTDTASVQNEAK.L	13	3.6854	0.1525	3	658	1393.99	464.904	4031	658	1	19/48	926.05	0.1525	619.2	2
23100	CORO1C_IPI:IPI00797709.1	K.NADPILISLK.H	10	2.8124	0.2936	2	4218	1083.82	542.324	3545	4218	1	15/18	167.3	0.2936	733.9	2
23100	CORO1C_IPI:IPI00797709.1	K.TTDTASVQNEAK.L	12	3.3182	0.1827	2	862	1264.39	632.804	8618	862	1	17/22	-167.41	0.1827	1095.2	2
23100	EEF2_IPI:IPI00186290.6	K.EGIPALDNFLDKL.-	13	3.7755	0.4108	2	5946	1445.63	722.888	2330	5946	1	19/24	596.01	0.4108	866	1
23100	EEF2_IPI:IPI00186290.6	K.GEGQLGPAER.A	10	3.3932	0.1618	2	1140	1014.11	507.254	9699	1140	1	14/18	603.15	0.1618	665.4	1
23100	EEF2_IPI:IPI00186290.6	R.VFSGLVSTGLK.V	11	2.5764	0.2571	2	3758	1107.66	554.324	4797	3758	1	15/20	17.24	0.2571	833.6
23100	RPS24_IPI:IPI00029750.1	K.QM*VIDVLHPGK.A	11	3.0651	0.1751	3	2892	1253.73	418.229	1128	2892	1	20/40	845.37	0.1751	1146.5	4
23100	RPS24_IPI:IPI00029750.1	K.TTGFGM*IYDSLDYAK.K	15	4.6823	0.4422	2	4655	1698.92	849.39	2678	4655	1	21/28	674.26	0.4422	1546.4	4
23100	RPS24_IPI:IPI00029750.1	R.KFM*TNR.L	6	1.9361	0.0809	2	26	813.98	406.708	8243	26	1	2013-08-10	1932.89	0.0809	285.9	4
23100	GNB2_IPI:IPI00003348.3	K.LIIWDSYTTNK.V	11	3.4023	0.2378	2	4325	1353.87	677.356	1417	4325	1	17/20	119.29	0.2378	1157.7	10
23100	GNB2_IPI:IPI00003348.3	R.AGVLAGHDNR.V	10	3	0.1689	2	756	1009.8	505.262	994	756	1	15/18	277.23	0.1689	1133.4	6
23100	GNB2_IPI:IPI00003348.3	R.LLVSASQDGK.L	10	3.1411	0.2577	2	1582	1017.56	509.282	5803	1582	1	16/18	-0.75	0.2577	874.1	12
23100	MYO1B_IPI:IPI00376344.3	K.SEVPLVDVTK.V	10	2.4035	0.1853	2	3164	1087.18	543.806	1941	3164	1	2013-12-18	526.54	0.1853	344.5	4
23100	MYO1B_IPI:IPI00376344.3	K.SSALVIQSYIR.G	11	2.7155	0.0754	2	4171	1237.7	618.851	10629	4171	1	16/20	816.3	0.0754	1335.7	2
23100	MYO1B_IPI:IPI00376344.3	R.IFLLTNNNLLLADQK.S	15	4.063	0.253	2	5280	1731.62	865.496	3303	5280	1	19/28	947.91	0.253	1551.7	4
23100	EFHD1_IPI:IPI00031091.3	K.EVDEDFDGK.L	9	2.0186	0.1595	2	1677	1053.98	527.222	6680	1677	1	2013-11-16	516.95	0.1595	523.8	3
23100	EFHD1_IPI:IPI00031091.3	R.DGFIDLMELK.L	10	2.4075	0.1173	2	5501	1180.8	590.8	5494	5501	1	2013-12-18	174.28	0.1173	553.2	3
23100	EFHD1_IPI:IPI00031091.3	R.VFNPYTEFPEFSR.R	13	3.9643	0.3304	2	5004	1634.4	816.888	7702	5004	1	19/24	999.73	0.3304	1102.2	1
23100	RPS18_IPI:IPI00013296.3	K.IPDWFLNR.Q	8	2.9059	0.1767	2	4781	1061.28	530.782	10913	4781	1	13/14	678.07	0.1767	819.7	2
23100	RPS18_IPI:IPI00013296.3	R.VITIM*QNPR.Q	9	2.8243	0.2755	2	1774	1088.27	544.3	4529	1774	1	15/16	625.79	0.2755	1112.6
23100	RPS18_IPI:IPI00013296.3	R.VLNTNIDGR.R	9	2.6568	0.265	2	1794	1002.04	501.272	10720	1794	1	15/16	498.02	0.265	1051.1	3
23100	RPS16_IPI:IPI00221092.8	K.GPLQSVQVFGR.K	11	2.9105	0.3394	2	3924	1189.76	594.33	7017	3924	1	16/20	1772.41	0.3394	1182.5	3
23100	RPS16_IPI:IPI00221092.8	K.LLEPVLLLGK.E	10	2.4361	0.2452	2	5209	1095.39	547.863	3678	5209	1	2013-12-18	610.12	0.2452	434.3	4
23100	RPS16_IPI:IPI00221092.8	R.TLLVADPR.R	8	2.7157	0.2208	2	2527	885.219	442.764	8200	2527	1	13/14	790.44	0.2208	1126.9	2
23100	IMMT_IPI:IPI00009960.6	K.LSEQELQFR.R	9	2.7127	0.1445	2	3186	1150.33	575.299	9061	3186	1	14/16	645.49	0.1445	1179.7	5
23100	IMMT_IPI:IPI00009960.6	R.ELDSITPEVLPGWK.G	14	2.9979	0.2504	2	4907	1583.92	792.419	1130	4907	1	15/26	53.78	0.2504	568.5	6
23100	IMMT_IPI:IPI00009960.6	R.GVYSEETLR.A	9	2.3321	0.2725	2	2058	1053.85	527.264	8066	2058	1	13/16	316.75	0.2725	737	7
23100	EEF1A2_IPI:IPI00014424.1	K.IGGIGTVPVGR.V	11	2.4057	0.1981	2	2808	1025.62	513.309	4603	2808	1	15/20	13.01	0.1981	775.9	5
23100	EEF1A2_IPI:IPI00014424.1	R.EHALLAYTLGVK.Q	12	3.3992	0.2302	3	3973	1315.98	438.919	6792	3973	1	21/44	941.34	0.2302	1022.1	4
23100	EEF1A2_IPI:IPI00014424.1	R.LPLQDVYK.I	8	2.1656	0.0506	2	3144	976.226	488.279	719	3144	1	13/14	691.74	0.0506	856.7	5
23100	PABPC1_IPI:IPI00008524.1	K.FSPAGPILSIR.V	11	2.0003	0.057	2	4300	1158.16	579.337	3778	4300	1	2013-12-20	421.34	0.057	311.6	9
23100	PABPC1_IPI:IPI00008524.1	K.GFGFVSFER.H	9	2.9329	0.1953	2	4580	1045.48	523.259	2433	4580	1	14/16	-29.85	0.1953	1098.6	6
23100	PABPC1_IPI:IPI00008524.1	K.NLDDGIDDER.L	10	2.5753	0.1641	2	1972	1162.17	581.255	2725	1972	1	16/18	573.98	0.1641	959	4
23100	IRS4_IPI:IPI00020729.1	K.LETADAPAR.L	9	2.6588	0.1125	2	948	944.182	472.246	9265	948	1	2013-12-16	738.77	0.1125	719.1
23100	IRS4_IPI:IPI00020729.1	R.ANPLSLDSAR.W	10	2.394	0.2585	2	2654	1044.11	522.278	9314	2654	1	14/18	538.63	0.2585	774.6
23100	IRS4_IPI:IPI00020729.1	R.LEYYENAR.K	8	2.3727	0.052	2	1868	1058.12	529.251	4607	1868	1	2013-12-14	587.81	0.052	606.5
23100	HNRNPH1_IPI:IPI00013881.6	K.HTGPNSPDTANDGFVR.L	16	4.5408	0.2168	3	1730	1685.95	562.261	8771	1730	1	29/60	701.77	0.2168	1313.5	2
23100	HNRNPH1_IPI:IPI00013881.6	R.STGEAFVQFASQEIAEK.A	17	5.4448	0.4541	2	4951	1842.66	921.449	1961	4951	1	24/32	419.05	0.4541	2130.7	2
23100	PPP2R2A_IPI:IPI00332511.5	K.NAAQFLLSTNDK.T	12	4.075	0.3761	2	3747	1322.45	661.341	9469	3747	1	20/22	586.45	0.3761	2121.3
23100	PPP2R2A_IPI:IPI00332511.5	R.VVIFQQEQENK.I	11	4.2048	0.2477	2	2636	1362.28	681.357	1174	2636	1	18/20	424.88	0.2477	1789	1
23100	RPL11_IPI:IPI00376798.3	K.VLEQLTGQTPVFSK.A	14	4.6981	0.3994	2	3860	1548.53	773.927	3039	3860	1	21/26	1088.2	0.3994	1928.9	4
23100	RPL11_IPI:IPI00376798.3	K.YDGIILPGK.-	9	3.1337	0.3517	2	3424	976.078	488.279	653	3424	1	14/16	540.23	0.3517	1001.7	1
23100	HSPA7_IPI:IPI00011134.2	K.ATAGDTHLGGEDFDNR.L	16	3.7553	0.3505	3	1976	1677.14	559.248	10211	1976	1	25/60	839.96	0.3505	679.8	11
23100	HSPA7_IPI:IPI00011134.2	R.VEILANDQGNR.T	11	3.8046	0.2167	2	1782	1229.2	614.818	7431	1782	1	18/20	464.54	0.2167	1557.9	2
23100	CFL1_IPI:IPI00012011.6	K.LGGSAVISLEGKPL.-	14	3.8735	0.3004	2	4268	1342.57	670.893	7842	4268	1	22/26	1339.32	0.3004	1588.9
23100	CFL1_IPI:IPI00012011.6	R.YALYDATYETK.E	11	3.5382	0.3375	2	3110	1338.44	669.317	3669	3110	1	18/20	608.09	0.3375	1463.5	2
23100	RPS7_IPI:IPI00013415.1	K.AIIIFVPVPQLK.S	12	3.4335	0.2671	2	5531	1339.48	669.431	10162	5531	1	15/22	1210.79	0.2671	777.1	4
23100	RPS7_IPI:IPI00013415.1	K.DVNFEFPEFQL.-	11	3.8918	0.2818	2	5994	1385.29	692.825	871	5994	1	15/20	470.91	0.2818	746.2	4
23100	RPS13_IPI:IPI00221089.5	K.GLAPDLPEDLYHLIK.K	15	3.1412	0.254	2	5453	1693.87	847.462	5932	5453	1	18/28	-25.15	0.254	626.7
23100	RPS13_IPI:IPI00221089.5	K.KGLTPSQIGVILR.D	13	4.051	0.1419	3	3951	1383.75	461.289	6511	3951	1	27/48	1372.05	0.1419	1318.5
23100	RPL24_IPI:IPI00306332.4	K.VFQFLNAK.C	8	2.8435	0.1733	2	4006	967.31	483.774	9880	4006	1	13/14	795.73	0.1733	797.3	4
23100	RPL24_IPI:IPI00306332.4	R.AITGASLADIM*AK.R	13	4.2789	0.5052	2	3330	1278.36	639.342	9341	3330	1	20/24	537.15	0.5052	1454.8	3
23100	HSP90AA2_IPI:IPI00031523.4	K.ADLINNLGTIAK.S	12	3.971	0.2513	2	4085	1244.3	621.856	6144	4085	1	19/22	1283.71	0.2513	1226.3	6
23100	HSP90AA2_IPI:IPI00031523.4	K.YIDQEELNK.T	9	3.1414	0.1801	2	1823	1152.17	576.283	3909	1823	1	14/16	533.59	0.1801	636.4	5
23100	DLAT_IPI:IPI00021338.2	K.GIDLTQVK.G	8	2.1433	0.1488	2	2679	874.036	437.256	6543	2679	1	2013-12-14	609.01	0.1488	280.7	1
23100	DLAT_IPI:IPI00021338.2	K.GVETIANDVVSLATK.A	15	4.7657	0.5517	2	5301	1517.11	758.914	7239	5301	1	22/28	189.55	0.5517	1281.6	1
23100	NAP1L1_IPI:IPI00023860.1	K.GIPEFWLTVFK.N	11	2.9003	0.2731	2	5955	1337.59	668.869	8954	5955	1	14/20	641.34	0.2731	385.3	3
23100	NAP1L1_IPI:IPI00023860.1	R.LDGLVETPTGYIESLPR.V	17	3.9854	0.258	2	4908	1860.99	930.491	221	4908	1	20/32	547.57	0.258	824.5	5
23100	HNRNPF_IPI:IPI00003881.5	K.ATENDIYNFFSPLNPVR.V	17	3.4304	0.2053	2	5576	1998.71	998.992	6205	5576	1	14/32	865.51	0.2053	434.2	3
23100	HNRNPF_IPI:IPI00003881.5	K.ITGEAFVQFASQELAEK.A	17	3.338	0.1474	2	5481	1867.77	934.475	800	5481	1	16/32	-90.52	0.1474	607.5
23100	RALA_IPI:IPI00217519.3	R.AEQWNVNYVETSAK.T	14	3.2778	0.3529	2	3420	1639.57	819.892	2794	3420	1	20/26	487.58	0.3529	508	2
23100	RALA_IPI:IPI00217519.3	R.VKEDENVPFLLVGNK.S	15	3.3506	0.1873	3	4245	1702.4	567.645	10127	4245	1	25/56	865.71	0.1873	884.2	2
23100	RPL4_IPI:IPI00003918.6	K.AAAAAAALQAK.S	11	3.5104	0.1587	2	1376	956.544	478.78	1475	1376	1	19/20	-8.24	0.1587	2225.3	2
23100	RPL4_IPI:IPI00003918.6	R.NIPGITLLNVSK.L	12	3.0888	0.296	2	4692	1269.59	634.882	3229	4692	1	18/22	657.74	0.296	548.7	3
23100	CAPZA1_IPI:IPI00005969.3	K.FITHAPPGEFNEVFNDVR.L	18	3.6585	0.224	3	4436	2090.26	697.009	5715	4436	1	28/68	596.11	0.224	1094.9	1
23100	CAPZA1_IPI:IPI00005969.3	R.LLLNNDNLLR.E	10	2.8593	0.1467	2	4159	1198.2	599.351	6700	4159	1	16/18	420.46	0.1467	1056.1	5
23100	RPS14_IPI:IPI00026271.5	K.TPGPGAQSALR.A	11	2.9019	0.3055	2	1363	1055.2	527.786	2756	1363	1	15/20	604.26	0.3055	857.9
23100	RPS14_IPI:IPI00026271.5	R.IEDVTPIPSDSTR.R	13	3.4629	0.3947	2	2582	1430.57	715.362	4324	2582	1	16/24	596.17	0.3947	629.6
23100	RPL10A_IPI:IPI00412579.6	K.KYDAFLASESLIK.Q	13	3.8888	0.1327	3	4205	1486.96	495.605	8993	4205	1	24/48	1452.02	0.1327	1141.7	4
23100	RPL10A_IPI:IPI00412579.6	R.DTLYEAVR.E	8	2.4429	0.1097	2	2585	967.266	483.748	740	2585	1	2013-12-14	803.8	0.1097	808.5	1
23100	RPL13_IPI:IPI00465361.4	K.LATQLTGPVM*PVR.N	13	3.6221	0.3776	2	2976	1399.45	699.892	1945	2976	1	17/24	480.01	0.3776	976.5
23100	RPL13_IPI:IPI00465361.4	R.GFSLEELR.V	8	2.3174	0.1748	2	4140	951.878	475.751	7699	4140	1	13/14	1454.78	0.1748	1007
23100	FLNC_IPI:IPI00178352.5	K.IQQNTFTR.W	8	2.3577	0.0945	2	1379	1008.01	504.267	3384	1379	1	2013-12-14	477.27	0.0945	520	14
23100	FLNC_IPI:IPI00178352.5	R.LIALLEVLSQK.R	11	3.4215	0.3485	2	5689	1227.51	613.89	1337	5689	1	17/20	601.44	0.3485	1382.6	14
23100	HSPD1_IPI:IPI00784154.1	K.LSDGVAVLK.V	9	2.7359	0.1655	2	2557	902.216	451.271	7674	2557	1	14/16	754.85	0.1655	677.6	1
23100	HSPD1_IPI:IPI00784154.1	R.GYISPYFINTSK.G	12	3.006	0.2353	2	4096	1390.44	695.356	5413	4096	1	18/22	532.08	0.2353	1108.4	4
23100	PPP2CA_IPI:IPI00008380.1	K.ESNVQEVR.C	8	1.9547	0.2286	2	450	960.3	480.741	10171	450	1	2013-10-14	-180.77	0.2286	421.2	2
23100	PPP2CA_IPI:IPI00008380.1	K.YSFLQFDPAPR.R	11	3.7356	0.4204	2	4802	1341.54	670.835	5281	4802	1	18/20	653.9	0.4204	1635.7	2
23100	CORO1B_IPI:IPI00007058.1	R.DADPILISLR.E	10	3.1732	0.1122	2	4584	1113.25	556.819	9770	4584	1	17/18	554.55	0.1122	1415.1
23100	CORO1B_IPI:IPI00007058.1	R.HVFGQPVK.N	8	2.2065	0.2249	2	1230	912.283	456.259	4985	1230	1	2013-11-14	848.37	0.2249	462.7	2
23100	SLC25A3_IPI:IPI00022202.3	K.FGFYEVFK.V	8	2.0401	0.2266	2	4998	1037.02	518.761	3123	4998	1	2013-10-14	491.43	0.2266	586.2	5
23100	SLC25A3_IPI:IPI00022202.3	R.IQTQPGYANTLR.D	12	3.0977	0.2171	2	2211	1362.47	681.362	2751	2211	1	16/22	552.7	0.2171	568.3	5
23100	RPL34_IPI:IPI00219160.3	R.AFLIEEQK.I	8	2.8508	0.1129	2	3011	978.093	489.269	2524	3011	1	13/14	575.31	0.1129	807.5	1
23100	RPL34_IPI:IPI00219160.3	R.LSYNTASNK.T	9	2.1348	0.1729	2	1021	997.714	499.251	3710	1021	1	2013-12-16	219.7	0.1729	625.5	1
23100	DLST_IPI:IPI00033034.1	K.VEGGTPLFTLR.K	11	2.7814	0.1717	2	4237	1190.25	595.332	2949	4237	1	16/20	501.3	0.1717	673.9	4
23100	DLST_IPI:IPI00033034.1	R.EAVTFLR.K	7	2.1696	0.1286	2	3095	836.079	418.237	10561	3095	1	2013-09-12	732.55	0.1286	526.1	2
23100	ATAD3B_IPI:IPI00045921.1	K.LFDWANTSR.R	9	2.2533	0.0641	2	3963	1110.09	555.272	9624	3963	1	13/16	494.71	0.0641	892.9	11
23100	ATAD3B_IPI:IPI00045921.1	R.TAGTLFGEGFR.A	11	2.6289	0.3265	2	4061	1156.45	578.293	5110	4061	1	17/20	754.7	0.3265	1082.3	13
23100	DHX9_IPI:IPI00844578.1	R.DFVNYLVR.I	8	2.4361	0.1904	2	4504	1026.29	513.274	4111	4504	1	13/14	729.13	0.1904	1100.2	1
23100	DHX9_IPI:IPI00844578.1	R.LGGIGQFLAK.A	10	2.3476	0.1294	2	4254	1004.23	502.3	255	4254	1	15/18	629.96	0.1294	818.2
23100	YES1_IPI:IPI00013981.4	K.GSLLDFLK.E	8	2.3495	0.2093	2	5400	894.105	446.761	10230	5400	1	2013-12-14	1781.54	0.2093	944.8	11
23100	YES1_IPI:IPI00013981.4	R.LLLNPGNQR.G	9	2.2531	0.0886	2	2443	1025.38	512.799	10976	2443	1	2013-11-16	768.62	0.0886	545.7
23100	RPL26L1_IPI:IPI00007144.1	K.FNPFVTSDR.S	9	2.2088	0.1499	2	3548	1082.54	541.767	8174	3548	1	2013-12-16	9.23	0.1499	426.7	4
23100	RPL26L1_IPI:IPI00007144.1	K.YVIYIER.V	7	2.3776	0.1497	2	3360	956.192	478.266	7185	3360	1	2013-10-12	698.02	0.1497	420	3
23100	CFL2_IPI:IPI00413344.3	K.QILVGDIGDTVEDPYTSFVK.L	20	5.6931	0.5165	2	5138	2196.98	1098.56	1376	5138	1	25/38	395.65	0.5165	1502
23100	LBR_IPI:IPI00292135.1	R.NDLSPASSGNAVYDFFIGR.E	19	5.4666	0.4969	2	5571	2031.2	1015.48	4202	5571	1	25/36	609.61	0.4969	1796.1
23100	BCKDHB_IPI:IPI00011276.1	K.M*NLFQSVTSALDNSLAK.D	17	5.4285	0.4511	2	5826	1854.93	927.967	1278	5826	1	25/32	1.03	0.4511	2360.9	1
23100	PPP1R9B_IPI:IPI00045550.4	R.ERPGEQSEVAQLIQQTLEQER.W	21	5.3943	0.319	3	5352	2470.76	823.417	4697	5352	1	35/80	1020.83	0.319	2644.8
23100	TMPO_IPI:IPI00030131.3	R.QEDKDDLDVTELTNEDLLDQLVK.Y	23	5.3139	0.237	3	5455	2689.74	896.775	10272	5455	1	37/88	532.79	0.237	2038.2	5
23100	DLST_IPI:IPI00384122.5	K.ASAFALQEQPVVNAVIDDTTK.E	21	4.8953	0.3836	2	5196	2218.76	1109.07	4143	5196	1	23/40	729.37	0.3836	1118.8	1
23100	HIST2H2BE_IPI:IPI00003935.6	K.AM*GIM*NSFVNDIFER.I	15	4.6694	0.4427	2	5093	1776.85	888.408	9190	5093	1	22/28	585.2	0.4427	2232.8	17
23100	HSP90AA1_IPI:IPI00382470.3	R.GVVDSEDLPLNISR.E	14	4.661	0.3949	2	4088	1513.95	757.396	9981	4088	1	22/26	110.9	0.3949	1571.9	7
23100	HIST1H2AB_IPI:IPI00026272.2	R.VTIAQGGVLPNIQAVLLPK.K	19	4.5245	0.2569	2	5575	1932.08	966.088	8525	5575	1	23/36	469.37	0.2569	1046.7	14
23100	PCCA_IPI:IPI00552419.2	K.VVEEAPSIFLDAETR.R	15	4.4914	0.423	2	4562	1676.88	838.431	1223	4562	1	23/28	614.73	0.423	1052.5	3
23100	NDUFS1_IPI:IPI00604664.5	R.NDGAAILAAVSSIAQK.I	16	4.4775	0.5218	2	5359	1527.82	764.92	5676	5359	1	24/30	-660.7	0.5218	2176	4
23100	NCL_IPI:IPI00183526.6	K.GFGFVDFNSEEDAK.A	14	4.3987	0.3982	2	4548	1562.78	781.344	5235	4548	1	21/26	704.87	0.3982	1354.3	4
23100	SLC25A6_IPI:IPI00291467.7	K.DFLAGGIAAAISK.T	13	4.3554	0.3684	2	4962	1234.36	617.346	7500	4962	1	21/24	545.55	0.3684	2398.2	1
23100	RPL6_IPI:IPI00329389.8	K.QLASGLLLVTGPLVLNR.V	17	4.3453	0.4043	2	5631	1764.8	882.541	5867	5631	1	21/32	412.71	0.4043	1387.2	6
23100	GNAI2_IPI:IPI00217906.3	R.IAQSDYIPTQQDVLR.T	15	4.2469	0.2781	2	3627	1747.79	873.955	7915	3627	1	22/28	510.47	0.2781	815.3	7
23100	RPS26P54_IPI:IPI00376121.3	R.DISEASVFDAYVLPK.L	15	4.2107	0.4056	2	5234	1653.88	827.422	2438	5234	1	20/28	25.48	0.4056	1341.1	7
23100	GNAI3_IPI:IPI00220578.3	R.ISQSNYIPTQQDVLR.T	15	4.1797	0.3146	2	3500	1762.76	881.46	3965	3500	1	20/28	481.04	0.3146	572.1
23100	IPI:IPI00069693.4_IPI:IPI00069693.4	K.LVAIVDVIDQNR.A	12	4.1551	0.3682	2	4686	1355.76	677.888	5873	4686	1	20/22	732.41	0.3682	2258.3	3
23100	RBBP4_IPI:IPI00328319.8	K.TPSSDVLVFDYTK.H	13	4.094	0.3987	2	4303	1472.58	736.369	5895	4303	1	19/24	578.29	0.3987	1588.1	8
23100	A2M_IPI:IPI00478003.1	K.DMYSFLEDMGLK.A	12	4.0762	0.2398	2	5820	1448.59	724.825	3966	5820	1	19/22	-36.9	0.2398	1960	1
23100	SYNCRIP_IPI:IPI00018140.3	R.DLFEDELVPLFEK.A	13	4.0714	0.2772	2	5802	1594.83	797.406	5082	5802	1	20/24	645.74	0.2772	1093.8	5
23100	SCRIB_IPI:IPI00410666.1	R.SLEELLLDANQLR.E	13	3.9557	0.2771	2	5533	1514.39	757.415	124	5533	1	17/24	375.53	0.2771	942.7	4
23100	EIF3L_IPI:IPI00465233.1	K.LAGFLDLTEQEFR.I	13	3.9251	0.3073	2	5375	1539.61	769.896	2145	5375	1	18/24	532.99	0.3073	1302.2	4
23100	IGF2BP1_IPI:IPI00008557.5	K.ITISSLQDLTLYNPER.T	16	3.9198	0.2219	2	5171	1862.61	931.997	63	5171	1	15/30	-200.24	0.2219	783.2	1
23100	DHX15_IPI:IPI00396435.3	R.TLATDILM*GVLK.E	12	3.8472	0.2888	2	5657	1291.39	645.871	11093	5657	1	18/22	511.95	0.2888	1393.7
23100	RPS23_IPI:IPI00218606.7	K.VANVSLLALYK.G	11	3.8277	0.3725	2	4597	1192.48	595.861	9146	4597	1	18/20	1482.13	0.3725	1341.9	3
23100	RPL21P19_IPI:IPI00247583.5	R.VYNVTQHAVGIVVNK.Q	15	3.8244	0.3903	3	3070	1641.31	547.642	477	3070	1	24/56	241.44	0.3903	811.7	6
23100	HNRNPK_IPI:IPI00216049.1	K.IILDLISESPIK.G	12	3.7917	0.2292	2	5228	1341.84	670.905	313	5228	1	19/22	769.53	0.2292	2053.7	5
23100	MYO1A_IPI:IPI00294386.3	K.EQLLQSNPVLEAFGNAK.T	17	3.7106	0.2247	2	5224	1858.76	929.489	4549	5224	1	18/32	423.67	0.2247	881.2	6
23100	IPI:IPI00017870.1_IPI:IPI00017870.1	K.LSELEAALQR.A	10	3.6882	0.1265	2	3606	1130.48	565.314	715	3606	1	16/18	759.63	0.1265	1424.9	4
23100	TUFM_IPI:IPI00027107.5	R.DLEKPFLLPVEAVYSVPGR.G	19	3.6649	0.2657	3	5445	2130.02	710.393	316	5445	1	26/72	402.19	0.2657	1028.9
23100	SFRS7_IPI:IPI00003377.1	R.NPPGFAFVEFEDPR.D	14	3.6473	0.2848	2	5056	1622.72	811.386	6035	5056	1	21/26	587.44	0.2848	1505.4	6
23100	DDX3X_IPI:IPI00215637.5	R.VGNLGLATSFFNER.N	14	3.6472	0.3221	2	5010	1525.47	762.894	7785	5010	1	18/26	453.49	0.3221	1163.1	1
23100	PPP2R2C_IPI:IPI00032462.3	K.LFEEPEDPSNR.S	11	3.562	0.2568	2	2386	1333.37	666.807	7902	2386	1	17/20	576.18	0.2568	900.9	6
23100	PRDX2_IPI:IPI00027350.3	K.EGGLGPLNIPLLADVTR.R	17	3.5571	0.4262	2	5772	1735.9	867.991	4586	5772	1	18/32	532.32	0.4262	644.7	2
23100	RPLP0_IPI:IPI00008530.1	K.TSFFQALGITTK.I	12	3.5493	0.4565	2	5276	1313.91	657.359	247	5276	1	18/22	153.87	0.4565	1898.7	7
23100	RPL8_IPI:IPI00012772.8	R.AVVGVVAGGGR.I	11	3.5009	0.2936	2	1692	942.295	471.28	10216	1692	1	18/20	787.63	0.2936	1995.2	4
23100	PRPF4B_IPI:IPI00013721.2	K.DLLDQILM*LDPAKR.I	14	3.4846	0.1389	2	5211	1656.97	828.953	6012	5211	1	18/26	43.02	0.1389	1167.8	1
23100	RPL7AP27_IPI:IPI00075558.9	K.NFGIGQDIQPK.R	11	3.4697	0.2641	2	3155	1217.34	608.82	5942	3155	1	17/20	582.51	0.2641	1127.5	5
23100	GNAL_IPI:IPI00006395.1	R.LLLLGAGESGK.S	11	3.4619	0.1747	2	3687	1058.4	529.316	1981	3687	1	18/20	731.84	0.1747	1406.7	21
23100	PPP1CC_IPI:IPI00005705.1	R.AHQVVEDGYEFFAK.R	14	3.4463	0.2303	3	3878	1640.76	547.263	4752	3878	1	24/52	599.54	0.2303	1050.4	8
23100	CAPRIN1_IPI:IPI00783872.2	R.SFM*ALSQDIQK.T	11	3.4095	0.361	2	3069	1284.48	642.319	93	3069	1	14/20	665.47	0.361	465.3	2
23100	PKM2_IPI:IPI00220644.8	R.TATESFASDPILYRPVAVALDTK.G	23	3.3707	0.3085	3	5026	2467.86	822.436	2813	5026	1	26/88	1041.61	0.3085	619.9	3
23100	TUBA4B_IPI:IPI00017454.4	R.QIFHPEQLITGK.E	12	3.3662	0.3286	2	3964	1411.51	705.891	9377	3964	1	16/22	520.94	0.3286	370.2
23100	SPTBN2_IPI:IPI00012645.1	R.ELDDLEQWIQER.E	12	3.3154	0.2317	2	5197	1575.41	787.378	1562	5197	1	17/22	1053.55	0.2317	1373.9	1
23100	RPS17_IPI:IPI00221093.7	K.LLDFGSLSNLQVTQPTVGM*NFK.T	22	3.3129	0.184	3	5323	2427.46	809.086	2543	5323	1	25/84	912.54	0.184	526.4	1
23100	PCCA_IPI:IPI00553241.2	K.VTEDTSSVLR.S	10	3.3077	0.3246	2	1829	1107.12	553.788	5729	1829	1	17/18	502.33	0.3246	1240.4	3
23100	MYH9_IPI:IPI00019502.3	R.QLLQANPILEAFGNAK.T	16	3.3004	0.3441	2	5483	1726.95	863.978	5980	5483	1	17/30	-1.49	0.3441	734.7	12
23100	IPI:IPI00911039.1_IPI:IPI00911039.1	K.LLQDFFDGR.D	9	3.2821	0.2756	2	4535	1111.23	555.783	8775	4535	1	15/16	607.35	0.2756	1221.4
23100	DDX5_IPI:IPI00017617.1	K.APILIATDVASR.G	12	3.2633	0.3356	2	3568	1227.44	613.859	8209	3568	1	19/22	595.82	0.3356	1547.5	6
23100	SERPINA1_IPI:IPI00553177.1	K.QINDYVEK.G	8	3.2283	0.1246	2	1239	1009.08	504.753	4391	1239	1	13/14	575.54	0.1246	1107.3	2
23100	RPL19_IPI:IPI00025329.1	K.LLADQAEAR.R	9	3.2283	0.2775	2	1375	986.443	493.767	812	1375	1	15/16	-83.63	0.2775	784.8	1
23100	SCN11A_IPI:IPI00296063.6	K.DIIPLVM*EM*K.R	10	3.2077	0.1236	3	634	1220.56	407.547	9238	634	1	21/36	-50.95	0.1236	1283.9	4
23100	RPL18_IPI:IPI00215719.6	K.TAVVVGTITDDVR.V	13	3.1898	0.3602	2	3412	1346.41	673.37	1346	3412	1	19/24	502.46	0.3602	1600.6	1
23100	HSPD1_IPI:IPI00076042.2	R.VTDALNATR.A	9	3.1011	0.3034	2	1344	960.508	480.759	342	1344	1	15/16	-2.64	0.3034	1132.2	2
23100	CORO1C_IPI:IPI00867509.1	R.VGIVAWHPTAR.N	11	3.0531	0.278	3	3014	1207.97	402.896	666	3014	1	19/40	1072.56	0.278	693.7
23100	SSR4_IPI:IPI00019385.3	R.FFDEESYSLLR.K	11	3.0442	0.2338	2	4603	1405.8	703.335	2865	4603	1	18/20	96.46	0.2338	1629.1	2
23100	EMD_IPI:IPI00032003.1	R.APGAGLGQDR.Q	10	3.0139	0.2076	2	1026	941.939	471.244	837	1026	1	16/18	488.07	0.2076	1006.7	1
23100	NONO_IPI:IPI00304596.3	K.VELDNM*PLR.G	9	3.0127	0.2019	2	2366	1103.07	551.782	4883	2366	1	15/16	464.87	0.2019	1103.5	4
23100	MRPS9_IPI:IPI00641924.2	R.AIAYLFPSGLFEK.R	13	2.9678	0.209	2	5563	1456.53	728.398	6876	5563	1	16/24	512.41	0.209	910.7
23100	IGF2BP2_IPI:IPI00179713.6	R.ILVPTQFVGAIIGK.E	14	2.8907	0.1944	2	5682	1456.52	728.45	5321	5682	1	19/26	433.01	0.1944	719.3	6
23100	HNRNPA2B1_IPI:IPI00396378.3	R.GGNFGFGDSR.G	10	2.8774	0.1995	2	2571	1013.37	507.225	10634	2571	1	16/18	-76.12	0.1995	1415.4	3
23100	H2AFV_IPI:IPI00018278.3	R.AGLQFPVGR.I	9	2.8401	0.1318	2	3483	944.561	472.769	2045	3483	1	13/16	31.89	0.1318	726.3	24
23100	ABCD3_IPI:IPI00002372.1	R.VLGELWPLFGGR.L	12	2.8194	0.1409	2	5717	1344.53	672.377	8867	5717	1	2013-11-22	581.39	0.1409	376.5	2
23100	PCCA_IPI:IPI00552081.1	K.FLSDVYPDGFK.G	11	2.8154	0.2393	2	4176	1288.57	644.316	4940	4176	1	14/20	730.6	0.2393	743.4	5
23100	OGDH_IPI:IPI00098902.4	R.LLDTAFDLDVFK.N	12	2.8152	0.2634	2	5528	1396.15	698.872	10892	5528	1	13/22	-421.64	0.2634	508.9	4
23100	AFP_IPI:IPI00022443.1	K.YIQESQALAK.R	10	2.8114	0.2086	2	1723	1150.38	575.809	947	1723	1	16/18	-196.41	0.2086	930.5
23100	TUBB2A_IPI:IPI00013475.1	R.YLTVAAIFR.G	9	2.6493	0.3241	2	5039	1053.96	527.308	10286	5039	1	14/16	334.65	0.3241	861.8	4
23100	MYO1D_IPI:IPI00329719.1	K.VVSIIAELLSTK.T	12	2.6412	0.3228	2	5808	1273.59	636.892	5937	5808	1	15/22	634.83	0.3228	891.3	1
23100	FLOT1_IPI:IPI00027438.2	K.VTGEVLDILTR.L	11	2.5824	0.1992	2	4683	1217.62	608.351	6472	4683	1	16/20	1586.03	0.1992	1175.4	4
23100	GTF2I_IPI:IPI00054042.1	R.ILDSAEFIK.F	9	2.4607	0.2209	2	3679	1036.2	518.29	7637	3679	1	2013-12-16	602.92	0.2209	425.3	4
23100	GNAS_IPI:IPI00095891.2	K.ALWEDEGVR.A	9	2.2782	0.1059	2	3152	1076.21	537.764	10786	3152	1	15/16	1573.49	0.1059	1084.4	10
23101	SMURF2_IPI:IPI00329664.5	K.ALQGAAGPR.L	9	2.3948	0.1335	1	681	840.662	840.469	1727	681	1	2013-12-16	230.42	0.1335	460.9	1
23101	SMURF2_IPI:IPI00329664.5	K.AVEFFDEER.R	9	2.0205	0.2019	1	3253	1141.63	1141.52	2376	3253	1	2013-11-16	102.9	0.2019	492.6	1
23101	SMURF2_IPI:IPI00329664.5	K.AVEFFDEERR.A	10	2.5712	0.2208	2	2749	1296.54	649.312	2689	2749	1	14/18	-830.8	0.2208	1150	1
23101	SMURF2_IPI:IPI00329664.5	K.GFNEVIPQHLLK.T	12	3.7945	0.1558	2	3673	1395.5	697.893	1623	3673	1	18/22	519.16	0.1558	832.7	1
23101	SMURF2_IPI:IPI00329664.5	K.IDVNDWK.V	7	2.0112	0.1467	1	2708	889.563	889.441	1614	2708	1	2013-09-12	137.58	0.1467	394.4	1
23101	SMURF2_IPI:IPI00329664.5	K.LGPNDNDTVR.G	10	3.4741	0.3152	2	1162	1101.05	550.77	2938	1162	1	16/18	473.78	0.3152	805.9	1
23101	SMURF2_IPI:IPI00329664.5	K.SDSVTISVWNHK.K	12	3.2308	0.1871	3	2877	1370.39	458.233	1674	2877	1	17/44	-1670.19	0.1871	397.2	1
23101	SMURF2_IPI:IPI00329664.5	K.WNQHYDLYIGK.S	11	3.3971	0.3228	3	3198	1437.48	479.57	258	3198	1	23/40	546.85	0.3228	1163.5	1
23101	SMURF2_IPI:IPI00329664.5	R.GQIVVSLQSR.D	10	2.4952	0.1841	2	3936	1086.46	543.817	283	3936	1	14/18	-149.79	0.1841	755.3	1
23101	SMURF2_IPI:IPI00329664.5	R.IQYLNHITR.T	9	2.2796	0.2043	1	2210	1157.7	1157.64	2088	2210	1	2013-11-16	47.51	0.2043	365.2	1
23101	SMURF2_IPI:IPI00329664.5	R.LFDNDLPDGWEER.R	13	3.4822	0.1984	2	4089	1606.79	803.363	3121	4089	1	19/24	667.79	0.1984	944.8	1
23101	SMURF2_IPI:IPI00329664.5	R.LFDNDLPDGWEERR.T	14	3.1146	0.1106	2	3674	1762.61	881.413	7846	3674	1	16/26	448.39	0.1106	615.9	1
23101	SMURF2_IPI:IPI00329664.5	R.LFTIHQIDAC#TNNLPK.A	16	4.6746	0.3105	3	3619	1899.85	628.993	3974	3619	1	27/60	459.47	0.3105	1130.5	1
23101	SMURF2_IPI:IPI00329664.5	R.LLQFVTGSSR.V	10	3.7864	0.2851	2	3192	1108.23	554.311	839	3192	1	17/18	551.83	0.2851	1635.4	5
23101	SMURF2_IPI:IPI00329664.5	R.LLQFVTGSSRVPLQGFK.A	17	3.7839	0.1564	3	4135	1879.44	626.36	716	4135	1	23/64	1266.97	0.1564	608.8	1
23101	SMURF2_IPI:IPI00329664.5	R.LLSNAINR.L	8	2.0019	0.0874	1	1736	900.692	900.526	9894	1736	1	2013-08-14	184.88	0.0874	123.5	1
23101	SMURF2_IPI:IPI00329664.5	R.LSANLHLVLNR.Q	11	3.0256	0.2183	3	3300	1251.28	417.251	4344	3300	1	17/40	1233.4	0.2183	435.9	1
23101	SMURF2_IPI:IPI00329664.5	R.QELSQQQPQAGHC#R.I	14	3.1388	0.1941	3	806	1681.4	556.262	6363	806	1	26/52	364.14	0.1941	1204.8	1
23101	SMURF2_IPI:IPI00329664.5	R.THLHTPPDLPEGYEQR.T	16	4.1544	0.2321	3	2522	1891.08	630.643	1592	2522	1	28/60	617.23	0.2321	1260.1	1
23101	SMURF2_IPI:IPI00329664.5	R.TTQQGQVYFLHTQTGVSTWHDPR.V	23	4.2697	0.3871	3	3369	2688.73	896.437	2672	3369	1	29/88	532.32	0.3871	488	1
23101	SMURF2_IPI:IPI00329664.5	R.VYFVDHNNR.T	9	3.2878	0.373	2	1626	1164.32	582.283	3762	1626	1	15/16	656.5	0.373	1320.7	1
23101	RPS3A_IPI:IPI00419880.6	K.APAM*FNIR.N	8	2.6467	0.1325	2	2360	936.188	468.242	1464	2360	1	13/14	759.91	0.1325	946.2	3
23101	RPS3A_IPI:IPI00419880.6	K.LIPDSIGKDIEK.A	12	3.3039	0.2717	2	2786	1328.47	664.377	8348	2786	1	14/22	548.35	0.2717	320.3	2
23101	RPS3A_IPI:IPI00419880.6	K.LITEDVQGK.N	9	3.0033	0.2097	2	1578	1003.09	501.777	1435	1578	1	15/16	537.77	0.2097	679.1	3
23101	RPS3A_IPI:IPI00419880.6	K.LM*ELHGEGSSSGK.A	13	4.043	0.2711	2	793	1348.33	674.314	1602	793	1	21/24	526.05	0.2711	1439.4	2
23101	RPS3A_IPI:IPI00419880.6	K.M*M*EIM*TR.E	7	2.3378	0.0738	2	440	960.072	480.203	743	440	1	2013-11-12	700.81	0.0738	919.9	3
23101	RPS3A_IPI:IPI00419880.6	K.TSYAQHQQVR.Q	10	3.5879	0.4073	2	578	1218.07	609.305	7807	578	1	17/18	386.4	0.4073	1419.8	2
23101	RPS3A_IPI:IPI00419880.6	K.TTDGYLLR.L	8	2.2119	0.0781	2	2413	937.325	469.751	3642	2413	1	2013-12-14	-1243.69	0.0781	664.7	3
23101	RPS3A_IPI:IPI00419880.6	K.VERADGYEPPVQESV.-	15	3.7526	0.4143	2	2540	1675.39	837.902	2065	2540	1	21/28	352.67	0.4143	851.8	1
23101	RPS3A_IPI:IPI00419880.6	K.VVDPFSKK.D	8	2.2285	0.1582	2	1938	920.135	460.266	1241	1938	1	2013-08-14	663.45	0.1582	276.4	3
23101	RPS3A_IPI:IPI00419880.6	R.ADGYEPPVQESV.-	12	2.6424	0.1737	2	2839	1291.13	645.796	6414	2839	1	13/22	424.29	0.1737	377.9	1
23101	RPS3A_IPI:IPI00419880.6	R.EVQTNDLK.E	8	2.2851	0.0762	2	796	946.138	473.746	8394	796	1	2013-12-14	-365.07	0.0762	728.6	3
23101	RPS3A_IPI:IPI00419880.6	R.EVQTNDLKEVVNK.L	13	4.9693	0.2189	2	2066	1517.58	758.404	115	2066	1	21/24	1173.45	0.2189	2062.3	3
23101	RPS3A_IPI:IPI00419880.6	R.KTSYAQHQQVR.Q	11	3.8048	0.2787	3	633	1346.91	449.237	297	633	1	19/40	902.61	0.2787	534.4	2
23101	SMURF1_IPI:IPI00217054.4	K.DFFRLPDPFAK.I	11	2.8023	0.1676	2	4868	1353.43	676.854	156	4868	1	15/20	542.85	0.1676	467.8	5
23101	SMURF1_IPI:IPI00217054.4	K.FRGEEGLDYGGVAR.E	14	4.4918	0.4544	2	2407	1526.57	763.373	949	2407	1	23/26	542.43	0.4544	1700.2	5
23101	SMURF1_IPI:IPI00217054.4	K.KDFFRLPDPFAK.I	12	2.4192	0.0561	2	4445	1480.74	740.901	3442	4445	1	14/22	-36.41	0.0561	417.6	5
23101	SMURF1_IPI:IPI00217054.4	K.TDSITISVWNHK.K	12	2.464	0.1917	2	3474	1401.32	700.862	4968	3474	1	13/22	432.63	0.1917	609.8	3
23101	SMURF1_IPI:IPI00217054.4	R.EEIFEESYR.Q	9	3.0755	0.2575	2	2874	1202.28	601.272	5299	2874	1	15/16	614.32	0.2575	1100.2	5
23101	SMURF1_IPI:IPI00217054.4	R.GIEAQFLALQK.G	11	3.1393	0.0524	3	4025	1218.98	406.568	47	4025	1	19/40	1057.29	0.0524	696.5	5
23101	SMURF1_IPI:IPI00217054.4	R.GQIVVSLQTR.D	10	2.2198	0.0897	2	2717	1101.26	550.825	889	2717	1	14/18	559.48	0.0897	543	3
23101	SMURF1_IPI:IPI00217054.4	R.IDIPPYESYEK.L	11	2.7739	0.0626	2	3337	1354.3	677.332	2307	3337	1	16/20	476.14	0.0626	566.7	5
23101	SMURF1_IPI:IPI00217054.4	R.IEVSREEIFEESYR.Q	14	4.2453	0.2456	3	3306	1788.15	595.96	1114	3306	1	31/52	1277.21	0.2456	2245.6	5
23101	SMURF1_IPI:IPI00217054.4	R.LKDTGYQR.L	8	2.9492	0.1649	2	586	980.988	490.762	3792	586	1	13/14	481.61	0.1649	578.3	5
23101	SMURF1_IPI:IPI00217054.4	R.LPDPFAK.I	7	2.2972	0.11	2	3193	788.152	394.221	564	3193	1	2013-10-12	910.73	0.11	472.8	5
23101	SMURF1_IPI:IPI00217054.4	R.LYVNWR.F	6	2.2406	0.1769	2	3162	851.22	425.732	5962	3162	1	2013-09-10	896.54	0.1769	394.1	5
23101	SMURF1_IPI:IPI00217054.4	R.VPLQGFK.A	7	1.9001	0.0954	1	2262	788.65	788.467	1978	2262	1	2013-09-12	233.15	0.0954	424.3	5
23101	RPS9_IPI:IPI00221088.5	K.HIDFSLR.S	7	2.494	0.0558	2	2776	888.136	444.24	4622	2776	1	2013-12-12	746.65	0.0558	655.3	1
23101	RPS9_IPI:IPI00221088.5	K.IEDFLER.R	7	2.3097	0.0584	2	3140	923.627	461.237	1719	3140	1	2013-11-12	2341.77	0.0584	541.8	5
23101	RPS9_IPI:IPI00221088.5	K.LDYILGLK.I	8	2.7256	0.1576	2	3934	934.989	467.784	3347	3934	1	13/14	457.74	0.1576	676.9	5
23101	RPS9_IPI:IPI00221088.5	K.LIGEYGLR.N	8	2.8623	0.1758	2	2810	921.067	460.764	6335	2810	1	13/14	594.64	0.1758	473	4
23101	RPS9_IPI:IPI00221088.5	K.M*KLDYILGLK.I	10	2.1414	0.1131	2	3682	1209.8	605.349	8077	3682	1	15/18	92.79	0.1131	1052.4	4
23101	RPS9_IPI:IPI00221088.5	K.QVVNIPSFIVR.L	11	2.7017	0.1478	2	4313	1272.21	636.377	3846	4313	1	15/20	362.32	0.1478	499.9	2
23101	RPS9_IPI:IPI00221088.5	R.ELLTLDEKDPR.R	11	2.9107	0.1882	2	2595	1329.39	664.856	2552	2595	1	16/20	512.06	0.1882	433.1	4
23101	RPS9_IPI:IPI00221088.5	R.IGVLDEGK.M	8	1.7754	0.08	2	1976	831.014	415.735	3020	1976	1	2013-11-14	665.38	0.08	904.5	5
23101	RPS9_IPI:IPI00221088.5	R.KQVVNIPSFIVR.L	12	3.5769	0.2264	3	3838	1401.95	467.286	2518	3838	1	21/44	1503.04	0.2264	654.1	2
23101	RPS9_IPI:IPI00221088.5	R.LFEGNALLR.R	9	3.4227	0.2768	2	3513	1032.99	516.795	2351	3513	1	13/16	392.45	0.2768	542.3	3
23101	RPS9_IPI:IPI00221088.5	R.RLFEGNALLR.R	10	3.5877	0.1512	3	3328	1190.49	396.9	5223	3328	1	18/36	1518.7	0.1512	740.1	3
23101	RPS9_IPI:IPI00221088.5	R.RLQTQVFK.L	8	2.7677	0.12	2	1674	1020.15	510.303	8445	1674	1	13/14	539.19	0.12	761.3	5
23101	RPS9_IPI:IPI00221088.5	R.SPYGGGRPGR.V	10	2.4082	0.1291	2	644	1004.1	502.257	736	644	1	13/18	594.13	0.1291	688	1
23101	RPS3_IPI:IPI00011253.3	K.AELNEFLTR.E	9	3.4689	0.2206	2	3466	1093.13	546.788	864	3466	1	15/16	516.49	0.2206	1343.5
23101	RPS3_IPI:IPI00011253.3	K.DEILPTTPISEQK.G	13	3.7477	0.2795	2	3119	1471.65	735.888	64	3119	1	18/24	601.3	0.2795	559	1
23101	RPS3_IPI:IPI00011253.3	K.FVADGIFK.A	8	2.7481	0.1791	2	3469	897.207	448.747	8811	3469	1	13/14	802.69	0.1791	436.1
23101	RPS3_IPI:IPI00011253.3	K.GGKPEPPAM*PQPVPTA.-	16	3.7459	0.3353	2	1878	1590.51	795.403	775	1878	1	16/30	445.54	0.3353	462.1
23101	RPS3_IPI:IPI00011253.3	K.IM*LPWDPTGK.I	10	3.1544	0.139	2	4118	1175.25	587.302	5955	4118	1	13/18	1405.43	0.139	591.6	1
23101	RPS3_IPI:IPI00011253.3	K.IMLPWDPTGK.I	10	2.5392	0.1306	2	4452	1158.17	579.305	9191	4452	1	2013-12-18	486.76	0.1306	382	1
23101	RPS3_IPI:IPI00011253.3	K.KPLPDHVSIVEPK.D	13	3.6114	0.1896	3	2311	1460.19	486.949	6522	2311	1	21/48	930.48	0.1896	611.2	1
23101	RPS3_IPI:IPI00011253.3	K.LLGGLAVR.R	8	2.9483	0.0721	2	2985	799.006	399.763	9308	2985	1	13/14	609.6	0.0721	558.4	1
23101	RPS3_IPI:IPI00011253.3	R.ELAEDGYSGVEVR.V	13	4.5228	0.4616	2	2502	1424.38	712.339	2647	2502	1	21/24	501.07	0.4616	2230.2
23101	RPS3_IPI:IPI00011253.3	R.KFVADGIFK.A	9	2.6448	0.1213	2	3077	1024.62	512.795	610	3077	1	2013-11-16	36.62	0.1213	472.2
23101	RPS3_IPI:IPI00011253.3	R.TEIIILATR.T	9	3.5274	0.1851	2	3578	1030.14	515.319	1722	3578	1	15/16	499.24	0.1851	1712
23101	RPS3_IPI:IPI00011253.3	R.TQNVLGEK.G	8	2.3192	0.1125	2	1034	889.053	444.743	6760	1034	1	2013-10-14	646.22	0.1125	318.1
23101	HNRNPU_IPI:IPI00479217.1	K.DLPEHAVLK.M	9	2.1913	0.0814	2	1944	1022.09	511.287	4234	1944	1	13/16	508.89	0.0814	525	5
23101	HNRNPU_IPI:IPI00479217.1	K.FIEIAAR.K	7	2.393	0.1669	2	2586	820.088	410.24	7243	2586	1	2013-11-12	751.06	0.1669	488.5	5
23101	HNRNPU_IPI:IPI00479217.1	K.LLEQYKEESKK.A	11	3.294	0.2656	3	1225	1395.49	465.589	614	1225	1	21/40	527.56	0.2656	557.1	5
23101	HNRNPU_IPI:IPI00479217.1	K.M*M*VAGFKK.Q	8	2.0878	0.0595	2	810	944.02	472.241	7457	810	1	2013-11-14	578.96	0.0595	414.3	5
23101	HNRNPU_IPI:IPI00479217.1	K.NGQDLGVAFK.I	10	2.689	0.1773	2	2611	1049.3	524.775	6373	2611	1	13/18	723.51	0.1773	816.2	5
23101	HNRNPU_IPI:IPI00479217.1	K.SSGPTSLFAVTVAPPGAR.Q	18	4.4984	0.4285	2	4202	1715.73	857.96	2046	4202	1	23/34	476.43	0.4285	1121.9	4
23101	HNRNPU_IPI:IPI00479217.1	K.YNILGTNTIM*DK.M	12	4.3057	0.3129	2	3210	1399.52	699.85	1703	3210	1	20/22	588.37	0.3129	1509	5
23101	HNRNPU_IPI:IPI00479217.1	R.GYFEYIEENK.Y	10	3.5604	0.2244	2	3556	1292.21	646.296	4340	3556	1	15/18	481.57	0.2244	1533	4
23101	HNRNPU_IPI:IPI00479217.1	R.GYFEYIEENKYSR.A	13	3.9919	0.4189	2	3455	1698.56	849.394	7172	3455	1	19/24	456.57	0.4189	1413.7	4
23101	HNRNPU_IPI:IPI00479217.1	R.LQAALDDEEAGGRPAM*EPGNGSLDLGGDSAGR.S	32	5.0694	0.5264	3	2971	3143.36	1048.15	1699	2971	1	37/124	295.56	0.5264	1508.4	3
23101	HNRNPU_IPI:IPI00479217.1	R.NFILDQTNVSAAAQR.R	15	3.8635	0.2836	3	3411	1648.42	549.953	3977	3411	1	28/56	347.79	0.2836	1445.6	5
23101	DHX9_IPI:IPI00844578.1	K.LAQFEPSQR.Q	9	3.1687	0.221	2	1816	1076.18	538.28	7202	1816	1	14/16	585.93	0.221	928.3
23101	DHX9_IPI:IPI00844578.1	K.QPAIISQLDPVNER.M	14	3.1348	0.2123	2	3693	1581.63	790.426	6215	3693	1	18/26	1132.28	0.2123	1032.6
23101	DHX9_IPI:IPI00844578.1	K.VFDPVPVGVTK.V	11	2.5167	0.1455	2	3314	1157.5	579.332	180	3314	1	15/20	-131.03	0.1455	867
23101	DHX9_IPI:IPI00844578.1	K.YPSPFFVFGEK.I	11	2.952	0.2321	2	4835	1317.91	659.329	1270	4835	1	15/20	198.66	0.2321	771.7
23101	DHX9_IPI:IPI00844578.1	R.DFVNYLVR.I	8	3.0829	0.2438	2	4048	1025.48	513.274	1768	4048	1	13/14	-57	0.2438	1062.8	1
23101	DHX9_IPI:IPI00844578.1	R.ELDALDANDELTPLGR.I	16	4.8011	0.357	2	3962	1742.49	871.434	6256	3962	1	22/30	363.57	0.357	2009
23101	DHX9_IPI:IPI00844578.1	R.GISHVIVDEIHER.D	13	3.6595	0.2996	3	2942	1504.37	501.935	1509	2942	1	21/48	386.91	0.2996	787
23101	DHX9_IPI:IPI00844578.1	R.LGGIGQFLAK.A	10	3.5356	0.285	2	3813	1004.15	502.3	5409	3813	1	17/18	554.14	0.285	1028.3
23101	DHX9_IPI:IPI00844578.1	R.LNQYFQK.E	7	2.7486	0.0977	2	1890	940.608	470.748	4995	1890	1	2013-11-12	127.32	0.0977	795.4
23101	DHX9_IPI:IPI00844578.1	R.RISAVSVAER.V	10	2.4099	0.1955	2	1421	1088.19	544.315	837	1421	1	14/18	518.19	0.1955	874.1
23101	DHX9_IPI:IPI00844578.1	R.TPLHEIALSIK.L	11	3.4701	0.2967	3	3379	1223.17	407.912	7682	3379	1	21/40	1184.92	0.2967	997.7
23101	RPS11_IPI:IPI00025091.3	K.EAIEGTYIDK.K	10	2.6926	0.1283	2	2198	1139.14	569.785	6943	2198	1	2013-12-18	503.8	0.1283	538	1
23101	RPS11_IPI:IPI00025091.3	K.EAIEGTYIDKK.C	11	3.5919	0.1671	2	1651	1267.25	633.832	764	1651	1	16/20	466.37	0.1671	1005.4	1
23101	RPS11_IPI:IPI00025091.3	K.NIGLGFK.T	7	2.3576	0.1116	1	2912	748.675	748.435	428	2912	1	2013-10-12	321.36	0.1116	377.4	1
23101	RPS11_IPI:IPI00025091.3	K.QPTIFQNK.K	8	1.5645	0.1067	2	2058	976.127	488.267	1901	2058	1	2013-10-14	616.63	0.1067	241.4	1
23101	RPS11_IPI:IPI00025091.3	K.RVLLGETGK.E	9	2.4581	0.1847	2	1284	972.987	486.795	30	1284	1	2013-12-16	414.75	0.1847	606.6	1
23101	RPS11_IPI:IPI00025091.3	K.RVLLGETGKEK.L	11	3.6538	0.2424	3	1237	1230.94	410.579	9694	1237	1	23/40	986.95	0.2424	1470.4	1
23101	RPS11_IPI:IPI00025091.3	R.AYQKQPTIFQNK.K	12	4.2899	0.3924	3	1911	1466.8	489.265	4192	1911	1	21/44	697.48	0.3924	736	1
23101	RPS11_IPI:IPI00025091.3	R.DYLHYIR.K	7	2.4098	0.0587	2	2906	980.158	490.253	7212	2906	1	2013-11-12	672.37	0.0587	708.5	1
23101	RPS11_IPI:IPI00025091.3	R.ILSGVVTK.M	8	1.8684	0.0538	1	1797	816.631	816.519	4420	1797	1	2013-11-14	137.76	0.0538	819.6	1
23101	RPS11_IPI:IPI00025091.3	R.RDYLHYIR.K	8	2.4532	0.1429	2	2675	1136.26	568.304	8573	2675	1	2013-12-14	581.18	0.1429	923.8	1
23101	RPS11_IPI:IPI00025091.3	R.VLLGETGKEK.L	10	3.0284	0.2513	2	1194	1074.19	537.314	6494	1194	1	14/18	529.06	0.2513	609.2	1
23101	RPL4_IPI:IPI00003918.6	K.AAAAAAALQAK.S	11	4.2413	0.2085	2	1244	957.332	478.78	8749	1244	1	19/20	814.91	0.2085	2162.1	2
23101	RPL4_IPI:IPI00003918.6	K.NVTLPAVFK.A	9	1.8925	0.0714	2	3797	989.069	494.795	6486	3797	1	2013-08-16	491.66	0.0714	162.2	5
23101	RPL4_IPI:IPI00003918.6	K.SNYNLPM*HK.M	9	2.6619	0.1462	2	1179	1119.91	560.266	9912	1179	1	2013-11-16	344.5	0.1462	445.6	3
23101	RPL4_IPI:IPI00003918.6	K.TKEAVLLLK.K	9	2.183	0.1095	2	2523	1014.39	507.832	4251	2523	1	2013-12-16	-265.46	0.1095	496.5	2
23101	RPL4_IPI:IPI00003918.6	R.IEEVPELPLVVEDK.V	14	3.2242	0.1879	2	4377	1609.72	804.94	2913	4377	1	16/26	523.35	0.1879	409.8	1
23101	RPL4_IPI:IPI00003918.6	R.KLDELYGTWR.K	10	3.5345	0.2652	2	3278	1281.53	640.835	9373	3278	1	16/18	679.28	0.2652	1469.8	3
23101	RPL4_IPI:IPI00003918.6	R.NIPGITLLNVSK.L	12	3.4519	0.4632	2	4218	1269.34	634.882	9102	4218	1	19/22	462.3	0.4632	693.3	3
23101	RPL4_IPI:IPI00003918.6	R.QPYAVSELAGHQTSAESWGTGR.A	22	3.977	0.2618	3	3229	2334.18	778.037	5781	3229	1	29/84	894.65	0.2618	1099.4	3
23101	RPL4_IPI:IPI00003918.6	R.VDKAAAAAAALQAK.S	14	3.6177	0.1702	3	1901	1299.36	433.586	1308	1901	1	28/52	472.26	0.1702	1608.9	2
23101	RPS4X_IPI:IPI00217030.1	K.DANGNSFATR.L	10	2.0692	0.0689	2	1075	1053.96	526.741	49	1075	1	13/18	1413.48	0.0689	600.4	3
23101	RPS4X_IPI:IPI00217030.1	K.GNKPWISLPR.G	10	3.0506	0.0636	3	3286	1169.37	389.893	1542	3286	1	18/36	1457.27	0.0636	526.4	3
23101	RPS4X_IPI:IPI00217030.1	K.YALTGDEVK.K	9	2.9889	0.1757	2	1978	996.101	498.256	3644	1978	1	14/16	599.53	0.1757	828.6	5
23101	RPS4X_IPI:IPI00217030.1	K.YALTGDEVKK.I	10	3.1752	0.3412	2	1435	1124.15	562.303	1413	1435	1	15/18	489.02	0.3412	1037.5	5
23101	RPS4X_IPI:IPI00217030.1	R.HPGSFDVVHVK.D	11	3.5649	0.3364	3	2121	1222.09	407.884	6164	2121	1	20/40	367.9	0.3364	892.1	2
23101	RPS4X_IPI:IPI00217030.1	R.LSNIFVIGK.G	9	3.1409	0.13	2	3882	991.243	495.803	3746	3882	1	14/16	650.54	0.13	1253.4	1
23101	RPS4X_IPI:IPI00217030.1	R.LTIAEER.D	7	2.2409	0.0851	2	1593	832.112	416.232	1164	1593	1	2013-11-12	786.87	0.0851	576.5	1
23101	RPS4X_IPI:IPI00217030.1	R.TDITYPAGFM*DVISIDK.T	17	4.7155	0.4914	2	4407	1902.58	951.464	562	4407	1	24/32	347.86	0.4914	848.9	1
23101	RPS4X_IPI:IPI00217030.1	R.TIRYPDPLIK.V	10	3.4806	0.2223	3	3022	1216.65	405.908	3371	3022	1	20/36	775.87	0.2223	888.2	1
23101	XRCC6_IPI:IPI00644712.4	K.IM*ATPEQVGK.M	10	2.7541	0.1393	2	1207	1090.01	545.284	1039	1207	1	13/18	414.78	0.1393	626.1	3
23101	XRCC6_IPI:IPI00644712.4	K.NIYVLQELDNPGAK.R	14	5.6633	0.306	2	4094	1575.43	787.415	280	4094	1	22/26	1022.1	0.306	2904.9	2
23101	XRCC6_IPI:IPI00644712.4	R.DIISIAEDEDLR.V	12	3.8526	0.261	2	4111	1389.28	694.849	9032	4111	1	19/22	422.05	0.261	1238	5
23101	XRCC6_IPI:IPI00644712.4	R.DSLIFLVDASK.A	11	3.6839	0.2629	2	4517	1209.19	604.332	113	4517	1	16/20	1267.21	0.2629	1036.2	4
23101	XRCC6_IPI:IPI00644712.4	R.IM*LFTNEDNPHGNDSAK.A	17	3.7637	0.3145	3	2539	1919.87	640.292	9733	2539	1	25/64	526.87	0.3145	653.1	3
23101	XRCC6_IPI:IPI00644712.4	R.LGSLVDEFK.E	9	2.4433	0.2278	2	3551	1007.45	504.274	3050	3551	1	14/16	-90.46	0.2278	790.4	5
23101	XRCC6_IPI:IPI00644712.4	R.SDSFENPVLQQHFR.N	14	3.1443	0.3787	3	3320	1705.52	568.609	2329	3320	1	21/52	998.7	0.3787	498.3	5
23101	XRCC6_IPI:IPI00644712.4	R.TFNTSTGGLLLPSDTKR.S	17	3.3299	0.2145	3	3252	1808.4	603.323	2141	3252	1	26/64	248.56	0.2145	502.7	3
23101	DDX5_IPI:IPI00017617.1	K.APILIATDVASR.G	12	3.8803	0.3789	2	3280	1228.45	613.859	1945	3280	1	19/22	1415.41	0.3789	1501.3	6
23101	DDX5_IPI:IPI00017617.1	K.LLQLVEDR.G	8	3.271	0.0668	2	3072	985.63	493.287	4122	3072	1	13/14	64.08	0.0668	1112.7	1
23101	DDX5_IPI:IPI00017617.1	K.QVSDLISVLR.E	10	2.9784	0.2058	2	4168	1130.36	565.332	7222	4168	1	16/18	619.03	0.2058	719.2	1
23101	DDX5_IPI:IPI00017617.1	K.TGTAYTFFTPNNIK.Q	14	3.8133	0.3751	2	3897	1575.36	787.896	5447	3897	1	20/26	362.55	0.3751	1647.8	1
23101	DDX5_IPI:IPI00017617.1	R.GLDVEDVK.F	8	2.0906	0.083	2	2082	874.607	437.729	3076	2082	1	2013-12-14	177.78	0.083	592.2	5
23101	DDX5_IPI:IPI00017617.1	R.GYSSLLKR.D	8	2.186	0.097	2	1996	923.547	462.269	6328	1996	1	2013-11-14	17.92	0.097	220.9	1
23101	DDX5_IPI:IPI00017617.1	R.M*LDM*GFEPQIR.K	11	3.4337	0.3152	2	3031	1369.45	684.818	4323	3031	1	18/20	602.19	0.3152	1333.9	10
23101	DDX5_IPI:IPI00017617.1	R.TTYLVLDEADR.M	11	3.6051	0.3823	2	3343	1296.28	648.328	833	3343	1	18/20	485.66	0.3823	1399.6	1
23101	RPS18_IPI:IPI00013296.3	K.IAFAITAIK.G	9	2.8659	0.2025	2	3886	947.909	474.3	4851	3886	1	15/16	334.46	0.2025	885.9	3
23101	RPS18_IPI:IPI00013296.3	K.IPDWFLNR.Q	8	3.033	0.1787	2	4288	1062.09	530.782	3492	4288	1	13/14	1446.55	0.1787	820.1	2
23101	RPS18_IPI:IPI00013296.3	K.YSQVLANGLDNK.L	12	4.0924	0.3151	2	2446	1322.29	661.341	7431	2446	1	18/22	463.07	0.3151	1293.6	1
23101	RPS18_IPI:IPI00013296.3	R.AGELTEDEVER.V	11	3.7577	0.2931	2	1703	1248.2	624.291	689	1703	1	17/20	503	0.2931	1123.1	1
23101	RPS18_IPI:IPI00013296.3	R.HFWGLR.V	6	2.3695	0.1122	2	3008	816.158	408.219	9965	3008	1	2013-10-10	891.49	0.1122	829.5	2
23101	RPS18_IPI:IPI00013296.3	R.VITIM*QNPR.Q	9	3.2603	0.2771	2	1687	1088.13	544.3	1678	1687	1	15/16	495.72	0.2771	960.6
23101	RPS18_IPI:IPI00013296.3	R.VITIMQNPR.Q	9	1.8607	0.1969	2	2556	1071.51	536.303	4545	2556	1	15/16	-79.66	0.1969	898.5
23101	RPS18_IPI:IPI00013296.3	R.VLNTNIDGR.R	9	3.1113	0.2976	2	1688	1002.14	501.272	4570	1688	1	14/16	606.51	0.2976	872	3
23101	NCL_IPI:IPI00183526.6	K.ALVATPGKK.G	9	2.3312	0.1523	2	797	885.127	442.782	2550	797	1	2013-11-16	645.31	0.1523	496	5
23101	NCL_IPI:IPI00183526.6	K.GFGFVDFNSEEDAK.A	14	2.925	0.2881	2	4128	1562.67	781.344	2040	4128	1	16/26	635.19	0.2881	797.6	4
23101	NCL_IPI:IPI00183526.6	K.GIAYIEFK.T	8	2.0392	0.1667	2	3590	941.304	470.761	1118	3590	1	2013-11-14	839.86	0.1667	522.9	4
23101	NCL_IPI:IPI00183526.6	K.NSTWSGESK.T	9	2.5344	0.1421	2	739	996.031	498.225	1735	739	1	2013-12-16	590.53	0.1421	631.5	3
23101	NCL_IPI:IPI00183526.6	K.QGTEIDGR.S	8	2.4926	0.1088	2	519	875.42	438.215	231	519	1	2013-12-14	-1.76	0.1088	486.6	4
23101	NCL_IPI:IPI00183526.6	K.TEADAEKTFEEK.Q	12	3.1375	0.2336	3	1446	1397.98	466.553	6962	1446	1	19/44	240.49	0.2336	430.9	4
23101	NCL_IPI:IPI00183526.6	R.LELQGPR.G	7	2.2526	0.1166	2	1806	814.111	406.735	8502	1806	1	2013-10-12	2027.28	0.1166	545.7	4
23101	NCL_IPI:IPI00183526.6	R.SISLYYTGEK.G	10	3.2078	0.2597	2	2953	1161.22	580.795	396	2953	1	15/18	545.33	0.2597	666.9	4
23101	RPL7A_IPI:IPI00299573.1	K.KVAPAPAVVK.K	10	2.3933	0.2356	2	940	980.169	490.319	7	940	1	2013-12-18	550.81	0.2356	505.8	3
23101	RPL7A_IPI:IPI00299573.1	K.VAPAPAVVK.K	9	1.6238	0.1035	2	1254	852.146	426.271	8028	1254	1	2013-10-16	717.04	0.1035	255.4	3
23101	RPL7A_IPI:IPI00299573.1	K.VPPAINQFTQALDR.Q	14	4.3783	0.4498	2	4262	1570.66	785.423	2165	4262	1	22/26	524.03	0.4498	1589.3	3
23101	RPL7A_IPI:IPI00299573.1	R.AGVNTVTTLVENK.K	13	3.882	0.2803	2	3048	1346.42	673.37	4753	3048	1	19/24	508.08	0.2803	1327.7	4
23101	RPL7A_IPI:IPI00299573.1	R.AGVNTVTTLVENKK.A	14	3.1744	0.2005	3	2583	1474.69	491.947	5786	2583	1	17/52	585.65	0.2005	308.1	4
23101	RPL7A_IPI:IPI00299573.1	R.HWGGNVLGPK.S	10	2.0372	0.2154	2	2178	1064.51	532.785	9568	2178	1	14/18	-47.38	0.2154	598.3	4
23101	RPL7A_IPI:IPI00299573.1	R.LKVPPAINQFTQALDR.Q	16	3.3121	0.1675	3	4517	1813.28	604.344	2669	4517	1	23/60	1247.32	0.1675	649	3
23101	XRCC5_IPI:IPI00220834.8	K.EEASGSSVTAEEAK.K	14	4.235	0.5009	2	877	1395.35	697.818	5789	877	1	23/26	519.58	0.5009	2215.4	1
23101	XRCC5_IPI:IPI00220834.8	K.TDTLEDLFPTTK.I	12	4.3333	0.2341	2	4237	1381.51	690.848	3180	4237	1	19/22	592.6	0.2341	1665.1	1
23101	XRCC5_IPI:IPI00220834.8	K.TLFPLIEAK.K	9	1.8524	0.1006	2	4298	1032.36	516.31	1155	4298	1	14/16	721.11	0.1006	770.3	1
23101	XRCC5_IPI:IPI00220834.8	K.VITM*FVQR.Q	8	2.4431	0.1201	2	2347	1011.18	505.279	2034	2347	1	13/14	1609.16	0.1201	703	3
23101	XRCC5_IPI:IPI00220834.8	R.FFM*GNQVLK.V	9	2.2178	0.1707	2	2832	1099.32	550.284	8824	2832	1	2013-11-16	-213.64	0.1707	493.4	1
23101	XRCC5_IPI:IPI00220834.8	R.QYM*FSSLK.N	8	2.0155	0.0667	2	2608	1020.31	510.247	5863	2608	1	2013-10-14	808.72	0.0667	241.2	1
23101	XRCC5_IPI:IPI00220834.8	R.YGSDIVPFSK.V	10	3.2359	0.4093	2	3174	1113.2	556.785	6863	3174	1	15/18	570.94	0.4093	1036.2	1
23101	HNRNPM_IPI:IPI00171903.2	R.AFITNIPFDVK.W	11	3.7274	0.1815	2	4408	1265.49	632.85	5703	4408	1	16/20	630.69	0.1815	980.6	1
23101	HNRNPM_IPI:IPI00171903.2	R.INEILSNALK.R	10	2.8635	0.1816	2	3395	1114.59	557.827	7129	3395	1	16/18	-53.62	0.1816	1297.4	1
23101	HNRNPM_IPI:IPI00171903.2	R.M*GANSLER.M	8	2.2585	0.1264	2	535	893.792	447.211	3438	535	1	2013-12-14	423.15	0.1264	255.4	3
23101	HNRNPM_IPI:IPI00171903.2	R.M*GLAM*GGGGGASFDR.A	15	1.9227	0.2606	2	1851	1414.3	708.306	9910	1851	1	15/28	-921.46	0.2606	463.1	1
23101	HNRNPM_IPI:IPI00171903.2	R.M*GLVM*DR.M	7	2.0891	0.0737	2	868	853.979	427.199	9333	868	1	2013-11-12	689.25	0.0737	704.6	1
23101	HNRNPM_IPI:IPI00171903.2	R.M*GPAIER.M	7	1.9154	0.0742	2	802	790.18	395.2	3684	802	1	2013-10-12	997.03	0.0742	828	1
23101	HNRNPM_IPI:IPI00171903.2	R.VGQTIER.M	7	2.5047	0.1041	2	630	802.461	401.725	1338	630	1	2013-11-12	25.08	0.1041	764	1
23101	RPS6_IPI:IPI00021840.1	K.DIPGLTDTTVPR.R	12	3.1441	0.3229	2	3370	1285.41	642.843	104	3370	1	19/22	565.17	0.3229	742.5	2
23101	RPS6_IPI:IPI00021840.1	K.KGEKDIPGLTDTTVPR.R	16	4.342	0.3227	3	2414	1727.86	576.316	5375	2414	1	29/60	536.22	0.3227	1417.9	2
23101	RPS6_IPI:IPI00021840.1	K.LFNLSKEDDVR.Q	11	2.8465	0.1657	2	2781	1336.39	668.349	3101	2781	1	17/20	521.57	0.1657	955.6	1
23101	RPS6_IPI:IPI00021840.1	K.LIEVDDER.K	8	3.1346	0.271	2	1834	989.132	494.751	4449	1834	1	13/14	645.23	0.271	604.5	1
23101	RPS6_IPI:IPI00021840.1	K.NKEEAAEYAK.L	10	2.2261	0.0633	2	518	1153.14	576.78	805	518	1	13/18	511.22	0.0633	564.8	1
23101	RPS6_IPI:IPI00021840.1	R.M*ATEVAADALGEEWK.G	15	5.5471	0.4567	2	3562	1637.53	818.88	8991	3562	1	25/28	475.04	0.4567	2582.8	2
23101	RPS14_IPI:IPI00026271.5	K.ADRDESSPYAAM*LAAQDVAQR.C	21	4.5296	0.2757	3	2805	2282.14	761.022	577	2805	1	33/80	478.51	0.2757	1648.4
23101	RPS14_IPI:IPI00026271.5	K.ELGITALHIK.L	10	2.672	0.1888	2	3380	1094.63	547.832	10119	3380	1	15/18	-20.44	0.1888	793.4	1
23101	RPS14_IPI:IPI00026271.5	K.IGRIEDVTPIPSDSTR.R	16	3.1311	0.071	3	2739	1758.38	585.979	6623	2739	1	21/60	1399.82	0.071	488.4
23101	RPS14_IPI:IPI00026271.5	K.TPGPGAQSALR.A	11	3.5309	0.2975	2	1306	1054.98	527.786	5905	1306	1	18/20	397.83	0.2975	1619
23101	RPS14_IPI:IPI00026271.5	R.IEDVTPIPSDSTR.R	13	3.6922	0.4268	2	2410	1430.55	715.362	91	2410	1	18/24	583.45	0.4268	817.6
23101	RPS14_IPI:IPI00026271.5	R.TKTPGPGAQSALR.A	13	3.3663	0.2008	3	1037	1285.87	428.574	2971	1037	1	22/48	1686.3	0.2008	367.8
23101	RPS8_IPI:IPI00216587.9	K.ISSLLEEQFQQGK.L	13	3.4713	0.1591	3	3468	1508.08	502.931	2210	3468	1	22/48	864.45	0.1591	961.9	2
23101	RPS8_IPI:IPI00216587.9	K.LTPEEEEILNK.K	11	3.6206	0.357	2	2905	1315.4	657.843	1429	2905	1	17/20	545.56	0.357	508.7	3
23101	RPS8_IPI:IPI00216587.9	K.YELGRPAANTK.I	11	2.3659	0.2492	2	1292	1220.42	610.325	5181	1292	1	15/20	637.45	0.2492	825.6	2
23101	RPS8_IPI:IPI00216587.9	R.ADGYVLEGK.E	9	2.9671	0.3492	2	1826	952.109	476.243	618	1826	1	14/16	662.83	0.3492	936.4	2
23101	RPS8_IPI:IPI00216587.9	R.IIDVVYNASNNELVR.T	15	5.2709	0.4429	2	3639	1719.64	859.957	9673	3639	1	24/28	424.77	0.4429	2226.7	2
23101	RPS8_IPI:IPI00216587.9	R.QWYESHYALPLGR.K	13	3.1323	0.1938	3	3662	1620.62	540.604	9146	3662	1	21/48	507.54	0.1938	492.7	2
23101	DBT_IPI:IPI00003944.1	K.LSDIGEGIR.E	9	2.4656	0.0535	2	2159	959.611	480.261	6306	2159	1	13/16	100.29	0.0535	754.5	1
23101	DBT_IPI:IPI00003944.1	K.LSEVVGSGK.D	9	2.2894	0.1776	2	1019	877.279	438.245	8180	1019	1	13/16	2049.57	0.1776	804.7	1
23101	DBT_IPI:IPI00003944.1	K.LSFM*PFFLK.A	9	3.0507	0.2365	2	4931	1145.66	573.307	2249	4931	1	13/16	48	0.2365	712.9	1
23101	DBT_IPI:IPI00003944.1	K.SYLENPAFM*LLDLK.-	14	4.7223	0.4139	2	5107	1670.74	835.429	2734	5107	1	21/26	532.77	0.4139	1340.4
23101	DBT_IPI:IPI00003944.1	R.ILKEDILNYLEK.Q	12	3.9963	0.1461	3	4210	1491.17	497.62	318	4210	1	21/44	217.66	0.1461	765.8	1
23101	DBT_IPI:IPI00003944.1	R.VIDGATM*SR.F	9	2.5587	0.2681	2	527	965.679	483.24	267	527	1	15/16	215.12	0.2681	749
23101	SYNCRIP_IPI:IPI00018140.3	K.AFSQFGK.L	7	1.9472	0.1014	2	1853	784.329	392.703	4663	1853	1	2013-10-12	-87.87	0.1014	336.1	5
23101	SYNCRIP_IPI:IPI00018140.3	K.EQILEEFSK.V	9	2.1662	0.1585	2	3404	1123.92	561.788	9485	3404	1	2013-11-16	1201.66	0.1585	501.9	5
23101	SYNCRIP_IPI:IPI00018140.3	K.TKEQILEEFSK.V	11	3.5459	0.0841	3	3052	1354.08	451.242	4942	3052	1	21/40	1754.21	0.0841	877.1	5
23101	SYNCRIP_IPI:IPI00018140.3	K.VTEGLTDVILYHQPDDK.K	17	4.5731	0.1485	3	3685	1944.34	648.33	2274	3685	1	28/64	700.83	0.1485	753.6	5
23101	SYNCRIP_IPI:IPI00018140.3	R.LM*M*DPLTGLNR.G	11	3.3705	0.3223	2	2920	1292.5	646.82	2255	2920	1	17/20	-104.47	0.3223	1501.7	5
23101	SYNCRIP_IPI:IPI00018140.3	R.NLANTVTEEILEK.A	13	3.3613	0.2493	3	4403	1474.42	491.931	5507	4403	1	20/48	433.56	0.2493	506.5	5
23101	RPL7_IPI:IPI00030179.3	K.AGNFYVPAEPK.L	11	3.2091	0.0758	2	2703	1193.25	596.803	2888	2703	1	16/20	545.46	0.0758	1126.9	8
23101	RPL7_IPI:IPI00030179.3	K.ASINM*LR.I	7	2.0309	0.0546	2	1451	822.235	410.721	246	1451	1	2013-09-12	2192.22	0.0546	565.6	8
23101	RPL7_IPI:IPI00030179.3	K.EANNFLWPFK.L	10	2.6386	0.1435	2	4911	1266.21	633.319	8209	4911	1	13/18	454.54	0.1435	831.5	8
23101	RPL7_IPI:IPI00030179.3	K.SVNELIYK.R	8	2.3035	0.0514	2	2517	966.081	483.269	176	2517	1	2013-12-14	570.57	0.0514	428.4	8
23101	RPL7_IPI:IPI00030179.3	R.IALTDNALIAR.S	11	3.7795	0.3141	2	3417	1171.33	585.846	9008	3417	1	19/20	548.33	0.3141	1660	7
23101	RPL7_IPI:IPI00030179.3	R.IVEPYIAWGYPNLK.S	14	4.3927	0.3992	2	4581	1663.81	831.948	2159	4581	1	20/26	551.15	0.3992	1587	6
23101	CAPRIN1_IPI:IPI00783872.2	K.LDDYQER.M	7	2.3355	0.2028	2	914	939.166	469.714	2632	914	1	2013-11-12	793.44	0.2028	615.9	2
23101	CAPRIN1_IPI:IPI00783872.2	K.YQEVTNNLEFAK.E	12	4.1244	0.2112	2	2940	1456.36	728.359	6357	2940	1	19/22	445.49	0.2112	1313.5	2
23101	CAPRIN1_IPI:IPI00783872.2	R.DGYQQNFK.R	8	1.9049	0.075	2	1420	1000.18	500.23	6065	1420	1	2013-11-14	727.21	0.075	675.4	2
23101	CAPRIN1_IPI:IPI00783872.2	R.DYSGYQR.D	7	1.768	0.1632	2	995	888.06	444.696	920	995	1	2013-11-12	-364.89	0.1632	686.3	2
23101	CAPRIN1_IPI:IPI00783872.2	R.LNQDQLDAVSK.Y	11	4.0028	0.2989	2	1983	1230.6	615.82	4812	1983	1	18/20	-28.23	0.2989	1992.9	2
23101	CAPRIN1_IPI:IPI00783872.2	R.SFM*ALSQDIQK.T	11	3.9355	0.3559	2	2852	1284.41	642.319	5575	2852	1	17/20	607.7	0.3559	1187.2	2
23101	RPS2_IPI:IPI00013485.3	K.AEDKEWM*PVTK.L	11	2.5503	0.2034	2	1591	1350.12	675.324	7007	1591	1	15/20	359.04	0.2034	374.7	6
23101	RPS2_IPI:IPI00013485.3	K.ATFDAISK.T	8	2.4406	0.1538	2	1896	853.013	426.727	6767	1896	1	2013-12-14	664.29	0.1538	475.1	10
23101	RPS2_IPI:IPI00013485.3	K.LSIVPVRR.G	8	2.7573	0.0916	2	2148	940.17	470.309	6609	2148	1	2013-11-14	596.16	0.0916	602.9	10
23101	RPS2_IPI:IPI00013485.3	K.SPYQEFTDHLVK.T	12	3.8371	0.0784	2	3528	1464.34	732.362	2078	3528	1	18/22	422.67	0.0784	1652.9	5
23101	RPS2_IPI:IPI00013485.3	K.TYSYLTPDLWK.E	11	2.8931	0.2615	2	4358	1388.36	693.851	3500	4358	1	15/20	1202.85	0.2615	845.6	9
23101	RPS2_IPI:IPI00013485.3	R.GTGIVSAPVPK.K	11	1.9137	0.0534	2	2150	1026.16	513.303	1851	2150	1	2013-12-20	550.84	0.0534	453	8
23101	RPS24_IPI:IPI00029750.1	K.QM*VIDVLHPGK.A	11	3.3117	0.2054	3	2672	1253.06	418.229	4630	2672	1	20/40	309.19	0.2054	1104.4	4
23101	RPS24_IPI:IPI00029750.1	K.QMVIDVLHPGK.A	11	1.9931	0.1237	2	3563	1236.41	618.842	979	3563	1	17/20	-211.44	0.1237	932.4	4
23101	RPS24_IPI:IPI00029750.1	K.TTGFGM*IYDSLDYAK.K	15	4.5546	0.4907	2	4186	1698.52	849.39	8203	4186	1	21/28	441.66	0.4907	1504.1	4
23101	RPS24_IPI:IPI00029750.1	K.TTGFGMIYDSLDYAK.K	15	4.5755	0.4188	2	4632	1682.52	841.393	10078	4632	1	20/28	443.7	0.4188	1113.8	4
23101	RPS24_IPI:IPI00029750.1	R.KQM*VIDVLHPGK.A	12	3.8842	0.1918	3	2318	1382.12	460.927	5879	2318	1	20/44	979.03	0.1918	978.3	4
23101	RPS13_IPI:IPI00221089.5	K.GLSQSALPYR.R	10	2.778	0.2603	2	2451	1092.29	546.296	3063	2451	1	13/18	649.8	0.2603	529.2
23101	RPS13_IPI:IPI00221089.5	K.GLTPSQIGVILR.D	12	2.9731	0.2593	2	4100	1254.4	627.382	3680	4100	1	17/22	509.59	0.2593	1009.2
23101	RPS13_IPI:IPI00221089.5	K.KGLTPSQIGVILR.D	13	4.4581	0.2102	3	3606	1382.93	461.289	6100	3606	1	28/48	776.64	0.2102	1432.7
23101	RPS13_IPI:IPI00221089.5	K.LTSDDVKEQIYK.L	12	4.3949	0.3031	2	2180	1439.42	719.875	902	2180	1	19/22	467.73	0.3031	2137.4
23101	RPS13_IPI:IPI00221089.5	R.DSHGVAQVR.F	9	1.9888	0.0743	2	16	969.753	484.749	662	16	1	2013-11-16	1302.36	0.0743	397.1
23101	HIST1H1C_IPI:IPI00217465.5	K.ALAAAGYDVEK.N	11	2.8464	0.2368	2	2070	1108.44	554.288	1167	2070	1	15/20	789.82	0.2368	1046	4
23101	HIST1H1C_IPI:IPI00217465.5	K.ASGPPVSELITK.A	12	2.8388	0.3565	2	3021	1199.37	599.838	307	3021	1	14/22	589.94	0.3565	582.5	2
23101	HIST1H1C_IPI:IPI00217465.5	R.KASGPPVSELITK.A	13	4.3083	0.2538	3	2526	1327.76	442.926	980	2526	1	25/48	748.87	0.2538	809.6	2
23101	HIST1H1C_IPI:IPI00217465.5	R.SGVSLAALK.K	9	2.4456	0.1235	2	2826	846.157	423.258	9498	2826	1	14/16	765.69	0.1235	847.6	2
23101	HIST1H1C_IPI:IPI00217465.5	R.SGVSLAALKK.A	10	3.1469	0.1742	2	2130	973.497	487.306	6822	2130	1	15/18	-109.55	0.1742	813.4	2
23101	RPS16_IPI:IPI00221092.8	K.ALVAYYQK.Y	8	2.6942	0.3121	2	2183	956.177	478.266	801	2183	1	2013-12-14	682.39	0.3121	656.7	2
23101	RPS16_IPI:IPI00221092.8	K.EIKDILIQYDR.T	11	3.3105	0.1786	3	3555	1406.87	469.261	1743	3555	1	18/40	783.25	0.1786	632.5	1
23101	RPS16_IPI:IPI00221092.8	K.GPLQSVQVFGR.K	11	3.6605	0.3731	2	3561	1189.36	594.33	1298	3561	1	18/20	1432.9	0.3731	1547.5	3
23101	RPS16_IPI:IPI00221092.8	K.LLEPVLLLGK.E	10	3.3057	0.2189	2	4714	1095.31	547.863	5914	4714	1	14/18	536.48	0.2189	651.8	4
23101	RPS16_IPI:IPI00221092.8	R.TLLVADPR.R	8	2.4632	0.1493	2	2322	885.275	442.764	1149	2322	1	2013-12-14	853.5	0.1493	982.3	2
23101	NCL_IPI:IPI00444262.3	K.ALELTGLK.V	8	2.3961	0.0612	2	3046	845.071	422.761	7995	3046	1	2013-12-14	660.04	0.0612	486.6	2
23101	NCL_IPI:IPI00444262.3	K.EVFEDAAEIR.L	10	3.1175	0.2762	2	2888	1179.18	589.788	3273	2888	1	17/18	519.89	0.2762	1266.9	3
23101	NCL_IPI:IPI00444262.3	K.NDLAVVDVR.I	9	3.6014	0.34	2	2665	1000.99	500.775	2450	2665	1	15/16	450.31	0.34	1450.9	2
23101	NCL_IPI:IPI00444262.3	K.TGISDVFAK.N	9	2.7568	0.2593	2	3141	938.013	469.253	787	3141	1	13/16	548.13	0.2593	476.9	2
23101	NCL_IPI:IPI00444262.3	K.VTQDELKEVFEDAAEIR.L	17	3.1318	0.2142	3	4702	1994.33	664.669	3952	4702	1	21/64	1173.71	0.2142	775.5	3
23101	RPL26L1_IPI:IPI00007144.1	K.DDEVQVVR.G	8	3.21	0.2058	2	1481	959.255	480.243	4270	1481	1	13/14	-232.99	0.2058	1045.2	3
23101	RPL26L1_IPI:IPI00007144.1	K.FNPFVTSDR.S	9	2.8464	0.1767	2	3223	1083.25	541.767	3738	3223	1	14/16	667.94	0.1767	557.4	4
23101	RPL26L1_IPI:IPI00007144.1	K.IM*SSPLSK.E	8	2.1743	0.1106	2	1111	879.203	439.736	293	1111	1	2013-11-14	839.88	0.1106	401.8	5
23101	RPL26L1_IPI:IPI00007144.1	K.YVIYIER.V	7	2.6756	0.1196	2	3063	956.164	478.266	5328	3063	1	2013-11-12	668.6	0.1196	521.8	3
23101	RPL26L1_IPI:IPI00007144.1	R.KDDEVQVVR.G	9	3.3952	0.13	2	979	1088.17	544.291	3828	979	1	14/16	546.82	0.13	924	3
23101	IPI:IPI00394699.2_IPI:IPI00394699.2	K.KSAEFLLHM*LK.N	11	3.1182	0.0965	3	3220	1334.1	444.916	9740	3220	1	18/40	1022.51	0.0965	246.2	5
23101	IPI:IPI00394699.2_IPI:IPI00394699.2	K.NAESNAELK.G	9	2.5266	0.1232	2	601	976.088	488.241	4870	601	1	14/16	628.85	0.1232	812.5	3
23101	IPI:IPI00394699.2_IPI:IPI00394699.2	K.QWGWTQGR.W	8	2.0009	0.214	2	2935	1019.12	509.746	5033	2935	1	2013-12-14	625.91	0.214	447.9	4
23101	IPI:IPI00394699.2_IPI:IPI00394699.2	K.SAEFLLHM*LK.N	10	3.0843	0.0858	3	3444	1205.88	402.218	9352	3444	1	17/36	1026.71	0.0858	383.2	5
23101	IPI:IPI00394699.2_IPI:IPI00394699.2	K.YLKDVTLQK.Q	9	2.5089	0.203	2	1858	1108.17	554.324	8593	1858	1	14/16	478.26	0.203	1039.8	5
23101	HNRNPR_IPI:IPI00012074.3	K.AGPIWDLR.L	8	3.1087	0.1607	2	3752	928.169	464.256	993	3752	1	2013-12-14	715.58	0.1607	835.7	10
23101	HNRNPR_IPI:IPI00012074.3	K.TLIEAGLPQK.V	10	2.4118	0.1057	2	2667	1071.32	535.316	5097	2667	1	13/18	1582.87	0.1057	399.6	2
23101	HNRNPR_IPI:IPI00012074.3	R.LFVGSIPK.N	8	2.4305	0.0582	2	3049	861.239	430.766	9882	3049	1	2013-12-14	829.95	0.0582	508.1	10
23101	HNRNPR_IPI:IPI00012074.3	R.LM*M*DPLSGQNR.G	11	1.8735	0.1482	2	1677	1293.7	647.3	8570	1677	1	15/20	84.29	0.1482	201.7	4
23101	HNRNPR_IPI:IPI00012074.3	R.TGYTLDVTTGQR.K	12	3.1298	0.2943	2	2541	1311.55	656.331	490	2541	1	18/22	-80.97	0.2943	1248.7	9
23101	ILF2_IPI:IPI00005198.2	K.ILPTLEAVAALGNK.V	14	4.8999	0.4528	2	4584	1410.83	705.422	8644	4584	1	23/26	701.34	0.4528	1728.5	2
23101	ILF2_IPI:IPI00005198.2	K.VLQSALAAIR.H	10	3.6737	0.2172	2	3221	1042.15	521.324	3436	3221	1	17/18	485.76	0.2172	2106.1	1
23101	ILF2_IPI:IPI00005198.2	R.NQDLAPNSAEQASILSLVTK.I	20	5.528	0.5563	2	4595	2099.29	1050.05	1588	4595	1	27/38	92.32	0.5563	1134.3	3
23101	ILF2_IPI:IPI00005198.2	R.VKPAPDETSFSEALLK.R	16	3.0087	0.1957	3	3492	1733.96	577.977	1980	3492	1	23/60	1176.36	0.1957	912.3	3
23101	SERBP1_IPI:IPI00410693.3	K.SAAQAAAQTNSNAAGK.Q	16	5.3356	0.4554	2	583	1461.23	730.858	3120	583	1	23/30	359.5	0.4554	2073.7	3
23101	SERBP1_IPI:IPI00410693.3	K.SSASAPDVDDPEAFPALA.-	18	4.2859	0.3673	2	4246	1760.58	880.405	1138	4246	1	19/34	442.27	0.3673	1048.3	3
23101	SERBP1_IPI:IPI00410693.3	R.RPDQQLQGEGK.I	11	2.9365	0.2955	2	719	1256.32	628.323	1528	719	1	14/20	544.19	0.2955	748.6	3
23101	SERBP1_IPI:IPI00410693.3	R.TDKSSASAPDVDDPEAFPALA.-	21	3.6142	0.2468	2	3877	2105.79	1052.49	7020	3877	1	22/40	863.62	0.2468	1068.2	3
23101	IGF2BP1_IPI:IPI00008557.5	K.LYIGNLNESVTPADLEK.V	17	5.3828	0.4002	2	4003	1876.95	938.489	7187	4003	1	26/32	521.03	0.4002	2621.5	1
23101	IGF2BP1_IPI:IPI00008557.5	K.TADEVPLK.T	8	1.7891	0.1059	2	1488	872.378	436.74	2891	1488	1	2013-11-14	-107.52	0.1059	455.3
23101	IGF2BP1_IPI:IPI00008557.5	K.TVNELQNLTAAEVVVPR.D	17	5.2753	0.3254	2	4195	1853.83	927.01	9929	4195	1	25/32	441.15	0.3254	2703.6	1
23101	IGF2BP1_IPI:IPI00008557.5	R.LLVPTQYVGAIIGK.E	14	3.6475	0.4616	2	4791	1473.59	736.448	2119	4791	1	19/26	1153.45	0.4616	665.5
23101	RPLP0_IPI:IPI00008530.1	K.AFLADPSAFVAAAPVAAATTAAPAAAAAPAK.V	31	4.7723	0.4046	3	4693	2753.74	918.16	8247	4693	1	35/120	462.74	0.4046	928.8	2
23101	RPLP0_IPI:IPI00008530.1	K.IIQLLDDYPK.C	10	3.7307	0.2087	2	3927	1218.53	609.342	171	3927	1	16/18	700.88	0.2087	1496.6	9
23101	RPLP0_IPI:IPI00008530.1	K.TSFFQALGITTK.I	12	4.1759	0.4027	2	4810	1314.41	657.359	3819	4810	1	19/22	532.5	0.4027	1999.5	7
23101	RPLP0_IPI:IPI00008530.1	R.GHLENNPALEK.L	11	3.4011	0.3852	2	1088	1222.18	611.315	6426	1088	1	16/20	454.78	0.3852	1008.2	10
23101	RPL19_IPI:IPI00025329.1	K.KVWLDPNETNEIANANSR.Q	18	3.8291	0.224	3	3094	2073.04	691.012	3241	3094	1	25/68	972.82	0.224	980
23101	RPL19_IPI:IPI00025329.1	K.LLADQAEAR.R	9	3.6632	0.2502	2	1288	987.173	493.767	2148	1288	1	15/16	655.01	0.2502	795.9	1
23101	RPL19_IPI:IPI00025329.1	K.VWLDPNETNEIANANSR.Q	17	6.0655	0.5115	2	3480	1943.63	971.966	789	3480	1	26/32	362.83	0.5115	2008.4
23101	RPL19_IPI:IPI00025329.1	R.ILM*EHIHK.L	8	2.3534	0.0875	2	1116	1037.46	518.784	3937	1116	1	2013-12-14	870.28	0.0875	764.2	1
23101	RPL24_IPI:IPI00306332.4	K.VFQFLNAK.C	8	2.8911	0.2058	2	3622	966.669	483.774	2476	3622	1	13/14	133.63	0.2058	771.3	4
23101	RPL24_IPI:IPI00306332.4	R.AITGASLADIM*AK.R	13	3.9685	0.4603	2	3110	1278.4	639.342	1606	3110	1	21/24	567.32	0.4603	1782.1	3
23101	RPL24_IPI:IPI00306332.4	R.AITGASLADIMAK.R	13	4.083	0.3647	2	3976	1262.24	631.345	6408	3976	1	21/24	442.18	0.3647	2289.1	3
23101	RPL24_IPI:IPI00306332.4	R.QINWTVLYR.R	9	2.484	0.1721	2	4217	1193.25	596.827	9586	4217	1	13/16	508	0.1721	582.3	4
23101	SMAD5_IPI:IPI00017730.1	K.ALSSPGQPSK.C	10	2.6097	0.1366	2	760	971.975	486.261	8806	760	1	2013-12-18	472.41	0.1366	465.6	1
23101	SMAD5_IPI:IPI00017730.1	K.VLTQM*GSPLNPISSVS.-	16	3.0675	0.3752	2	3787	1646.67	823.427	3471	3787	1	17/30	502.14	0.3752	912.2
23101	SMAD5_IPI:IPI00017730.1	R.DVQPVAYEEPK.H	11	3.4969	0.3604	2	2021	1275.13	637.817	6110	2021	1	17/20	395.27	0.3604	717.7	1
23101	SMAD5_IPI:IPI00017730.1	R.VESPVLPPVLVPR.H	13	4.119	0.4185	2	4281	1402.69	701.427	5278	4281	1	19/24	602.63	0.4185	732.9	2
23101	RPS25_IPI:IPI00012750.3	K.LITPAVVSER.L	10	2.9828	0.344	2	2726	1085.07	542.822	6928	2726	1	13/18	399.44	0.344	547.2	1
23101	RPS25_IPI:IPI00012750.3	K.LNNLVLFDK.A	9	3.2928	0.1176	2	3806	1076.3	538.311	2831	3806	1	14/16	633.39	0.1176	971.6	2
23101	RPS25_IPI:IPI00012750.3	R.AALQELLSK.G	9	3.0182	0.2013	2	3545	973.172	486.79	1818	3545	1	15/16	616.51	0.2013	1524.2	1
23101	RPS25_IPI:IPI00012750.3	R.DKLNNLVLFDK.A	11	3.8471	0.2822	2	3712	1320.54	659.872	6217	3712	1	17/20	1365.66	0.2822	1348.1	2
23101	ILF3_IPI:IPI00219330.2	K.AYAALAALEK.L	10	3.3507	0.2445	2	3390	1022.26	510.79	2331	3390	1	17/18	1653.59	0.2445	1452.8	5
23101	ILF3_IPI:IPI00219330.2	K.LFPDTPLALDANK.K	13	2.8725	0.2347	2	4029	1415.7	707.882	1002	4029	1	18/24	668.01	0.2347	652.5	5
23101	ILF3_IPI:IPI00219330.2	K.VLGM*DPLPSK.M	10	2.5084	0.1982	2	2221	1073.27	536.789	951	2221	1	2013-12-18	647.89	0.1982	414.2	6
23101	ILF3_IPI:IPI00219330.2	K.VLQDM*GLPTGAEGR.D	14	4.3593	0.3481	2	2252	1460.3	730.364	6355	2252	1	22/26	395.13	0.3481	1068.2	5
23101	DDX17_IPI:IPI00023785.7	K.GTAYTFFTPGNLK.Q	13	4.0381	0.4411	2	4073	1416.67	708.862	8554	4073	1	17/24	-31.9	0.4411	1183.8	3
23101	DDX17_IPI:IPI00023785.7	K.LM*QLVDHR.G	8	1.8936	0.0749	2	1180	1028.34	514.271	6554	1180	1	13/14	778.31	0.0749	931.3	3
23101	DDX17_IPI:IPI00023785.7	R.DM*VGIAQTGSGK.T	12	3.2909	0.3106	2	1183	1180.16	590.287	3437	1183	1	18/22	506.46	0.3106	1352.7	4
23101	DDX17_IPI:IPI00023785.7	R.LIDFLESGK.T	9	2.8548	0.1825	2	3871	1022.22	511.282	5059	3871	1	15/16	649.64	0.1825	599	4
23101	DDX21_IPI:IPI00015953.3	K.EGAFSNFPISEETIK.L	15	4.4188	0.16	2	4034	1669.66	834.909	7871	4034	1	21/28	510.57	0.16	1023.8	2
23101	DDX21_IPI:IPI00015953.3	K.TFSFAIPLIEK.L	11	2.5884	0.2588	2	4981	1266.39	633.361	7988	4981	1	14/20	536.01	0.2588	649.4	1
23101	DDX21_IPI:IPI00015953.3	R.GVTFLFPIQAK.T	11	2.9413	0.3049	2	4642	1220.71	610.856	1025	4642	1	14/20	8.9	0.3049	637	1
23101	DDX21_IPI:IPI00015953.3	R.IGVPSATEIIK.A	11	1.9353	0.1122	2	3406	1128.19	564.337	7502	3406	1	2013-11-20	467.42	0.1122	253.4	1
23101	SLC25A5_IPI:IPI00007188.5	K.DFLAGGVAAAISK.T	13	3.587	0.3	2	4066	1220.37	610.338	2452	4066	1	22/24	577.73	0.3	1197.2
23101	SLC25A5_IPI:IPI00007188.5	K.EQGVLSFWR.G	9	2.2702	0.1241	2	4361	1122.09	561.291	9287	4361	1	13/16	460.8	0.1241	623.5	2
23101	SLC25A5_IPI:IPI00007188.5	R.AAYFGIYDTAK.G	11	2.0256	0.2465	2	3459	1220.07	610.303	7736	3459	1	2013-10-20	384.26	0.2465	168.7
23101	SLC25A5_IPI:IPI00007188.5	R.YFPTQALNFAFK.D	12	3.9354	0.3721	2	4773	1447.71	723.874	6772	4773	1	20/22	672.6	0.3721	1332.6	5
23101	RPL8_IPI:IPI00012772.8	K.DIIHDPGR.G	8	2.4505	0.1485	2	1358	922.433	461.741	8819	1358	1	2013-11-14	-43.7	0.1485	634.6	3
23101	RPL8_IPI:IPI00012772.8	R.AVDFAER.H	7	2.0471	0.1253	2	1684	807.479	404.203	1783	1684	1	2013-11-12	98.95	0.1253	553.8	5
23101	RPL8_IPI:IPI00012772.8	R.AVVGVVAGGGR.I	11	3.299	0.2773	2	1606	942.13	471.28	2014	1606	1	19/20	612.8	0.2773	2265	4
23101	RPL8_IPI:IPI00012772.8	R.KVGLIAAR.R	8	2.7242	0.1425	2	1394	828.186	414.277	3255	1394	1	13/14	773.07	0.1425	737.4	4
23101	RPL6_IPI:IPI00329389.8	K.AIPQLQGYLR.S	10	2.7205	0.3246	2	3718	1159.25	579.835	9746	3718	1	15/18	508.77	0.3246	316.6	2
23101	RPL6_IPI:IPI00329389.8	K.AVDSQILPK.I	9	2.679	0.1913	2	2271	970.571	485.782	1572	2271	1	15/16	15.11	0.1913	1104.8	5
23101	RPL6_IPI:IPI00329389.8	K.HLTDAYFK.K	8	2.5403	0.2564	2	2206	995.292	497.753	6981	2206	1	2013-12-14	796.96	0.2564	795.5	5
23101	RPL6_IPI:IPI00329389.8	K.IDISNVK.I	7	2.0583	0.0581	2	1848	788.878	394.729	9441	1848	1	2013-09-12	541.54	0.0581	345.9	5
23101	YBX1_IPI:IPI00031812.3	K.GAEAANVTGPGGVPVQGSK.Y	19	5.249	0.2587	2	1859	1696.6	848.437	5309	1859	1	26/36	435.78	0.2587	1941.3	3
23101	YBX1_IPI:IPI00031812.3	R.EDGNEEDKENQGDETQGQQPPQR.R	23	5.5556	0.3755	3	758	2630.38	876.706	5321	758	1	31/88	866.18	0.3755	814.5	2
23101	YBX1_IPI:IPI00031812.3	R.NYQQNYQNSESGEKNEGSESAPEGQAQQR.R	29	4.8062	0.436	3	1211	3258.24	1086.47	5528	1211	1	40/112	257.94	0.436	1091.3	3
23101	EIF2AK2_IPI:IPI00019463.3	K.EIELIGSGGFGQVFK.A	15	5.0623	0.3977	2	4706	1581.84	790.92	3288	4706	1	23/28	637.69	0.3977	1413.6	1
23101	EIF2AK2_IPI:IPI00019463.3	K.LAYLQILSEETSVK.S	14	4.1733	0.2975	2	4631	1594.49	797.44	4704	4631	1	18/26	386.92	0.2975	1380.1	2
23101	EIF2AK2_IPI:IPI00019463.3	K.VLALELFEQITK.G	12	4.7795	0.4138	2	5333	1404.44	702.411	8550	5333	1	19/22	442.85	0.4138	2161.8	2
23101	TUBA1C_IPI:IPI00166768.3	K.DVNAAIATIK.T	10	2.7382	0.1372	2	2837	1017.25	508.293	2870	2837	1	14/18	1649.93	0.1372	584.1	9
23101	TUBA1C_IPI:IPI00166768.3	K.TIGGGDDSFNTFFSETGAGK.H	20	5.7443	0.584	2	4323	2008.87	1004.45	8753	4323	1	25/38	485.18	0.584	2097.4	14
23101	TUBA1C_IPI:IPI00166768.3	R.AVFVDLEPTVIDEVR.T	15	4.8869	0.349	2	4617	1702.69	851.457	2355	4617	1	23/28	461.07	0.349	1282.7	9
23101	RNH1_IPI:IPI00550069.3	K.ELSLAGNELGDEGAR.L	15	4.8875	0.388	2	3103	1531.39	765.873	3244	3103	1	23/28	427.94	0.388	1497.6
23101	RNH1_IPI:IPI00550069.3	K.ELTVSNNDINEAGVR.V	15	4.5316	0.3154	2	2530	1631.43	815.905	2373	2530	1	22/28	384.16	0.3154	1728.9
23101	RNH1_IPI:IPI00550069.3	R.VNPALAELNLR.S	11	2.7245	0.2877	2	3650	1210.38	605.351	2440	3650	1	16/20	564.61	0.2877	1163.4
23101	PARP1_IPI:IPI00449049.5	K.AEPVEVVAPR.G	10	3.0585	0.1521	2	2084	1067.23	533.798	6352	2084	1	17/18	601.78	0.1521	1217.9
23101	PARP1_IPI:IPI00449049.5	R.TTNFAGILSQGLR.I	13	4.258	0.3924	2	4387	1378.53	689.378	4397	4387	1	20/24	569.88	0.3924	1655.8
23101	PARP1_IPI:IPI00449049.5	R.VVSEDFLQDVSASTK.S	15	4.6819	0.5589	2	3935	1625.77	812.907	5015	3935	1	20/28	593.96	0.5589	1898.8
23101	RPL18_IPI:IPI00215719.6	K.ILTFDQLALDSPK.G	13	4.8622	0.0813	2	4392	1461.47	730.903	2762	4392	1	21/24	462.09	0.0813	1933.5
23101	RPL18_IPI:IPI00215719.6	K.TAVVVGTITDDVR.V	13	3.4204	0.2445	2	3180	1346.58	673.37	2619	3180	1	19/24	633.62	0.2445	1370.2	1
23101	RPL18_IPI:IPI00215719.6	R.TNSTFNQVVLK.R	11	3.4628	0.3087	2	2807	1251.53	625.841	7407	2807	1	17/20	686.92	0.3087	1287.3	1
23101	DDX47_IPI:IPI00023972.5	K.IQIEAIPLALQGR.D	13	3.8803	0.2285	2	4400	1422.58	711.427	2579	4400	1	19/24	512.84	0.2285	1072.5	2
23101	DDX47_IPI:IPI00023972.5	R.LFALVLTPTR.E	10	2.9322	0.1465	2	4398	1131.33	565.85	3291	4398	1	16/18	561.6	0.1465	1357.6	2
23101	DDX47_IPI:IPI00023972.5	R.SILLATDVASR.G	11	3.1354	0.2828	2	3170	1146.12	573.33	6874	3170	1	16/20	410.11	0.2828	835	1
23101	RPS20_IPI:IPI00012493.1	K.DTGKTPVEPEVAIHR.I	15	4.1321	0.3586	3	1891	1650.97	550.293	9579	1891	1	23/56	1273.62	0.3586	746.5	5
23101	RPS20_IPI:IPI00012493.1	K.TPVEPEVAIHR.I	11	3.0297	0.1238	2	1970	1248.18	624.341	5780	1970	1	15/20	402.74	0.1238	723.1	5
23101	RPS20_IPI:IPI00012493.1	R.LIDLHSPSEIVK.Q	12	2.7232	0.0932	2	3118	1351.53	675.885	9185	3118	1	14/22	566.75	0.0932	642.1	3
23101	DDX3X_IPI:IPI00215637.5	K.SPILVATAVAAR.G	12	2.541	0.0506	2	3285	1168.59	584.856	5439	3285	1	16/22	-100.15	0.0506	579.6	2
23101	DDX3X_IPI:IPI00215637.5	R.VGNLGLATSFFNER.N	14	4.1021	0.4121	2	4512	1524.74	762.894	4657	4512	1	21/26	-23.02	0.4121	1604.1	1
23101	DDX3X_IPI:IPI00215637.5	R.VGSTSENITQK.V	11	3.0868	0.3982	2	838	1164.22	582.299	6965	838	1	14/20	542.84	0.3982	965.7	2
23101	DAP3_IPI:IPI00018120.1	K.ELLFLSNANPSLLER.H	15	4.7449	0.2551	2	4786	1716.87	858.47	3664	4786	1	21/28	545.6	0.2551	1921.9	1
23101	DAP3_IPI:IPI00018120.1	R.FDQPLEASTWLK.N	12	3.0374	0.219	2	4221	1435.62	717.867	6991	4221	1	18/22	626.11	0.219	1082.3	1
23101	DAP3_IPI:IPI00018120.1	R.NATDAVGIVLK.E	11	1.9267	0.1533	2	3277	1101.24	550.819	2101	3277	1	16/20	557.04	0.1533	1044.4	1
23101	HSPA8_IPI:IPI00003865.1	K.DAGTIAGLNVLR.I	12	3.1618	0.1794	2	3888	1199.68	600.341	623	3888	1	20/22	4.96	0.1794	1563.7	4
23101	HSPA8_IPI:IPI00003865.1	K.STAGDTHLGGEDFDNR.M	16	3.1219	0.3099	3	1868	1692.15	564.58	8352	1868	1	21/60	251.65	0.3099	443.2	2
23101	HSPA8_IPI:IPI00003865.1	R.TTPSYVAFTDTER.L	13	3.3636	0.2049	2	3085	1488.61	744.354	7717	3085	1	17/24	609.7	0.2049	716.3	15
23101	RPS15A_IPI:IPI00221091.9	K.HGYIGEFEIIDDHR.A	14	3.8217	0.2865	3	3620	1702.12	567.606	9848	3620	1	24/52	775.14	0.2865	844.1
23101	RPS15A_IPI:IPI00221091.9	K.WQNNLLPSR.Q	9	2.833	0.0705	2	3067	1129.32	564.301	7714	3067	1	14/16	1531.01	0.0705	915.9	2
23101	RPS15A_IPI:IPI00221091.9	R.M*NVLADALK.S	9	2.9677	0.1118	2	3078	991.206	495.768	2142	3078	1	16/16	683.03	0.1118	1332	2
23101	RPSAP12_IPI:IPI00398958.3	K.FAAATGATPIAGR.F	13	4.1108	0.3799	2	2083	1204.32	602.328	2308	2083	1	21/24	557.58	0.3799	1903.9	10
23101	RPSAP12_IPI:IPI00398958.3	R.FTPGTFTNQIQAAFR.E	15	2.7748	0.3233	2	4573	1698.69	849.934	460	4573	1	17/28	-99.27	0.3233	582	6
23101	RPSAP12_IPI:IPI00398958.3	R.LLVVTDPR.A	8	2.7099	0.2476	2	2514	912.588	456.779	2818	2514	1	13/14	40.91	0.2476	1156.2	9
23101	RPL28_IPI:IPI00182533.5	K.QTYSTEPNNLK.A	11	3.2474	0.2845	2	1373	1295.21	647.817	4891	1373	1	16/20	449.59	0.2845	756.9	4
23101	RPL28_IPI:IPI00182533.5	K.TVGVEPAADGK.G	11	2.8964	0.2515	2	981	1043.9	522.272	1295	981	1	14/20	343.94	0.2515	554	4
23101	RPL28_IPI:IPI00182533.5	R.NKQTYSTEPNNLK.A	13	3.3495	0.1869	3	1062	1537.6	512.927	5613	1062	1	18/48	540.79	0.1869	332.7	4
23101	RPL13P12_IPI:IPI00397611.2	K.STESLQANVQR.L	11	4.0001	0.3081	2	1383	1233.26	616.815	5997	1383	1	18/20	514.85	0.3081	1673.2	1
23101	RPL13P12_IPI:IPI00397611.2	R.TIGISVDPR.R	9	2.2768	0.1201	2	2532	957.527	479.272	2453	2532	1	14/16	-9.13	0.1201	1189.2	1
23101	RPL13P12_IPI:IPI00397611.2	R.VATWFNQPAR.K	10	3.1979	0.2509	2	3183	1190.04	595.309	3266	3183	1	15/18	357.59	0.2509	811.4	2
23101	RPL13A_IPI:IPI00304612.9	K.KIDKYTEVLK.T	10	3.0508	0.1779	3	2078	1237.89	412.911	4125	2078	1	21/36	943.28	0.1779	1423.7	3
23101	RPL13A_IPI:IPI00304612.9	K.YQAVTATLEEK.R	11	3.9564	0.3658	2	2344	1254.26	626.825	8095	2344	1	18/20	1293.91	0.3658	1053.1	3
23101	RPL13A_IPI:IPI00304612.9	R.M*VVPAALK.V	8	2.4416	0.2147	2	1943	845.007	422.752	9722	1943	1	2013-11-14	604.98	0.2147	533.3	4
23101	RPL3_IPI:IPI00550021.4	K.IGQGYLIK.D	8	2.6499	0.0978	2	2554	892.157	446.269	67	2554	1	2013-12-14	703.12	0.0978	741.9	4
23101	RPL3_IPI:IPI00550021.4	K.NNASTDYDLSDK.S	12	3.6092	0.368	2	1634	1343.3	671.792	2752	1634	1	18/22	540.21	0.368	1161.8	4
23101	RPL3_IPI:IPI00550021.4	R.HGSLGFLPR.K	9	3.054	0.3358	2	2856	984.32	492.275	6877	2856	1	15/16	791.11	0.3358	1184.5	4
23101	RPL23A_IPI:IPI00021266.1	K.FPLTTESAM*K.K	10	2.3566	0.0517	2	2236	1141.77	570.784	4139	2236	1	13/18	1056.31	0.0517	546	11
23101	RPL23A_IPI:IPI00021266.1	K.KEAPAPPKAEAK.A	12	3.1085	0.2193	3	437	1238.01	412.903	2393	437	1	18/44	1065.53	0.2193	643.4	7
23101	RPL23A_IPI:IPI00021266.1	K.KLYDIDVAK.V	9	2.6908	0.2073	2	2339	1064.62	532.803	494	2339	1	14/16	18.47	0.2073	1024.2	10
23101	RPL31_IPI:IPI00026302.3	K.EM*GTPDVR.I	8	1.9776	0.1671	2	729	920.836	460.711	7476	729	1	2013-11-14	458.53	0.1671	423.2	12
23101	RPL31_IPI:IPI00026302.3	K.NLQTVNVDEN.-	10	3.0481	0.2048	2	2102	1146.17	573.275	5155	2102	1	15/18	545.06	0.2048	963	1
23101	RPL31_IPI:IPI00026302.3	R.SAINEVVTR.E	9	2.736	0.2039	2	1884	988.245	494.775	3475	1884	1	15/16	-299.56	0.2039	1335.4	9
23101	BYSL_IPI:IPI00328987.3	R.AIEM*FM*NK.N	8	1.6955	0.0551	2	1455	1016	508.233	7223	1455	1	2013-11-14	530.46	0.0551	505.7
23101	BYSL_IPI:IPI00328987.3	R.FYNLVLLPR.V	9	3.4016	0.1277	2	4511	1135.59	567.837	1058	4511	1	14/16	815.43	0.1277	1338.5
23101	BYSL_IPI:IPI00328987.3	R.GTGEAEEEYVGPR.L	13	2.5059	0.2018	2	1856	1394.03	697.315	1406	1856	1	15/24	292.92	0.2018	165.5
23101	RPS5_IPI:IPI00008433.4	K.GSSNSYAIK.K	9	3.1147	0.2841	2	1001	926.416	463.733	3286	1001	1	13/16	-44.35	0.2841	574.7
23101	RPS5_IPI:IPI00008433.4	K.YLPHSAGR.Y	8	2.1018	0.0742	2	724	900.492	450.738	5687	724	1	2013-11-14	26.84	0.0742	386.7
23101	RPS5_IPI:IPI00008433.4	R.QAVDVSPLRR.V	10	2.0622	0.056	2	1759	1141.22	570.828	6443	1759	1	2013-11-18	499.42	0.056	218.4
23101	HNRNPH1_IPI:IPI00013881.6	K.HTGPNSPDTANDGFVR.L	16	4.0149	0.2253	3	1631	1685.38	562.261	5677	1631	1	28/60	361.34	0.2253	1255.6	2
23101	HNRNPH1_IPI:IPI00013881.6	R.STGEAFVQFASQEIAEK.A	17	5.6034	0.4264	2	4455	1842.76	921.449	9669	4455	1	25/32	473.9	0.4264	2239.3	2
23101	PTCD3_IPI:IPI00783302.1	K.VAVLQALASTVNR.D	13	3.5909	0.4014	2	4368	1342.57	671.396	616	4368	1	18/24	586.78	0.4014	1602.3	4
23101	PTCD3_IPI:IPI00783302.1	K.VEGTDVTGIEEVVIPK.K	16	4.7777	0.3034	2	4070	1685.61	842.954	4587	4070	1	22/30	419.85	0.3034	1601.2	5
23101	RPL21P19_IPI:IPI00247583.5	R.TNGKEPELLEPIPYEFM*A.-	18	3.904	0.2436	2	4644	2094.78	1047.51	368	4644	1	20/34	369.44	0.2436	1052.7	5
23101	RPL21P19_IPI:IPI00247583.5	R.VYNVTQHAVGIVVNK.Q	15	4.1195	0.4159	3	2845	1642.03	547.642	4941	2845	1	27/56	680	0.4159	961.6	6
23101	PPP2R2A_IPI:IPI00332511.5	K.NAAQFLLSTNDK.T	12	3.656	0.3264	2	3422	1322.39	661.341	8304	3422	1	17/22	544.55	0.3264	1486
23101	PPP2R2A_IPI:IPI00332511.5	R.VVIFQQEQENK.I	11	4.3069	0.2181	2	2463	1362.33	681.357	4303	2463	1	18/20	454.8	0.2181	1744	1
23101	RPL11_IPI:IPI00376798.3	K.VLEQLTGQTPVFSK.A	14	4.7957	0.4086	2	3495	1548.53	773.927	8156	3495	1	20/26	1089.7	0.4086	1557.4	4
23101	RPL11_IPI:IPI00376798.3	K.YDGIILPGK.-	9	3.1188	0.3331	2	3129	976.096	488.279	3816	3129	1	15/16	558.48	0.3331	1057.2	1
23101	DRG1_IPI:IPI00031836.3	K.GQLPDYTSPVVLPYSR.T	16	4.0971	0.4473	2	3973	1792.59	896.467	6105	3973	1	19/30	370.42	0.4473	1295.1	2
23101	DRG1_IPI:IPI00031836.3	R.IGFVGFPSVGK.S	11	3.816	0.3348	2	4120	1108.31	554.313	9452	4120	1	18/20	619.88	0.3348	1174.7	1
23101	MRPS27_IPI:IPI00022002.6	R.EALDVLGAVLK.A	11	3.1491	0.2428	2	4660	1127.82	564.337	5730	4660	1	18/20	135.6	0.2428	1378.9	1
23101	MRPS27_IPI:IPI00022002.6	R.NFGASLLLPGLK.Q	12	3.9377	0.3011	2	4683	1230.35	615.366	1843	4683	1	20/22	510.22	0.3011	2464
23101	RPL27A_IPI:IPI00456758.4	K.LWTLVSEQTR.V	10	3.0709	0.1165	2	3660	1233.41	616.835	7870	3660	1	15/18	602.8	0.1165	1095.6
23101	RPL27A_IPI:IPI00456758.4	K.TGAAPIIDVVR.S	11	3.6478	0.3186	2	3305	1111.64	556.327	365	3305	1	17/20	-8.1	0.3186	671
23101	RPL12_IPI:IPI00024933.3	K.IGPLGLSPK.K	9	2.547	0.2808	2	2938	882.267	441.276	2724	2938	1	2013-12-16	817.89	0.2808	570.7	1
23101	RPL12_IPI:IPI00024933.3	R.QAQIEVVPSASALIIK.A	16	4.1573	0.1388	2	4185	1668.68	833.991	7253	4185	1	18/30	1024.8	0.1388	645.8	4
23101	RPL22_IPI:IPI00219153.4	K.AGNLGGGVVTIER.S	13	3.8838	0.395	2	2663	1243.31	621.844	977	2663	1	17/24	504.02	0.395	801.9	2
23101	RPL22_IPI:IPI00219153.4	K.ITVTSEVPFSK.R	11	2.7568	0.2206	2	3152	1208.2	604.332	6234	3152	1	13/20	450.15	0.2206	653.7	1
23101	RPS23_IPI:IPI00218606.7	K.ANPFGGASHAK.G	11	2.4505	0.1082	2	1030	1056.27	528.765	2902	1030	1	16/20	-239.97	0.1082	690.2	1
23101	RPS23_IPI:IPI00218606.7	K.VANVSLLALYK.G	11	4.1779	0.412	2	4134	1192.41	595.861	1090	4134	1	18/20	1423.03	0.412	1289.9	3
23101	DHX15_IPI:IPI00396435.3	R.TLATDILM*GVLK.E	12	4.3999	0.3381	2	5155	1291.61	645.871	4905	5155	1	19/22	681.67	0.3381	1687.8
23101	DHX15_IPI:IPI00396435.3	R.VAAM*SVAQR.V	9	2.2121	0.2727	2	605	948.32	474.75	5500	605	1	13/16	-181.65	0.2727	564.8
23101	HIST2H2BE_IPI:IPI00003935.6	K.AM*GIM*NSFVNDIFER.I	15	4.3648	0.3999	2	4597	1776.78	888.408	1089	4597	1	21/28	546.59	0.3999	1883.1	17
23101	HIST2H2BE_IPI:IPI00003935.6	R.LLLPGELAK.H	9	2.1906	0.2386	2	3538	954.213	477.305	329	3538	1	2013-10-16	639.13	0.2386	359.7	19
23101	H1FX_IPI:IPI00021924.1	K.ALVQNDTLLQVK.G	12	3.1111	0.226	2	3376	1342.33	671.39	4182	3376	1	18/22	414.24	0.226	1744
23101	H1FX_IPI:IPI00021924.1	K.YSQLVVETIR.R	10	3.2527	0.3533	2	3186	1208.27	604.338	1186	3186	1	17/18	494.48	0.3533	958.4
23101	RPL13_IPI:IPI00465361.4	K.LATQLTGPVM*PVR.N	13	3.7239	0.2733	2	2722	1399.52	699.892	7587	2722	1	16/24	532.25	0.2733	868.2
23101	RPL13_IPI:IPI00465361.4	R.GFSLEELR.V	8	2.5518	0.18	2	3753	950.962	475.751	5481	3753	1	2013-12-14	492.14	0.18	914.3
23101	IPI:IPI00176692.7_IPI:IPI00176692.7	K.IEVIEIM*TDR.G	10	3.414	0.1719	2	3125	1235.33	617.821	4794	3125	1	16/18	563.04	0.1719	1469.4	11
23101	IPI:IPI00176692.7_IPI:IPI00176692.7	K.IEVIEIMTDR.G	10	2.8312	0.2537	2	4117	1219.07	609.824	4180	4117	1	16/18	349.36	0.2537	1245.4	11
23101	RPL10L_IPI:IPI00064765.3	R.GAFGKPQGTVAR.V	12	3.3893	0.2654	2	1128	1189.07	594.828	1432	1128	1	18/22	357.68	0.2654	556.1	10
23101	RPL10L_IPI:IPI00064765.3	R.VHIGQVIM*SIR.T	11	2.8209	0.2067	2	3339	1268.43	634.861	9551	3339	1	16/20	-220.13	0.2067	824.6	11
23101	SFRS7_IPI:IPI00003377.1	R.AFSYYGPLR.T	9	2.1799	0.25	2	3382	1074.19	537.274	3810	3382	1	2013-12-16	603.98	0.25	605.8	5
23101	SFRS7_IPI:IPI00003377.1	R.NPPGFAFVEFEDPR.D	14	4.0009	0.2668	2	4570	1621.94	811.386	3760	4570	1	19/26	106.61	0.2668	1372.3	6
23101	RPL7AP27_IPI:IPI00075558.9	K.NFGIGQDIQPK.R	11	3.7544	0.2924	2	2903	1217.33	608.82	8726	2903	1	17/20	571.78	0.2924	1182.1	5
23101	RPL7AP27_IPI:IPI00075558.9	K.VVNPLFEK.R	8	2.249	0.0597	2	3014	946.221	473.274	1887	3014	1	2013-09-14	720.06	0.0597	257.3	3
23101	RPS19_IPI:IPI00215780.5	K.DVNQQEFVR.A	9	3.1953	0.1045	2	2023	1134.96	567.781	8025	2023	1	14/16	361.25	0.1045	650.2
23101	RPS19_IPI:IPI00215780.5	R.IAGQVAAANK.K	10	2.684	0.2095	2	640	942.267	471.772	10174	640	1	14/18	-285.06	0.2095	608.8
23101	RPL36AP49_IPI:IPI00176574.1	K.DSLYAQGK.W	8	2.3917	0.0713	2	1014	882.09	441.222	8297	1014	1	2013-12-14	741.38	0.0713	754.4	11
23101	RPL36AP49_IPI:IPI00176574.1	K.GKDSLYAQGK.W	10	3.3219	0.2508	2	742	1066.36	533.78	8442	742	1	15/18	-183.74	0.2508	1095.8	10
23101	MRPS23_IPI:IPI00032881.2	K.ALLAEGVILR.R	10	2.9917	0.1193	2	3883	1055.34	527.835	4193	3883	1	16/18	638.51	0.1193	1755.3
23101	MRPS23_IPI:IPI00032881.2	R.AFDLFNPNFK.S	10	2.6071	0.1721	2	4482	1212.46	606.806	1347	4482	1	14/18	-114.88	0.1721	639.3
23101	RPL10A_IPI:IPI00412579.6	K.KYDAFLASESLIK.Q	13	2.8724	0.1865	2	3832	1484.83	742.903	2611	3832	1	15/24	20.35	0.1865	775.3	4
23101	RPL10A_IPI:IPI00412579.6	R.DTLYEAVR.E	8	2.5545	0.1737	2	2409	967.127	483.748	9972	2409	1	13/14	659.64	0.1737	869.7	1
23101	RPL34_IPI:IPI00219160.3	R.AFLIEEQK.I	8	3.0283	0.0989	2	2790	978.129	489.269	2967	2790	1	13/14	612.79	0.0989	887.7	1
23101	RPL34_IPI:IPI00219160.3	R.LSYNTASNK.T	9	2.3571	0.2272	2	946	997.327	499.251	3869	946	1	13/16	-168.09	0.2272	737.3	1
23101	RPL15_IPI:IPI00470528.5	R.NTLQLHR.Y	7	2.4227	0.0878	2	1095	881.487	441.251	9526	1095	1	2013-10-12	-8.33	0.0878	541.5	3
23101	RPL15_IPI:IPI00470528.5	R.SLQSVAEER.A	9	2.777	0.1437	2	1721	1020	509.762	4337	1721	1	14/16	1459.88	0.1437	1152.9	6
23101	MRPS22_IPI:IPI00013146.1	K.DQAAEGINLIK.V	11	2.5575	0.154	2	3116	1170.33	586.32	6753	3116	1	16/20	-1110.09	0.154	1004.7	2
23101	MRPS22_IPI:IPI00013146.1	R.M*IQVYFPK.E	8	2.3214	0.0602	2	3363	1041.32	521.276	9150	3363	1	2013-12-14	-217.1	0.0602	723.1	3
23101	RPLP2_IPI:IPI00008529.1	K.NIEDVIAQGIGK.L	12	4.6981	0.3843	2	4131	1256.6	628.846	583	4131	1	20/22	-69.79	0.3843	2227.6
23101	G3BP1_IPI:IPI00012442.1	K.SSSPAPADIAQTVQEDLR.T	18	4.6565	0.4416	2	4271	1885.56	942.969	58	4271	1	25/34	335.39	0.4416	1799.4
23101	HNRNPAB_IPI:IPI00334587.1	K.IFVGGLNPEATEEK.I	14	4.5905	0.3219	2	3291	1503.77	752.388	2820	3291	1	23/26	1.06	0.3219	1756.3	2
23101	IPI:IPI00069693.4_IPI:IPI00069693.4	K.LVAIVDVIDQNR.A	12	4.5597	0.3533	2	4232	1355.6	677.888	9320	4232	1	19/22	615.46	0.3533	1880.5	3
23101	TUBE1_IPI:IPI00007119.3	K.VFGSLYQDQILEK.F	13	4.4644	0.3242	2	3820	1540.43	770.406	3976	3820	1	21/24	405.15	0.3242	1922.5	2
23101	RBMXL2_IPI:IPI00004450.2	R.GFAFVTFESPADAK.A	14	4.3912	0.2738	2	4365	1487.72	743.864	3759	4365	1	20/26	672.3	0.2738	1369.1	5
23101	HNRNPD_IPI:IPI00028888.1	K.IFVGGLSPDTPEEK.I	14	4.3168	0.3388	2	3230	1489.1	744.883	537	3230	1	22/26	231.35	0.3388	1734	5
23101	RPS26P54_IPI:IPI00376121.3	R.DISEASVFDAYVLPK.L	15	4.2092	0.3588	2	4751	1654.8	827.422	8677	4751	1	23/28	580.78	0.3588	1733.8	7
23101	RBBP4_IPI:IPI00328319.8	K.TPSSDVLVFDYTK.H	13	4.1957	0.3459	2	3874	1472.58	736.369	3585	3874	1	19/24	577.13	0.3459	1710.4	8
23101	C14orf80_IPI:IPI00384142.2	R.AGALPEAIAALSR.S	13	4.0874	0.4232	2	4245	1240.33	620.356	2917	4245	1	20/24	501.81	0.4232	840.2	2
23101	TUBA4A_IPI:IPI00007750.1	K.VGINYQPPTVVPGGDLAK.V	18	4.0063	0.2882	2	3611	1826.73	912.996	2814	3611	1	20/34	955.69	0.2882	576	16
23101	ARHGAP5_IPI:IPI00013988.2	K.DGLAQELANEIR.T	12	3.9908	0.2373	2	4333	1329.59	664.844	5830	4333	1	18/22	682.82	0.2373	2377.6	1
23101	RPS7_IPI:IPI00013415.1	K.AIIIFVPVPQLK.S	12	3.7403	0.3236	2	5040	1338.51	669.431	4931	5040	1	16/22	486.41	0.3236	895	4
23101	EEF1A2_IPI:IPI00014424.1	K.IGGIGTVPVGR.V	11	3.7383	0.2561	2	2568	1026.23	513.309	1604	2568	1	18/20	601.95	0.2561	1179.7	5
23101	USP10_IPI:IPI00291946.8	R.TVQDALESLVAR.E	12	3.7136	0.305	2	4412	1302.4	651.357	4048	4412	1	18/22	536.84	0.305	1775.9
23101	DHX36_IPI:IPI00027415.2	R.LGGIAYFLSR.L	10	3.6921	0.2532	2	4518	1097.19	548.811	2163	4518	1	17/18	526.77	0.2532	1234.8	5
23101	RPL29P30_IPI:IPI00052885.7	K.AQAAAPASVPAQAPK.G	15	3.6852	0.3688	2	1419	1378.4	689.378	2957	1419	1	20/28	473.46	0.3688	791	7
23101	C16orf59_IPI:IPI00386738.4	K.ELEFLTQALEK.A	11	3.6628	0.2668	2	4499	1321.42	660.856	3163	4499	1	17/20	544.41	0.2668	1285.5	1
23101	TUBB_IPI:IPI00011654.2	R.ALTVPELTQQVFDAK.N	15	3.6439	0.4054	2	4659	1660.78	830.451	6303	4659	1	20/28	534.23	0.4054	649.9	4
23101	HNRNPK_IPI:IPI00216049.1	K.IILDLISESPIK.G	12	3.5383	0.2522	2	4735	1341.75	670.905	1933	4735	1	17/22	707.57	0.2522	1241.8	5
23101	TUBB2C_IPI:IPI00007752.1	R.LHFFM*PGFAPLTSR.G	14	3.469	0.1519	3	4274	1637.25	546.282	6156	4274	1	21/52	256.02	0.1519	480.4	23
23101	RPL9_IPI:IPI00031691.1	K.FLDGIYVSEK.G	10	3.4204	0.3045	2	3539	1171.25	585.806	6300	3539	1	15/18	553.39	0.3045	785.8	3
23101	MRPS35_IPI:IPI00073779.1	R.NILETLLQM*K.A	10	3.3039	0.1618	2	4921	1219.31	609.842	6005	4921	1	16/18	519.49	0.1618	1112.5	2
23101	RPS15_IPI:IPI00479058.2	R.DM*IILPEM*VGSM*VGVYNGK.T	19	3.2851	0.1845	2	3907	2102.86	1051	8094	3907	1	24/36	884.62	0.1845	1072.1
23101	PRDX1_IPI:IPI00000874.1	R.QITVNDLPVGR.S	11	3.2609	0.2737	2	3147	1212.19	606.341	6641	3147	1	17/20	428.6	0.2737	956.2	4
23101	SMAD1_IPI:IPI00019549.1	R.HSEYNPQHSLLAQFR.N	15	3.2405	0.2673	3	3531	1829.39	609.636	6743	3531	1	26/56	1366	0.2673	1110.8	1
23101	SFRS6_IPI:IPI00012345.2	R.TNEGVIEFR.S	9	3.1938	0.309	2	2806	1065.26	532.772	3113	2806	1	15/16	677.1	0.309	1084.1	2
23101	RPL35_IPI:IPI00412607.6	R.VLTVINQTQK.E	10	3.1743	0.2673	2	2032	1143.72	572.34	3554	2032	1	16/18	41.21	0.2673	1300.3	3
23101	RBM39_IPI:IPI00163505.2	R.DLEEFFSTVGK.V	11	3.1248	0.2143	2	4853	1272.52	636.311	1566	4853	1	16/20	711.14	0.2143	1488.6	7
23101	RPL5_IPI:IPI00000494.6	R.YLM*EEDEDAYKK.Q	12	3.0865	0.1133	3	1464	1551.33	517.229	6469	1464	1	24/44	1066.76	0.1133	930.1
23101	SFRS4_IPI:IPI00000015.2	R.LIVENLSSR.C	9	3.0774	0.1952	2	2560	1031.25	515.798	3270	2560	1	15/16	642.55	0.1952	733.5	7
23101	IPI:IPI00176696.2_IPI:IPI00176696.2	R.NIVEAAAVR.D	9	3.0439	0.1388	2	1994	943.248	471.772	7800	1994	1	15/16	754.14	0.1388	791.2	11
23101	KRI1_IPI:IPI00186139.8	K.AQEEADYIEWLK.G	12	3.0116	0.2926	2	4318	1494.46	747.859	1041	4318	1	17/22	-167.8	0.2926	1109	3
23101	SYNCRIP_IPI:IPI00402183.2	K.GVEAGPDLLQ.-	10	2.957	0.1016	2	3396	998.859	499.761	9947	3396	1	16/18	344.39	0.1016	1423.9	3
23101	TRIM28_IPI:IPI00438229.2	R.SGEGEVSGLM*R.K	11	2.932	0.1714	2	1469	1138.31	569.264	3262	1469	1	15/20	697.42	0.1714	838.2	1
23101	NPM1_IPI:IPI00220740.1	K.GPSSVEDIK.A	9	2.8379	0.1713	2	1317	932.043	466.24	9225	1317	1	15/16	611.31	0.1713	1445.7	2
23101	PABPC1_IPI:IPI00008524.1	K.GFGFVSFER.H	9	2.8161	0.1525	2	4124	1045.92	523.259	7775	4124	1	14/16	396.13	0.1525	1241	6
23536	DBT_IPI:IPI00003944.1	K.AQIM*NVSWSADHR.V	13	3.2077	0.1116	3	2136	1531.93	510.909	6630	2136	1	20/48	797.09	0.1116	438.5
23536	DBT_IPI:IPI00003944.1	K.ASHNIGIAM*DTEQGLIVPNVK.N	21	5.3305	0.3339	3	3305	2224.5	741.719	6550	3305	1	35/80	611.71	0.3339	1459.7
23536	DBT_IPI:IPI00003944.1	K.DKTEPIKGFQK.A	11	3.0119	0.2209	2	1487	1290.93	645.856	6370	1487	1	14/20	177.96	0.2209	739.5	1
23536	DBT_IPI:IPI00003944.1	K.DM*TVPILVSKPPVFTGK.D	17	3.184	0.2734	3	3736	1846.74	615.678	2570	3736	1	21/64	930.69	0.2734	420	1
23536	DBT_IPI:IPI00003944.1	K.DMTVPILVSKPPVFTGK.D	17	3.4658	0.3618	2	4198	1829.96	915.016	1811	4198	1	15/32	513.8	0.3618	446.9	1
23536	DBT_IPI:IPI00003944.1	K.LSDIGEGIR.E	9	3.2468	0.153	2	2233	959.964	480.261	2401	2233	1	14/16	467.07	0.153	918.6	1
23536	DBT_IPI:IPI00003944.1	K.LSEVVGSGK.D	9	2.8142	0.1733	2	1183	877.584	438.245	6257	1183	1	2013-12-16	2397.54	0.1733	753.1	1
23536	DBT_IPI:IPI00003944.1	K.LSEVVGSGKDGR.I	12	3.5279	0.36	2	1074	1204.51	602.32	228	1074	1	18/22	732.48	0.36	1168.7	1
23536	DBT_IPI:IPI00003944.1	K.LSFM*PFFLK.A	9	3.2786	0.2171	2	4714	1146.53	573.307	5935	4714	1	14/16	805.27	0.2171	874.9	1
23536	DBT_IPI:IPI00003944.1	K.QTGAILPPSPK.V	11	2.3955	0.1294	2	2183	1108.59	554.822	5094	2183	1	14/20	-45.49	0.1294	587.4	1
23536	DBT_IPI:IPI00003944.1	K.SYLENPAFM*LLDLK.-	14	3.6194	0.1518	2	4813	1671.92	835.429	2584	4813	1	21/26	1240.85	0.1518	1387.3
23536	DBT_IPI:IPI00003944.1	R.EVTVKEWYVK.E	10	2.0628	0.139	2	2815	1281.49	640.848	8712	2815	1	2013-10-18	624.59	0.139	324.8	1
23536	DBT_IPI:IPI00003944.1	R.FNQKGEVYK.A	9	2.8076	0.2013	2	1049	1112.74	556.79	1853	1049	1	2013-12-16	154.27	0.2013	1010.8
23536	DBT_IPI:IPI00003944.1	R.ILKEDILNYLEK.Q	12	3.7231	0.3001	2	4027	1490.78	745.927	5434	4027	1	17/22	-46.72	0.3001	1408.7	1
23536	DBT_IPI:IPI00003944.1	R.KTLATPAVR.R	9	2.2434	0.0969	2	1266	957.514	478.798	9094	1266	1	2013-11-16	966.31	0.0969	472.4	1
23536	DBT_IPI:IPI00003944.1	R.LAM*ENNIK.L	8	2.5968	0.1982	2	983	948.827	474.745	1074	983	1	2013-12-14	364.38	0.1982	725.8	1
23536	DBT_IPI:IPI00003944.1	R.LAMENNIK.L	8	2.2064	0.1189	2	1831	932.704	466.747	8862	1831	1	13/14	232.63	0.1189	688.3	1
23536	DBT_IPI:IPI00003944.1	R.RLAMENNIK.L	9	2.8505	0.1092	2	1613	1088.71	544.798	9217	1613	1	13/16	115.24	0.1092	701.3	1
23536	DBT_IPI:IPI00003944.1	R.VIDGATM*SR.F	9	2.9897	0.2519	2	809	966.123	483.24	6868	809	1	15/16	673.66	0.2519	712.3
23536	DBT_IPI:IPI00003944.1	R.VIDGATMSR.F	9	3.3361	0.2725	2	1464	950.108	475.242	2993	1464	1	15/16	664.18	0.2725	710.2
23536	DBT_IPI:IPI00003944.1	R.YDGVIKK.L	7	2.344	0.1392	2	890	823.207	411.74	378	890	1	2013-12-12	893.84	0.1392	870.7	1
23536	PARP1_IPI:IPI00449049.5	K.AEPVEVVAPR.G	10	3.1148	0.2349	2	2159	1067.2	533.798	111	2159	1	16/18	568.62	0.2349	834.2
23536	PARP1_IPI:IPI00449049.5	K.GIYFADM*VSK.S	10	2.5032	0.2435	2	2904	1147.34	573.779	2039	2904	1	16/18	686.85	0.2435	1625.8
23536	PARP1_IPI:IPI00449049.5	K.GIYFADMVSK.S	10	2.6331	0.2188	2	3690	1131.18	565.781	3279	3690	1	15/18	550.85	0.2188	1379
23536	PARP1_IPI:IPI00449049.5	K.KFYPLEIDYGQDEEAVK.K	17	4.1334	0.0622	3	3658	2046.3	682.002	6380	3658	1	24/64	1128.35	0.0622	962.1
23536	PARP1_IPI:IPI00449049.5	K.KFYPLEIDYGQDEEAVKK.L	18	4.3133	0.2179	3	3323	2171.95	724.7	7241	3323	1	28/68	-60.24	0.2179	1602.6
23536	PARP1_IPI:IPI00449049.5	K.KLTVNPGTK.S	9	2.4967	0.1588	2	969	958.294	479.29	4452	969	1	13/16	752.71	0.1588	547.8
23536	PARP1_IPI:IPI00449049.5	K.KPPLLNNADSVQAK.V	14	3.5819	0.1605	3	1900	1495.85	498.947	6080	1900	1	24/52	680.87	0.1605	852.9
23536	PARP1_IPI:IPI00449049.5	K.NREELGFRPEYSASQLK.G	17	3.8783	0.1581	3	2679	2026.25	675.345	3842	2679	1	28/64	1102.63	0.1581	947	1
23536	PARP1_IPI:IPI00449049.5	K.QQVPSGESAILDR.V	13	3.2585	0.3785	2	2530	1400.62	700.362	3293	2530	1	16/24	647.15	0.3785	574.8
23536	PARP1_IPI:IPI00449049.5	K.RKGDEVDGVDEVAK.K	14	3.8668	0.2713	3	1353	1518.07	506.258	7329	1353	1	29/52	862.03	0.2713	1541.7	1
23536	PARP1_IPI:IPI00449049.5	K.TAEAGGVTGKGQDGIGSK.A	18	3.4278	0.2336	3	1093	1633.48	544.944	5510	1093	1	30/68	404.17	0.2336	736.3	1
23536	PARP1_IPI:IPI00449049.5	K.TLGDFAAEYAK.S	11	3.3649	0.3739	2	3267	1185.71	593.293	2951	3267	1	18/20	110.4	0.3739	1038.2	1
23536	PARP1_IPI:IPI00449049.5	K.VVDRDSEEAEIIRK.Y	14	3.8105	0.2271	3	1721	1660.07	553.628	8947	1721	1	23/52	719.88	0.2271	1044.7
23536	PARP1_IPI:IPI00449049.5	R.GGSDDSSKDPIDVNYEK.L	17	4.4786	0.3201	3	2084	1827.68	609.274	2356	2084	1	25/64	1023.25	0.3201	584.3
23536	PARP1_IPI:IPI00449049.5	R.IAPPEAPVTGYM*FGK.G	15	2.7452	0.3774	2	3229	1594.92	797.403	2036	3229	1	19/28	706.33	0.3774	276.9
23536	PARP1_IPI:IPI00449049.5	R.IAPPEAPVTGYMFGK.G	15	2.3217	0.3476	2	3798	1579.09	789.405	26	3798	1	18/28	813.4	0.3476	187.2
23536	PARP1_IPI:IPI00449049.5	R.KGDEVDGVDEVAKK.K	14	3.801	0.2885	3	1337	1490.37	496.923	2173	1337	1	24/52	1081.86	0.2885	1056.4	1
23536	PARP1_IPI:IPI00449049.5	R.TTNFAGILSQGLR.I	13	4.58	0.4047	2	4282	1378.59	689.378	1667	4282	1	21/24	612.2	0.4047	1862.7
23536	PARP1_IPI:IPI00449049.5	R.VVSEDFLQDVSASTK.S	15	3.3753	0.1174	3	3774	1625.97	542.274	87	3774	1	20/56	715.1	0.1174	669.7
23536	TUBB2C_IPI:IPI00007752.1	K.EVDEQM*LNVQNK.N	12	4.494	0.2124	2	1701	1463.58	731.846	6033	1701	1	18/22	614.74	0.2124	1785.7	12
23536	TUBB2C_IPI:IPI00007752.1	K.EVDEQMLNVQNK.N	12	4.5072	0.2157	2	2455	1447.65	723.848	6969	2455	1	19/22	664.48	0.2157	1923.9	12
23536	TUBB2C_IPI:IPI00007752.1	K.NSSYFVEWIPNNVK.T	14	4.5672	0.4125	2	4362	1697.93	848.92	5069	4362	1	21/26	648.42	0.4125	1284.2	23
23536	TUBB2C_IPI:IPI00007752.1	R.ALTVPELTQQM*FDAK.N	15	4.0079	0.1201	2	3655	1708.82	854.435	5954	3655	1	21/28	563.41	0.1201	766	9
23536	TUBB2C_IPI:IPI00007752.1	R.ALTVPELTQQMFDAK.N	15	4.5092	0.3407	2	4553	1693.13	846.437	1212	4553	1	22/28	743.76	0.3407	933.5	9
23536	TUBB2C_IPI:IPI00007752.1	R.AVLVDLEPGTM*DSVR.S	15	4.1071	0.3016	2	3353	1618.85	809.411	4941	3353	1	20/28	639.36	0.3016	743.8	6
23536	TUBB2C_IPI:IPI00007752.1	R.AVLVDLEPGTMDSVR.S	15	4.315	0.3238	2	3814	1602.81	801.414	42	3814	1	23/28	616.45	0.3238	1160.7	6
23536	TUBB2C_IPI:IPI00007752.1	R.IM*NTFSVVPSPK.V	12	4.0164	0.3844	2	3016	1336.64	668.352	8217	3016	1	18/22	705.53	0.3844	1494.2	9
23536	TUBB2C_IPI:IPI00007752.1	R.IMNTFSVVPSPK.V	12	3.4664	0.269	2	3433	1320.79	660.355	3523	3433	1	17/22	823.45	0.269	1101.9	9
23536	TUBB2C_IPI:IPI00007752.1	R.INVYYNEATGGK.Y	12	3.6898	0.3171	2	2322	1329.46	664.828	3831	2322	1	19/22	612.81	0.3171	1234.6	1
23536	TUBB2C_IPI:IPI00007752.1	R.ISEQFTAM*FR.R	10	3.636	0.3464	2	3112	1246.69	623.3	5298	3112	1	16/18	882.73	0.3464	1399.9	18
23536	TUBB2C_IPI:IPI00007752.1	R.M*SM*KEVDEQM*LNVQNK.N	16	4.3793	0.2694	3	1527	1973.14	657.966	2848	1527	1	26/60	637.01	0.2694	1136.7	10
23536	TUBB2C_IPI:IPI00007752.1	R.M*SM*KEVDEQMLNVQNK.N	16	4.3635	0.2545	3	2212	1957.44	652.634	9253	2212	1	29/60	793.68	0.2545	1564.7	10
23536	TUBB2C_IPI:IPI00007752.1	R.YLTVAAVFR.G	9	3.1513	0.2118	2	4056	1039.89	520.3	1869	4056	1	15/16	285.93	0.2118	928.3	9
23536	HSPA8_IPI:IPI00003865.1	K.DAGTIAGLNVLR.I	12	4.1604	0.2534	2	3722	1200.45	600.341	8886	3722	1	21/22	650.55	0.2534	1676.3	4
23536	HSPA8_IPI:IPI00003865.1	K.ITITNDKGR.L	9	2.4474	0.0644	2	992	1017.73	509.288	6585	992	1	13/16	157.75	0.0644	836.1	13
23536	HSPA8_IPI:IPI00003865.1	K.LLQDFFNGK.E	9	2.75	0.1219	2	3835	1081.9	541.287	6056	3835	1	13/16	309.07	0.1219	649.6	4
23536	HSPA8_IPI:IPI00003865.1	K.NQVAMNPTNTVFDAKR.L	16	3.255	0.3198	3	2726	1806.7	602.637	6483	2726	1	24/60	445.58	0.3198	703.7	2
23536	HSPA8_IPI:IPI00003865.1	K.NSLESYAFNM*K.A	11	3.6599	0.2818	2	2892	1320.42	660.3	7507	2892	1	17/20	628.03	0.2818	1583.5	1
23536	HSPA8_IPI:IPI00003865.1	K.NSLESYAFNMK.A	11	3.0708	0.2514	2	3492	1304.48	652.303	4485	3492	1	16/20	679.75	0.2514	1214.8	1
23536	HSPA8_IPI:IPI00003865.1	K.SFYPEEVSSMVLTK.M	14	3.8637	0.4691	2	4131	1618.54	808.897	2959	4131	1	21/26	1084.66	0.4691	1027.1	2
23536	HSPA8_IPI:IPI00003865.1	K.STAGDTHLGGEDFDNR.M	16	3.1955	0.3494	3	1944	1693.53	564.58	2803	1944	1	19/60	1065.37	0.3494	301.2	2
23536	HSPA8_IPI:IPI00003865.1	K.TVTNAVVTVPAYFNDSQR.Q	18	3.3711	0.2811	2	3715	1983.07	991.503	284	3715	1	21/34	539.52	0.2811	599	2
23536	HSPA8_IPI:IPI00003865.1	R.FEELNADLFR.G	10	2.9075	0.1714	2	4012	1254.57	627.312	1303	4012	1	15/18	757.3	0.1714	1085.2	3
23536	HSPA8_IPI:IPI00003865.1	R.LSKEDIER.M	8	2.4215	0.11	2	1147	989.338	495.267	431	1147	1	13/14	-189.45	0.11	826.4	1
23536	HSPA8_IPI:IPI00003865.1	R.TTPSYVAFTDTER.L	13	3.6234	0.4025	2	2965	1488.6	744.354	1690	2965	1	17/24	606.91	0.4025	737.6	15
23536	RPS3_IPI:IPI00011253.3	K.AELNEFLTR.E	9	3.3064	0.2251	2	3369	1092.88	546.788	8816	3369	1	15/16	285.53	0.2251	1241.9
23536	RPS3_IPI:IPI00011253.3	K.DEILPTTPISEQK.G	13	3.6596	0.2395	2	3047	1471.65	735.888	8508	3047	1	19/24	600.14	0.2395	688.6	1
23536	RPS3_IPI:IPI00011253.3	K.FVADGIFK.A	8	2.6012	0.0799	2	3412	897.445	448.747	5891	3412	1	2013-12-14	1067.44	0.0799	366.7
23536	RPS3_IPI:IPI00011253.3	K.GGKPEPPAM*PQPVPTA.-	16	3.7227	0.3757	2	1862	1590.64	795.403	251	1862	1	19/30	531.41	0.3757	696.4
23536	RPS3_IPI:IPI00011253.3	K.GGKPEPPAMPQPVPTA.-	16	3.5441	0.4048	2	2691	1574.8	787.406	8627	2691	1	16/30	631.71	0.4048	422.8
23536	RPS3_IPI:IPI00011253.3	K.IM*LPWDPTGK.I	10	2.9411	0.1012	2	4004	1174.59	587.302	6763	4004	1	15/18	844.65	0.1012	832.7	1
23536	RPS3_IPI:IPI00011253.3	K.IMLPWDPTGK.I	10	2.6622	0.1436	2	4311	1158.64	579.305	2203	4311	1	13/18	896.07	0.1436	507.7	1
23536	RPS3_IPI:IPI00011253.3	R.ELAEDGYSGVEVR.V	13	4.3341	0.3765	2	2503	1424.55	712.339	3983	2503	1	21/24	620.43	0.3765	2294.3
23536	RPS3_IPI:IPI00011253.3	R.ELTAVVQK.R	8	2.3761	0.1481	2	1676	888.321	444.263	8777	1676	1	2013-10-14	902.85	0.1481	449	1
23536	RPS3_IPI:IPI00011253.3	R.ELTAVVQKR.F	9	2.7125	0.0921	2	1410	1043.34	522.314	5010	1410	1	14/16	-271	0.0921	909.6	1
23536	RPS3_IPI:IPI00011253.3	R.FGFPEGSVELYAEK.V	14	3.6967	0.3951	2	4005	1572.97	786.883	3396	4005	1	19/26	137.63	0.3951	1080.9	1
23536	RPS3_IPI:IPI00011253.3	R.TEIIILATR.T	9	3.0061	0.1228	2	3484	1029.57	515.319	7467	3484	1	14/16	-53.17	0.1228	1451.6
23536	ZSCAN4_IPI:IPI00168043.1	K.GFFQISDLR.V	9	2.5967	0.1141	2	4244	1084.48	541.785	5208	4244	1	14/16	1765.86	0.1141	1473.3
[truncated: 214,324+ more rows]

## Sheet: Sheet2
42597	ACTA_HUMAN	K.SYELPDGQVITIGNER.F	16	3.577	0.224	2	9207	1792.15	896.58	13963	34521	1	18/30	703.52	0.224	782	14
42597	ACTA_HUMAN	K.SYELPDGQVITIGNER.F	16	3.262	0.262	2	9220	1790.14	895.574	19986	34569	1	19/30	-419.79	0.262	1075.6	14
42597	ACTA_HUMAN	K.AGFAGDDAPR.A	10	2.753	0.302	2	2184	977.088	489.047	24743	8185	1	15/18	654.81	0.302	1043.9	31
42597	ACTA_HUMAN	K.EITALAPSTMK.I	11	2.468	0.239	2	5378	1162.01	581.506	38204	20161	1	2014-12-20	333.16	0.239	337.2	10
42597	ACTA_HUMAN	R.VAPEEHPTLLTEAPLNPK.A	18	2.146	0.071	2	7368	1956.95	978.978	29908	27625	1	1934-11-01	462.46	0.071	193.5	9
42597	ACTB_HUMAN	R.VAPEEHPVLLTEAPLNPK.A	18	3.113	0.279	2	7372	1954.55	977.777	30750	27641	1	17/34	246.91	0.279	563.6	10
42597	ACTBL_HUMAN	R.VAPDEHPILLTEAPLNPK.I	18	3.322	0.07	3	7450	1955.05	652.354	43753	27934	1	25/68	502.87	0.07	517.4	0
42597	ACTBL_HUMAN	R.VAPDEHPILLTEAPLNPK.I	18	3.24	0.101	3	7353	1955.38	652.465	23770	27570	1	23/68	673.79	0.101	429.8	0
42597	ADT2_HUMAN	K.DFLAGGVAAAISK.T	13	2.337	0.365	2	8927	1219.47	610.241	23796	33473	1	19/24	-159.09	0.365	416.5	0
42597	APOD_HUMAN	K.MTVTDQVNCPK.L	11	3.906	0.299	2	3203	1306.91	653.96	16758	12005	1	17/20	229.3	0.299	1198.8	1
42597	APOD_HUMAN	K.M*TVTDQVNCPK.L	11	3.751	0.347	2	2021	1323.15	662.076	13442	7573	1	18/20	406.33	0.347	1413	1
42597	APOD_HUMAN	K.KMTVTDQVNCPK.L	12	3.748	0.323	2	2580	1434.59	717.801	40752	9669	1	18/22	-79.44	0.323	1199.1	1
42597	APOD_HUMAN	K.MTVTDQVNCPKLS.-	13	3.46	0.289	2	5384	1507.26	754.132	42375	20185	1	16/24	350.18	0.289	1069	0
42597	APOD_HUMAN	K.NILTSNNIDVKK.M	12	3.281	0.285	2	4743	1358.74	679.872	1281	17781	1	15/22	-19.91	0.285	428.4	1
42597	APOD_HUMAN	K.KMTVTDQVNCPKLS.-	14	3.253	0.285	2	4733	1634.85	817.93	32073	17745	1	16/26	17.57	0.285	757	0
42597	APOD_HUMAN	K.M*TVTDQVNCPKLS.-	13	3.207	0.265	2	4258	1522.51	761.759	11449	15961	1	16/24	-139.61	0.265	821.6	0
42597	APOD_HUMAN	K.NILTSNNIDVK.K	11	2.713	0.22	2	6039	1231.05	616.028	7387	22641	1	15/20	309.02	0.22	788.3	1
42597	APOD_HUMAN	K.IKVLNQELR.A	9	2.584	0.146	2	5045	1113.1	557.055	5705	18913	1	13/16	380.51	0.146	627	2
42597	APOD_HUMAN	K.CPNPPVQENFDVNK.Y	14	2.251	0.082	2	5052	1671.71	836.357	10700	18941	1	2014-11-26	-43.05	0.082	302.6	3
42597	AT1A1_HUMAN	K.GVGIISEGNETVEDIAAR.L	18	2.322	0.203	2	8724	1830	915.505	21319	32709	1	14/34	43.32	0.203	208.9	8
42597	ATF6A_HUMAN	K.DIKAEPQPLSPASSSYSVSSPR.S	22	6.121	0.511	3	5576	2302.76	768.257	33576	20906	1	41/84	-171.21	0.511	3523.7	0
42597	ATF6A_HUMAN	K.DIKAEPQPLSPASSSYSVSSPR.S	22	6.118	0.473	3	5674	2304.83	768.947	37644	21274	1	36/84	727.49	0.473	2345.9	0
42597	ATF6A_HUMAN	K.DIKAEPQPLSPASSSYSVSSPR.S	22	4.514	0.409	2	5594	2303.41	1152.21	14660	20973	1	26/42	113.97	0.409	1057.8	0
42597	ATF6A_HUMAN	K.DIKAEPQPLSPASSSYSVSSPR.S	22	4.494	0.288	2	5690	2304.58	1152.79	34103	21333	1	22/42	621.2	0.288	817.1	0
42597	ATF6A_HUMAN	K.AEPQPLSPASSSYSVSSPR.S	19	4.076	0.596	2	5191	1946.59	973.797	12673	19461	1	24/36	-184.75	0.596	809.4	0
42597	ATF6A_HUMAN	K.AEPQPLSPASSSYSVSSPR.S	19	3.608	0.479	3	5305	1948.15	650.055	16633	19890	1	29/72	618.26	0.479	1121.9	0
42597	ATF6A_HUMAN	K.AEPQPLSPASSSYSVSSPR.S	19	3.6	0.435	2	5386	1948.33	974.667	36960	20193	1	21/36	709.71	0.435	644.8	0
42597	ATF6A_HUMAN	K.DIKAEPQPLSPASSSYSVSSPR.S	22	3.411	0.28	2	5695	2302.78	1151.9	34529	21353	1	17/42	-159.3	0.28	463.4	0
42597	ATF6A_HUMAN	K.AEPQPLSPASSSYSVSSPR.S	19	3.304	0.39	3	5208	1948.15	650.054	40889	19526	1	27/72	617.22	0.39	952.5	0
42597	ATF6A_HUMAN	K.AEPQPLSPASSSYSVSSPR.S	19	3.296	0.497	2	5290	1947.53	974.268	28623	19833	1	25/36	300.04	0.497	753.6	0
42597	ATF6A_HUMAN	K.AEPQPLSPASSSYSVSSPR.S	19	3.161	0.505	2	5385	1946.66	973.834	43329	20189	1	17/36	-146.5	0.505	308.1	0
42597	ATF6A_HUMAN	K.DIKAEPQPLSPASSSYSVSSPR.S	22	2.049	0.091	2	5504	2304.29	1152.65	29036	20637	1	1942-10-01	492.62	0.091	127.2	0
42597	B4E3L3_HUMAN	K.SGVEAALSEAFHEEYSR.L	17	3.466	0.385	2	9768	1883.52	942.265	15721	36625	1	17/32	883.38	0.385	813.4	1
42597	BLM_HUMAN	R.NKDVNVTEDFSFSEPLPNTTNQQR.V	24	4.236	0.301	3	8454	2780.33	927.45	39589	31698	1	27/92	8.02	0.301	718.2	2
42597	EF1A1_HUMAN	K.IGGIGTVPVGR.V	11	2.527	0.159	2	5198	1026.65	513.829	22294	19489	1	15/20	1014.24	0.159	497.9	2
42597	GRP78_HUMAN	R.IEIESFYEGEDFSETLTR.A	18	3.07	0.159	2	11020	2166.36	1083.69	10232	41321	1	17/34	633.78	0.159	661.1	0
42597	H12_HUMAN	R.KASGPPVSELITK.A	13	2.975	0.247	2	5179	1327.74	664.374	9200	19417	1	14/24	736.45	0.247	527.9	2
42597	H12_HUMAN	K.ASGPPVSELITK.A	12	2.526	0.202	2	6134	1199.06	600.032	23896	22997	1	2014-12-22	325.11	0.202	260.3	2
42597	HS71L_HUMAN	K.NALESYAFNM*K.S	11	3.453	0.319	2	6275	1303.77	652.387	22581	23525	1	17/20	129.39	0.319	1390.5	5
42597	HS71L_HUMAN	K.DAGVIAGLNVLR.I	12	3.105	0.185	2	9408	1199.29	600.15	46312	35277	1	18/22	1334.49	0.185	1129.9	8
42597	HS71L_HUMAN	R.TTPSYVAFTDTER.L	13	2.692	0.402	2	6266	1487.94	744.475	18337	23493	1	15/24	162.25	0.402	341.3	20
42597	HS71L_HUMAN	R.TTPSYVAFTDTER.L	13	2.179	0.153	2	6361	1489.24	745.124	7591	23849	1	2014-12-24	1034.64	0.153	206.1	20
42597	HSP71_HUMAN	R.IINEPTAAAIAYGLDR.T	16	4.599	0.464	2	9284	1688.3	844.655	19817	34809	1	21/30	237.31	0.464	1226.4	4
42597	HSP71_HUMAN	K.NQVALNPQNTVFDAK.R	15	4.038	0.42	2	6844	1658.92	829.963	38997	25661	1	17/28	41.97	0.42	760.8	0
42597	HSP71_HUMAN	K.NQVALNPQNTVFDAKR.L	16	2.804	0.134	2	6032	1815.66	908.333	19562	22617	1	16/30	390.19	0.134	500.2	0
42597	HSP71_HUMAN	K.GGSGSGPTIEEVD.-	13	2.748	0.228	2	4044	1204.57	602.788	39593	15161	1	13/24	30.34	0.228	313.2	3
42597	HSP7C_HUMAN	K.DAGTIAGLNVLR.I	12	3.098	0.162	2	8390	1200.02	600.515	2377	31457	1	19/22	290.24	0.162	1177.3	7
42597	NONO_HUMAN	R.FAQPGSFEYEYAM*R.W	14	2.835	0.318	2	6987	1712.36	856.681	9301	26197	1	14/26	358.37	0.318	427.3	3
42597	NPM_HUMAN	R.TVSLGAGAKDELHIVEAEAM*NYEGSPIK.V	28	4.939	0.445	3	10650	2945.59	982.535	5290	39934	1	32/108	46.03	0.445	1346.1	0
42597	PIP_HUMAN	R.FYTIEILKVE.-	10	3.127	0.258	2	10951	1255.28	628.143	7085	41061	1	15/18	463.24	0.258	1225.7	0
42597	PR40A_HUMAN	K.ELEDLEGYQNTIVAGSLITK.S	20	3.229	0.337	2	10459	2193.53	1097.27	1212	39217	1	19/38	181.14	0.337	1078.8	2
42597	RL14_HUMAN	K.LVAIVDVIDQNR.A	12	2.727	0.252	2	9584	1356.06	678.533	3753	35937	1	15/22	951.81	0.252	583.5	1
42597	RL40_HUMAN	K.TITLEVEPSDTIENVK.A	16	2.961	0.155	2	8178	1788.42	894.713	45133	30661	1	14/30	274.49	0.155	437	23
42597	RS26_HUMAN	R.DISEASVFDAYVLPK.L	15	3.292	0.283	2	11124	1654.76	827.882	3407	41709	1	15/28	555.9	0.283	645.1	0
42597	RS3_HUMAN	K.GGKPEPPAMPQPVPTA.-	16	2.385	0.163	2	5628	1573.95	787.477	46595	21101	1	2014-12-30	89.93	0.163	257.5	4
42597	RS3_HUMAN	K.GGKPEPPAMPQPVPTA.-	16	2.108	0.147	2	5525	1573.02	787.013	1406	20713	1	2014-11-30	-499.64	0.147	207.2	4
42597	S3TC1_HUMAN	K.AGLLMALAR.L	9	2.748	0.165	2	3312	917.322	459.165	22512	12417	1	13/16	1941.75	0.165	571.2	1
42597	S3TC1_HUMAN	K.AGLLMALAR.L	9	2.617	0.09	2	3347	915.42	458.214	12076	12545	1	13/16	-135.81	0.09	694.7	1
42597	SCPDL_HUMAN	K.SAIYGFGDQSNLR.K	13	3.534	0.393	2	6735	1429.03	715.019	45538	25253	1	19/24	938.24	0.393	1503.6	0
42597	SCPDL_HUMAN	K.AGGVFTPGAAFSK.T	13	2.988	0.387	2	6762	1209.93	605.469	11805	25353	1	14/24	251.93	0.387	501.7	0
42597	TBA1A_HUMAN	R.AVFVDLEPTVIDEVR.T	15	4.408	0.337	2	11113	1703.41	852.208	7775	41669	1	22/28	883.05	0.337	1268.5	11
42597	TBA1A_HUMAN	K.TIGGGDDSFNTFFSETGAGK.H	20	4.351	0.533	2	9941	2007.31	1004.16	45460	37273	1	18/38	-290.1	0.533	716.1	19
42597	TBA1A_HUMAN	R.AVFVDLEPTVIDEVR.T	15	3.569	0.353	3	11076	1702.61	568.209	21322	41530	1	24/56	414.56	0.353	684.4	11
42597	TBA1A_HUMAN	R.AVFVDLEPTVIDEVR.T	15	3.554	0.36	2	11111	1701.73	851.371	31981	41661	1	17/28	-100.53	0.36	551.3	11
42597	TBA1A_HUMAN	K.VGINYQPPTVVPGGDLAK.V	18	3.117	0.135	2	8103	1825.25	913.129	35067	30381	1	16/34	145.38	0.135	402.7	12
42597	TBA1A_HUMAN	R.AVFVDLEPTVIDEVR.T	15	3.013	0.215	2	11014	1703.17	852.091	10479	41297	1	13/28	745.4	0.215	390.2	11
42597	TBA1A_HUMAN	K.VGINYQPPTVVPGGDLAK.V	18	2.985	0.296	2	8015	1825.5	913.255	37207	30053	1	16/34	283.57	0.296	403.7	12
42597	TBA1A_HUMAN	K.DVNAAIATIK.T	10	2.938	0.254	2	5486	1017.04	509.025	31497	20569	1	15/18	1442.42	0.254	954.1	7
42597	TBB1_HUMAN	K.LAVNM*VPFPR.L	10	3.267	0.274	2	7410	1161.08	581.044	27665	27781	1	15/18	1250.96	0.274	779.3	22
42597	TBB1_HUMAN	K.LAVNM*VPFPR.L	10	2.613	0.203	2	7277	1159.76	580.383	11642	27285	1	15/18	112.4	0.203	552.4	22
42597	TBB2A_HUMAN	R.AILVDLEPGTM*DSVR.S	15	4.157	0.402	2	8000	1632.35	816.681	23310	29997	1	19/28	320.66	0.402	808	11
42597	TBB2A_HUMAN	R.AILVDLEPGTM*DSVR.S	15	4.118	0.437	2	8090	1632.48	816.742	17024	30333	1	21/28	396	0.437	971.6	11
42597	TBB2A_HUMAN	R.AILVDLEPGTM*DSVR.S	15	4.106	0.414	2	8185	1632.38	816.693	38440	30689	1	20/28	335.4	0.414	814.1	11
42597	TBB2A_HUMAN	R.AILVDLEPGTMDSVR.S	15	3.58	0.257	2	9391	1617.45	809.228	540	35213	1	17/28	997.54	0.257	551.2	11
42597	TBB2A_HUMAN	R.AILVDLEPGTMDSVR.S	15	3.506	0.395	2	9444	1614.78	807.893	21842	35409	1	20/28	-654.58	0.395	859.7	11
42597	TBB3_HUMAN	R.IM*NTFSVVPSPK.V	12	2.995	0.353	2	6249	1335.93	668.47	22338	23429	1	15/22	176.55	0.353	643.8	10
42597	TBB3_HUMAN	R.IM*NTFSVVPSPK.V	12	2.916	0.194	2	6368	1337.01	669.011	29476	23877	1	17/22	985.45	0.194	862.8	10
42597	TBB3_HUMAN	R.ALTVPELTQQM*FDAK.N	15	2.811	0.113	2	8516	1709.21	855.11	34535	31929	1	15/28	790.61	0.113	361.6	3
42597	TBB3_HUMAN	R.IMNTFSVVPSPK.V	12	2.698	0.343	2	7518	1319.76	660.383	39664	28189	1	14/22	43.05	0.343	527.1	10
42597	TBB3_HUMAN	R.ALTVPELTQQM*FDAK.N	15	2.185	0.139	2	8613	1708.15	854.578	37900	32293	1	2014-12-28	167.63	0.139	276.7	3
42597	TBB4A_HUMAN	R.AVLVDLEPGTM*DSVR.S	15	3.804	0.363	2	7386	1618.22	809.612	137	27693	1	20/28	248.08	0.363	770.7	3
42597	TBB4A_HUMAN	R.AVLVDLEPGTMDSVR.S	15	3.723	0.29	2	8757	1603.16	802.083	32573	32833	1	19/28	835.42	0.29	785.6	3
42597	TBB4A_HUMAN	R.AVLVDLEPGTMDSVR.S	15	3.434	0.338	2	8854	1602.2	801.605	37162	33197	1	17/28	238.56	0.338	550.1	3
42597	TBB4A_HUMAN	R.AVLVDLEPGTM*DSVR.S	15	2.525	0.176	2	7284	1619.33	810.167	4868	27309	1	13/28	933.96	0.176	315.1	3
42597	TBB4A_HUMAN	R.INVYYNEATGGNYVPR.A	16	1.74	0.077	2	6867	1830.58	915.792	13314	25745	1	2014-12-30	380.34	0.077	248.7	0
42597	UIMC1_HUMAN	K.IAQM*TEEEQFALALK.M	15	2.897	0.337	2	8594	1737.25	869.127	4081	32221	1	13/28	-360.22	0.337	183.4	4
42597	UN5CL_HUMAN	R.DECRIHLSHFSLYTCVLEAPVGREAR.K	26	3.446	0.141	3	2218	3145.01	1049.01	17755	8314	1	22/100	465.55	0.141	422.4	0
42597	ZA2G_HUMAN	R.QVEGM*EDWKQDSQLQK.A	16	3.541	0.455	2	3801	1965.63	983.318	12953	14249	1	15/30	369.68	0.455	362.7	1
42597	ZA2G_HUMAN	K.QKWEAEPVYVQR.A	12	3.432	0.196	3	4999	1533.05	511.688	45171	18742	1	20/44	171.13	0.196	664.7	1
42597	ZA2G_HUMAN	K.QKWEAEPVYVQR.A	12	3.368	0.184	3	5091	1534.29	512.101	34059	19086	1	18/44	980.35	0.184	456.4	1
42597	ZA2G_HUMAN	K.NILDRQDPPSVVVTSHQAPGEK.K	22	3.115	0.201	3	5488	2387.6	796.537	4164	20578	1	26/84	152.34	0.201	682.4	0
42597	ZA2G_HUMAN	R.QVEGMEDWKQDSQLQK.A	16	3.021	0.205	2	5482	1948.87	974.939	40147	20553	1	19/30	-18.45	0.205	559.8	1
42597	ZA2G_HUMAN	R.AGEVQEPELR.G	10	3.012	0.087	2	3240	1127.89	564.451	30719	12145	1	16/18	287.9	0.087	1145.1	1
42597	ZA2G_HUMAN	K.QKWEAEPVYVQR.A	12	2.759	0.387	2	4995	1532.23	766.619	30204	18725	1	13/22	-362.25	0.387	315.5	1
42597	ZA2G_HUMAN	R.QVEGM*EDWKQDSQLQK.A	16	2.673	0.232	2	6380	1964.16	982.584	12375	23921	1	13/30	-377.44	0.232	432.7	1
42597	ZA2G_HUMAN	K.AYLEEECPATLR.K	12	2.323	0.233	2	5762	1464.25	732.629	31676	21601	1	2014-12-22	-987.81	0.233	116.8	1
42597	ZA2G_HUMAN	K.SQPMGLWR.Q	8	1.787	0.128	2	6439	975.304	488.156	6071	24141	1	2014-09-14	837.52	0.128	177.8	2
42598	4F2_HUMAN	K.IKVAEDEAEAAAAAK.F	15	4.065	0.421	2	3897	1487.68	744.346	25043	14609	1	24/28	611.38	0.421	1828.6	5
42598	4F2_HUMAN	K.IKVAEDEAEAAAAAK.F	15	3.345	0.076	3	3896	1487.94	496.653	46289	14606	1	27/56	786.87	0.076	895.1	5
42598	A4_HUMAN	R.ISYGNDALMPSLTETK.T	16	3.338	0.342	2	8670	1741.07	871.037	25760	32509	1	17/30	698.48	0.342	773.7	4
42598	ABCBA_HUMAN	K.VTQDSLAQATQLAEER.I	16	3.91	0.385	2	7295	1760.61	880.809	15256	27353	1	18/30	414.26	0.385	686.9	0
42598	ACADM_HUMAN	K.IYQIYEGTSQIQR.L	13	4.095	0.321	2	6341	1599.69	800.347	4987	23773	1	19/24	544.18	0.321	1145.3	3
42598	ACLY_HUMAN	R.SGGMSNELNNIISR.T	14	3.672	0.304	2	8411	1491.88	746.442	1900	31537	1	15/26	104.2	0.304	716.3	1
42598	ACLY_HUMAN	R.EAYPEEAYIADLDAK.S	15	2.591	0.227	2	9356	1698.25	849.631	29249	35081	1	13/28	273.53	0.227	398.4	0
42598	ACLY_HUMAN	R.SGGM*SNELNNIISR.T	14	2.283	0.129	2	6525	1506.67	753.837	8539	24465	1	13/26	-696.99	0.129	234.3	1
42598	ACTA_HUMAN	K.SYELPDGQVITIGNER.F	16	4.901	0.397	2	9530	1791.34	896.172	29488	35733	1	24/30	248.2	0.397	1475.1	14
42598	ACTA_HUMAN	K.SYELPDGQVITIGNER.F	16	4.578	0.423	2	9621	1790.77	895.889	9323	36073	1	25/30	-67.93	0.423	1766.6	14
42598	ACTA_HUMAN	K.SYELPDGQVITIGNER.F	16	4.412	0.357	2	9624	1792.39	896.7	34572	36085	1	23/30	837.94	0.357	1336.2	14
42598	ACTA_HUMAN	R.MQKEITALAPSTMK.I	14	4.141	0.297	2	5559	1549.1	775.052	42191	20841	1	22/26	182.96	0.297	2313.7	10
42598	ACTA_HUMAN	K.SYELPDGQVITIGNER.F	16	4.128	0.433	2	8504	1792.29	896.65	28946	31885	1	22/30	781.98	0.433	1103.5	14
42598	ACTA_HUMAN	R.M*QKEITALAPSTMK.I	14	3.932	0.284	2	4873	1565.13	783.071	47792	18269	1	23/26	208.97	0.284	3014.8	10
42598	ACTA_HUMAN	R.HQGVM*VGM*GQKDSYVGDEAQSKR.G	23	3.721	0.36	3	2295	2539.7	847.238	33042	8602	1	25/88	209.83	0.36	563.5	24
42598	ACTA_HUMAN	K.SYELPDGQVITIGNER.F	16	3.556	0.343	2	8270	1791.48	896.246	29699	31009	1	21/30	330.81	0.343	1109.2	14
42598	ACTA_HUMAN	R.MQKEITALAPSTMK.I	14	3.526	0.204	3	5528	1549.89	517.302	6071	20726	1	23/52	697.53	0.204	841.9	10
42598	ACTA_HUMAN	R.MQKEITALAPSTM*K.I	14	3.267	0.235	2	4230	1565.28	783.143	10528	15857	1	18/26	301.02	0.235	946.5	10
42598	ACTA_HUMAN	K.AGFAGDDAPR.A	10	3.237	0.342	2	2328	977.794	489.4	21613	8725	1	16/18	1377.78	0.342	1276	31
42598	ACTA_HUMAN	K.SYELPDGQVITIGNER.F	16	3.197	0.291	2	9992	1791.41	896.209	46456	37465	1	16/30	289.37	0.291	579.7	14
42598	ACTA_HUMAN	R.M*QKEITALAPSTM*K.I	14	3.114	0.258	2	3401	1581.5	791.254	39806	12749	1	15/26	441.35	0.258	391.5	10
42598	ACTA_HUMAN	K.AGFAGDDAPR.A	10	3.046	0.307	2	2233	976.865	488.936	42837	8369	1	16/18	426.79	0.307	1245.5	31
42598	ACTA_HUMAN	K.AGFAGDDAPR.A	10	3.019	0.28	2	2133	976.77	488.889	42851	7993	1	16/18	329.9	0.28	1186.3	31
42598	ACTA_HUMAN	R.AVFPSIVGRPR.H	11	2.951	0.169	2	6522	1199.01	600.008	5653	24453	1	13/20	252.9	0.169	508.1	31
42598	ACTA_HUMAN	K.SYELPDGQVITIGNER.F	16	2.921	0.063	2	9813	1792.08	896.543	35659	36793	1	17/30	662.76	0.063	652.3	14
42598	ACTA_HUMAN	K.DSYVGDEAQSK.R	11	2.873	0.354	2	1559	1197.96	599.482	33401	5841	1	15/20	-472.14	0.354	640.7	25
42598	ACTA_HUMAN	K.EITALAPSTM*K.I	11	2.664	0.219	2	3834	1177.84	589.423	42313	14373	1	13/20	191.79	0.219	466.2	10
42598	ACTA_HUMAN	K.EITALAPSTMK.I	11	2.612	0.292	2	5481	1162.07	581.538	11252	20549	1	14/20	387.29	0.292	645	10
42598	ACTA_HUMAN	K.DSYVGDEAQSK.R	11	2.611	0.249	2	1515	1199.94	600.474	15682	5677	1	14/20	1182.73	0.249	602.5	25
42598	ACTA_HUMAN	R.HQGVM*VGMGQK.D	11	2.566	0.215	2	1634	1187.69	594.348	18198	6121	1	13/20	102.68	0.215	264.1	25
42598	ACTA_HUMAN	K.SYELPDGQVITIGNER.F	16	2.532	0.248	2	9429	1791.37	896.188	29196	35353	1	15/30	266.6	0.248	215.2	14
42598	ACTA_HUMAN	K.EITALAPSTM*K.I	11	2.519	0.205	2	3743	1177.3	589.154	22726	14033	1	13/20	-265.55	0.205	490.5	10
42598	ACTA_HUMAN	K.EITALAPSTMK.I	11	2.44	0.171	2	5576	1161.78	581.396	43503	20905	1	13/20	142.65	0.171	536.6	10
42598	ACTA_HUMAN	R.M*QKEITALAPSTM*K.I	14	2.374	0.059	2	3534	1582.13	791.568	45955	13249	1	17/26	838.96	0.059	789.4	10
42598	ACTA_HUMAN	K.AGFAGDDAPR.A	10	2.128	0.276	2	2357	975.954	488.481	37819	8833	1	14/18	-506.25	0.276	788.4	31
42598	ACTB_HUMAN	K.DLYANTVLSGGTTM*YPGIADR.M	21	4.554	0.455	2	9155	2231.31	1116.16	426	34325	1	21/40	108.93	0.455	1102.5	2
42598	ACTB_HUMAN	R.VAPEEHPVLLTEAPLNPK.A	18	4.461	0.2	2	7626	1955.5	978.252	6052	28593	1	23/34	733.43	0.2	1069.3	10
42598	ACTB_HUMAN	R.VAPEEHPVLLTEAPLNPK.A	18	4.361	0.064	3	7609	1955.93	652.648	10795	28530	1	30/68	955.09	0.064	838.6	10
42598	ACTB_HUMAN	R.VAPEEHPVLLTEAPLNPK.A	18	4.329	0.301	2	7653	1953.73	977.37	13460	28693	1	24/34	-169.52	0.301	1135.1	10
42598	ACTB_HUMAN	R.VAPEEHPVLLTEAPLNPK.A	18	4.265	0.291	2	7527	1954.64	977.823	7078	28221	1	20/34	294.01	0.291	778.9	10
42598	ACTB_HUMAN	R.VAPEEHPVLLTEAPLNPK.A	18	3.904	0.054	3	7511	1955.03	652.349	30150	28162	1	23/68	495.75	0.054	462.6	10
42598	ACTB_HUMAN	K.DLYANTVLSGGTTM*YPGIADR.M	21	3.781	0.303	3	9148	2232.95	744.987	21319	34302	1	27/80	843.76	0.303	395.5	2
42598	ACTB_HUMAN	R.VAPEEHPVLLTEAPLNPK.A	18	3.463	0.114	3	7682	1952.81	651.609	31994	28802	1	26/68	-640.71	0.114	494.6	10
42598	ACTB_HUMAN	R.GYSFTTTAER.E	10	2.453	0.385	2	4325	1133.08	567.042	26709	16213	1	16/18	485.18	0.385	1046.5	5
42598	ADT1_HUMAN	K.LLLQVQHASK.Q	10	3.126	0.204	2	4042	1136.74	568.874	42629	15153	1	14/18	54.91	0.204	884.4	3
42598	ADT1_HUMAN	K.LLLQVQHASK.Q	10	2.66	0.189	2	3942	1136.94	568.976	26426	14777	1	14/18	234.37	0.189	871.5	3
42598	ADT1_HUMAN	K.TAVAPIERVK.L	10	2.524	0.216	2	2617	1084.02	542.516	8009	9809	1	13/18	343.85	0.216	549.3	4
42598	ADT1_HUMAN	R.TRLAADVGK.G	9	2.512	0.165	2	1386	930.839	465.923	26178	5193	1	13/16	324.66	0.165	525.4	3
42598	ADT1_HUMAN	R.LAADVGK.G	7	1.908	0.103	1	1114	673.44	673.44	16351	4172	1	2014-09-12	77.31	0.103	521	3
42598	ADT1_HUMAN	R.LAADVGK.G	7	1.638	0.094	1	1023	672.4	672.4	43765	3832	1	2014-09-12	-1467.12	0.094	281	3
42598	ADT1_HUMAN	K.TAVAPIER.V	8	1.577	0.068	1	2153	856.28	856.28	25440	8068	1	2014-08-14	-243.68	0.068	145.6	4
42598	ADT2_HUMAN	K.DFLAGGVAAAISK.T	13	3.965	0.358	2	9226	1220.28	610.643	3108	34593	1	21/24	500.56	0.358	2280.6	0
42598	ADT2_HUMAN	R.LAADVGKAGAER.E	12	3.338	0.111	2	1539	1158.13	579.57	1429	5765	1	18/22	437.33	0.111	922.7	0
42598	ADT2_HUMAN	R.LAADVGKAGAER.E	12	3.266	0.165	2	1447	1157.82	579.414	13420	5421	1	17/22	166.23	0.165	685.3	0
42598	ADT2_HUMAN	K.GTDIMYTGTLDCWR.K	14	3.203	0.307	2	9731	1703.59	852.301	18973	36485	1	13/26	492.39	0.307	421.3	0
42598	ADT2_HUMAN	K.DFLAGGVAAAISK.T	13	3.158	0.242	2	9322	1221.13	611.067	15559	34953	1	20/24	1195.35	0.242	1224.5	0
42598	ADT2_HUMAN	K.DFLAGGVAAAISK.T	13	3.021	0.426	2	10272	1219.46	610.232	24141	38517	1	16/24	-172.7	0.426	346.2	0
42598	ADT2_HUMAN	K.DFLAGGVAAAISK.T	13	2.825	0.377	2	9321	1219.29	610.147	9939	34949	1	20/24	-312.22	0.377	849.5	0
42598	ADT2_HUMAN	R.AAYFGIYDTAK.G	11	2.713	0.374	2	7600	1220.72	610.862	30511	28497	1	15/20	916.76	0.374	552.6	0
42598	ADT2_HUMAN	R.KGTDIMYTGTLDCWR.K	15	2.432	0.081	2	8685	1832.58	916.794	34642	32565	1	2014-10-28	944.13	0.081	174.6	0
42598	ADT2_HUMAN	K.EQGVLSFWR.G	9	2.183	0.103	2	10470	1121.59	561.297	37567	39257	1	2014-12-16	10.71	0.103	478.6	2
42598	ADT2_HUMAN	R.DEGGKAFFK.G	9	1.995	0.17	2	3526	998.857	499.932	17010	13217	1	2014-12-16	363.15	0.17	626.1	1
42598	ADT2_HUMAN	K.EQGVLSFWR.G	9	1.968	0.137	2	10370	1121.64	561.322	16403	38881	1	2014-10-16	55.66	0.137	399.2	2
42598	ADT2_HUMAN	R.AAYFGIYDTAK.G	11	1.906	0.164	2	7679	1218.23	609.619	27725	28793	1	2014-12-20	-1122.88	0.164	314.7	0
42598	ADT2_HUMAN	K.DFLAGGVAAAISK.T	13	1.567	0.214	2	9574	1220.12	610.562	2719	35897	1	2014-12-24	368.65	0.214	94.6	0
42598	ADT3_HUMAN	K.DFLAGGIAAAISK.T	13	4.546	0.382	2	10573	1234.24	617.622	16099	39645	1	22/24	447.58	0.382	2693.2	1
42598	AFG32_HUMAN	K.GAILTGPPGTGK.T	12	2.586	0.14	2	3883	1068.69	534.848	29411	14557	1	13/22	78.97	0.14	516.9	0
42598	AFG32_HUMAN	K.VGQISFDLPR.Q	10	2.107	0.21	2	8620	1130.3	565.654	21910	32321	1	15/18	-1161.63	0.21	545.1	0
42598	AIFM1_HUMAN	R.ISGLGLTPEQK.Q	11	4.021	0.379	2	5305	1142.89	571.95	44820	19889	1	16/20	220.01	0.379	989.6	1
42598	AIFM1_HUMAN	R.ISGLGLTPEQK.Q	11	3.699	0.386	2	5208	1142.82	571.913	21738	19525	1	16/20	154.31	0.386	1030.2	1
42598	AIFM1_HUMAN	K.ATAQDNPKSATEQSGTGIR.S	19	3.604	0.265	3	1597	1933.07	645.027	22040	5986	1	22/72	582.21	0.265	275.5	2
42598	AIFM1_HUMAN	R.ISGLGLTPEQKQK.K	13	3.393	0.3	2	4080	1398.25	699.627	2374	15297	1	16/24	-391.98	0.3	853.3	1
42598	AIFM1_HUMAN	K.ELWFSDDPNVTK.T	12	3.331	0.357	2	8790	1451.26	726.133	456	32957	1	15/22	396.11	0.357	849.4	1
42598	AIFM1_HUMAN	K.ELWFSDDPNVTK.T	12	3.224	0.362	2	8888	1451.16	726.085	14273	33325	1	17/22	329.47	0.362	1021.1	1
42598	AIFM1_HUMAN	R.ISGLGLTPEQKQKK.A	14	3.112	0.17	2	3246	1527.05	764.027	30780	12169	1	16/26	102.29	0.17	388.1	1
42598	AIFM1_HUMAN	K.LNDGSQITYEK.C	11	3.053	0.104	2	2971	1267.98	634.495	32092	11137	1	16/20	289.31	0.104	901.4	1
42598	AIFM1_HUMAN	R.ALGTEVIQLFPEK.G	13	2.955	0.123	2	10969	1445.25	723.13	8213	41129	1	15/24	310.7	0.123	1055.7	0
42598	AIFM1_HUMAN	R.SLSAIDRAGAEVK.S	13	2.905	0.287	2	4158	1317.19	659.098	10521	15589	1	15/24	358.63	0.287	515.8	1
42598	AIFM1_HUMAN	R.ALGTEVIQLFPEK.G	13	2.872	0.246	2	11091	1445.24	723.122	10001	41585	1	13/24	299.8	0.246	402.8	0
42598	AIFM1_HUMAN	K.ATAQDNPKSATEQSGTGIR.S	19	2.599	0.103	2	1647	1933.51	967.257	11469	6173	1	15/36	809.62	0.103	349.9	2
42598	AIMP1_HUMAN	-.MANNDAVLKRLEQK.G	14	2.465	0.119	2	8533	1629.96	815.485	2414	31993	1	13/26	54.92	0.119	274.4	1
42598	ANTR1_HUMAN	R.SRDLGAIVYCVGVK.D	14	2.69	0.169	2	6410	1551.29	776.15	37872	24033	1	13/26	294.89	0.169	249.6	0
42598	AT1A1_HUMAN	K.GVGIISEGNETVEDIAAR.L	18	5.679	0.396	2	9064	1830.25	915.628	5296	33985	1	25/34	177.54	0.396	1886	8
42598	AT1A1_HUMAN	K.GVGIISEGNETVEDIAAR.L	18	5.439	0.496	2	8972	1829.93	915.467	28511	33641	1	23/34	1.03	0.496	1592.5	8
42598	AT1A1_HUMAN	R.SPDFTNENPLETR.N	13	3.808	0.315	2	6762	1519.42	760.215	39459	25353	1	20/24	-183.35	0.315	1917.6	1
42598	AT1A1_HUMAN	K.VDNSSLTGESEPQTR.S	15	3.116	0.284	2	2413	1620.11	810.557	19014	9045	1	18/28	219.94	0.284	744.3	8
42598	AT1A1_HUMAN	R.AVFQANQENLPILK.R	14	3.028	0.057	2	9036	1584.87	792.939	29687	33881	1	2014-11-26	-2.67	0.057	300.1	1
42598	AT1A1_HUMAN	R.LNIPVSQVNPR.D	11	2.734	0.289	2	6055	1237.19	619.1	37675	22701	1	14/20	393.68	0.289	315.9	5
42598	AT1A1_HUMAN	R.SPDFTNENPLETR.N	13	2.565	0.174	2	6661	1521.13	761.071	37447	24973	1	16/24	942.49	0.174	733.7	1
42598	AT1A1_HUMAN	R.LNIPVSQVNPR.D	11	2.426	0.356	2	5968	1236.15	618.578	10892	22377	1	15/20	-450.25	0.356	502	5
42598	AT1A1_HUMAN	R.QGAIVAVTGDGVNDSPALK.K	19	2.142	0.154	2	6733	1812.23	906.62	39207	25245	1	1936-12-01	156.19	0.154	224.8	8
42598	ATD3A_HUMAN	K.DKWSNFDPTGLER.A	13	3.521	0.243	2	7801	1565.29	783.149	3971	29249	1	14/24	352.03	0.243	462.8	1
42598	ATD3A_HUMAN	R.VRDIAIATR.N	9	2.628	0.123	2	2638	1014.86	507.933	3842	9889	1	2014-12-16	250.41	0.123	639.6	2
42598	ATD3A_HUMAN	R.TAGTLFGEGFR.A	11	2.583	0.225	2	8251	1155.94	578.474	34668	30937	1	16/20	313.35	0.225	820.6	3
42598	ATD3A_HUMAN	R.AQYQDKLAR.Q	9	2.449	0.151	2	1560	1093.78	547.395	19474	5845	1	14/16	1101.67	0.151	741.5	2
42598	ATD3A_HUMAN	R.AQYQDKLAR.Q	9	2.309	0.211	2	1557	1091.99	546.498	39641	5833	1	13/16	-540.26	0.211	567.9	2
42598	ATF6A_HUMAN	K.DIKAEPQPLSPASSSYSVSSPR.S	22	6.497	0.442	3	5722	2303.84	768.618	24531	21454	1	42/84	299.29	0.442	3458.7	0
42598	ATF6A_HUMAN	K.DIKAEPQPLSPASSSYSVSSPR.S	22	6.099	0.459	3	5818	2304.81	768.943	24304	21814	1	40/84	721.6	0.459	3037.2	0
42598	ATF6A_HUMAN	K.IQVNSKPSIQPKPLLLPAAPK.T	21	5.721	0.425	3	7274	2240.03	747.347	38709	27274	1	43/80	300.54	0.425	2150.2	0
42598	ATF6A_HUMAN	K.DIKAEPQPLSPASSSYSVSSPR.S	22	5.683	0.485	3	5843	2302.12	768.044	20713	21906	1	42/84	-448.67	0.485	3563	0
42598	ATF6A_HUMAN	K.IQVNSKPSIQPKPLLLPAAPK.T	21	5.53	0.486	3	7370	2240	747.338	71	27634	1	41/80	289.01	0.486	2089.5	0
42598	ATF6A_HUMAN	K.DIKAEPQPLSPASSSYSVSSPR.S	22	5.335	0.354	2	5770	2303.69	1152.35	37439	21633	1	27/42	235.35	0.354	1271	0
42598	ATF6A_HUMAN	K.DIKAEPQPLSPASSSYSVSSPR.S	22	5.305	0.512	3	5943	2302.71	768.242	17876	22282	1	38/84	-190.6	0.512	2638.4	0
42598	ATF6A_HUMAN	K.DIKAEPQPLSPASSSYSVSSPR.S	22	5.281	0.384	2	5866	2303.53	1152.27	24091	21993	1	30/42	165.59	0.384	1570.6	0
42598	ATF6A_HUMAN	K.IQVNSKPSIQPKPLLLPAAPK.T	21	5.15	0.564	2	7337	2239.93	1120.47	46216	27509	1	26/40	258.62	0.564	1006.8	0
42598	ATF6A_HUMAN	K.DIKAEPQPLSPASSSYSVSSPR.S	22	4.923	0.484	3	5622	2304.01	768.674	17184	21078	1	36/84	371.32	0.484	2009.8	0
42598	ATF6A_HUMAN	K.IQVNSKPSIQPKPLLLPAAPK.T	21	4.846	0.289	3	7466	2241.03	747.683	39824	27994	1	39/80	750.17	0.289	1615.1	0
42598	ATF6A_HUMAN	K.IQVNSKPSIQPKPLLLPAAPK.T	21	4.705	0.501	2	7237	2239.41	1120.21	45997	27133	1	23/40	23.57	0.501	723.5	0
42598	ATF6A_HUMAN	K.DIKAEPQPLSPASSSYSVSSPR.S	22	4.612	0.438	3	6042	2304.68	768.898	7447	22654	1	35/84	663.96	0.438	2334.8	0
42598	ATF6A_HUMAN	K.IQVNSKPSIQPKPLLLPAAPK.T	21	4.55	0.401	3	7176	2239.64	747.218	17830	26906	1	31/80	127.43	0.401	776.4	0
42598	ATF6A_HUMAN	K.IQVNSKPSIQPKPLLLPAAPK.T	21	4.178	0.36	3	7589	2239.74	747.253	7509	28454	1	36/80	174.04	0.36	1215.1	0
42598	ATF6A_HUMAN	K.AEPQPLSPASSSYSVSSPR.S	19	3.922	0.591	2	5514	1947.36	974.184	26687	20673	1	26/36	213.14	0.591	758.6	0
42598	ATF6A_HUMAN	K.AEPQPLSPASSSYSVSSPR.S	19	3.92	0.542	2	5606	1947.48	974.245	24385	21017	1	23/36	275.71	0.542	630.5	0
42598	ATF6A_HUMAN	K.AEPQPLSPASSSYSVSSPR.S	19	3.91	0.575	2	5418	1947.41	974.208	46929	20313	1	27/36	238.47	0.575	898	0
42598	ATF6A_HUMAN	K.IQVNSKPSIQPKPLLLPAAPK.T	21	3.846	0.3	3	7689	2241.32	747.778	24256	28830	1	36/80	878.22	0.3	1520.5	0
42598	ATF6A_HUMAN	K.AEPQPLSPASSSYSVSSPR.S	19	3.799	0.39	3	5498	1947.45	649.821	30352	20614	1	32/72	258.52	0.39	1711.7	0
42598	ATF6A_HUMAN	K.DIKAEPQPLSPASSSYSVSSPR.S	22	3.794	0.257	2	5668	2303.33	1152.17	2726	21249	1	22/42	77.19	0.257	747.2	0
42598	ATF6A_HUMAN	K.IQVNSKPSIQPKPLLLPAAPK.T	21	3.662	0.13	3	10202	2239.97	747.329	20266	38254	1	30/80	276.74	0.13	887.6	0
42598	ATF6A_HUMAN	K.AEPQPLSPASSSYSVSSPR.S	19	3.469	0.403	3	5402	1947.6	649.873	4925	20254	1	28/72	338.46	0.403	1146.6	0
42598	ATF6A_HUMAN	K.AEPQPLSPASSSYSVSSPR.S	19	3.341	0.518	2	5223	1947.25	974.13	18977	19581	1	22/36	157.71	0.518	584.5	0
42598	ATF6A_HUMAN	K.AEPQPLSPASSSYSVSSPR.S	19	3.311	0.288	2	5706	1948.43	974.72	44266	21393	1	24/36	763.5	0.288	718.8	0
42598	ATF6A_HUMAN	K.AEPQPLSPASSSYSVSSPR.S	19	3.209	0.524	2	5322	1947.42	974.215	7624	19953	1	27/36	244.99	0.524	880.5	0
42598	ATF6A_HUMAN	K.AEPQPLSPASSSYSVSSPR.S	19	2.618	0.279	2	7127	1947	974.002	318	26721	1	1936-11-01	26.55	0.279	177.4	0
42598	ATF6A_HUMAN	K.DIKAEPQPLSPASSSYSVSSPR.S	22	2.374	0.093	2	5998	2301.51	1151.26	25336	22489	1	14/42	-713.91	0.093	332.3	0
42598	ATPA_HUMAN	R.ILGADTSVDLEETGR.V	15	4.713	0.48	2	6744	1575.57	788.29	803	25285	1	24/28	-134.84	0.48	2291.8	8
42598	ATPA_HUMAN	R.TGAIVDVPVGEELLGR.V	16	4.613	0.401	2	10618	1625.29	813.15	36272	39813	1	25/30	247.57	0.401	1396.8	7
42598	ATPA_HUMAN	R.VVDALGNAIDGKGPIGSK.T	18	4.518	0.446	2	6772	1711.62	856.313	14411	25389	1	22/34	397.43	0.446	1437.6	7
42598	ATPA_HUMAN	R.ILGADTSVDLEETGR.V	15	3.735	0.343	2	6838	1576.37	788.687	18599	25637	1	19/28	369	0.343	1299.8	8
42598	ATPA_HUMAN	R.TGAIVDVPVGEELLGR.V	16	3.638	0.218	2	10709	1625.52	813.264	24718	40153	1	21/30	388.35	0.218	1043.1	7
42598	ATPA_HUMAN	R.ELIIGDRQTGK.T	11	3.374	0.22	2	3239	1229.91	615.46	20114	12141	1	14/20	185.67	0.22	490	5
42598	ATPA_HUMAN	K.AVDSLVPIGR.G	10	3.247	0.305	2	6666	1026.75	513.88	338	24993	1	16/18	153.92	0.305	1125.1	7
42598	ATPA_HUMAN	R.EAYPGDVFYLHSR.L	13	3.08	0.446	2	7788	1553.5	777.251	40556	29201	1	16/24	-156.16	0.446	662.5	3
42598	ATPA_HUMAN	K.TSIAIDTIINQK.R	12	3.055	0.338	2	8343	1317.18	659.095	31020	31281	1	16/22	334.61	0.338	941.8	5
42598	ATPA_HUMAN	K.TSIAIDTIINQKR.F	13	2.987	0.264	2	7490	1473.3	737.153	3335	28081	1	15/24	309.1	0.264	759.2	5
42598	ATPA_HUMAN	R.VGLKAPGIIPR.I	11	2.986	0.088	2	6166	1120.4	560.705	34624	23117	1	15/20	-282.93	0.088	573.3	8
42598	ATPA_HUMAN	R.EAYPGDVFYLHSR.L	13	2.901	0.484	2	7880	1554.1	777.552	44903	29545	1	16/24	231.02	0.484	615	3
42598	ATPA_HUMAN	R.ISVREPMQTGIK.A	12	2.837	0.203	2	4622	1358.56	679.782	44586	17329	1	14/22	-139.22	0.203	440.9	8
42598	ATPA_HUMAN	K.AVDSLVPIGR.G	10	2.4	0.228	2	6760	1026.08	513.543	43698	25345	1	14/18	-502.7	0.228	805.4	7
42598	ATPA_HUMAN	R.EAYPGDVFYLHSR.L	13	2.306	0.282	2	7897	1552.47	776.74	10774	29609	1	13/24	-814.38	0.282	410.7	3
42598	ATPA_HUMAN	R.STVAQLVKR.L	9	2.303	0.151	2	3114	1001.85	501.431	19050	11673	1	13/16	243.74	0.151	846.6	4
42598	ATPA_HUMAN	R.STVAQLVK.R	8	2.251	0.092	2	3839	845.904	423.456	24344	14393	1	2014-11-14	466.9	0.092	410	4
42598	ATPA_HUMAN	R.VLSIGDGIAR.V	10	2.146	0.137	2	6135	1000.23	500.618	16598	23001	1	15/18	-349.12	0.137	688.1	7
42598	ATPA_HUMAN	K.AVDSLVPIGRGQR.E	13	1.756	0.116	2	5363	1368.04	684.524	5480	20105	1	2014-12-24	193.88	0.116	222.3	6
42598	ATPB_HUMAN	R.AIAELGIYPAVDPLDSTSR.I	19	3.908	0.457	2	11050	1988.51	994.758	36270	41433	1	20/36	238.63	0.457	650.6	3
42598	ATPB_HUMAN	K.VLDSGAPIKIPVGPETLGR.I	19	3.74	0.366	3	9120	1919.56	640.524	43415	34198	1	29/72	240.58	0.366	1093.8	3
42598	ATPB_HUMAN	K.VLDSGAPIKIPVGPETLGR.I	19	2.808	0.17	2	9163	1920.24	960.623	26333	34357	1	15/36	595.72	0.17	370.5	3
42598	ATPB_HUMAN	R.IMDPNIVGSEHYDVAR.G	16	2.758	0.114	2	6610	1816.28	908.646	46742	24781	1	2014-12-30	228.19	0.114	239.5	3
42598	ATPB_HUMAN	R.AIAELGIYPAVDPLDSTSR.I	19	2.649	0.243	2	10957	1989.5	995.255	23124	41085	1	1936-11-01	738.94	0.243	221.8	3
42598	ATPB_HUMAN	R.IMNVIGEPIDER.G	12	2.463	0.125	2	7440	1385.91	693.456	44564	27897	1	16/22	141.6	0.125	677.8	3
42598	ATPB_HUMAN	K.VALVYGQMNEPPGAR.A	15	1.754	0.243	2	6437	1601.96	801.486	16360	24133	1	13/28	95.75	0.243	151.3	3
42598	ATPB_HUMAN	R.TIAMDGTEGLVR.G	12	1.577	0.185	2	6342	1261.87	631.441	16379	23777	1	2014-11-22	-606.91	0.185	280.2	3
42598	BAG2_HUMAN	K.TLQQNAESRFN.-	11	2.611	0.176	2	3858	1309.18	655.095	12863	14461	1	2014-12-20	1184.58	0.176	342.1	1
42598	BASI_HUMAN	R.FFVSSSQGR.S	9	2.738	0.133	2	3734	1014.82	507.914	43364	13997	1	14/16	315.78	0.133	819.4	2
42598	BORG5_HUMAN	R.M*ASPPAPSPAPPAISPIIK.N	19	3.674	0.525	2	7911	1857.58	929.292	12885	29661	1	17/36	-235.5	0.525	273.9	0
42598	BORG5_HUMAN	R.MASPPAPSPAPPAISPIIK.N	19	2.862	0.273	2	8416	1843.68	922.345	42736	31557	1	15/36	903.35	0.273	367.3	0
42598	BORG5_HUMAN	R.M*ASPPAPSPAPPAISPIIK.N	19	2.776	0.209	2	7835	1859.54	930.273	22731	29377	1	17/36	820.94	0.209	310.6	0
42598	CBWD1_HUMAN	R.SINGLGQILETQR.S	13	2.468	0.154	2	8866	1429.3	715.156	23830	33241	1	17/24	367.07	0.154	771.9	15
42598	CH60_HUMAN	K.LVQDVANNTNEEAGDGTTTATVLAR.S	25	4.74	0.486	3	6025	2561.31	854.441	37666	22590	1	29/96	414.32	0.486	941.3	4
42598	CH60_HUMAN	R.TVIIEQSWGSPK.V	12	3.128	0.291	2	6852	1344.54	672.772	17579	25689	1	18/22	-133.59	0.291	1449.2	6
42598	CH60_HUMAN	K.NAGVEGSLIVEK.I	12	2.612	0.205	2	5261	1217.09	609.049	13520	19725	1	16/22	1179.31	0.205	849.3	0
42598	CH60_HUMAN	R.VTDALNATR.A	9	2.593	0.341	2	2045	960.025	480.516	31246	7665	1	15/16	-505.56	0.341	897.4	0
42598	CHCH3_HUMAN	R.AAANEQLTR.A	9	2.756	0.18	2	1146	973.84	487.423	33879	4293	1	14/16	342.69	0.18	565.3	3
42598	CHCH3_HUMAN	R.LSENVIDR.M	8	2.238	0.156	2	3357	945.42	473.214	18798	12585	1	2014-12-14	-84.58	0.156	714.6	4
42598	CMC1_HUMAN	K.DVEVTKEEFAQSAIR.Y	15	3.693	0.252	2	6054	1722.24	861.623	14031	22697	1	16/28	213.77	0.252	708.9	1
42598	CMC1_HUMAN	K.DVEVTKEEFAQSAIR.Y	15	3.599	0.253	3	6051	1723.18	575.065	42181	22686	1	24/56	761.1	0.253	653.4	1
42598	CMC1_HUMAN	R.LQVAGEITTGPR.V	12	3.473	0.325	2	5042	1242.15	621.58	11165	18901	1	20/22	376.57	0.325	1527.1	3
42598	CMC1_HUMAN	R.IAPLAEGALPYNLAELQR.Q	18	3.213	0.267	3	11368	1939.9	647.306	36578	42626	1	25/68	432.6	0.267	527.2	1
42598	CMC1_HUMAN	R.YLGLYNDPNSNPK.I	13	2.784	0.298	2	5877	1494.34	747.675	32101	22033	1	15/24	-253.87	0.298	692.1	3
42598	CMC1_HUMAN	K.SPSVAVVQPK.A	10	2.411	0.256	2	2906	1012.66	506.836	42249	10893	1	2014-12-18	1068.79	0.256	287.7	1
42598	CMC1_HUMAN	R.GSGSVVGELMYK.N	12	2.111	0.072	2	7621	1226.8	613.905	7940	28573	1	14/22	157.97	0.072	490.9	1
42598	CMC1_HUMAN	K.LTVNDFVR.D	8	2.062	0.077	2	7331	963.698	482.353	36751	27485	1	2014-12-14	178.75	0.077	549.1	3
42598	CMC2_HUMAN	R.YLNIFGESQPNPK.T	13	4.533	0.355	2	8745	1507.41	754.207	42361	32789	1	21/24	430.55	0.355	1562.5	0
42598	CMC2_HUMAN	R.IAPLEEGTLPFNLAEAQR.Q	18	4.318	0.523	2	11287	1968.82	984.913	8402	42321	1	22/34	-111.63	0.523	784.5	1
42598	CMC2_HUMAN	K.ASGDSARPVLLQVAESAYR.F	19	4.187	0.297	3	9943	1992.01	664.676	923	37282	1	27/72	993.71	0.297	851.5	1
42598	CMC2_HUMAN	K.TVELLSGVVDQTK.D	13	3.937	0.332	2	8373	1389.36	695.183	38720	31393	1	19/24	428.81	0.332	1410.5	0
42598	CMC2_HUMAN	R.YLNIFGESQPNPK.T	13	3.852	0.364	2	8650	1507.45	754.227	4264	32433	1	19/24	456.07	0.364	1213.5	0
42598	CMC2_HUMAN	R.IAPLEEGTLPFNLAEAQR.Q	18	3.736	0.325	2	11289	1970.47	985.738	44859	42329	1	21/34	725.67	0.325	602.4	1
42598	CMC2_HUMAN	R.YLNIFGESQPNPK.T	13	3.351	0.419	2	8740	1505.19	753.096	6406	32769	1	17/24	-1044.25	0.419	1053.8	0
42598	CMC2_HUMAN	R.YLNIFGESQPNPK.T	13	3.249	0.395	2	8656	1505.59	753.298	41401	32457	1	17/24	-775.85	0.395	989.4	0
42598	CMC2_HUMAN	R.IAPLEEGTLPFNLAEAQR.Q	18	3.206	0.275	3	11286	1970.15	657.388	14590	42318	1	25/68	563.8	0.275	968.3	1
42598	CMC2_HUMAN	K.ASGDSARPVLLQVAESAYR.F	19	3.119	0.436	2	9859	1990.03	995.521	36778	36965	1	14/36	-0.28	0.436	305.7	1
42598	CMC2_HUMAN	R.STGSFVGELMYK.N	12	2.981	0.288	2	9286	1319.39	660.197	40385	34817	1	17/22	570.47	0.288	945.5	1
42598	CMC2_HUMAN	K.NGEFFM*SPNDFVTR.Y	14	2.855	0.263	2	9403	1677.9	839.451	4761	35257	1	13/26	690.62	0.263	508.3	0
42598	CMC2_HUMAN	K.RADPAELR.T	8	2.746	0.164	2	1308	927.769	464.388	21186	4901	1	2014-12-14	288.94	0.164	607.7	0
42598	CMC2_HUMAN	R.STGSFVGELM*YK.N	12	2.488	0.353	2	7426	1334.34	667.674	27764	27841	1	14/22	-215.85	0.353	660.9	1
42598	CMC2_HUMAN	R.MTLADIER.I	8	2.098	0.097	2	6418	948.622	474.815	29561	24061	1	13/14	147.8	0.097	850.6	1
42598	CPT1A_HUMAN	R.ILDNTSEPQPGEAR.L	14	3.522	0.199	2	2831	1527.57	764.289	38238	10613	1	18/26	541.24	0.199	657.2	0
42598	DDA1_HUMAN	R.DQEQVELEGESSAPPR.K	16	3.223	0.414	2	4127	1770	885.505	18401	15473	1	16/30	-458.18	0.414	598.2	0
42598	DECR_HUMAN	K.VAGHPNIVINNAAGNFISPTER.L	22	3.877	0.326	3	8038	2291.77	764.594	11365	30138	1	28/84	253	0.326	878.2	4
42598	DECR_HUMAN	R.FNVIQPGPIKTK.G	12	2.846	0.246	2	5782	1342.44	671.722	23571	21677	1	16/22	482.39	0.246	718.5	2
42598	DECR_HUMAN	K.AGVEAMSK.S	8	2.084	0.165	2	1199	792.858	396.933	26853	4493	1	2014-11-14	587.76	0.165	345.7	1
42598	DHE3_HUMAN	R.DDGSWEVIEGYR.A	12	3.707	0.4	2	8678	1426	713.505	15431	32537	1	16/22	262.65	0.4	1051.2	1
42598	DHE3_HUMAN	K.IIAEGANGPTTPEADKIFLER.N	21	3.424	0.198	3	8315	2243.15	748.389	40115	31178	1	24/80	436.95	0.198	441.5	3
42598	DHE3_HUMAN	K.GFIGPGIDVPAPDM*STGER.E	19	2.305	0.217	2	8659	1931.95	966.479	8182	32465	1	1936-11-01	17.46	0.217	242.8	2
42598	DNJA1_HUMAN	R.TIVITSHPGQIVK.H	13	3.082	0.307	2	5117	1392.82	696.912	45619	19185	1	15/24	-3.38	0.307	495.8	1
42598	DRS7B_HUMAN	R.VM*ETNYFGPVALTK.A	14	3.801	0.298	2	8473	1586.17	793.589	22206	31769	1	20/26	237.68	0.298	1127.2	1
42598	DYH7_HUMAN	K.TFHDSPYALAM*TKK.V	14	2.204	0.169	2	7787	1627.39	814.199	29802	29197	1	2014-12-26	979.41	0.169	261.7	0
42598	ECHA_HUMAN	R.FGGGNPELLTQMVSK.G	15	2.522	0.26	2	9360	1577.93	789.468	15439	35097	1	13/28	81.96	0.26	361.7	1
42598	EF1A1_HUMAN	K.IGGIGTVPVGR.V	11	3.663	0.291	2	5204	1026.03	513.521	16091	19509	1	18/20	413.89	0.291	1139	2
42598	EF1A1_HUMAN	K.IGGIGTVPVGR.V	11	3.442	0.278	2	5306	1025.84	513.421	21794	19893	1	18/20	219.64	0.278	1087.5	2
42598	EF1A1_HUMAN	R.TIEKFEKEAAEMGK.G	14	3.406	0.277	2	5845	1611.25	806.131	14439	21913	1	18/26	276.03	0.277	976.4	4
42598	EF1A1_HUMAN	R.TIEKFEKEAAEMGK.G	14	3.32	0.296	2	5750	1611.43	806.221	17553	21557	1	17/26	387.58	0.296	1023.2	4
42598	EF1A1_HUMAN	R.YEEIVKEVSTYIK.K	13	3.258	0.224	2	9502	1601.33	801.167	21945	35629	1	16/24	299.48	0.224	662.1	1
42598	EF1A1_HUMAN	R.TIEKFEKEAAEM*GK.G	14	3.225	0.463	2	3550	1627.38	814.191	14626	13309	1	18/26	350.96	0.463	560.7	4
42598	EF1A1_HUMAN	K.KLEDGPKFLK.S	10	3.157	0.091	2	4086	1175.27	588.136	7972	15317	1	14/18	495.94	0.091	704.2	1
42598	EF1A1_HUMAN	K.KLEDGPKFLK.S	10	2.366	0.083	2	3996	1175.07	588.038	20442	14981	1	13/18	329.15	0.083	513.1	1
42598	EF1G_HUMAN	K.ALIAAQYSGAQVR.V	13	2.706	0.253	2	5555	1349.1	675.052	11847	20825	1	19/24	1007.76	0.253	776.9	1
42598	EF1G_HUMAN	K.ALIAAQYSGAQVR.V	13	2.444	0.205	2	5459	1348.08	674.543	27215	20465	1	18/24	252.82	0.205	583.1	1
42598	EFTU_HUMAN	K.SLERAEAGDNLGALVR.G	16	4.331	0.171	3	6650	1671.51	557.84	38066	24934	1	28/60	373.67	0.171	1009.7	0
42598	EFTU_HUMAN	K.LLDAVDTYIPVPAR.D	14	3.987	0.446	2	10066	1543.05	772.028	4563	37741	1	20/26	127.65	0.446	1593.8	0
42598	EFTU_HUMAN	R.AEAGDNLGALVR.G	12	3.886	0.207	2	6294	1186.19	593.6	22053	23597	1	20/22	481.79	0.207	1973.4	0
42598	EFTU_HUMAN	R.AEAGDNLGALVR.G	12	3.552	0.278	2	6203	1185.35	593.178	39528	23257	1	20/22	-231.3	0.278	1470.8	0
42598	EFTU_HUMAN	K.LLDAVDTYIPVPAR.D	14	3.225	0.41	2	9971	1543.34	772.174	22746	37385	1	18/26	315.96	0.41	994	0
42598	EFTU_HUMAN	K.SLERAEAGDNLGALVR.G	16	3.209	0.182	2	6676	1670.49	835.751	43874	25029	1	21/30	-231.78	0.182	1377.2	0
42598	EFTU_HUMAN	R.GTVVTGTLER.G	10	2.894	0.236	2	3478	1032.98	516.993	6149	13037	1	14/18	398.09	0.236	785.5	0
42598	EFTU_HUMAN	R.GTVVTGTLER.G	10	2.707	0.207	2	3383	1032.62	516.812	28765	12681	1	13/18	47.34	0.207	599.3	0
42598	EFTU_HUMAN	R.TVVTGIEMFHK.S	11	2.521	0.211	2	7120	1261.99	631.497	42760	26697	1	14/20	258.27	0.211	689	0
42598	EFTU_HUMAN	R.TVVTGIEM*FHK.S	11	2.505	0.217	2	5506	1277.74	639.371	21266	20641	1	2014-12-20	62.28	0.217	428.4	0
42598	EFTU_HUMAN	K.YEEIDNAPEER.A	11	1.88	0.226	2	2967	1364.31	682.656	7116	11121	1	2014-12-20	-213.32	0.226	174.9	0
42598	EFTU_HUMAN	R.TVVTGIEMFHK.S	11	1.859	0.086	2	7238	1261.31	631.161	21845	27137	1	13/20	-274.26	0.086	511.4	0
42598	EMD_HUMAN	K.GYNDDYYEESYFTTR.T	15	4.898	0.568	2	8062	1923.17	962.091	37438	30229	1	21/28	209.66	0.568	1809.6	1
42598	EMD_HUMAN	K.GYNDDYYEESYFTTR.T	15	4.57	0.61	2	8152	1922.89	961.948	1004	30565	1	19/28	60.59	0.61	1287.9	1
42598	EMD_HUMAN	R.TYGEPESAGPSR.A	12	2.853	0.391	2	1706	1250.96	625.986	46538	6393	1	18/22	319.82	0.391	809.9	1
42598	EMD_HUMAN	K.GYNDDYYEESYFTTR.T	15	2.725	0.343	2	7810	1923.18	962.091	36396	29281	1	14/28	210.17	0.343	539.6	1
42598	EMD_HUMAN	R.RYNIPHGPVVGSTR.R	14	2.225	0.112	2	4301	1553.47	777.238	32918	16125	1	2014-11-26	408.26	0.112	164.9	0
42598	ERLN1_HUMAN	R.ISEIEDAAFLAR.E	12	4.239	0.374	2	8636	1335.09	668.049	30078	32381	1	20/22	296.36	0.374	1942.2	3
42598	ERLN1_HUMAN	R.ISEIEDAAFLAR.E	12	3.549	0.299	2	8722	1335.31	668.159	11676	32701	1	17/22	461.63	0.299	1102	3
42598	FKBP8_HUMAN	K.VLAQQGEYSEAIPILR.A	16	4.211	0.403	2	9663	1786.49	893.748	13856	36233	1	17/30	-269.26	0.403	687.2	2
42598	G3P_HUMAN	R.GALQNIIPASTGAAK.A	15	3.802	0.31	2	7240	1411.69	706.349	43109	27145	1	18/28	-70.7	0.31	694.1	2
42598	G3P_HUMAN	R.GALQNIIPASTGAAK.A	15	3.05	0.26	2	7149	1412.3	706.656	16485	26805	1	15/28	364.4	0.26	350.6	2
42598	GALK1_HUMAN	R.EVQLEELEAAR.D	11	3.539	0.26	2	7014	1287.23	644.12	19866	26297	1	16/20	445.95	0.26	1026.5	2
42598	GALK1_HUMAN	R.LQFPLPTAQR.S	10	1.91	0.053	2	8191	1170.99	586	17105	30713	1	2014-09-18	282.42	0.053	274.1	3
42598	GCDH_HUMAN	R.AITGIQAFTASK.-	12	3.646	0.358	2	7112	1208.07	604.539	3981	26665	1	17/22	333.3	0.358	953.1	1
42598	GCDH_HUMAN	R.DMLGGNGISDEYHVIR.H	16	2.647	0.124	2	8192	1776.46	888.734	46982	30717	1	15/30	350.47	0.124	483.7	3
42598	GCDH_HUMAN	R.M*QFGVPLAR.N	9	2.28	0.068	2	6324	1035.08	518.042	16679	23709	1	13/16	512.85	0.068	582.9	2
42598	GCN1L_HUMAN	R.AYSDQAIVNLLK.M	12	3.925	0.409	2	10633	1335.27	668.139	40227	39869	1	19/22	404.55	0.409	1993.1	0
42598	GCN1L_HUMAN	R.AYSDQAIVNLLK.M	12	3.591	0.298	2	10534	1335.17	668.087	15660	39497	1	18/22	326.17	0.298	1339	0
42598	GCN1L_HUMAN	K.LASQADSTEQVDDTILT.-	17	2.727	0.235	2	7163	1806.5	903.753	15721	26857	1	14/32	-200.08	0.235	277.5	0
42598	GCN1L_HUMAN	R.ALQAAIQQLAEAQPEATAK.N	19	2.603	0.318	2	8973	1951.48	976.244	17890	33645	1	18/36	-289.39	0.318	638.5	0
42598	GCN1L_HUMAN	K.AIITALGVER.R	10	2.511	0.275	2	7069	1043.07	522.041	31029	26505	1	14/18	429.96	0.275	578.1	0
42598	GCN1L_HUMAN	K.ASLLDPVPEVR.T	11	2.504	0.091	2	8202	1196.88	598.943	17776	30753	1	13/20	1012.81	0.091	597.3	0
42598	GLYM_HUMAN	K.TGLIDYNQLALTAR.L	14	2.73	0.156	2	9535	1549.22	775.113	22186	35753	1	13/26	245.22	0.156	382.5	3
42598	GRP75_HUMAN	K.STNGDTFLGGEDFDQALLR.H	19	5.51	0.482	2	11335	2056.54	1028.77	28640	42501	1	21/36	279.79	0.482	788.1	0
42598	GRP75_HUMAN	K.VQQTVQDLFGRAPSK.A	15	4.191	0.33	2	6835	1674.56	837.783	11390	25625	1	19/28	395.36	0.33	1399.9	0
42598	GRP75_HUMAN	K.DAGQISGLNVLR.V	12	4.187	0.223	2	7818	1244.1	622.555	36101	29313	1	19/22	1145.13	0.223	1304.3	0
42598	GRP75_HUMAN	K.SDIGEVILVGGMTR.M	14	4.154	0.378	2	9963	1448.62	724.814	19443	37357	1	21/26	1284.64	0.378	1626.5	1
42598	GRP75_HUMAN	R.AQFEGIVTDLIR.R	12	3.983	0.394	2	11544	1362.4	681.702	44893	43285	1	19/22	481.15	0.394	1840.6	1
42598	GRP75_HUMAN	R.ETGVDLTKDNMALQR.V	15	3.865	0.249	2	5686	1691.17	846.087	17883	21317	1	18/28	191.56	0.249	497.1	0
42598	GRP75_HUMAN	K.STNGDTFLGGEDFDQALLR.H	19	3.811	0.318	2	11528	2056.69	1028.85	25905	43225	1	17/36	354.13	0.318	523	0
42598	GRP75_HUMAN	R.TTPSVVAFTADGER.L	14	3.775	0.515	2	6592	1451.11	726.057	5171	24717	1	19/26	267.78	0.515	633.8	2
42598	GRP75_HUMAN	R.VINEPTAAALAYGLDK.S	16	3.622	0.347	2	9157	1646.45	823.73	43797	34333	1	20/30	348.76	0.347	814.4	0
42598	GRP75_HUMAN	R.RYDDPEVQKDIK.N	12	3.439	0.279	2	2530	1506.01	753.507	1923	9481	1	16/22	163.63	0.279	775.7	1
42598	GRP75_HUMAN	R.QATKDAGQISGLNVLR.V	16	3.384	0.189	2	6583	1671.77	836.391	32655	24681	1	18/30	512.15	0.189	344.4	0
42598	GRP75_HUMAN	K.NAVITVPAYFNDSQR.Q	15	3.307	0.346	2	8920	1695.22	848.113	9576	33445	1	21/28	218.26	0.346	605	7
42598	GRP75_HUMAN	K.SDIGEVILVGGM*TR.M	14	3.292	0.33	2	8333	1462.81	731.911	23901	31245	1	17/26	39.56	0.33	1056.3	1
42598	GRP75_HUMAN	K.SQVFSTAADGQTQVEIK.V	17	3.274	0.248	2	5880	1809.07	905.038	19843	22045	1	16/32	92.27	0.248	593.5	0
42598	GRP75_HUMAN	K.VQQTVQDLFGR.A	11	3.239	0.288	2	7686	1291.08	646.041	44427	28817	1	18/20	306.38	0.288	1486.9	0
42598	GRP75_HUMAN	K.VQQTVQDLFGR.A	11	3.072	0.271	2	7590	1290.98	645.994	47243	28457	1	18/20	232.23	0.271	1461.1	0
42598	GRP75_HUMAN	R.QATKDAGQISGLNVLR.V	16	3.059	0.143	3	6560	1671.39	557.803	966	24598	1	27/60	284.94	0.143	1030.2	0
42598	GRP75_HUMAN	R.TTPSVVAFTADGER.L	14	2.971	0.352	2	6682	1451.22	726.114	44710	25053	1	17/26	347.55	0.352	500.1	2
42598	GRP75_HUMAN	R.TTPSVVAFTADGER.L	14	2.862	0.397	2	6276	1450.96	725.985	30425	23529	1	16/26	169.83	0.397	636.6	2
42598	GRP75_HUMAN	K.DAGQISGLNVLR.V	12	2.807	0.226	2	7716	1242.45	621.731	29220	28929	1	19/22	-181.39	0.226	1092.8	0
42598	GRP75_HUMAN	K.STNGDTFLGGEDFDQALLR.H	19	2.769	0.195	2	11429	2056.8	1028.9	37588	42853	1	15/36	407.21	0.195	435.9	0
42598	GRP75_HUMAN	R.QAVTNPNNTFYATKR.L	15	2.373	0.203	2	3647	1724.41	862.708	35267	13673	1	2014-12-28	-268.19	0.203	170.9	2
42598	GRP75_HUMAN	K.M*KETAENYLGHTAK.N	14	2.266	0.076	2	2430	1610.13	805.569	4370	9109	1	2014-12-26	846.48	0.076	242.5	0
42598	GRP75_HUMAN	K.VQQTVQDLFGRAPSK.A	15	2.102	0.2	2	6928	1672.14	836.572	17282	25977	1	16/28	-1051.71	0.2	416.3	0
42598	GRP78_HUMAN	K.SQIFSTASDNQPTVTIK.V	17	4.523	0.312	2	6923	1837.35	919.181	34779	25957	1	19/32	228.89	0.312	923.4	0
42598	GRP78_HUMAN	R.IINEPTAAAIAYGLDK.R	16	3.086	0.397	2	9318	1660.1	830.554	33690	34937	1	20/30	124.39	0.397	855.8	11
42598	GRP78_HUMAN	K.NQLTSNPENTVFDAK.R	15	2.515	0.198	2	6416	1678.5	839.751	28268	24057	1	2014-10-28	409.93	0.198	149.7	0
42598	GRP78_HUMAN	R.LIGDAAK.N	7	1.55	0.109	1	1222	687.43	687.43	28422	4576	1	2014-09-12	38.46	0.109	481.8	17
42598	H0YBX7_HUMAN	K.MHADGDKSLPQGAKR.R	15	2.178	0.185	2	4408	1609.09	805.05	15779	16525	1	14/28	-1064.17	0.185	312.5	0
42598	H12_HUMAN	R.KASGPPVSELITK.A	13	2.905	0.275	2	5289	1327.17	664.089	4415	19829	1	15/24	307.52	0.275	526.1	2
42598	H12_HUMAN	K.ASGPPVSELITK.A	12	2.295	0.085	2	6425	1199.08	600.041	2764	24089	1	13/22	339.98	0.085	409.4	2
42598	H12_HUMAN	R.KASGPPVSELITK.A	13	1.952	0.21	2	5296	1325.33	663.169	2819	19857	1	2014-12-24	-1079.2	0.21	286.1	2
42598	H90B2_HUMAN	K.YIDQEELNK.T	9	2.525	0.097	2	3070	1153.04	577.023	11375	11509	1	13/16	1285.67	0.097	503.6	4
42598	H90B2_HUMAN	K.YIDQEELNK.T	9	2.26	0.166	2	3068	1151.27	576.137	5606	11501	1	13/16	-252.88	0.166	490.9	4
42598	HAX1_HUMAN	R.TREDNDLDSQVSQEGLGPVLQPQPK.S	25	5.446	0.374	3	7525	2751.55	917.854	16675	28214	1	36/96	431.53	0.374	1552.4	1
42598	HAX1_HUMAN	R.TREDNDLDSQVSQEGLGPVLQPQPK.S	25	4.968	0.275	3	7624	2752.25	918.088	38349	28586	1	34/96	687.04	0.275	1255.4	1
42598	HAX1_HUMAN	R.IFGGVLESDAR.S	11	3.248	0.157	2	7094	1164.51	582.757	22775	26597	1	17/20	774.46	0.157	995.4	1
42598	HS71L_HUMAN	R.QATKDAGVIAGLNVLR.I	16	4.646	0.307	3	8584	1626	542.671	45607	32186	1	34/60	40.86	0.307	1703.6	6
42598	HS71L_HUMAN	K.DAGVIAGLNVLR.I	12	4.18	0.3	2	9785	1199.03	600.018	28996	36689	1	20/22	1113.32	0.3	1640.5	8
42598	HS71L_HUMAN	R.QATKDAGVIAGLNVLR.I	16	4.091	0.3	2	8552	1626.49	813.75	23129	32065	1	22/30	343.73	0.3	595.8	6
42598	HS71L_HUMAN	R.QATKDAGVIAGLNVLR.I	16	4.081	0.144	3	8486	1626.76	542.924	10391	31818	1	30/60	506.53	0.144	1597.5	6
42598	HS71L_HUMAN	K.AFYPEEISSM*VLTK.L	14	3.974	0.409	2	9740	1631.2	816.103	26056	36521	1	21/26	242.66	0.409	1319.6	5
42598	HS71L_HUMAN	K.AFYPEEISSMVLTK.L	14	3.928	0.442	2	11482	1615.28	808.146	18876	43053	1	20/26	294.47	0.442	842.9	5
42598	HS71L_HUMAN	K.NALESYAFNMK.S	11	3.801	0.379	2	8442	1288.13	644.568	46147	31653	1	18/20	408.46	0.379	1402.9	5
42598	HS71L_HUMAN	K.NALESYAFNM*K.S	11	3.741	0.417	2	6570	1303.43	652.217	3944	24633	1	18/20	-131.68	0.417	1713.5	5
42598	HS71L_HUMAN	K.AFYPEEISSM*VLTK.L	14	3.574	0.402	2	9638	1630.26	815.632	2491	36137	1	19/26	-335.5	0.402	1109.2	5
42598	HS71L_HUMAN	K.DAGVIAGLNVLR.I	12	3.553	0.286	2	9685	1198.9	599.953	31052	36313	1	20/22	1005.9	0.286	1669.7	8
42598	HS71L_HUMAN	K.AFYPEEISSM*VLTK.L	14	3.508	0.357	2	9830	1632.49	816.751	27504	36857	1	20/26	1036.92	0.357	1061.8	5
42598	HS71L_HUMAN	K.NALESYAFNM*K.S	11	3.497	0.26	2	6506	1305.1	653.052	42711	24393	1	17/20	1149.14	0.26	1493.3	5
42598	HS71L_HUMAN	R.TTPSYVAFTDTER.L	13	3.345	0.327	2	6494	1489.16	745.085	20440	24349	1	19/24	982.78	0.327	530.3	20
42598	HS71L_HUMAN	K.AFYPEEISSM*VLTK.L	14	3.241	0.177	3	9600	1631.44	544.485	30377	35998	1	22/52	390.34	0.177	638.8	5
42598	HS71L_HUMAN	K.NALESYAFNMK.S	11	3.184	0.224	2	8349	1287.12	644.063	32304	31305	1	16/20	-376.81	0.224	1260.9	5
42598	HS71L_HUMAN	R.TTPSYVAFTDTER.L	13	2.995	0.35	2	6586	1488.17	744.589	12534	24693	1	19/24	315.53	0.35	598.9	20
42598	HS71L_HUMAN	R.TTPSYVAFTDTERLIGDAAK.N	20	2.73	0.203	2	11351	2157.41	1079.21	5768	42561	1	16/38	613.63	0.203	383.4	16
42598	HS71L_HUMAN	R.TTPSYVAFTDTER.L	13	2.661	0.402	2	6061	1488.13	744.571	7192	22725	1	15/24	290.75	0.402	374.8	20
42598	HS71L_HUMAN	K.NALESYAFNMK.S	11	2.646	0.153	2	8608	1289.02	645.014	6607	32277	1	17/20	1100.14	0.153	984.6	5
42598	HS71L_HUMAN	K.NALESYAFNMK.S	11	2.632	0.179	2	7843	1288.04	644.522	28132	29405	1	15/20	336.4	0.179	643.8	5
42598	HS71L_HUMAN	K.ITITNDKGR.L	9	2.603	0.125	2	1192	1017.76	509.385	44178	4465	1	2014-12-16	191.02	0.125	576.7	15
42598	HS71L_HUMAN	K.AFYPEEISSM*VLTK.L	14	2.597	0.393	2	9756	1629.29	815.15	7516	36581	1	17/26	-926.54	0.393	880.6	5
42598	HS71L_HUMAN	R.LSKEEIER.M	8	2.529	0.071	2	1401	1003.78	502.391	35982	5249	1	13/14	232.69	0.071	817.5	7
42598	HS71L_HUMAN	K.AFYPEEISSM*VLTK.L	14	2.514	0.188	2	9486	1632.23	816.619	22065	35569	1	2014-12-26	875.76	0.188	306.5	5
42598	HS71L_HUMAN	K.AFYPEEISSM*VLTK.L	14	2.43	0.352	2	9549	1629.3	815.153	18092	35805	1	15/26	-922.28	0.352	637.9	5
42598	HS71L_HUMAN	K.AFYPEEISSMVLTK.L	14	2.126	0.31	2	11380	1614.46	807.732	121	42669	1	2014-12-26	-217.98	0.31	345.6	5
42598	HS71L_HUMAN	R.QATKDAGVIAGLNVLR.I	16	2.047	0.053	2	10308	1625.03	813.017	47159	38649	1	14/30	-558.09	0.053	387.7	6
42598	HS90B_HUMAN	R.NPDDITQEEYGEFYK.S	15	4.48	0.389	2	7519	1848.4	924.705	26984	28193	1	23/28	328.16	0.389	2095.7	0
42598	HSP71_HUMAN	R.IINEPTAAAIAYGLDR.T	16	5.197	0.417	2	9559	1689.6	845.302	31462	35841	1	23/30	1003.99	0.417	1552.8	4
42598	HSP71_HUMAN	R.IINEPTAAAIAYGLDR.T	16	5.09	0.47	2	9657	1688.46	844.734	28399	36209	1	25/30	330.9	0.47	1769.5	4
42598	HSP71_HUMAN	R.IINEPTAAAIAYGLDR.T	16	4.671	0.312	3	9610	1688.6	563.539	33441	36034	1	32/60	415.25	0.312	1847.9	4
42598	HSP71_HUMAN	R.IINEPTAAAIAYGLDR.T	16	4.585	0.319	3	9703	1688.59	563.533	36963	36382	1	31/60	405.27	0.319	1678.8	4
42598	HSP71_HUMAN	R.IINEPTAAAIAYGLDR.T	16	4.525	0.482	2	9750	1687.99	844.497	29084	36557	1	20/30	50.73	0.482	1184.7	4
42598	HSP71_HUMAN	K.NQVALNPQNTVFDAK.R	15	4.481	0.401	2	7113	1659.62	830.315	35369	26669	1	22/28	466.13	0.401	1277	0
42598	HSP71_HUMAN	R.LIGDAAKNQVALNPQNTVFDAKR.L	23	4.419	0.374	3	7243	2483.4	828.472	42421	27158	1	28/88	26.68	0.374	942.4	0
42598	HSP71_HUMAN	K.NQVALNPQNTVFDAKR.L	16	4.367	0.427	2	6291	1814.6	907.804	18187	23585	1	23/30	-192.4	0.427	1425.6	0
42598	HSP71_HUMAN	R.VSAKNALESYAFNM*K.S	15	4.305	0.461	2	6863	1688.21	844.611	1519	25733	1	18/28	-365.24	0.461	793.6	3
42598	HSP71_HUMAN	R.VSAKNALESYAFNM*K.S	15	4.177	0.419	2	6839	1689.83	845.416	9813	25641	1	17/28	588.8	0.419	702.9	3
42598	HSP71_HUMAN	R.LIGDAAKNQVALNPQNTVFDAK.R	22	4.027	0.238	3	7897	2328.21	776.74	7487	29610	1	34/84	416.99	0.238	1434.6	0
42598	HSP71_HUMAN	R.LIGDAAKNQVALNPQNTVFDAK.R	22	3.933	0.164	3	7990	2328.19	776.736	961	29958	1	27/84	412.11	0.164	704.2	0
42598	HSP71_HUMAN	R.VSAKNALESYAFNM*K.S	15	3.749	0.223	3	6937	1688.82	563.611	10091	26010	1	23/56	-6.88	0.223	667.3	3
42598	HSP71_HUMAN	R.VSAKNALESYAFNM*K.S	15	3.745	0.279	3	6845	1688.96	563.659	28552	25666	1	24/56	77.8	0.279	696.6	3
42598	HSP71_HUMAN	R.MVQEAEKYKAEDEVQR.E	16	3.505	0.199	3	2808	1953.76	651.926	19350	10526	1	27/60	422.03	0.199	840.5	3
42598	HSP71_HUMAN	R.VSAKNALESYAFNMK.S	15	3.324	0.242	3	8466	1673.3	558.437	15435	31742	1	19/56	274.22	0.242	334	3
42598	HSP71_HUMAN	K.AQIHDLVLVGGSTR.I	14	3.268	0.341	2	6469	1465.87	733.437	36718	24253	1	17/26	37.68	0.341	1011.7	3
42598	HSP71_HUMAN	K.GGSGSGPTIEEVD.-	13	2.887	0.253	2	4266	1204.73	602.868	18519	15993	1	14/24	163.1	0.253	585.5	3
42598	HSP71_HUMAN	K.NQVALNPQNTVFDAK.R	15	2.847	0.226	2	7015	1657.57	829.289	23221	26301	1	15/28	-770.65	0.226	635.5	0
42598	HSP71_HUMAN	K.GGSGSGPTIEEVD.-	13	2.779	0.253	2	4170	1204.87	602.94	4326	15633	1	16/24	282.28	0.253	809.3	3
42598	HSP71_HUMAN	K.LLQDFFNGRDLNK.S	13	2.62	0.052	2	9023	1579.78	790.392	25168	33833	1	13/24	-29.64	0.052	673.2	3
42598	HSP71_HUMAN	K.VQVSYKGETK.A	10	2.466	0.282	2	1486	1138.86	569.935	24134	5569	1	2014-12-18	221.65	0.282	488	1
42598	HSP71_HUMAN	R.STLEPVEK.A	8	1.754	0.063	1	1947	902.71	902.71	26897	7296	1	2014-08-14	251.63	0.063	229.1	6
42598	HSP72_HUMAN	K.LLQDFFNGKELNK.S	13	3.869	0.116	2	8978	1567.33	784.17	19487	33661	1	18/24	957.98	0.116	1424.3	6
42598	HSP72_HUMAN	K.STAGDTHLGGEDFDNR.M	16	3.665	0.364	2	3612	1692.21	846.61	27630	13541	1	19/30	288.08	0.364	1008.9	3
42598	HSP72_HUMAN	R.FEELNADLFR.G	10	2.721	0.26	2	9691	1253.97	627.488	44418	36337	1	15/18	282.03	0.26	1198.4	5
42598	HSP72_HUMAN	R.ARFEELNADLFR.G	12	2.179	0.124	2	9167	1481.19	741.097	35857	34373	1	2014-10-22	291.45	0.124	172	5
42598	HSP72_HUMAN	R.ARFEELNADLFR.G	12	2.151	0.158	2	9019	1480.22	740.613	20608	33817	1	2014-11-22	-362.11	0.158	249.3	5
42598	HSP72_HUMAN	R.FEELNADLFR.G	10	2.145	0.071	2	9787	1253.53	627.267	22048	36697	1	13/18	-70.56	0.071	459.5	5
42598	HSP76_HUMAN	R.VEILANDQGNR.T	11	2.676	0.117	2	2931	1228.24	614.626	2216	10985	1	16/20	-312.03	0.117	989.3	1
42598	HSP76_HUMAN	R.VEILANDQGNR.T	11	2.663	0.054	2	2847	1229.08	615.046	13115	10673	1	16/20	370.93	0.054	1039.1	1
42598	HSP7C_HUMAN	R.LIGDAAKNQVAM*NPTNTVFDAKR.L	23	4.838	0.366	3	6038	2490.83	830.949	31837	22638	1	34/88	223.34	0.366	1422.5	8
42598	HSP7C_HUMAN	K.LDKSQIHDIVLVGGSTR.I	17	4.764	0.362	3	6642	1838.77	613.594	26189	24902	1	29/64	411.03	0.362	1355.3	4
42598	HSP7C_HUMAN	K.NQVAMNPTNTVFDAK.R	15	4.623	0.337	2	6743	1651.32	826.162	27597	25281	1	21/28	922.18	0.337	1407.7	8
42598	HSP7C_HUMAN	R.LIGDAAKNQVAM*NPTNTVFDAK.R	22	4.195	0.331	3	6585	2335.43	779.147	2569	24690	1	35/84	535.68	0.331	1522.1	8
42598	HSP7C_HUMAN	K.SFYPEEVSSMVLTK.M	14	3.979	0.492	2	10344	1617.02	809.015	1407	38785	1	18/26	145.44	0.492	901.8	9
42598	HSP7C_HUMAN	K.SFYPEEVSSMVLTK.M	14	3.974	0.38	2	10441	1618.24	809.625	3643	39149	1	20/26	900.46	0.38	832.4	9
42598	HSP7C_HUMAN	K.SFYPEEVSSMVLTK.M	14	3.927	0.397	2	10436	1616.53	808.767	41802	39129	1	21/26	-161.17	0.397	1003.9	9
42598	HSP7C_HUMAN	K.NSLESYAFNMK.A	11	3.799	0.308	2	8322	1305.17	653.09	17930	31201	1	18/20	1207.45	0.308	1458.9	5
42598	HSP7C_HUMAN	K.NQVAM*NPTNTVFDAK.R	15	3.775	0.361	2	5277	1665.28	833.145	34014	19785	1	18/28	-305	0.361	1105.3	8
42598	HSP7C_HUMAN	K.DAGTIAGLNVLR.I	12	3.738	0.243	2	8714	1200.09	600.548	45739	32673	1	20/22	345.59	0.243	1569.8	7
42598	HSP7C_HUMAN	K.NSLESYAFNM*K.A	11	3.692	0.308	2	6392	1321.05	661.028	8738	23965	1	18/20	1103.26	0.308	1622.2	5
42598	HSP7C_HUMAN	K.NSLESYAFNMK.A	11	3.659	0.337	2	8232	1304.04	652.526	11222	30865	1	18/20	341.55	0.337	1583.1	5
42598	HSP7C_HUMAN	K.TVTNAVVTVPAYFNDSQR.Q	18	3.601	0.244	3	8853	1983.78	661.933	21834	33194	1	27/68	900.67	0.244	741.1	6
42598	HSP7C_HUMAN	K.TVTNAVVTVPAYFNDSQR.Q	18	3.582	0.212	3	8967	1983.75	661.923	16948	33622	1	22/68	886.44	0.212	450	6
42598	HSP7C_HUMAN	K.DAGTIAGLNVLR.I	12	3.554	0.242	2	8614	1199.41	600.209	28542	32297	1	19/22	-219.85	0.242	1248.1	7
42598	HSP7C_HUMAN	K.SFYPEEVSSM*VLTK.M	14	3.432	0.353	2	8551	1633.09	817.05	13416	32061	1	20/26	189.58	0.353	1369.8	9
42598	HSP7C_HUMAN	K.NSLESYAFNM*K.A	11	3.171	0.229	2	6303	1319.94	660.474	47168	23633	1	16/20	263.4	0.229	954.1	5
42598	HSP7C_HUMAN	K.SFYPEEVSSM*VLTK.M	14	3.051	0.258	2	8729	1632.13	816.568	19422	32729	1	19/26	-400.37	0.258	848.5	9
42598	HSP7C_HUMAN	K.NQVAMNPTNTVFDAKR.L	16	2.846	0.337	2	5940	1804.14	902.571	28745	22269	1	15/30	-975.11	0.337	367.5	8
42598	HSP7C_HUMAN	K.SFYPEEVSSM*VLTK.M	14	2.735	0.174	2	8637	1631.34	816.174	21438	32385	1	18/26	-882.74	0.174	852.3	9
42598	HSP7C_HUMAN	K.DAGTIAGLNVLR.I	12	2.511	0.07	2	8580	1201.37	601.191	43878	32169	1	18/22	1417.25	0.07	1106	7
42598	HSP7C_HUMAN	K.MKEIAEAYLGK.T	11	2.407	0.145	2	5541	1253.88	627.446	41481	20773	1	14/20	976.58	0.145	675.2	8
42598	HSP7C_HUMAN	K.SQIHDIVLVGGSTR.I	14	2.32	0.115	2	6007	1481.11	741.059	41925	22521	1	2014-11-26	-470.03	0.115	224.9	4
42598	HSP7C_HUMAN	R.LSKEDIER.M	8	2.292	0.084	2	1545	989.772	495.39	10165	5789	1	2014-12-14	248.68	0.084	576.7	5
42598	HSP7C_HUMAN	K.SFYPEEVSSM*VLTK.M	14	2.226	0.052	2	9682	1634.18	817.593	17480	36301	1	2014-12-26	855.11	0.052	339.9	9
42598	HSP7C_HUMAN	R.GTLDPVEKALR.D	11	2.005	0.086	2	5972	1198.78	599.893	29536	22389	1	13/20	82.93	0.086	477.4	4
42598	HSP7C_HUMAN	K.MKEIAEAYLGK.T	11	1.517	0.052	2	5557	1251.28	626.146	24694	20833	1	13/20	-1098.3	0.052	304.8	8
42598	IMMT_HUMAN	R.LAQQEKQEQVKIESLAK.S	17	4.338	0.378	3	4934	1970.3	657.437	44561	18498	1	27/64	103.5	0.378	1051.6	2
42598	IMMT_HUMAN	K.TSSAETPTIPLGSAVEAIK.A	19	4.07	0.349	2	9590	1872.49	936.75	87	35957	1	24/36	265.69	0.349	1262.1	3
42598	IMMT_HUMAN	R.VQEQELKSEFEQNLSEK.L	17	3.963	0.271	3	7152	2066.21	689.408	18568	26818	1	24/64	581.7	0.271	584.8	3
42598	IMMT_HUMAN	K.TSSAETPTIPLGSAVEAIK.A	19	3.807	0.336	2	9696	1872.48	936.745	14913	36357	1	22/36	259.69	0.336	885.1	3
42598	IMMT_HUMAN	R.LAQQEKQEQVKIESLAK.S	17	3.204	0.157	3	5033	1970.81	657.609	45546	18870	1	25/64	366.25	0.157	660.6	2
42598	IMMT_HUMAN	K.LSEQELQFR.R	9	3.148	0.216	2	6251	1149.78	575.396	9115	23437	1	14/16	168.99	0.216	524.5	3
42598	IMMT_HUMAN	K.ISSVSEVMKESKQPASQLQK.Q	20	3.048	0.098	3	5603	2205.3	735.773	10855	21006	1	23/76	519.52	0.098	428.4	4
42598	IMMT_HUMAN	R.ELDSITPEVLPGWK.G	14	3.018	0.241	2	10627	1585.26	793.133	22916	39845	1	13/26	900.86	0.241	470.7	3
42598	IMMT_HUMAN	K.AAMDNSEIAGEKK.S	13	3.015	0.231	2	1581	1363.93	682.467	45430	5925	1	17/24	200.65	0.231	573.3	3
42598	IMMT_HUMAN	K.AAMDNSEIAGEK.K	12	2.664	0.133	2	2268	1235.37	618.191	47502	8501	1	15/22	-147.86	0.133	466.3	3
42598	IMMT_HUMAN	R.ERPPEEVAAR.L	10	2.644	0.182	2	1272	1153.84	577.422	35029	4765	1	2014-12-18	208.61	0.182	248.9	2
42598	IMMT_HUMAN	K.RAFDSAVAK.A	9	2.541	0.121	2	1596	963.949	482.478	6647	5981	1	2014-11-16	-592.76	0.121	396.7	3
42598	IMMT_HUMAN	R.TVEGALKER.R	9	2.26	0.211	2	1701	1002.01	501.509	16166	6373	1	13/16	-546.71	0.211	645.7	3
42598	IMMT_HUMAN	R.AFDSAVAK.A	8	1.828	0.087	2	2171	808.885	404.946	42260	8137	1	2014-09-14	575.59	0.087	372.6	3
42598	IRAK1_HUMAN	R.GPNQPVESDESLGGLSAALR.S	20	5.278	0.566	2	8910	1997.51	999.259	19434	33409	1	26/38	259.08	0.566	1237	4
42598	IRAK1_HUMAN	R.AHSGAAPWQPLAAPSGASAQAAEQLQR.G	27	3.097	0.222	3	8210	2671.38	891.131	24844	30782	1	26/104	17.08	0.222	383.8	4
42598	IRAK1_HUMAN	R.FAGSSPSQSSMVAR.T	14	3.095	0.29	2	3151	1411.47	706.237	47470	11813	1	15/26	-139.53	0.29	408.7	3
42598	IRAK1_HUMAN	K.SSNVLLDERLTPK.L	13	2.974	0.133	2	6368	1472.35	736.677	11014	23877	1	15/24	363.72	0.133	515.7	3
42598	IRAK1_HUMAN	R.FAGSSPSQSSMVAR.T	14	2.679	0.107	2	3106	1413.24	707.125	31281	11641	1	15/26	1119.42	0.107	362.4	3
42598	IRS4_HUMAN	R.SSPLGQNDNSEYVPMLPGK.F	19	2.443	0.297	2	8288	2033.47	1017.24	19596	31077	1	1936-12-01	249.63	0.297	238.9	0
42598	IRS4_HUMAN	R.SQSFFAAAR.A	9	1.977	0.128	2	5496	985.214	493.111	3334	20605	1	2014-12-16	735.94	0.128	499.1	0
42598	IRS4_HUMAN	R.ANPLSLDSAR.W	10	1.831	0.102	2	4766	1043.78	522.395	9882	17869	1	2014-12-18	224.29	0.102	352.3	0
42598	ITSN2_HUMAN	K.AEEFILAM*HLTDMAK.A	15	2.926	0.18	2	5959	1736.05	868.528	21614	22341	1	14/28	121.13	0.18	352.3	1
42598	K0317_HUMAN	K.ERNILAATFIRSLHK.N	15	2.314	0.103	2	8003	1770.2	885.605	202	30005	1	13/28	669.78	0.103	271.8	3
42598	K6PP_HUMAN	R.NVIFQPVAELK.K	11	2.359	0.153	2	9058	1257.84	629.422	39993	33961	1	2014-11-20	92.73	0.153	293.7	3
42598	LDHB_HUMAN	K.LKDDEVAQLKK.S	11	2.78	0.168	2	2235	1287.61	644.308	6526	8377	1	2014-12-20	681.38	0.168	296.1	0
42598	LPCT4_HUMAN	K.AGLSAGYVDAGAEPGR.S	16	3.576	0.337	2	4988	1492.12	746.565	5411	18701	1	22/30	938.78	0.337	1678.3	0
42598	LPCT4_HUMAN	R.GTSQTPNASSPGNPTALANGTVQAPK.Q	26	3.391	0.148	3	4925	2468.16	823.392	24313	18466	1	27/100	786.84	0.148	540.4	0
42598	LPPRC_HUMAN	R.AGDMENAENILTVMR.D	15	3.849	0.289	2	10360	1664.38	832.694	41470	38845	1	20/28	361.82	0.289	1657.5	2
42598	M2OM_HUMAN	R.AVVVNAAQLASYSQSK.Q	16	4.472	0.564	2	7111	1635.39	818.198	13280	26661	1	21/30	-294.28	0.564	1354.5	2
42598	MCCA_HUMAN	K.YLSSVSSQETQGGPLAPM*TGTIEK.V	24	4.662	0.296	3	6407	2497.81	833.276	30026	24022	1	33/92	240.73	0.296	910.4	1
42598	MCCA_HUMAN	R.SEQEFQEQLESAR.R	13	4.451	0.309	2	6072	1580.59	790.796	17649	22765	1	20/24	-84.22	0.309	1997.6	4
42598	MCCA_HUMAN	K.YLSSVSSQETQGGPLAPM*TGTIEK.V	24	4.393	0.331	3	6505	2498.03	833.35	5880	24390	1	32/92	328.94	0.331	876	1
42598	MCCA_HUMAN	R.IYAEDPSNNFM*PVAGPLVHLSTPR.A	24	4.031	0.354	3	9741	2640.5	880.839	26864	36526	1	29/92	-305.24	0.354	665.9	4
42598	MCCA_HUMAN	R.HQKIIEEAPAPGIK.S	14	3.878	0.379	2	3682	1531.28	766.144	2508	13801	1	19/26	271.87	0.379	1154.4	4
42598	MCCA_HUMAN	R.IVRSEQEFQEQLESAR.R	16	3.862	0.22	3	6776	1950.04	650.684	29176	25406	1	25/60	547.03	0.22	733	4
42598	MCCA_HUMAN	R.IVRSEQEFQEQLESARR.E	17	3.563	0.209	3	6162	2105.41	702.476	22898	23102	1	22/64	160.9	0.209	814	4
42598	MCCA_HUMAN	K.KSFNDDAMLIEK.F	12	3.399	0.18	2	5881	1411.16	706.084	31728	22049	1	15/22	331.28	0.18	987.1	4
42598	MCCA_HUMAN	K.SFNDDAMLIEK.F	11	3.329	0.366	2	7254	1283.11	642.06	45631	27197	1	16/20	400.34	0.366	943.7	4
42598	MCCA_HUMAN	R.HTPLVEFEEEESDKRESE.-	18	3.21	0.363	3	6119	2190.34	730.784	44332	22942	1	21/68	162.08	0.363	364.3	1
42598	MCCA_HUMAN	K.SFNDDAM*LIEK.F	11	3.203	0.259	2	5869	1299.15	650.078	41237	22005	1	16/20	427.91	0.259	920	4
42598	MCCA_HUMAN	K.IIEEAPAPGIKSEVR.K	15	3.116	0.225	2	4502	1609.2	805.102	31873	16877	1	16/28	187.2	0.225	528.2	4
42598	MCCA_HUMAN	K.IIEEAPAPGIK.S	11	3.067	0.106	2	4394	1137.72	569.362	33798	16473	1	16/20	57.77	0.106	1002.7	4
42598	MCCA_HUMAN	K.IIEEAPAPGIK.S	11	3.007	0.257	2	4297	1138.07	569.539	15141	16109	1	16/20	369.47	0.257	973.5	4
42598	MCCA_HUMAN	K.EGSIEIDIPVPK.Y	12	3.004	0.236	2	9336	1297.24	649.123	40353	35005	1	18/22	411.61	0.236	1282.4	2
42598	MCCA_HUMAN	K.KSFNDDAM*LIEK.F	12	2.965	0.189	2	4660	1428.14	714.575	34205	17469	1	13/22	1020	0.189	428.7	4
42598	MCCA_HUMAN	K.IIEEAPAPGIKSEVR.K	15	2.938	0.306	2	4600	1609.29	805.148	13368	17245	1	17/28	244.94	0.306	521	4
42598	MCCA_HUMAN	K.EGSIEIDIPVPK.Y	12	2.893	0.258	2	9215	1297.14	649.074	31135	34553	1	19/22	336.96	0.258	1511.7	2
42598	MCCA_HUMAN	K.SFNDDAMLIEK.F	11	2.786	0.381	2	7360	1282.99	642.001	45313	27597	1	15/20	308.69	0.381	707.9	4
42598	MCCA_HUMAN	R.IGYPVM*IK.A	8	2.404	0.272	2	5830	936.858	468.933	20034	21857	1	2014-10-14	358.93	0.272	312.5	5
42598	MCCA_HUMAN	K.LVVWAADR.Q	8	2.316	0.057	2	6256	929.815	465.411	47676	23457	1	13/14	316.88	0.057	750	4
42598	MCCA_HUMAN	R.QGDEVSVHYDPM*IAK.L	15	2.29	0.128	2	4976	1705.24	853.124	29704	18657	1	13/28	264.91	0.128	261.2	4
42598	MCCA_HUMAN	R.IGYPVM*IK.A	8	2.056	0.221	2	5927	936.776	468.892	29899	22221	1	2014-09-14	271.08	0.221	262.5	5
42598	MCCB_HUMAN	K.KFEEEGNPYYSSAR.V	14	3.22	0.245	2	3842	1678.46	839.731	24001	14401	1	17/26	1014.15	0.245	730.1	0
42598	MCCB_HUMAN	R.VWDDGIIDPADTR.L	13	2.969	0.276	2	8170	1473.02	737.014	21902	30633	1	17/24	216.87	0.276	367.9	0
42598	MCCB_HUMAN	R.VWDDGIIDPADTR.L	13	2.953	0.287	2	7727	1473.41	737.211	13375	28973	1	13/24	483.69	0.287	131.5	0
42598	MCCB_HUMAN	K.QGTIFLAGPPLVK.A	13	2.752	0.232	2	10030	1341.28	671.146	45125	37609	1	15/24	365.66	0.232	449.4	2
42598	MCCB_HUMAN	K.QGTIFLAGPPLVK.A	13	2.397	0.18	2	9929	1341.16	671.085	25371	37229	1	15/24	275.35	0.18	453.9	2
42598	MCCB_HUMAN	R.VWDDGIIDPADTR.L	13	2.244	0.123	2	8073	1473.22	737.114	27277	30269	1	13/24	352.89	0.123	205.9	0
42598	MCM7_HUMAN	R.SITVLVEGENTR.I	12	2.948	0.342	2	6103	1317.38	659.196	15204	22881	1	16/22	-239.9	0.342	684.6	1
42598	MLEC_HUMAN	R.SNPEDQILYQTER.Y	13	2.484	0.213	2	6508	1592.16	796.584	1667	24401	1	2014-12-24	-373.06	0.213	278.6	2
42598	MPCP_HUMAN	R.IQTQPGYANTLRDAAPK.M	17	3.404	0.326	2	5155	1844.56	922.782	40787	19325	1	20/32	320.04	0.326	947.9	1
42598	MPCP_HUMAN	R.IQTQPGYANTLR.D	12	3.289	0.249	2	4105	1362.16	681.585	40939	15389	1	17/22	327.87	0.249	640	1
42598	MPCP_HUMAN	R.IQTQPGYANTLR.D	12	3.032	0.202	2	4012	1361.49	681.247	17177	15041	1	15/22	-169.84	0.202	476.4	1
42598	NDUS1_HUMAN	K.SATYVNTEGR.A	10	2.503	0.357	2	1613	1097.84	549.425	13428	6045	1	14/18	292.45	0.357	464.7	2
42598	NDUS3_HUMAN	R.VVAEPVELAQEFR.K	13	2.587	0.209	2	9782	1487.16	744.081	14336	36677	1	15/24	245.85	0.209	743.4	0
42598	NU205_HUMAN	R.FTDELMEQGLTYK.V	13	3.194	0.376	2	8779	1575.13	788.071	2437	32917	1	15/24	250.1	0.376	544.4	2
42598	NUP93_HUMAN	R.SSLDNIEMAYAR.Q	12	2.867	0.193	2	7496	1370.8	685.906	34743	28105	1	15/22	848.69	0.193	776.5	3
42598	NUP93_HUMAN	K.DNALLSAIEESR.K	12	2.748	0.294	2	9988	1317.34	659.174	4241	37449	1	15/22	-245	0.294	460.9	5
42598	ODB2_HUMAN	K.DM*TVPILVSKPPVFTGK.D	17	3.139	0.411	2	9039	1844.6	922.804	41315	33893	1	16/32	-226.24	0.411	396.5	1
42598	ODB2_HUMAN	K.ASHNIGIAM*DTEQGLIVPNVK.N	21	3.113	0.149	3	7956	2224.18	742.066	5692	29830	1	29/80	467.37	0.149	1425.4	0
42598	ODB2_HUMAN	K.LSEVVGSGKDGR.I	12	3.108	0.362	2	1423	1203.76	602.383	25223	5333	1	16/22	105.41	0.362	885.1	1
42598	ODB2_HUMAN	K.VEIMPPPPKPK.D	11	3.025	0.308	3	4100	1233.48	411.831	7553	15370	1	19/40	625.31	0.308	914	1
42598	ODB2_HUMAN	K.VEIMPPPPKPK.D	11	2.611	0.197	2	4153	1233.22	617.114	34630	15569	1	15/20	415.85	0.197	646.6	1
42598	ODB2_HUMAN	K.VEIMPPPPKPK.D	11	2.571	0.092	2	4050	1232.84	616.926	17136	15181	1	2014-12-20	111.45	0.092	370	1
42598	ODB2_HUMAN	K.LSDIGEGIR.E	9	2.305	0.11	2	4240	959.727	480.367	4821	15897	1	2014-11-16	220.78	0.11	498.9	1
42598	ODB2_HUMAN	R.VIDGATMSR.F	9	2.18	0.052	2	2222	949.443	475.225	5337	8329	1	2014-12-16	-35.69	0.052	489	0
42598	ODB2_HUMAN	R.VIDGATMSR.F	9	2.166	0.182	2	2197	951.142	476.075	24821	8233	1	2014-12-16	1753.75	0.182	489.9	0
42598	ODB2_HUMAN	R.GQVVQFK.L	7	2.16	0.153	2	3193	805.832	403.42	43947	11969	1	2014-09-12	466.16	0.153	491.6	1
42598	ODB2_HUMAN	K.TLATPAVRR.L	9	2.156	0.09	2	1979	985.04	493.024	41341	7417	1	2014-11-16	452.51	0.09	447.4	1
42598	ODB2_HUMAN	K.VEIM*PPPPKPK.D	11	1.894	0.13	2	2451	1248.4	624.703	2798	9185	1	14/20	-242.13	0.13	561.6	1
42598	ODBA_HUMAN	R.AVAENQPFLIEAM*TYR.I	16	5.139	0.32	2	9111	1869.19	935.097	29374	34161	1	21/30	142.3	0.32	957.5	2
42598	ODBA_HUMAN	R.AVAENQPFLIEAMTYR.I	16	4.995	0.476	2	11672	1852.52	926.764	45513	43765	1	20/30	-218.37	0.476	926.9	2
42598	ODBA_HUMAN	R.VDGNDVFAVYNATK.E	14	4.668	0.488	2	8102	1513.21	757.11	47759	30377	1	21/26	317.65	0.488	1584.4	3
42598	ODBA_HUMAN	R.AVAENQPFLIEAMTYR.I	16	4.358	0.361	2	11575	1853.6	927.301	34334	43401	1	19/30	361.11	0.361	785.9	2
42598	ODBA_HUMAN	R.AVAENQPFLIEAM*TYR.I	16	4.202	0.137	3	9128	1870.19	624.069	9858	34226	1	29/60	680.21	0.137	1445.8	2
42598	ODBA_HUMAN	R.AVAENQPFLIEAM*TYR.I	16	3.874	0.341	2	9014	1869.58	935.295	5266	33797	1	17/30	353.66	0.341	626.2	2
42598	ODBA_HUMAN	R.SVDEVNYWDKQDHPISR.L	17	3.634	0.413	3	5582	2087.62	696.544	7293	20930	1	24/64	-172.16	0.413	473.1	2
42598	ODBA_HUMAN	K.VMEAFEQAER.K	10	3.56	0.366	2	4982	1209.61	605.309	42806	18677	1	17/18	43.74	0.366	1510.6	2
42598	ODBA_HUMAN	K.VM*EAFEQAER.K	10	2.784	0.064	2	3039	1225.21	613.111	20118	11393	1	17/18	-275.17	0.064	1273.3	2
42598	ODBA_HUMAN	R.KVMEAFEQAER.K	11	2.444	0.116	2	4133	1338.2	669.605	17253	15493	1	13/20	412.42	0.116	441.9	2
42598	ODBA_HUMAN	K.SMTLLNTMDR.I	10	2.275	0.206	2	7539	1182.15	591.58	41946	28265	1	13/18	497.28	0.206	179.3	3
42598	ODBA_HUMAN	K.VMEAFEQAER.K	10	2.202	0.09	2	4887	1208.77	604.887	13563	18321	1	15/18	-653.52	0.09	563	2
42598	ODPB_HUMAN	R.IM*EGPAFNFLDAPAVR.V	16	4.32	0.484	2	11076	1765.58	883.295	32424	41529	1	19/30	965.66	0.484	1399	0
42598	ODPB_HUMAN	R.IM*EGPAFNFLDAPAVR.V	16	4.159	0.416	2	11087	1763.49	882.249	11503	41573	1	19/30	-220.11	0.416	1577.1	0
42598	ODPB_HUMAN	R.VTGADVPM*PYAK.I	12	2.892	0.219	2	3964	1265.67	633.339	46067	14861	1	14/22	827.91	0.219	630.5	0
42598	ODPB_HUMAN	R.VTGADVPMPYAK.I	12	2.61	0.325	2	5655	1248.26	624.636	6327	21201	1	15/22	-292.08	0.325	663.1	0
42598	P5CS_HUMAN	K.FASYLTFSPSEVK.S	13	2.343	0.159	2	9572	1475.91	738.458	491	35889	1	2014-12-24	112.86	0.159	396.8	0
42598	PARG_HUMAN	R.NCSTPGPDIK.L	10	2.096	0.248	1	9674	1103.62	1103.62	35330	36272	1	2014-09-18	997.91	0.248	278.1	1
42598	PARG_HUMAN	R.NCSTPGPDIK.L	10	1.789	0.125	1	9769	1103.65	1103.65	671	36628	1	2014-08-18	1025.12	0.125	198.9	1
42598	PARG_HUMAN	R.NCSTPGPDIK.L	10	1.637	0.111	1	9584	1103.59	1103.59	13549	35936	1	2014-09-18	970.7	0.111	237.2	1
42598	PCNA_HUMAN	K.FSASGELGNGNIK.L	13	3.235	0.206	2	4824	1295.15	648.077	46477	18085	1	20/24	1162.2	0.206	1605.5	0
42598	PCNA_HUMAN	R.AEDNADTLALVFEAPNQEKVSDYEM*K.L	26	3.16	0.158	3	10386	2945.34	982.453	34749	38942	1	26/100	675.18	0.158	797.3	0
42598	PCNA_HUMAN	K.YYLAPKIEDEEGS.-	13	3.002	0.205	2	6207	1515.31	758.159	9975	23273	1	14/24	1059.84	0.205	630.7	0
42598	PCNA_HUMAN	K.YYLAPKIEDEEGS.-	13	2.884	0.26	2	6293	1515.14	758.074	25445	23593	1	15/24	948.32	0.26	790	0
42598	PCNA_HUMAN	K.FSASGELGNGNIK.L	13	2.285	0.098	2	4921	1294.13	647.57	45065	18449	1	18/24	378.9	0.098	934.8	0
42598	PON2_HUMAN	K.LFVYDPNNPPSSEVLR.I	16	2.849	0.335	2	8957	1846.61	923.806	41452	33585	1	16/30	-177.63	0.335	652.3	2
42598	PPM1F_HUMAN	R.VAEELVAAAR.E	10	2.864	0.303	2	4229	1028.06	514.533	37904	15853	1	17/18	-501.02	0.303	1178.4	2
42598	PRKDC_HUMAN	K.CLMDQATDPNILGR.T	14	3.122	0.223	2	7812	1617.42	809.214	40867	29289	1	17/26	-217.81	0.223	526.9	1
42598	PRKDC_HUMAN	R.YNFPVEVEVPM*ER.K	13	3.061	0.319	2	9235	1625.24	813.124	7909	34625	1	15/24	291.24	0.319	815.4	1
42598	PRKDC_HUMAN	K.QITQSALLAEAR.S	12	2.453	0.182	2	6435	1300.18	650.595	31814	24125	1	18/22	-415.15	0.182	774.1	1
42598	PRKDC_HUMAN	R.M*STSPEAFLALR.S	12	2.321	0.25	2	9353	1338.89	669.95	20199	35069	1	13/22	164.47	0.25	318.6	1
42598	PSA_HUMAN	R.VLGATLLPDLIQK.V	13	3.675	0.292	2	11490	1381.28	691.143	43447	43081	1	16/24	312.71	0.292	792.5	3
42598	PSAL_HUMAN	R.YAAVTQFEATDAR.R	13	2.744	0.199	2	5693	1443.29	722.15	24412	21345	1	16/24	417.35	0.199	474.8	6
42598	PSAL_HUMAN	R.KPYPDDENLVEVK.F	13	2.226	0.143	2	5054	1546.18	773.595	44887	18949	1	2014-10-24	261.1	0.143	179.3	7
42598	PSMD2_HUMAN	R.VGQAVDVVGQAGKPK.T	15	2.8	0.226	2	3038	1453.32	727.162	5066	11389	1	17/28	343.86	0.226	237.5	2
42598	PYC_HUMAN	K.AYVEANQMLGDLIK.V	14	4.621	0.414	2	11079	1565.86	783.434	44015	41541	1	21/26	675.52	0.414	2054.3	1
42598	PYC_HUMAN	R.AEAEAQAEELSFPR.S	14	4.606	0.399	2	6951	1548.01	774.511	13676	26061	1	22/26	181.59	0.399	2802.7	1
42598	PYC_HUMAN	R.VVHSYEELEENYTR.A	14	4.467	0.432	2	5860	1768.12	884.566	7942	21969	1	21/26	172.93	0.432	1399.9	2
42598	PYC_HUMAN	R.AEAEAQAEELSFPR.S	14	4.414	0.416	2	6858	1548.14	774.571	35655	25713	1	22/26	259.68	0.416	2963.4	1
42598	PYC_HUMAN	K.AYVEANQM*LGDLIK.V	14	4.352	0.429	2	8357	1581.21	791.11	42737	31333	1	21/26	262.32	0.429	1873.1	1
42598	PYC_HUMAN	K.IVGDLAQFM*VQNGLSR.A	16	4.136	0.395	2	9088	1765.61	883.31	31877	34077	1	20/30	964.46	0.395	1268	1
42598	PYC_HUMAN	K.AYVEANQM*LGDLIK.V	14	3.828	0.327	2	8464	1580.59	790.801	26028	31737	1	18/26	-129.42	0.327	1141.5	1
42598	PYC_HUMAN	K.VVEIAPAAHLDPQLR.T	15	3.739	0.4	2	7402	1628.53	814.77	47682	27753	1	19/28	-233.33	0.4	819.9	2
42598	PYC_HUMAN	R.AEAEAQAEELSFPR.S	14	3.674	0.468	2	6859	1546.53	773.77	17906	25717	1	21/26	-776.37	0.468	2726.7	1
42598	PYC_HUMAN	R.VVHSYEELEENYTR.A	14	3.647	0.158	3	5913	1767.96	589.993	10738	22170	1	23/52	82.29	0.158	1103.1	2
42598	PYC_HUMAN	R.VFDYSEYWEGAR.G	12	3.591	0.31	2	9300	1522.14	761.575	26793	34869	1	18/22	313.94	0.31	1777.6	0
42598	PYC_HUMAN	K.IVGDLAQFM*VQNGLSR.A	16	3.584	0.319	2	9197	1765.35	883.177	41849	34485	1	18/30	814.43	0.319	989.4	1
42598	PYC_HUMAN	R.TVAIYSEQDTGQM*HR.Q	15	3.066	0.327	2	2965	1752.05	876.527	20513	11113	1	13/28	139.42	0.327	313.5	2
42598	PYC_HUMAN	R.GTPLDTEVPMER.V	12	2.852	0.337	2	6104	1345.12	673.062	2652	22885	1	14/22	350	0.337	490.4	0
42598	PYC_HUMAN	R.FIGPSPEVVRK.M	11	2.712	0.1	2	4395	1229.37	615.189	39314	16477	1	16/20	542.59	0.1	903.9	2
42598	PYC_HUMAN	R.GANAVGYTNYPDNVVFK.F	17	2.692	0.18	2	8037	1828.44	914.723	41375	30133	1	14/32	-244.79	0.18	321	0
42598	PYC_HUMAN	R.GTPLDTEVPM*ER.V	12	2.591	0.389	2	4790	1361.59	681.297	13206	17957	1	2014-12-22	695.19	0.389	305.5	0
42598	PYC_HUMAN	R.TSTAPAASPNVR.R	12	2.547	0.165	2	1464	1171.82	586.412	46104	5485	1	16/22	179.77	0.165	536.5	1
42598	PYC_HUMAN	R.VFDYSEYWEGAR.G	12	2.522	0.24	2	9366	1520.08	760.542	12362	35117	1	15/22	-1043.49	0.24	927.4	0
42598	PYC_HUMAN	R.SGEGMGIR.L	8	2.473	0.118	2	1829	805.903	403.455	25796	6853	1	13/14	-594.49	0.118	930.8	2
42598	PYC_HUMAN	K.ASPSPTDPVVPAVPIGPPPAGFR.D	23	2.442	0.333	2	10175	2226.34	1113.67	13509	38153	1	14/44	66.15	0.333	245	0
42598	PYC_HUMAN	K.AYVEANQMLGDLIK.V	14	2.349	0.094	2	11173	1565.51	783.257	8925	41893	1	2014-12-26	449.05	0.094	250.3	1
42598	PYC_HUMAN	R.TSTAPAASPNVR.R	12	2.338	0.22	2	1366	1171.78	586.391	39251	5117	1	14/22	143.92	0.22	431.7	1
42598	PYC_HUMAN	R.QKADEAYLIGR.G	11	2.319	0.183	2	4308	1265.11	633.061	30327	16149	1	2014-12-20	1144.07	0.183	197.8	2
42598	PYC_HUMAN	R.SFQPDTGRIEVFR.S	13	2.298	0.241	2	7268	1552.45	776.727	19492	27249	1	2014-12-24	422.38	0.241	324.4	2
42598	PYC_HUMAN	R.SFQPDTGRIEVFR.S	13	2.145	0.31	2	7287	1550.23	775.617	42811	27321	1	15/24	-1008.21	0.31	541.4	2
42598	PYC_HUMAN	K.IAPYVAHNFSK.L	11	1.911	0.174	2	4172	1247.31	624.158	9213	15641	1	2014-12-20	522.04	0.174	284.9	0
42598	PYC_HUMAN	R.GTPLDTEVPMER.V	12	1.826	0.287	2	6197	1344.29	672.647	33436	23233	1	2014-12-22	-267.32	0.287	237.4	0
42598	PYC_HUMAN	K.ADEAYLIGR.G	9	1.818	0.393	2	5193	1007.58	504.293	5799	19469	1	2014-11-16	63	0.393	211.2	2
42598	PYC_HUMAN	K.ALAVSDLNR.A	9	1.657	0.06	2	4300	957.811	479.409	41410	16121	1	2014-10-16	-751.33	0.06	339.3	1
42598	Q7Z6Q1_HUMAN	R.DTVM*IIVAISPK.Y	12	2.322	0.133	2	7682	1302.21	651.609	14132	28801	1	13/22	-401.47	0.133	262	0
42598	QCR2_HUMAN	K.TIAQGNLSNTDVQAAK.N	16	3.939	0.384	2	3807	1631.33	816.171	11496	14273	1	22/30	303.4	0.384	1331.3	1
42598	QCR2_HUMAN	K.SM*AASGNLGHTPFVDEL.-	17	3.771	0.42	2	9475	1762.3	881.655	27726	35525	1	20/32	279.21	0.42	997.6	0
42598	QCR2_HUMAN	K.SM*AASGNLGHTPFVDEL.-	17	3.369	0.344	2	9380	1762.58	881.796	34302	35169	1	15/32	438.99	0.344	570.3	0
42598	QCR2_HUMAN	R.GSNTTSHLHQAVAK.A	14	2.65	0.206	2	816	1450.98	725.992	35104	3057	1	15/26	163.27	0.206	138.9	2
42598	QCR2_HUMAN	K.SMAASGNLGHTPFVDEL.-	17	2.33	0.135	2	10100	1745.5	873.253	33492	37869	1	16/32	-181.49	0.135	513.4	0
42598	QIL1_HUMAN	R.EYSKEGWEYVK.A	11	2.681	0.215	2	4987	1418.78	709.892	27789	18697	1	13/20	785.41	0.215	311.1	0
42598	QSOX2_HUMAN	R.AGEDAVWVLDSGSVR.G	15	2.73	0.22	2	9171	1559.55	780.277	42067	34385	1	2014-12-28	-780.29	0.22	172.8	0
42598	RCN2_HUMAN	R.QLHDDYFYHDEL.-	12	2.424	0.187	2	7863	1595.53	798.27	43716	29481	1	14/22	534.03	0.187	327.8	2
42598	RFWD2_HUMAN	K.LWSTNLDNSVASIEAK.A	16	4.376	0.373	2	9563	1749.31	875.161	29886	35857	1	21/30	816.86	0.373	1596.2	1
42598	RFWD2_HUMAN	K.LWSTNLDNSVASIEAK.A	16	4.021	0.335	2	9571	1747.38	874.192	2924	35885	1	22/30	-290.99	0.335	1725.5	1
42598	RFWD2_HUMAN	R.ALPDGESNVLIAANSQGTIK.V	20	4.004	0.528	2	7814	1999.47	1000.24	3930	29297	1	20/38	711.11	0.528	654.9	1
42598	RFWD2_HUMAN	K.ELSVLEEDIK.R	10	3.014	0.181	2	7696	1175.21	588.106	8026	28857	1	13/18	498.14	0.181	658.9	0
42598	RFWD2_HUMAN	K.KQPWYNSTLASR.R	12	2.846	0.077	2	5444	1452.18	726.594	11937	20409	1	14/22	990.49	0.077	332.9	2
42598	RFWD2_HUMAN	K.ELSVLEEDIK.R	10	2.374	0.11	2	7691	1173.33	587.168	5926	28837	1	13/18	-1100.19	0.11	622.6	0
42598	RFWD2_HUMAN	K.LLASGSDDAK.V	10	1.769	0.073	1	1254	976.18	976.18	47967	4696	1	2014-10-18	-322.14	0.073	174	1
42598	RL40_HUMAN	K.TITLEVEPSDTIENVK.A	16	5.178	0.386	2	8365	1789.42	895.214	9402	31365	1	24/30	835.02	0.386	1244.5	23
42598	RL40_HUMAN	K.TITLEVEPSDTIENVK.A	16	4.023	0.258	2	8456	1788.52	894.765	37183	31705	1	18/30	333	0.258	641.5	23
42598	RL40_HUMAN	K.IQDKEGIPPDQQR.L	13	3.104	0.11	2	1619	1524.13	762.57	34994	6065	1	20/24	230.59	0.11	1012.4	24
42598	RPN1_HUMAN	R.YDYQRQPDSGISSIR.S	15	3.333	0.137	3	4764	1786.27	596.094	25263	17862	1	20/56	790.26	0.137	468.7	1
42598	RPN1_HUMAN	K.NIEIDSPYEISR.A	12	3.275	0.265	2	7419	1435.21	718.111	47040	27817	1	16/22	-342.96	0.265	867.4	1
42598	RS14_HUMAN	K.TPGPGAQSALR.A	11	2.152	0.121	2	2221	1054.83	527.917	23351	8325	1	13/20	249.96	0.121	264.8	2
42598	RS27L_HUMAN	R.LVQSPNSYFMDVK.C	13	3.219	0.251	2	8367	1528.56	764.782	25311	31373	1	19/24	527.7	0.251	1310.4	4
42598	RS3_HUMAN	K.KPLPDHVSIVEPKDEILPTTPISEQK.G	26	4.176	0.428	3	8174	2910.48	970.832	15770	30650	1	26/100	-34.99	0.428	648.3	5
42598	RS3_HUMAN	R.ELAEDGYSGVEVR.V	13	3.819	0.42	2	5191	1424.07	712.54	1014	19461	1	20/24	283.5	0.42	1943.8	11
42598	RS3_HUMAN	K.GGKPEPPAMPQPVPTA.-	16	3.538	0.407	2	5738	1575.23	788.117	20632	21513	1	17/30	904.19	0.407	478.3	4
42598	RS3_HUMAN	R.ELAEDGYSGVEVR.V	13	3.517	0.376	2	4882	1423.98	712.493	41669	18301	1	19/24	216.97	0.376	1330.1	11
42598	RS3_HUMAN	R.ELAEDGYSGVEVR.V	13	3.484	0.355	2	5091	1423.73	712.369	1550	19085	1	18/24	42.57	0.355	874.2	11
42598	RS3_HUMAN	K.DEILPTTPISEQKGGKPEPPAM*PQPVPTA.-	29	3.416	0.468	3	7220	3041.61	1014.54	6877	27070	1	30/112	20.2	0.468	314	4
42598	RS3_HUMAN	R.IRELTAVVQKR.F	11	3.301	0.269	3	3321	1313.86	438.625	23055	12450	1	17/40	803.27	0.269	522.4	10
42598	RS3_HUMAN	K.DEILPTTPISEQK.G	13	3.261	0.319	2	6665	1470.59	735.8	21288	24989	1	15/24	-119.82	0.319	427	5
42598	RS3_HUMAN	K.GGKPEPPAM*PQPVPTA.-	16	3.243	0.341	2	3481	1590.36	795.683	20763	13049	1	18/30	351.47	0.341	540.3	4
42598	RS3_HUMAN	K.DEILPTTPISEQKGGKPEPPAMPQPVPTA.-	29	3.229	0.317	3	8615	3026.91	1009.64	38466	32302	1	26/112	449.08	0.317	222.5	4
42598	RS3_HUMAN	K.KPLPDHVSIVEPKDEILPTTPISEQK.G	26	3.169	0.138	3	8287	2912.4	971.472	25655	31074	1	26/100	624.81	0.138	550.7	5
42598	RS3_HUMAN	K.GGKPEPPAM*PQPVPTA.-	16	3.055	0.357	2	3384	1590.35	795.68	38398	12685	1	15/30	348.55	0.357	335.7	4
42598	RS3_HUMAN	K.DEILPTTPISEQK.G	13	2.837	0.158	2	6565	1471.19	736.096	5955	24613	1	16/24	283.46	0.158	602.7	5
42598	RS3_HUMAN	K.GGKPEPPAMPQPVPTA.-	16	2.825	0.305	2	5850	1574.37	787.69	47149	21933	1	15/30	361.4	0.305	395.3	4
42598	RS3_HUMAN	K.GGKPEPPAMPQPVPTA.-	16	2.646	0.192	2	5634	1573.52	787.263	38130	21121	1	14/30	-182.01	0.192	339.5	4
42598	RS3_HUMAN	R.ELTAVVQKR.F	9	2.519	0.118	2	2115	1043.85	522.429	18347	7925	1	13/16	220.53	0.118	495.3	10
42598	RS3_HUMAN	K.AELNEFLTR.E	9	1.777	0.112	2	7583	1094.08	547.544	41549	28433	1	2014-11-16	1385.13	0.112	224.7	13
42598	RUVB1_HUMAN	K.ILADQQDKYMK.-	11	3.025	0.368	2	3261	1352	676.506	35849	12225	1	16/20	-505.05	0.368	1046.9	1
42598	RUVB1_HUMAN	R.AVLLAGPPGTGK.T	12	2.897	0.128	2	5026	1082.12	541.565	41251	18841	1	13/22	1370.95	0.128	535.2	1
42598	RUVB1_HUMAN	K.GLGLDESGLAK.Q	11	2.088	0.294	2	5689	1060.85	530.927	25130	21329	1	14/20	1205.8	0.294	494.9	0
42598	RUVB1_HUMAN	K.GLGLDESGLAK.Q	11	1.901	0.29	2	5692	1058.93	529.967	1377	21341	1	15/20	-606.18	0.29	520	0
42598	RUVB2_HUMAN	K.TTEMETIYDLGTK.M	13	3.871	0.426	2	8600	1502.27	751.638	8556	32245	1	16/24	373.05	0.426	1125.8	1
42598	RUVB2_HUMAN	R.GLGLDDALEPR.Q	11	3.192	0.41	2	7494	1155.84	578.425	22319	28097	1	16/20	209.83	0.41	1331.7	0
42598	RUVB2_HUMAN	R.AVLIAGQPGTGK.T	12	3.137	0.273	2	3589	1111.81	556.408	17163	13453	1	15/22	145.98	0.273	914.5	1
42598	RUVB2_HUMAN	K.TTEM*ETIYDLGTK.M	13	2.867	0.365	2	6428	1517.45	759.228	36770	24101	1	13/24	-168.47	0.365	456.8	1
42598	RUVB2_HUMAN	R.QASQGMVGQLAAR.R	13	2.574	0.126	2	4663	1317.13	659.069	34696	17481	1	17/24	347.43	0.126	612.3	0
42598	RUVB2_HUMAN	R.AVLIAGQPGTGK.T	12	2.477	0.31	2	3501	1111.12	556.064	18972	13125	1	14/22	-473.78	0.31	450.9	1
42598	SAMH1_HUMAN	K.EWNDSTSVQNPTR.L	13	2.731	0.294	2	3604	1534.43	767.717	15434	13509	1	13/24	478.06	0.294	349.9	0
42598	SAMH1_HUMAN	R.GGFEEPVLLK.N	10	2.454	0.193	2	8082	1088.55	544.779	388	30301	1	13/18	-44.7	0.193	863.9	0
42598	SCPDL_HUMAN	K.SAIYGFGDQSNLR.K	13	3.739	0.463	2	6970	1427.81	714.406	9518	26133	1	20/24	79.72	0.463	1746.5	0
42598	SCPDL_HUMAN	R.NVSNLKPVPLIGPK.L	14	3.695	0.166	2	6664	1476.37	738.69	42583	24985	1	20/26	323.51	0.166	1128.1	0
42598	SCPDL_HUMAN	K.AGGVFTPGAAFSK.T	13	3.408	0.39	2	7050	1210.01	605.508	11306	26433	1	16/24	315.91	0.39	672.6	0
42598	SCPDL_HUMAN	K.AGGVFTPGAAFSK.T	13	2.75	0.366	2	6950	1209.26	605.132	26262	26057	1	16/24	-305.73	0.366	694.7	0
42598	SCPDL_HUMAN	K.SAIYGFGDQSNLR.K	13	2.418	0.287	2	7029	1426.17	713.591	43052	26353	1	15/24	-1062.25	0.287	554.5	0
42598	SERA_HUMAN	R.AGTGVDNVDLEAATR.K	15	4.965	0.516	2	5448	1489.05	745.03	27442	20425	1	23/28	217.49	0.516	1812.8	1
42598	SERA_HUMAN	R.AGTGVDNVDLEAATR.K	15	4.267	0.479	2	5346	1489.26	745.131	5179	20041	1	22/28	353.52	0.479	1661.4	1
42598	SERA_HUMAN	R.AGTGVDNVDLEAATRK.G	16	4.193	0.381	2	4587	1617.19	809.1	22949	17197	1	20/30	228.11	0.381	988	1
42598	SERA_HUMAN	K.GTIQVITQGTSLK.N	13	3.886	0.329	2	6630	1347.14	674.073	7413	24857	1	20/24	1018.59	0.329	1514.5	1
42598	SERA_HUMAN	K.VTADVINAAEKLQVVGR.A	17	3.476	0.28	3	8807	1784.34	595.452	32446	33022	1	29/64	747.74	0.28	965.4	1
42598	SERA_HUMAN	R.AGTGVDNVDLEAATR.K	15	3.326	0.386	2	5198	1489.41	745.206	40626	19489	1	18/28	454.54	0.386	749	1
42598	SERA_HUMAN	R.GGIVDEGALLR.A	11	3.113	0.253	2	7354	1099.82	550.413	47298	27573	1	17/20	189.09	0.253	1344	1
42598	SERA_HUMAN	K.VTADVINAAEK.L	11	2.48	0.193	2	3902	1131.03	566.021	33649	14629	1	14/20	379.66	0.193	421.2	1
42598	SERA_HUMAN	R.GGIVDEGALLR.A	11	2.12	0.184	2	7253	1099.31	550.159	1226	27193	1	15/20	-272.05	0.184	946.8	1
42598	SERA_HUMAN	R.SATKVTADVINAAEK.L	15	1.999	0.085	2	5090	1517.4	759.203	21501	19081	1	2014-12-28	-275.11	0.085	340.3	1
42598	SERPH_HUMAN	R.LYGPSSVSFADDFVR.S	15	2.569	0.253	2	10558	1659.24	830.125	36029	39589	1	14/28	-336.59	0.253	479.3	9
42598	SFXN2_HUMAN	K.YGELEPYVYFNK.G	12	3.783	0.393	2	9555	1521.49	761.251	37235	35825	1	16/22	-151.9	0.393	689.7	0
42598	SFXN2_HUMAN	K.YGELEPYVYFNKGL.-	14	2.088	0.057	2	11416	1692.42	846.714	28402	42805	1	2014-11-26	348.82	0.057	284.4	0
42598	SFXN4_HUMAN	K.IQSPTEETEIFYHR.G	14	3.215	0.285	2	7204	1751.05	876.026	22264	27009	1	17/26	686.33	0.285	783.5	2
42598	SFXN4_HUMAN	R.SLATVHPDSSNLIPK.L	15	3.155	0.194	2	6224	1579.83	790.417	5463	23337	1	18/28	619.18	0.194	806.8	0
42598	SFXN4_HUMAN	R.DAVPAFIEPNVR.F	12	2.123	0.178	2	8206	1328.35	664.68	31616	30769	1	2014-12-22	491.56	0.178	277	1
42598	SFXN4_HUMAN	K.IQSPTEETEIFYHRGV.-	16	2.001	0.134	2	8043	1906.25	953.628	665	30157	1	13/30	165.01	0.134	282.2	2
42598	SFXN4_HUMAN	R.DAVPAFIEPNVR.F	12	1.881	0.08	2	8110	1328.08	664.542	40370	30409	1	2014-12-22	284.13	0.08	274.8	1
42598	SMAD5_HUMAN	-.M*TSM*ASLFSFTSPAVK.R	16	2.156	0.267	2	10451	1736.42	868.713	27476	39185	1	13/30	-233.18	0.267	292.6	4
42598	SSRD_HUMAN	R.FFDEESYSLLR.K	11	2.933	0.333	2	9723	1405.98	703.495	15306	36457	1	15/20	227.3	0.333	871.9	2
42598	SSRG_HUMAN	K.QQSEEDLLLQDFSR.N	14	2.999	0.283	2	10681	1708.18	854.596	47071	40049	1	14/26	214.17	0.283	472	2
42598	SSRG_HUMAN	K.QQSEEDLLLQDFSR.N	14	2.436	0.103	2	10684	1706.45	853.73	31722	40061	1	2014-11-26	-799.87	0.103	236.7	2
42598	STK40_HUMAN	R.LGHDAQPM*TSLDTAILAQR.Y	19	3.845	0.32	3	7199	2054.38	685.466	38898	26994	1	27/72	169.75	0.32	784	0
42598	STK40_HUMAN	K.ALGSGISGNNAKR.A	13	2.503	0.157	2	1430	1244.99	622.999	24676	5357	1	13/24	256.9	0.157	285	0
42598	STK40_HUMAN	R.AGPFILGPR.L	9	2.467	0.204	2	7431	927.735	464.371	36255	27861	1	13/16	208.97	0.204	616.1	0
42598	STK40_HUMAN	K.RAGPFILGPR.L	10	2.166	0.063	2	6074	1085.53	543.268	26797	22773	1	13/18	1741.59	0.063	524.4	0
42598	STK40_HUMAN	K.LLVLDPQQR.L	9	2.132	0.058	2	6412	1082.37	541.69	46866	24041	1	2014-12-16	680.58	0.058	661.2	0
42598	STK40_HUMAN	K.ALGSGISGNNAK.R	12	1.709	0.067	2	1828	1088.99	544.999	36567	6849	1	2014-10-22	386.36	0.067	104.1	0
42598	STRN3_HUMAN	K.SASLDVEPIYTFR.A	13	2.426	0.262	2	9800	1498.36	749.685	39093	36745	1	2014-12-24	403.22	0.262	227.2	0
42598	SYFA_HUMAN	R.LDAEPRPPPTQEAA.-	14	2.908	0.299	2	3373	1493.17	747.091	45664	12645	1	15/26	959.25	0.299	538.5	2
42598	T11L1_HUMAN	K.SNDSEEGLEDAVEGADEALQK.A	21	3.693	0.354	2	10270	2206.87	1103.94	39386	38509	1	18/40	410.17	0.354	862.5	4
42598	T11L1_HUMAN	R.LSPVAVQNYAYLK.L	13	2.037	0.092	2	8196	1466.74	733.873	23207	30729	1	13/24	636.87	0.092	158.6	2
42598	TBA1A_HUMAN	K.TIGGGDDSFNTFFSETGAGK.H	20	6.081	0.621	2	10378	2008.38	1004.69	44571	38913	1	27/38	240.89	0.621	1918.6	19
42598	TBA1A_HUMAN	K.TIGGGDDSFNTFFSETGAGK.H	20	6.005	0.62	2	10281	2008.41	1004.71	20325	38549	1	26/38	255.24	0.62	1591.9	19
42598	TBA1A_HUMAN	K.TIGGGDDSFNTFFSETGAGK.H	20	5.788	0.576	2	10185	2008.35	1004.68	25332	38189	1	26/38	225.33	0.576	1728.6	19
42598	TBA1A_HUMAN	R.AVFVDLEPTVIDEVR.T	15	5.391	0.398	2	10746	1702.4	851.706	42538	40293	1	23/28	293.1	0.398	1352.1	11
42598	TBA1A_HUMAN	K.DYEEVGVDSVEGEGEEEGEEY.-	21	5.335	0.504	2	7734	2350.15	1175.58	16415	28997	1	29/40	529.37	0.504	2906.1	4
42598	TBA1A_HUMAN	K.VGINYQPPTVVPGGDLAK.V	18	4.859	0.412	2	8330	1825.57	913.288	1472	31233	1	25/34	319.28	0.412	976.2	12
42598	TBA1A_HUMAN	K.TIGGGDDSFNTFFSETGAGK.H	20	4.838	0.514	2	10083	2008.46	1004.74	3566	37805	1	24/38	284.18	0.514	1665	19
42598	TBA1A_HUMAN	R.AVFVDLEPTVIDEVR.T	15	4.808	0.38	2	11402	1702.42	851.716	16020	42753	1	24/28	304.58	0.38	1444.5	11
42598	TBA1A_HUMAN	R.QLFHPEQLITGKEDAANNYAR.G	21	4.772	0.434	3	9734	2415.85	805.956	39062	36498	1	33/80	268.98	0.434	1123.5	20
42598	TBA1A_HUMAN	K.VGINYQPPTVVPGGDLAK.V	18	4.513	0.414	2	8234	1825.32	913.162	36313	30873	1	24/34	181.36	0.414	856.6	12
42598	TBA1A_HUMAN	R.QLFHPEQLITGKEDAANNYAR.G	21	4.497	0.439	3	10120	2414.99	805.667	26244	37946	1	30/80	-90.23	0.439	1083.1	20
42598	TBA1A_HUMAN	R.AVFVDLEPTVIDEVR.T	15	4.458	0.471	2	10649	1702.16	851.584	18200	39929	1	22/28	149.94	0.471	1236.9	11
42598	TBA1A_HUMAN	R.AVFVDLEPTVIDEVR.T	15	4.365	0.351	2	10838	1702.44	851.726	11601	40637	1	20/28	316.12	0.351	969.3	11
42598	TBA1A_HUMAN	K.TIGGGDDSFNTFFSETGAGK.H	20	4.268	0.542	2	10475	2007.64	1004.32	18890	39277	1	18/38	-125.34	0.542	750.1	19
42598	TBA1A_HUMAN	R.AVFVDLEPTVIDEVR.T	15	4.244	0.376	3	11417	1702.44	568.152	17842	42810	1	30/56	314.07	0.376	1561	11
42598	TBA1A_HUMAN	R.AVFVDLEPTVIDEVR.T	15	4.087	0.332	2	11309	1701.52	851.263	7179	42405	1	20/28	-227.2	0.332	902	11
42598	TBA1A_HUMAN	K.VGINYQPPTVVPGGDLAK.V	18	4.076	0.263	3	8266	1825.67	609.227	38107	30994	1	26/68	373.32	0.263	694.7	12
42598	TBA1A_HUMAN	R.AVFVDLEPTVIDEVR.T	15	4.009	0.379	2	11129	1702.54	851.771	1445	41729	1	22/28	369.77	0.379	1367	11
42598	TBA1A_HUMAN	R.IHFPLATYAPVISAEK.A	16	3.954	0.493	2	10472	1758.49	879.749	47691	39265	1	18/30	869.19	0.493	717.2	11
42598	TBA1A_HUMAN	K.TIGGGDDSFNTFFSETGAGK.H	20	3.948	0.354	3	10346	2008.69	670.235	20031	38794	1	30/76	397.1	0.354	802.4	19
42598	TBA1A_HUMAN	R.QLFHPEQLITGKEDAANNYAR.G	21	3.935	0.367	3	7928	2416.84	806.285	40636	29726	1	30/80	677.54	0.367	922.4	20
42598	TBA1A_HUMAN	R.EDMAALEKDYEEVGVDSVEGEGEEEGEEY.-	29	3.922	0.425	3	10783	3237.02	1079.68	32573	40434	1	29/112	220.42	0.425	655	4
42598	TBA1A_HUMAN	R.GDVVPKDVNAAIATIK.T	16	3.902	0.47	2	8359	1611.27	806.14	16684	31341	1	21/30	223.81	0.47	727.9	7
42598	TBA1A_HUMAN	R.QLFHPEQLITGKEDAANNYAR.G	21	3.878	0.307	3	7925	2414.04	805.352	16785	29714	1	26/80	-482.19	0.307	823.8	20
42598	TBA1A_HUMAN	K.VGINYQPPTVVPGGDLAK.V	18	3.734	0.115	3	8360	1825.82	609.279	16077	31346	1	23/68	459.01	0.115	578.7	12
42598	TBA1A_HUMAN	K.DVNAAIATIK.T	10	3.722	0.311	2	5674	1015.91	508.458	28638	21273	1	17/18	325.9	0.311	1287.5	7
42598	TBA1A_HUMAN	K.TIGGGDDSFNTFFSETGAGK.H	20	3.676	0.467	2	10467	2009.33	1005.17	4820	39245	1	19/38	717.53	0.467	868.7	19
42598	TBA1A_HUMAN	R.AVFVDLEPTVIDEVR.T	15	3.664	0.281	3	10707	1702.76	568.26	20163	40146	1	25/56	504.83	0.281	994.6	11
42598	TBA1A_HUMAN	R.IHFPLATYAPVISAEK.A	16	3.601	0.493	2	10380	1756.59	878.797	32447	38921	1	19/30	-214.03	0.493	867.7	11
42598	TBA1A_HUMAN	R.AVFVDLEPTVIDEVR.T	15	3.58	0.385	3	11323	1702.17	568.061	8564	42458	1	24/56	153.98	0.385	845.3	11
42598	TBA1A_HUMAN	K.DVNAAIATIKTKR.T	13	3.547	0.306	2	4902	1401.27	701.139	33382	18377	1	18/24	320.45	0.306	1282.7	7
42598	TBA1A_HUMAN	K.VGINYQPPTVVPGGDLAK.V	18	3.506	0.371	2	8044	1824.55	912.779	16843	30161	1	16/34	-238.7	0.371	346.5	12
42598	TBA1A_HUMAN	K.DVNAAIATIKTK.R	12	3.481	0.329	2	5304	1245.14	623.073	36647	19885	1	18/22	336.52	0.329	1517.7	7
42598	TBA1A_HUMAN	K.TIGGGDDSFNTFFSETGAGK.H	20	3.475	0.181	3	10245	2008.63	670.215	18649	38414	1	25/76	367.92	0.181	533.8	19
42598	TBA1A_HUMAN	R.IHFPLATYAPVISAEK.A	16	3.406	0.463	2	10543	1756.49	878.748	5029	39533	1	22/30	-269.9	0.463	1070.6	11
42598	TBA1A_HUMAN	R.LDHKFDLMYAK.R	11	3.394	0.143	3	6226	1381.22	461.079	43230	23342	1	22/40	380.46	0.143	1073.7	12
42598	TBA1A_HUMAN	R.LDHKFDLM*YAKR.A	12	3.218	0.232	3	4681	1553.67	518.561	17474	17550	1	21/44	562.46	0.232	699.1	12
42598	TBA1A_HUMAN	K.VGINYQPPTVVPGGDLAKVQR.A	21	3.194	0.219	3	8170	2209.03	737.014	32768	30634	1	21/80	368.68	0.219	225.3	12
42598	TBA1A_HUMAN	K.TIGGGDDSFNTFFSETGAGK.H	20	3.192	0.33	2	10745	2009.26	1005.13	40480	40289	1	19/38	678.37	0.33	997.4	19
42598	TBA1A_HUMAN	K.DVNAAIATIKTKR.T	13	3.161	0.309	2	4809	1399.92	700.466	15238	18029	1	18/24	-640.46	0.309	1222.8	7
42598	TBA1A_HUMAN	R.LDHKFDLM*YAKR.A	12	3.136	0.246	3	4581	1552.51	518.174	38481	17174	1	19/44	-185.38	0.246	438	12
42598	TBA1A_HUMAN	R.LDHKFDLMYAK.R	11	3.104	0.155	3	6333	1381.47	461.163	47603	23746	1	21/40	562.08	0.155	809.3	12
42598	TBA1A_HUMAN	K.TIGGGDDSFNTFFSETGAGK.H	20	3.066	0.328	2	9268	2009.38	1005.19	38055	34749	1	17/38	739.17	0.328	606.8	19
42598	TBA1A_HUMAN	R.AVFVDLEPTVIDEVRTGTYR.Q	20	3.053	0.255	3	11395	2281.17	761.062	37210	42726	1	23/76	432.07	0.255	543.9	11
42598	TBA1A_HUMAN	K.DVNAAIATIKTK.R	12	3.013	0.221	2	5207	1244.33	622.671	18740	19521	1	16/22	-310.36	0.221	909.3	7
42598	TBA1A_HUMAN	R.LDHKFDLMYAK.R	11	2.982	0.198	2	6233	1381	691.003	21592	23369	1	15/20	217.61	0.198	591.8	12
42598	TBA1A_HUMAN	R.NLDIERPTYTNLNR.L	14	2.965	0.216	2	6201	1719.44	860.225	32585	23249	1	15/26	325.86	0.216	433	15
42598	TBA1A_HUMAN	K.DVNAAIATIK.T	10	2.9	0.283	2	5762	1015.98	508.495	21227	21601	1	15/18	398.5	0.283	958.3	7
42598	TBA1A_HUMAN	R.IHFPLATYAPVISAEK.A	16	2.863	0.353	2	10251	1757.82	879.414	22668	38437	1	16/30	487.69	0.353	576.4	11
42598	TBA1A_HUMAN	K.DVNAAIATIK.T	10	2.827	0.287	2	5583	1015.11	508.059	11767	20933	1	15/18	-460.61	0.287	1006.5	7
42598	TBA1A_HUMAN	R.LDHKFDLMYAK.R	11	2.736	0.134	2	6339	1380.74	690.875	1137	23765	1	15/20	32.04	0.134	493.3	12
42598	TBA1A_HUMAN	R.AVCM*LSNTTAIAEAWAR.L	17	2.7	0.273	2	9820	1895.45	948.228	11553	36821	1	14/32	281.96	0.273	425.2	10
42598	TBA1A_HUMAN	K.VGINYQPPTVVPGGDLAK.V	18	2.586	0.156	2	8131	1825.5	913.254	10752	30485	1	18/34	282.5	0.156	441.7	12
42598	TBA1A_HUMAN	K.TIGGGDDSFNTFFSETGAGK.H	20	2.448	0.266	2	9369	2009.35	1005.18	30053	35129	1	16/38	723.48	0.266	553.8	19
42598	TBA1A_HUMAN	R.LDHKFDLM*YAK.R	11	2.321	0.105	2	4911	1396.84	698.924	46123	18413	1	14/20	105.38	0.105	533.4	12
42598	TBA1A_HUMAN	K.DVNAAIATIK.T	10	2.173	0.385	1	5625	1015.53	1015.53	7504	21088	1	13/18	-47.51	0.385	551.8	7
42598	TBA1A_HUMAN	R.LDHKFDLM*YAKR.A	12	2.106	0.062	2	4610	1553.29	777.151	7263	17281	1	15/22	321.8	0.062	632.7	12
42598	TBA1A_HUMAN	R.LDHKFDLM*YAK.R	11	2.058	0.147	2	4947	1395.19	698.099	23487	18545	1	13/20	-1075.56	0.147	467.4	12
42598	TBA1A_HUMAN	R.LSVDYGKK.S	8	2.043	0.188	2	2025	909.713	455.36	2796	7589	1	2014-12-14	230.24	0.188	691.9	13
42598	TBA1A_HUMAN	R.LSVDYGKK.S	8	2.038	0.186	2	1929	909.666	455.337	30905	7229	1	2014-11-14	178.49	0.186	586.7	13
42598	TBA1A_HUMAN	K.DVNAAIATIK.T	10	2.011	0.367	1	5728	1015.53	1015.53	33714	21476	1	2014-12-18	-47.51	0.367	457.5	7
42598	TBA4B_HUMAN	R.QIFHPEQLITGK.E	12	2.604	0.354	2	8121	1411.15	706.08	6623	30449	1	15/22	268.44	0.354	180.9	0
42598	TBA4B_HUMAN	R.QIFHPEQLITGK.E	12	2.296	0.262	2	10921	1410.09	705.551	21726	40949	1	13/22	-481.93	0.262	232.1	0
42598	TBB1_HUMAN	K.LAVNM*VPFPR.L	10	3.823	0.328	2	7514	1159.89	580.449	40852	28173	1	17/18	225.45	0.328	1278.9	22
42598	TBB1_HUMAN	R.KLAVNM*VPFPR.L	11	3.771	0.302	2	6554	1288.24	644.625	829	24573	1	16/20	403.25	0.302	712	22
42598	TBB1_HUMAN	K.LAVNM*VPFPR.L	10	3.762	0.351	2	7610	1160.06	580.533	11094	28533	1	17/18	370.09	0.351	1241.5	22
42598	TBB1_HUMAN	K.LAVNMVPFPR.L	10	3.749	0.371	2	9434	1143.93	572.467	15233	35373	1	17/18	255.14	0.371	1039.9	22
42598	TBB1_HUMAN	K.LAVNM*VPFPR.L	10	3.746	0.36	2	7706	1160.02	580.511	21470	28893	1	17/18	332.72	0.36	1270.2	22
42598	TBB1_HUMAN	R.KLAVNMVPFPR.L	11	3.712	0.248	2	8297	1271.44	636.223	18511	31109	1	17/20	-228.61	0.248	1453.1	22
42598	TBB1_HUMAN	K.LAVNMVPFPR.L	10	3.699	0.381	2	9239	1143.25	572.129	6688	34641	1	16/18	-335.66	0.381	920.3	22
42598	TBB1_HUMAN	K.LAVNMVPFPR.L	10	3.565	0.399	2	9338	1143.88	572.442	34669	35013	1	17/18	211.6	0.399	1020.8	22
42598	TBB1_HUMAN	R.KLAVNM*VPFPR.L	11	3.325	0.327	2	6452	1287.49	644.25	3195	24189	1	17/20	-179.08	0.327	890.7	22
42598	TBB1_HUMAN	R.KLAVNMVPFPR.L	11	3.232	0.236	2	8194	1271.34	636.175	23215	30721	1	15/20	-304.44	0.236	1094.7	22
42598	TBB1_HUMAN	K.LAVNM*VPFPR.L	10	3.06	0.339	2	7799	1160.02	580.513	10311	29241	1	16/18	335.67	0.339	1173	22
42598	TBB1_HUMAN	K.LAVNM*VPFPR.L	10	3.018	0.317	2	7299	1159.33	580.167	40356	27365	1	14/18	-261.62	0.317	759.6	22
42598	TBB1_HUMAN	K.LAVNM*VPFPR.L	10	3.009	0.229	2	7411	1159.2	580.103	30777	27785	1	15/18	-371.41	0.229	904.1	22
42598	TBB1_HUMAN	K.IREEYPDR.I	8	2.957	0.188	2	1466	1077.76	539.381	36702	5493	1	2014-12-14	207.24	0.188	730.4	17
42598	TBB1_HUMAN	R.KLAVNM*VPFPR.L	11	2.906	0.284	2	6643	1287.33	644.17	26597	24905	1	15/20	-303.55	0.284	591.8	22
42598	TBB1_HUMAN	K.LAVNMVPFPR.L	10	2.791	0.193	2	9749	1144.31	572.66	24917	36553	1	17/18	593.08	0.193	1212.5	22
42598	TBB1_HUMAN	R.KLAVNM*VPFPR.L	11	2.67	0.078	2	6648	1289.03	645.018	10069	24925	1	15/20	1013.53	0.078	689.2	22
42598	TBB1_HUMAN	K.LAVNM*VPFPR.L	10	2.479	0.064	2	8106	1160.82	580.915	21112	30393	1	15/18	1030.01	0.064	1099.4	22
42598	TBB1_HUMAN	K.LAVNMVPFPR.L	10	2.373	0.07	2	9107	1144.81	572.909	38360	34145	1	16/18	1029.11	0.07	1228.1	22
42598	TBB1_HUMAN	R.FPGQLNADLR.K	10	2.296	0.116	2	6563	1131.2	566.101	20582	24605	1	13/18	530.92	0.116	601.2	22
42598	TBB1_HUMAN	R.FPGQLNADLR.K	10	2.254	0.257	2	6470	1130.97	565.987	14493	24257	1	13/18	328.81	0.257	406.2	22
42598	TBB2A_HUMAN	R.MSMKEVDEQMLNVQNK.N	16	5.291	0.474	2	7595	1923.83	962.42	37385	28477	1	21/30	-33.41	0.474	2000	9
42598	TBB2A_HUMAN	R.MSMKEVDEQMLNVQNK.N	16	5.274	0.232	3	7546	1924.39	642.135	46891	28294	1	29/60	257.08	0.232	1958.9	9
42598	TBB2A_HUMAN	R.M*SM*KEVDEQMLNVQNK.N	16	4.803	0.475	2	4575	1955.46	978.236	37649	17153	1	20/30	-215.87	0.477	691.9	9
42598	TBB2A_HUMAN	R.MSMKEVDEQMLNVQNK.N	16	4.778	0.297	2	7500	1925.52	963.262	31264	28121	1	20/30	841.68	0.297	2095.8	9
42598	TBB2A_HUMAN	R.M*SMKEVDEQM*LNVQNK.N	16	4.649	0.053	3	3850	1956.02	652.678	13221	14434	1	30/60	68.19	0.333	2018.6	9
42598	TBB2A_HUMAN	R.AILVDLEPGTMDSVR.S	15	4.627	0.397	2	9476	1616.32	808.663	37065	35529	1	21/28	298.89	0.397	905.5	11
42598	TBB2A_HUMAN	K.NSSYFVEWIPNNVK.T	14	4.591	0.414	2	11114	1697.19	849.101	33347	41673	1	18/26	212.83	0.414	1028.4	15
42598	TBB2A_HUMAN	R.MSMKEVDEQM*LNVQNK.N	16	4.573	0.183	3	5017	1941	647.67	23655	18810	1	26/60	569.17	0.183	1218.3	9
42598	TBB2A_HUMAN	R.MSMKEVDEQMLNVQNK.N	16	4.556	0.189	3	7456	1924.33	642.115	30244	27958	1	25/60	224.63	0.189	969.2	9
42598	TBB2A_HUMAN	R.AILVDLEPGTMDSVR.S	15	4.535	0.435	2	9386	1616.4	808.702	43563	35193	1	22/28	347.54	0.435	1072.3	11
42598	TBB2A_HUMAN	R.AILVDLEPGTMDSVR.S	15	4.532	0.411	2	9289	1617.1	809.052	10782	34829	1	23/28	780.12	0.411	1171.9	11
42598	TBB2A_HUMAN	R.MSMKEVDEQMLNVQNK.N	16	4.468	0.298	2	7586	1925.51	963.259	6455	28441	1	20/30	839.02	0.298	1754.9	9
42598	TBB2A_HUMAN	R.AILVDLEPGTM*DSVR.S	15	4.393	0.398	2	8458	1632.38	816.695	15789	31713	1	23/28	337.95	0.398	1179.1	11
42598	TBB2A_HUMAN	R.M*SM*KEVDEQM*LNVQNK.N	16	4.373	0.315	3	2569	1973.07	658.362	30729	9630	1	28/60	603.38	0.315	1337.8	9
42598	TBB2A_HUMAN	R.AILVDLEPGTM*DSVR.S	15	4.338	0.459	2	8250	1632.29	816.646	18927	30933	1	24/28	278.4	0.459	1298.2	11
42598	TBB2A_HUMAN	R.AILVDLEPGTM*DSVR.S	15	4.334	0.482	2	8151	1631.31	816.157	12205	30561	1	21/28	-320.72	0.482	915	11
42598	TBB2A_HUMAN	R.M*SM*KEVDEQMLNVQNK.N	16	4.328	0.322	2	4544	1957.46	979.235	14197	17037	1	18/30	805.94	0.322	499	9
42598	TBB2A_HUMAN	R.AILVDLEPGTMDSVR.S	15	4.288	0.367	2	9671	1616.38	808.694	3286	36261	1	22/28	337.34	0.367	965.4	11
42598	TBB2A_HUMAN	K.EVDEQMLNVQNK.N	12	4.231	0.247	2	5018	1447.04	724.021	20161	18813	1	19/22	239.33	0.247	2100.6	10
42598	TBB2A_HUMAN	R.MSMKEVDEQM*LNVQNK.N	16	4.183	0.335	2	5059	1941.05	971.028	46670	18965	1	20/30	596.39	0.389	985.6	9
42598	TBB2A_HUMAN	K.NSSYFVEWIPNNVK.T	14	4.133	0.434	2	11016	1697.44	849.222	42913	41305	1	17/26	355.63	0.434	831.9	15
42598	TBB2A_HUMAN	R.M*SM*KEVDEQMLNVQNK.N	16	4.021	0.237	3	4553	1956.97	652.996	17626	17070	1	27/60	554.91	0.237	1444.8	9
42598	TBB2A_HUMAN	R.AILVDLEPGTMDSVR.S	15	3.997	0.366	2	9834	1616.51	808.757	12390	36873	1	21/28	415.46	0.366	916.9	11
42598	TBB2A_HUMAN	R.INVYYNEAAGNKYVPR.A	16	3.918	0.409	2	6308	1871.53	936.271	17791	23649	1	19/30	315.42	0.409	762.7	0
42598	TBB2A_HUMAN	R.AILVDLEPGTM*DSVR.S	15	3.843	0.414	2	8362	1632.37	816.691	28658	31353	1	21/28	333.31	0.414	988.1	11
42598	TBB2A_HUMAN	R.AILVDLEPGTM*DSVR.S	15	3.798	0.395	2	7654	1632.33	816.671	24521	28697	1	21/28	308.32	0.395	1230.4	11
42598	TBB2A_HUMAN	K.EVDEQM*LNVQNK.N	12	3.717	0.221	2	2921	1463.36	732.183	1813	10949	1	18/22	461.36	0.221	1460.2	10
42598	TBB2A_HUMAN	K.EVDEQM*LNVQNK.N	12	3.686	0.203	2	3013	1463.41	732.206	40520	11293	1	16/22	493.07	0.203	916	10
42598	TBB2A_HUMAN	R.MSMKEVDEQMLNVQNK.N	16	3.665	0.082	3	6099	1924.59	642.201	35739	22866	1	24/60	358.54	0.082	1078.7	9
42598	TBB2A_HUMAN	R.ALTVPELTQQM*FDSK.N	15	3.617	0.401	2	8582	1725.29	863.147	43520	32177	1	18/28	829.28	0.401	517.8	1
42598	TBB2A_HUMAN	R.IMNTFSVMPSPK.V	12	3.615	0.273	2	8008	1352.07	676.538	4091	30025	1	19/22	291.38	0.273	1605.3	4
42598	TBB2A_HUMAN	R.ISEQFTAMFR.R	10	3.6	0.38	2	9490	1230.97	615.986	32154	35581	1	16/18	1111.93	0.38	1505.4	13
42598	TBB2A_HUMAN	K.EVDEQMLNVQNK.N	12	3.596	0.267	2	4926	1445.63	723.318	16486	18469	1	16/22	-732.8	0.267	1216	10
42598	TBB2A_HUMAN	R.IMNTFSVMPSPK.V	12	3.595	0.276	2	7904	1352.24	676.622	46083	29637	1	19/22	415.47	0.276	1388.9	4
42598	TBB2A_HUMAN	R.MSMKEVDEQMLNVQNK.N	16	3.59	0.247	3	7637	1924.44	642.153	35236	28634	1	26/60	283.92	0.247	779.6	9
42598	TBB2A_HUMAN	R.ALTVPELTQQM*FDSK.N	15	3.577	0.413	2	8666	1723.39	862.198	29822	32493	1	20/28	-272.13	0.413	651.1	1
42598	TBB2A_HUMAN	R.IMNTFSVM*PSPK.V	12	3.523	0.312	2	5888	1367.88	684.444	10992	22077	1	17/22	154.55	0.312	1019.4	4
42598	TBB2A_HUMAN	R.AILVDLEPGTMDSVR.S	15	3.508	0.414	2	9199	1617.15	809.079	37108	34493	1	19/28	813.96	0.414	879	11
42598	TBB2A_HUMAN	R.AILVDLEPGTM*DSVR.S	15	3.497	0.409	2	7566	1632.43	816.72	13431	28369	1	20/28	368.24	0.409	1074.1	11
42598	TBB2A_HUMAN	R.ISEQFTAM*FR.R	10	3.456	0.294	2	7018	1246.18	623.591	3799	26313	1	16/18	467.14	0.294	1398.2	13
42598	TBB2A_HUMAN	K.EVDEQMLNVQNK.N	12	3.415	0.173	2	4883	1447.98	724.493	36635	18305	1	15/22	891.92	0.173	914.6	10
42598	TBB2A_HUMAN	R.ALTVPELTQQMFDSK.N	15	3.39	0.153	2	11529	1708.35	854.677	20407	43229	1	16/28	283.72	0.153	386.1	1
42598	TBB2A_HUMAN	R.LHFFM*PGFAPLTSR.G	14	3.369	0.353	2	10374	1638.53	819.768	28774	38897	1	17/26	1038.07	0.353	827.1	19
42598	TBB2A_HUMAN	R.AILVDLEPGTMDSVR.S	15	3.355	0.339	2	9744	1614.62	807.814	15186	36537	1	22/28	-751.65	0.339	953.1	11
42598	TBB2A_HUMAN	R.IM*NTFSVM*PSPK.V	12	3.347	0.256	2	4740	1385.16	693.083	6858	17769	1	15/22	1080.31	0.256	877.7	4
42598	TBB2A_HUMAN	R.AILVDLEPGTM*DSVR.S	15	3.317	0.512	2	8271	1630.24	815.623	23348	31013	1	22/28	-975.79	0.512	734.3	11
42598	TBB2A_HUMAN	R.AILVDLEPGTMDSVR.S	15	3.28	0.354	2	9099	1616.33	808.668	19035	34117	1	16/28	305.46	0.354	573.6	11
42598	TBB2A_HUMAN	R.MSM*KEVDEQMLNVQNK.N	16	3.279	0.057	2	5644	1939.28	970.144	27727	21161	1	16/30	-315.67	0.325	253.5	9
42598	TBB2A_HUMAN	R.AILVDLEPGTMDSVR.S	15	3.225	0.2	3	9720	1616.2	539.404	11169	36446	1	23/56	223.83	0.2	690.6	11
42598	TBB2A_HUMAN	R.IMNTFSVM*PSPK.V	12	3.222	0.196	2	5989	1369.12	685.066	22954	22453	1	15/22	1063.7	0.196	806.3	4
42598	TBB2A_HUMAN	R.ISEQFTAMFR.R	10	3.195	0.354	2	9394	1229.83	615.421	34492	35221	1	15/18	192.04	0.354	1177.8	13
42598	TBB2A_HUMAN	R.IM*NTFSVMPSPK.V	12	3.138	0.361	2	6824	1368.03	684.518	32856	25585	1	18/22	262.56	0.361	895.3	4
42598	TBB2A_HUMAN	R.AILVDLEPGTMDSVR.S	15	3.103	0.177	2	8680	1616.47	808.74	23648	32545	1	2014-11-28	393.85	0.177	247.3	11
42598	TBB2A_HUMAN	R.MSMKEVDEQM*LNVQNK.N	16	3.072	0.066	3	4921	1940.7	647.57	13253	18450	1	19/60	414.65	0.066	405.7	9
42598	TBB2A_HUMAN	K.NMMAACDPR.H	9	2.985	0.348	2	2518	1079.97	540.489	20530	9437	1	14/16	488.8	0.348	1236.6	20
42598	TBB2A_HUMAN	R.MSMKEVDEQM*LNVQNK.N	16	2.903	0.164	2	4956	1941.62	971.315	33536	18581	1	18/30	892.27	0.164	558.6	9
42598	TBB2A_HUMAN	R.AILVDLEPGTMDSVR.S	15	2.88	0.304	2	9573	1617.08	809.044	36640	35893	1	15/28	770	0.304	405.9	11
42598	TBB2A_HUMAN	R.AILVDLEPGTMDSVR.S	15	2.75	0.284	2	9884	1614.36	807.683	26310	37061	1	16/28	-914.84	0.284	527.7	11
42598	TBB2A_HUMAN	R.LHFFM*PGFAPLTSR.G	14	2.618	0.294	2	10419	1636.02	818.511	26208	39065	1	14/26	-497.85	0.294	609.8	19
42598	TBB2A_HUMAN	R.IM*NTFSVM*PSPK.V	12	2.606	0.226	2	4645	1384.29	692.65	45250	17413	1	15/22	454.29	0.226	592.3	4
42598	TBB2A_HUMAN	R.ISEQFTAM*FR.R	10	2.376	0.133	2	7106	1247.14	624.074	23541	26641	1	14/18	1242.53	0.133	637.3	13
42598	TBB2A_HUMAN	R.ISEQFTAM*FR.R	10	2.361	0.179	2	6918	1244.56	622.783	39707	25937	1	14/18	-830.21	0.179	380.7	13
42598	TBB2A_HUMAN	R.AILVDLEPGTMDSVR.S	15	2.346	0.131	2	10099	1616.1	808.551	21282	37865	1	13/28	160.41	0.131	263.7	11
42598	TBB2A_HUMAN	R.YLTVAAIFR.G	9	1.859	0.151	2	11142	1054.34	527.673	11875	41777	1	2014-11-16	691.61	0.151	146.6	3
42598	TBB3_HUMAN	R.IMNTFSVVPSPK.V	12	4.601	0.42	2	7674	1320.13	660.57	12399	28773	1	20/22	325.44	0.42	2040.2	10
42598	TBB3_HUMAN	R.IMNTFSVVPSPK.V	12	4.294	0.339	2	7866	1319.96	660.485	15077	29493	1	19/22	197.33	0.339	1902.1	10
42598	TBB3_HUMAN	R.ALTVPELTQQM*FDAK.N	15	4.286	0.227	2	8778	1708.37	854.689	23636	32913	1	22/28	297.28	0.227	862.7	3
42598	TBB3_HUMAN	R.ALTVPELTQQMFDAK.N	15	4.158	0.396	2	11706	1691.68	846.344	7951	43893	1	23/28	-110.72	0.396	994.3	3
42598	TBB3_HUMAN	R.ALTVPELTQQMFDAK.N	15	4.094	0.371	2	11610	1692.41	846.707	44731	43533	1	23/28	318.29	0.371	964.8	3
42598	TBB3_HUMAN	R.IM*NTFSVVPSPK.V	12	4.062	0.38	2	6538	1336.24	668.623	3866	24513	1	18/22	405.39	0.38	1364.4	10
42598	TBB3_HUMAN	R.IMNTFSVVPSPK.V	12	4.061	0.386	2	7770	1320.09	660.55	30727	29133	1	19/22	295.38	0.386	1971.1	10
42598	TBB3_HUMAN	R.ALTVPELTQQM*FDAK.N	15	4.032	0.202	2	8874	1708.41	854.711	25095	33273	1	22/28	323.3	0.202	833.8	3
42598	TBB3_HUMAN	R.ALTVPELTQQM*FDAK.N	15	4.006	0.169	2	8681	1708.43	854.721	29050	32549	1	22/28	335.17	0.169	890.3	3
42598	TBB3_HUMAN	R.IM*NTFSVVPSPK.V	12	3.991	0.375	2	6634	1337.06	669.033	34155	24873	1	18/22	1019.63	0.375	1282	10
42598	TBB3_HUMAN	R.ALTVPELTQQM*FDAK.N	15	3.822	0.195	2	8969	1708.43	854.718	44246	33629	1	20/28	331.74	0.195	750.7	3
42598	TBB3_HUMAN	R.ALTVPELTQQMFDAK.N	15	3.82	0.331	3	11654	1692.32	564.777	1096	43698	1	24/56	265.86	0.331	652.3	3
42598	TBB3_HUMAN	R.ALTVPELTQQMFDAK.N	15	3.81	0.451	2	11511	1691.63	846.319	30933	43161	1	20/28	-140.31	0.451	738.3	3
42598	TBB3_HUMAN	R.IM*NTFSVVPSPK.V	12	3.792	0.386	2	6440	1335.71	668.359	13621	24145	1	19/22	9.03	0.386	1429.8	10
42598	TBB3_HUMAN	R.ALTVPELTQQM*FDAK.N	15	3.645	0.221	2	8590	1708.09	854.551	14602	32209	1	17/28	135.61	0.221	524.1	3
42598	TBB3_HUMAN	R.ALTVPELTQQMFDAK.N	15	3.286	0.284	3	11557	1693.11	565.042	43566	43334	1	26/56	734.7	0.284	598.6	3
42598	TBB3_HUMAN	R.ALTVPELTQQM*FDAK.N	15	3.106	0.2	2	9196	1708.12	854.565	4417	34481	1	20/28	152.04	0.2	706.7	3
42598	TBB3_HUMAN	R.IMNTFSVVPSPK.V	12	3.058	0.124	2	8125	1321.16	661.085	21086	30465	1	17/22	1106.78	0.124	1044.1	10
42598	TBB3_HUMAN	R.IM*NTFSVVPSPK.V	12	3.019	0.307	2	6690	1335.35	668.176	27081	25081	1	17/22	-263.77	0.307	1001.4	10
42598	TBB3_HUMAN	K.EVDEQMLAIQSK.N	12	3.016	0.157	2	5955	1392.41	696.711	22244	22325	1	15/22	1241.11	0.157	677.3	3
42598	TBB3_HUMAN	R.IMNTFSVVPSPK.V	12	2.758	0.202	2	7571	1319.41	660.206	45432	28385	1	17/22	-225.57	0.202	676.8	10
42598	TBB3_HUMAN	R.ALTVPELTQQMFDAK.N	15	2.636	0.108	2	11291	1693.68	847.342	7626	42337	1	15/28	1069.6	0.108	374.7	3
42598	TBB3_HUMAN	R.IM*NTFSVVPSPK.V	12	2.559	0.185	2	7031	1336.72	668.863	33420	26361	1	15/22	763.74	0.185	607.2	10
42598	TBB4A_HUMAN	R.INVYYNEATGGNYVPR.A	16	5.115	0.451	2	7193	1831.46	916.231	20863	26969	1	25/30	860.11	0.451	2546.1	0
42598	TBB4A_HUMAN	R.INVYYNEATGGNYVPR.A	16	5.082	0.429	2	7099	1830.52	915.764	35353	26617	1	23/30	348.72	0.429	2282.7	0
42598	TBB4A_HUMAN	R.INVYYNEATGGNYVPR.A	16	5.042	0.528	2	7192	1829.72	915.362	11687	26965	1	26/30	-90.5	0.528	2816	0
42598	TBB4A_HUMAN	R.AVLVDLEPGTM*DSVR.S	15	4.774	0.422	2	7398	1617.61	809.308	31087	27737	1	22/28	-127.38	0.422	896.3	3
42598	TBB4A_HUMAN	R.AVLVDLEPGTMDSVR.S	15	4.606	0.359	2	8633	1602.27	801.637	47030	32369	1	22/28	279.1	0.359	1124.3	3
42598	TBB4A_HUMAN	R.AVLVDLEPGTM*DSVR.S	15	4.488	0.428	2	7498	1618.3	809.656	5431	28113	1	23/28	302.11	0.428	1132.1	3
42598	TBB4A_HUMAN	R.AVLVDLEPGTM*DSVR.S	15	4.386	0.437	2	7594	1618.41	809.709	35525	28473	1	22/28	367.6	0.437	984.6	3
42598	TBB4A_HUMAN	R.AVLVDLEPGTMDSVR.S	15	4.305	0.342	2	9114	1602.29	801.648	8246	34173	1	22/28	292.21	0.342	1079	3
42598	TBB4A_HUMAN	R.AVLVDLEPGTM*DSVR.S	15	4.191	0.367	2	7401	1619.23	810.121	2379	27749	1	23/28	876.99	0.367	1075.5	3
42598	TBB4A_HUMAN	R.AVLVDLEPGTM*DSVR.S	15	4.188	0.387	2	7690	1618.23	809.619	20878	28833	1	23/28	256.53	0.387	1075.7	3
42598	TBB4A_HUMAN	-.M*REIVHLQAGQCGNQIGAK.F	19	4.181	0.308	3	4128	2140.69	714.236	29194	15478	1	23/72	289.44	0.308	401.4	1
42598	TBB4A_HUMAN	R.AVLVDLEPGTMDSVR.S	15	3.766	0.342	2	8728	1602.22	801.615	40244	32725	1	20/28	251.44	0.342	789.8	3
42598	TBB4A_HUMAN	R.AVLVDLEPGTMDSVR.S	15	3.742	0.334	2	9210	1602.31	801.657	43917	34533	1	18/28	303.64	0.334	641.2	3
42598	TBB4A_HUMAN	R.AVLVDLEPGTMDSVR.S	15	3.631	0.354	2	8962	1602.19	801.598	44122	33601	1	20/28	229.87	0.354	796.8	3
42598	TBB4A_HUMAN	R.AVLVDLEPGTMDSVR.S	15	3.394	0.25	2	8440	1602.47	801.737	21802	31645	1	17/28	403.32	0.25	724.5	3
42598	TBB4A_HUMAN	R.AVLVDLEPGTMDSVR.S	15	3.269	0.366	2	9021	1600.3	800.653	2588	33825	1	21/28	-950.42	0.366	853.2	3
42598	TBB4A_HUMAN	R.AVLVDLEPGTM*DSVR.S	15	3.158	0.316	2	6855	1618.29	809.65	46701	25701	1	16/28	295.47	0.316	508.7	3
42598	TBB4A_HUMAN	R.AVLVDLEPGTM*DSVR.S	15	3.124	0.238	3	7641	1618.62	540.211	6616	28650	1	26/56	496.81	0.238	1134.7	3
42598	TBB4A_HUMAN	R.AVLVDLEPGTMDSVR.S	15	3.088	0.214	3	9123	1603.31	535.109	4803	34206	1	29/56	932.35	0.214	1242.2	3
42598	TBB4A_HUMAN	R.AVLVDLEPGTMDSVR.S	15	3.074	0.167	2	8540	1602.1	801.556	1866	32021	1	14/28	177.44	0.167	543.4	3
42598	TBB4A_HUMAN	R.YLTVAAVFR.G	9	3.065	0.261	2	9802	1039.87	520.438	28278	36753	1	15/16	265.65	0.261	764.4	8
42598	TBB4A_HUMAN	K.EVDEQMLSVQSK.N	12	2.953	0.174	2	5024	1393.37	697.19	33916	18837	1	14/22	506.84	0.174	505.3	0
42598	TBB4A_HUMAN	R.YLTVAAVFR.G	9	2.92	0.275	2	9704	1039.93	520.469	20929	36385	1	15/16	324.94	0.275	756	8
42598	TBB4A_HUMAN	R.INVYYNEATGGNYVPR.A	16	1.845	0.206	2	11765	1829.34	915.173	32820	44113	1	2014-12-30	-297.03	0.206	436.8	0
42598	TBB4B_HUMAN	R.INVYYNEATGGKYVPR.A	16	4.723	0.535	2	6248	1843.75	922.378	41743	23425	1	22/30	-100.67	0.535	1970.1	0
42598	TBB4B_HUMAN	R.INVYYNEATGGK.Y	12	3.725	0.328	2	4745	1328.41	664.708	15529	17789	1	19/22	-179.39	0.328	1291.7	0
42598	TBB4B_HUMAN	R.INVYYNEATGGK.Y	12	3.397	0.327	2	4746	1330.13	665.567	41451	17793	1	19/22	1113.48	0.327	1245.7	0
42598	TBB4B_HUMAN	R.INVYYNEATGGK.Y	12	3.38	0.315	2	4648	1329.23	665.12	24717	17425	1	19/22	440.49	0.315	1282.7	0
42598	TBB4B_HUMAN	R.INVYYNEATGGKYVPR.A	16	3.264	0.281	2	6181	1845.44	923.224	33044	23173	1	18/30	817.67	0.281	990.8	0
42598	TBB4B_HUMAN	R.INVYYNEATGGK.Y	12	2.729	0.105	2	4839	1329.4	665.202	37403	18141	1	16/22	564.15	0.105	658.3	0
42598	TBB5_HUMAN	R.ALTVPELTQQVFDAK.N	15	4.493	0.467	3	11450	1660.59	554.202	18769	42934	1	32/56	419.47	0.467	1618	6
42598	TBB5_HUMAN	R.ISVYYNEATGGKYVPR.A	16	4.386	0.374	2	6189	1817.26	909.135	9830	23205	1	20/30	187.48	0.374	1465.8	5
42598	TBB5_HUMAN	R.ALTVPELTQQVFDAK.N	15	4.166	0.4	2	11514	1660.36	830.683	26421	43173	1	20/28	279.05	0.4	641.7	6
42598	TBB5_HUMAN	R.ALTVPELTQQVFDAK.N	15	4.155	0.368	2	11322	1660.31	830.658	2643	42453	1	20/28	248.9	0.368	645.3	6
42598	TBB5_HUMAN	R.ALTVPELTQQVFDAK.N	15	4.152	0.381	2	11418	1660.43	830.718	1512	42813	1	20/28	321.41	0.381	658.9	6
42598	TBB5_HUMAN	R.ALTVPELTQQVFDAK.N	15	4.101	0.404	3	11354	1660.48	554.165	17109	42574	1	33/56	353.06	0.404	1815.4	6
42598	TBB5_HUMAN	R.ALTVPELTQQVFDAK.N	15	4.055	0.402	3	11545	1660.85	554.289	44636	43290	1	29/56	577.1	0.402	1243.8	6
42598	TBB5_HUMAN	R.ALTVPELTQQVFDAK.N	15	3.858	0.351	2	10855	1661.25	831.128	32335	40701	1	20/28	815.3	0.351	712.4	6
42598	TBB5_HUMAN	R.ALTVPELTQQVFDAK.N	15	3.846	0.408	2	11609	1660.22	830.614	9872	43529	1	20/28	196.09	0.408	645.3	6
42598	TBB5_HUMAN	R.ALTVPELTQQVFDAK.N	15	3.755	0.313	2	10743	1661.34	831.172	22025	40281	1	18/28	868.25	0.313	556.1	6
42598	TBB5_HUMAN	R.ISVYYNEATGGK.Y	12	3.397	0.355	2	4666	1302.02	651.515	10694	17493	1	20/22	296.76	0.355	1502.9	5
42598	TBB5_HUMAN	R.ALTVPELTQQVFDAK.N	15	3.297	0.327	2	11226	1661.31	831.156	32858	42093	1	19/28	849.72	0.327	561.5	6
42598	TBB5_HUMAN	R.ALTVPELTQQVFDAK.N	15	3.131	0.295	2	10758	1659.66	830.332	47637	40337	1	18/28	-143.52	0.295	513.3	6
42598	TBB5_HUMAN	R.ALTVPELTQQVFDAK.N	15	2.906	0.3	2	11219	1659.62	830.313	29658	42065	1	16/28	-166.25	0.3	330	6
42598	TBB5_HUMAN	R.ISVYYNEATGGK.Y	12	2.803	0.378	2	4759	1301.81	651.409	44547	17841	1	16/22	132.64	0.378	789	5
42598	TBB5_HUMAN	R.ALTVPELTQQVFDAK.N	15	2.689	0.262	2	11125	1660.33	830.671	25271	41713	1	16/28	264.49	0.262	414.7	6
42598	TBB5_HUMAN	R.ALTVPELTQQVFDAK.N	15	2.404	0.162	2	10645	1659.89	830.448	34604	39913	1	2014-12-28	-4.45	0.162	239.7	6
42598	TBB6_HUMAN	R.AALVDLEPGTMDSVR.S	15	4.065	0.389	2	8570	1574.37	787.687	3821	32133	1	22/28	367.07	0.389	1180.4	8
42598	TBB6_HUMAN	R.ALTVPELTQQM*FDAR.N	15	3.536	0.445	2	9047	1736.35	868.679	9575	33921	1	19/28	278.26	0.445	692.9	1
42598	TBB6_HUMAN	R.AALVDLEPGTM*DSVR.S	15	3.282	0.318	2	7048	1589.24	795.122	40973	26425	1	14/28	-344.59	0.318	499.6	8
42598	TBB6_HUMAN	R.AALVDLEPGTM*DSVR.S	15	3.247	0.275	2	6953	1589.34	795.171	46495	26069	1	17/28	-282.39	0.275	546.6	8
42598	TBB6_HUMAN	R.ALTVPELTQQM*FDAR.N	15	3.175	0.373	2	8949	1736.44	868.722	7406	33553	1	19/28	327.13	0.373	700.6	1
42598	TBB6_HUMAN	R.AALVDLEPGTM*DSVR.S	15	2.676	0.179	2	6864	1589.2	795.104	32536	25737	1	2014-11-28	-366.85	0.179	266.3	8
42598	TBB6_HUMAN	R.ALTVPELTQQM*FDAR.N	15	2.097	0.247	2	8861	1735.49	868.247	34589	33225	1	13/28	-220.05	0.247	199	1
42598	TCPA_HUMAN	R.SQNVMAAASIANIVK.S	15	3.422	0.285	2	9466	1517.62	759.311	10249	35493	1	21/28	527.48	0.285	1325.9	3
42598	TCPA_HUMAN	R.SQNVM*AAASIANIVK.S	15	3.185	0.268	2	7766	1534.27	767.641	31427	29117	1	20/28	955.02	0.268	715.3	3
42598	TCPA_HUMAN	R.AFHNEAQVNPERK.N	13	2.987	0.277	2	1408	1539.51	770.259	3076	5277	1	17/24	-165.9	0.277	744.9	2
42598	TCPA_HUMAN	R.EQLAIAEFAR.S	10	2.398	0.157	2	8429	1147.93	574.467	36193	31605	1	14/18	275.01	0.157	731.4	2
42598	TCPA_HUMAN	R.YPVNSVNILK.A	10	2.12	0.12	2	7016	1146.38	573.695	28995	26305	1	2014-10-18	-235.44	0.12	391.5	2
42598	TELO2_HUMAN	R.YLGEMEPPALPR.E	12	2.536	0.344	2	8267	1373.34	687.176	23983	30997	1	14/22	474.47	0.344	604.1	1
42598	TELO2_HUMAN	R.QQEILGVLVPR.L	11	2.106	0.133	2	9877	1253.23	627.121	34730	37033	1	2014-11-20	1192.23	0.133	277.1	1
42598	TFR1_HUMAN	R.SSGLPNIPVQTISR.A	14	2.862	0.18	2	7781	1469.68	735.341	37351	29173	1	17/26	587.77	0.18	591.9	2
42598	TFR1_HUMAN	R.SSGLPNIPVQTISR.A	14	2.855	0.273	2	7874	1469.29	735.148	11077	29521	1	17/26	325.15	0.273	580.9	2
42598	TI23B_HUMAN	R.YLVQDTDEFILPTGANK.T	17	3.028	0.139	2	9949	1924.26	962.635	23177	37305	1	1932-12-01	152.11	0.139	401.9	4
42598	TI23B_HUMAN	R.NVQILNMVTR.Q	10	2.602	0.119	2	8661	1188.34	594.674	7074	32473	1	13/18	576.76	0.119	542.1	2
42598	TIM50_HUMAN	K.IPDEFDNDPILVQQLR.R	16	3.283	0.376	2	10527	1912.56	956.785	31222	39473	1	15/30	304.5	0.376	569.2	0
42598	TIM50_HUMAN	R.RAPDQAAEIGSR.G	12	2.365	0.074	2	1538	1270.17	635.59	47926	5761	1	2014-12-22	-375.21	0.074	203	0
42598	TPC_HUMAN	R.FAAQGEPKVYNTLR.H	14	2.485	0.111	2	5131	1593.15	797.08	11915	19237	1	2014-11-26	-429.79	0.111	195.2	1
42598	TRAP1_HUMAN	R.GVVDSEDIPLNLSR.E	14	3.691	0.324	2	8358	1514.91	757.958	10986	31337	1	20/26	741.84	0.324	949	3
42598	TRIB1_HUMAN	R.GPALLFPATR.G	10	2.391	0.26	2	8013	1042.07	521.537	36652	30045	1	2014-12-18	-514.88	0.26	494.8	0
42598	TXTP_HUMAN	K.FIHDQTSPNPK.Y	11	2.53	0.15	2	1382	1283.85	642.428	18862	5177	1	14/20	163.89	0.15	501.4	1
42598	TXTP_HUMAN	K.TQLQLDER.S	8	2.47	0.131	2	3343	1003.16	502.082	23898	12533	1	13/14	633.77	0.131	801.7	0
42598	VIME_HUMAN	R.SLYASSPGGVYATR.S	14	3.619	0.289	2	5095	1429.17	715.087	22059	19101	1	20/26	318.64	0.289	1245.5	1
42598	VIME_HUMAN	R.VEVERDNLAEDIMR.L	14	2.57	0.114	2	7645	1688.19	844.598	47286	28665	1	13/26	-378.43	0.114	402.8	1
42598	XPO1_HUMAN	K.EFAGEDTSDLFLEER.E	15	4.835	0.46	2	9365	1758.02	879.514	28735	35113	1	21/28	133.43	0.46	1805.7	0
42598	XPO1_HUMAN	R.M*AKPEEVLVVENDQGEVVR.E	19	4.738	0.291	3	6406	2157.03	719.683	270	24018	1	30/72	-23.91	0.291	1427.7	0
42598	XPO1_HUMAN	K.NVDILKDPETVK.Q	12	3.457	0.102	2	5544	1372.28	686.645	2154	20785	1	16/22	1116.86	0.102	802.2	0
42598	XPO1_HUMAN	K.NVDILKDPETVK.Q	12	3.143	0.05	2	5456	1372.57	686.789	8103	20457	1	14/22	1326.31	0.05	601.9	0
42598	XPO1_HUMAN	R.EFMKDTDSINLYK.N	13	2.838	0.306	2	6911	1603.74	802.376	23555	25913	1	2014-12-24	-14.51	0.306	296.6	0
42598	XPO1_HUMAN	K.NVDILKDPETVK.Q	12	2.52	0.299	2	5501	1369.26	685.132	31353	20625	1	14/22	-1090.78	0.299	546.1	0
42598	XPO1_HUMAN	K.LISGWVSR.S	8	2.498	0.073	2	6036	917.594	459.301	15603	22629	1	2014-12-14	80.35	0.073	452.6	0
42598	XPO1_HUMAN	R.VDTILEFSQNM*NTK.Y	14	2.324	0.127	2	7588	1656.27	828.637	25242	28449	1	2014-12-26	284.7	0.127	208.5	7
42598	YF016_HUMAN	K.LSGPPLQLQQTPPLQLRWDRDEGPPPAK.L	28	3.455	0.113	3	10153	3133.63	1045.21	9322	38070	1	22/108	-334.17	0.113	118.6	0
42599	ACTA_HUMAN	K.SYELPDGQVITIGNER.F	16	3.914	0.416	2	9584	1791.44	896.226	31099	35937	1	22/30	308.59	0.416	1133.9	14
42599	ACTA_HUMAN	K.SYELPDGQVITIGNER.F	16	3.336	0.372	2	9600	1789.72	895.365	11499	35997	1	18/30	-653.03	0.372	867.5	14
42599	ACTB_HUMAN	R.VAPEEHPVLLTEAPLNPK.A	18	3.94	0.143	3	7575	1955.04	652.351	35398	28402	1	24/68	498.37	0.143	445.7	10
42599	ACTB_HUMAN	R.VAPEEHPVLLTEAPLNPK.A	18	3.359	0.083	3	7678	1954.96	652.324	43672	28790	1	24/68	457.52	0.083	488.8	10
42599	ACTB_HUMAN	R.VAPEEHPVLLTEAPLNPK.A	18	2.917	0.242	2	7556	1954.88	977.941	39256	28329	1	14/34	415.08	0.242	319.2	10
42599	AFAD_HUMAN	K.GILVFQLKR.R	9	2.243	0.148	2	1366	1075.49	538.249	30843	5117	1	2014-12-16	1683.73	0.148	282	5
42599	ARNT_HUMAN	R.GSNFAPETGQTAGQFQTR.T	18	2.758	0.318	2	5138	1896.25	948.63	36635	19261	1	16/34	-332.61	0.318	619.2	1
42599	ARNT_HUMAN	R.SGFSAQQVATQATAK.T	15	2.517	0.289	2	5092	1495.17	748.087	25141	19089	1	14/28	275.08	0.289	280.3	1
42599	ARNT_HUMAN	R.GSNFAPETGQTAGQFQTR.T	18	2.491	0.165	2	5109	1898.25	949.629	20843	19153	1	14/34	720.46	0.165	428.6	1
42599	ATF1_HUMAN	R.TTPSATSLPQTVVM*TSPVTLTSQTTK.T	26	6.369	0.578	3	8858	2694.67	898.895	18225	33214	1	35/100	474.79	0.578	990.2	1
42599	ATF1_HUMAN	R.TTPSATSLPQTVVMTSPVTLTSQTTK.T	26	6.101	0.53	3	10040	2678.35	893.454	44150	37646	1	40/100	354.82	0.53	1751	1
42599	ATF1_HUMAN	R.TTPSATSLPQTVVMTSPVTLTSQTTK.T	26	6.082	0.495	3	9945	2678.08	893.365	47265	37290	1	38/100	255.24	0.495	1522.6	1
42599	ATF1_HUMAN	R.TTPSATSLPQTVVM*TSPVTLTSQTTK.T	26	5.987	0.577	3	8870	2692.17	898.06	3243	33258	1	37/100	-455.09	0.577	1091.8	1
42599	ATF1_HUMAN	R.TTPSATSLPQTVVMTSPVTLTSQTTK.T	26	5.984	0.532	3	9853	2678.34	893.452	17153	36946	1	39/100	352.77	0.532	1641.2	1
42599	ATF1_HUMAN	R.TTPSATSLPQTVVM*TSPVTLTSQTTK.T	26	5.735	0.547	3	8970	2693.97	898.663	804	33634	1	36/100	216.04	0.547	1105.5	1
42599	ATF1_HUMAN	R.TTPSATSLPQTVVM*TSPVTLTSQTTK.T	26	5.725	0.517	3	8760	2694.34	898.785	31554	32846	1	32/100	352.35	0.517	776.9	1
42599	ATF1_HUMAN	R.VAVLENQNKTLIEELK.T	16	4.603	0.347	2	8356	1840.54	920.773	38900	31329	1	21/30	-270.63	0.347	1976.2	9
42599	ATF1_HUMAN	R.VAVLENQNKTLIEELK.T	16	4.597	0.28	2	8358	1842.61	921.808	30100	31337	1	20/30	852.85	0.28	1345.1	9
42599	ATF1_HUMAN	R.TTPSATSLPQTVVMTSPVTLTSQTTK.T	26	4.297	0.38	3	10456	2678.67	893.561	33700	39206	1	27/100	474.84	0.38	565.1	1
42599	ATF1_HUMAN	R.KILKDLSSEDTR.G	12	3.857	0.322	2	2826	1405.3	703.155	20699	10593	1	20/22	379.34	0.322	1449.2	2
42599	ATF1_HUMAN	K.ILKDLSSEDTR.G	11	3.645	0.294	2	2889	1276.97	638.989	23857	10829	1	18/20	231.52	0.294	1569.2	2
42599	ATF1_HUMAN	R.KILKDLSSEDTR.G	12	3.611	0.344	2	3033	1405.29	703.147	46759	11369	1	18/22	368.47	0.344	817.5	2
42599	ATF1_HUMAN	K.ILKDLSSEDTRGR.K	13	3.583	0.166	2	2391	1490.36	745.685	45977	8961	1	19/24	379.15	0.166	1159.7	2
42599	ATF1_HUMAN	R.KILKDLSSEDTR.G	12	3.54	0.351	3	2778	1405.51	469.175	10829	10414	1	21/44	526.66	0.351	604.1	2
42599	ATF1_HUMAN	R.VAVLENQNKTLIEELK.T	16	3.425	0.359	3	8442	1841.77	614.593	44812	31654	1	27/60	395.2	0.359	739	9
42599	ATF1_HUMAN	R.KILKDLSSEDTR.G	12	3.415	0.345	3	2967	1405.29	469.103	35204	11122	1	22/44	373.9	0.345	661.3	2
42599	ATF1_HUMAN	K.ILKDLSSEDTR.G	11	3.39	0.212	2	2798	1277.29	639.148	10751	10489	1	17/20	481.56	0.212	1341.9	2
42599	ATF1_HUMAN	R.KILKDLSSEDTR.G	12	3.385	0.244	2	2940	1405.17	703.091	35233	11021	1	18/22	288.45	0.244	1198	2
42599	ATF1_HUMAN	K.TLKDLYSNKSV.-	11	3.24	0.295	2	4853	1267.95	634.478	21903	18193	1	16/20	203.99	0.295	1123.1	1
42599	ATF1_HUMAN	R.KILKDLSSEDTR.G	12	3.143	0.335	3	2873	1405.78	469.264	21095	10770	1	21/44	716.77	0.335	605.9	2
42599	ATF1_HUMAN	R.VAVLENQNKTLIEELK.T	16	3.099	0.318	3	8343	1841.2	614.405	32269	31282	1	21/60	88.97	0.318	376	9
42599	ATF1_HUMAN	R.KILKDLSSEDTR.G	12	2.6	0.23	2	2724	1404.05	702.529	12615	10209	1	14/22	-511.27	0.23	563.6	2
42599	ATF1_HUMAN	K.TDDPQLKR.E	8	2.555	0.264	2	874	972.738	486.873	3260	3273	1	2014-12-14	233.64	0.264	564.5	1
42599	ATF1_HUMAN	R.VAVLENQNK.T	9	2.33	0.177	2	1962	1014.84	507.925	29359	7353	1	13/16	280.69	0.177	805	9
42599	ATF1_HUMAN	K.DLSSEDTR.G	8	2.323	0.123	1	978	922.65	922.65	35697	3660	1	2014-11-14	258.83	0.123	271	2
42599	ATF1_HUMAN	R.VAVLENQNK.T	9	2.305	0.165	2	1859	1014.52	507.763	4813	6965	1	2014-12-16	-39.42	0.165	601.9	9
42599	ATF1_HUMAN	K.DLSSEDTR.G	8	2.048	0.058	2	1001	922.932	461.97	18689	3749	1	2014-11-14	564.94	0.058	409.7	2
42599	ATF1_HUMAN	K.DLYSNKSV.-	8	1.769	0.144	2	3221	926.699	463.853	37026	12073	1	2014-09-14	1335.76	0.144	387.9	1
42599	ATF2_HUMAN	K.FGPARNDSVIVADQTPTPTR.F	20	3.869	0.167	3	5510	2142.22	714.745	34656	20658	1	28/76	58.97	0.167	1073.6	8
42599	ATF3_HUMAN	R.NLFIQQIKEGTLQS.-	14	2.775	0.34	2	9364	1617.39	809.2	22793	35109	1	13/26	-918.39	0.34	363.2	1
42599	CCD86_HUMAN	R.DTLALLQKQPPQQPAAK.I	17	2.31	0.102	2	10702	1847.22	924.112	12188	40129	1	14/32	96.65	0.102	484.9	1
42599	CDK12_HUMAN	R.QRSVSPYSR.R	9	2.598	0.11	2	1508	1079.68	540.343	20829	5649	1	2014-12-16	111.2	0.11	332.1	1
42599	CDX2_HUMAN	K.LQQQQQQQPPQPPPPPPQPPQPQPGPLR.S	28	4.213	0.282	3	5749	3130.28	1044.1	30493	21554	1	28/108	524.97	0.282	430.6	1
42599	CE024_HUMAN	R.AVHGVEETSSEVKPPNE.-	17	3.886	0.184	3	3340	1809.73	603.916	14062	12522	1	23/64	480.24	0.184	492.2	0
42599	CE024_HUMAN	R.AVHGVEETSSEVKPPNE.-	17	3.852	0.349	2	3334	1809.53	905.271	37034	12497	1	22/32	369.23	0.349	1565.2	0
42599	CE024_HUMAN	R.AADQFDIYSSQQSK.Y	14	3.322	0.378	2	5640	1588.93	794.969	2636	21145	1	17/26	757.25	0.378	978.3	1
42599	CE024_HUMAN	R.AADQFDIYSSQQSK.Y	14	2.936	0.19	2	5543	1589.37	795.187	33673	20781	1	16/26	1031.5	0.19	758.9	1
42599	CEBPB_HUMAN	K.VLELTAENERLQK.K	13	2.262	0.132	2	5299	1543.56	772.285	7197	19865	1	14/24	462.57	0.132	518	0
42599	CHD7_HUMAN	K.SDDYLPSIEQQPQQK.K	15	2.329	0.244	2	6451	1775.94	888.475	37724	24185	1	2014-12-28	55.78	0.244	260.9	0
42599	COEA1_HUMAN	K.TNQLNLQNTATK.A	12	3.273	0.265	2	3211	1346.19	673.599	31604	12037	1	16/22	359.97	0.265	523.9	1
42599	CREB1_HUMAN	R.LFSGTQISTIAESEDSQESVDSVTDSQK.R	28	7.698	0.619	3	8969	2988.69	996.901	27173	33630	1	44/108	103.46	0.619	2706	5
42599	CREB1_HUMAN	R.LFSGTQISTIAESEDSQESVDSVTDSQK.R	28	7.43	0.54	3	9062	2989.5	997.17	38314	33978	1	36/108	373.43	0.54	1740.1	5
42599	CREB1_HUMAN	R.LFSGTQISTIAESEDSQESVDSVTDSQK.R	28	7.392	0.538	3	11786	2989.5	997.173	44510	44194	1	39/108	375.88	0.538	2178.1	5
42599	CREB1_HUMAN	R.LFSGTQISTIAESEDSQESVDSVTDSQK.R	28	6.774	0.605	3	8631	2989.46	997.158	36554	32362	1	42/108	361.05	0.605	2403.2	5
42599	CREB1_HUMAN	R.LFSGTQISTIAESEDSQESVDSVTDSQK.R	28	6.654	0.563	3	8532	2988.3	996.771	14005	31990	1	39/108	-26.93	0.563	2000.1	5
42599	CREB1_HUMAN	R.LFSGTQISTIAESEDSQESVDSVTDSQK.R	28	6.269	0.582	3	9170	2989.22	997.08	7001	34382	1	33/108	282.38	0.582	1275.3	5
42599	CREB1_HUMAN	R.TAPTSTIAPGVVM*ASSPALPTQPAEEAAR.K	29	6.225	0.297	3	7834	2839.41	947.14	1786	29374	1	38/112	694.48	0.297	1231.3	3
42599	CREB1_HUMAN	R.LFSGTQISTIAESEDSQESVDSVTDSQK.R	28	5.978	0.487	3	9366	2989.97	997.329	299	35118	1	37/108	533.1	0.487	1759.9	5
42599	CREB1_HUMAN	R.TAPTSTIAPGVVM*ASSPALPTQPAEEAAR.K	29	5.899	0.4	3	7526	2836.77	946.262	19735	28218	1	34/112	-233.49	0.4	1004.3	3
42599	CREB1_HUMAN	R.TAPTSTIAPGVVMASSPALPTQPAEEAAR.K	29	5.892	0.392	3	9194	2823.22	941.746	2161	34474	1	36/112	631.84	0.392	915.8	3
42599	CREB1_HUMAN	R.TAPTSTIAPGVVM*ASSPALPTQPAEEAAR.K	29	5.852	0.396	3	7625	2838.5	946.838	47284	28590	1	38/112	375.43	0.396	1236.2	3
42599	CREB1_HUMAN	R.TAPTSTIAPGVVMASSPALPTQPAEEAAR.K	29	5.849	0.345	3	9082	2823.34	941.783	31885	34054	1	36/112	671.69	0.345	1048.1	3
42599	CREB1_HUMAN	R.TAPTSTIAPGVVM*ASSPALPTQPAEEAAR.K	29	5.815	0.373	3	7738	2837.13	946.383	23027	29014	1	39/112	-105.85	0.373	1321.2	3
42599	CREB1_HUMAN	R.TAPTSTIAPGVVMASSPALPTQPAEEAAR.K	29	5.814	0.438	3	8887	2821.45	941.154	8061	33322	1	40/112	2.72	0.438	1392.9	3
42599	CREB1_HUMAN	R.TAPTSTIAPGVVMASSPALPTQPAEEAAR.K	29	5.569	0.424	3	8985	2821.09	941.035	3502	33690	1	40/112	-123.97	0.424	1314.9	3
42599	CREB1_HUMAN	R.TAPTSTIAPGVVM*ASSPALPTQPAEEAAR.K	29	5.486	0.452	3	8166	2837.59	946.534	31396	30618	1	35/112	53.55	0.452	951.2	3
42599	CREB1_HUMAN	R.TAPTSTIAPGVVMASSPALPTQPAEEAAR.K	29	5.373	0.436	3	9097	2820.7	940.905	35155	34110	1	41/112	-261.94	0.436	1334.9	3
42599	CREB1_HUMAN	R.KILNDLSSDAPGVPR.I	15	5.35	0.422	2	6106	1582.4	791.705	23262	22893	1	25/28	343.82	0.422	2478	7
42599	CREB1_HUMAN	R.TAPTSTIAPGVVM*ASSPALPTQPAEEAAR.K	29	5.189	0.366	3	7974	2837.79	946.601	34899	29898	1	38/112	125.05	0.366	1176.9	3
42599	CREB1_HUMAN	R.LFSGTQISTIAESEDSQESVDSVTDSQK.R	28	5.179	0.433	3	9576	2989.41	997.141	47334	35906	1	27/108	344.14	0.433	784	5
42599	CREB1_HUMAN	R.KILNDLSSDAPGVPR.I	15	5.116	0.431	2	5815	1582.55	791.779	12739	21801	1	24/28	437.35	0.431	1965.2	7
42599	CREB1_HUMAN	R.KILNDLSSDAPGVPRIEEEK.S	20	5.08	0.402	3	7209	2210.97	737.661	19928	27030	1	34/76	363.14	0.402	984.4	7
42599	CREB1_HUMAN	R.LFSGTQISTIAESEDSQESVDSVTDSQK.R	28	5.076	0.486	3	8371	2989.43	997.148	22150	31386	1	35/108	351.12	0.486	1708.8	5
42599	CREB1_HUMAN	R.KILNDLSSDAPGVPR.I	15	5.066	0.467	2	6202	1582.3	791.656	37694	23253	1	22/28	281.47	0.467	1969	7
42599	CREB1_HUMAN	R.TAPTSTIAPGVVM*ASSPALPTQPAEEAAR.K	29	5.061	0.388	3	8272	2838.16	946.724	8040	31018	1	37/112	254.24	0.388	1347.7	3
42599	CREB1_HUMAN	R.LFSGTQISTIAESEDSQESVDSVTDSQKR.R	29	5.015	0.457	3	11770	3144.7	1048.91	46478	44134	1	37/112	71.07	0.457	1234.4	5
42599	CREB1_HUMAN	R.LFSGTQISTIAESEDSQESVDSVTDSQK.R	28	5.006	0.321	3	9678	2989.67	997.227	1372	36290	1	28/108	430.04	0.321	851.9	5
42599	CREB1_HUMAN	R.TAPTSTIAPGVVMASSPALPTQPAEEAAR.K	29	5	0.298	3	9558	2822.07	941.362	6898	35838	1	32/112	223.5	0.298	939.4	3
42599	CREB1_HUMAN	R.KILNDLSSDAPGVPRIEEEK.S	20	4.969	0.344	3	7418	2212.04	738.019	26830	27814	1	33/76	849.36	0.344	1288.7	7
42599	CREB1_HUMAN	R.LFSGTQISTIAESEDSQESVDSVTDSQKRR.E	30	4.93	0.376	4	7805	3301.43	826.113	16810	29267	1	46/174	257.23	0.376	850.2	5
42599	CREB1_HUMAN	K.ILNDLSSDAPGVPRIEEEK.S	19	4.869	0.471	2	7592	2082.37	1041.69	19875	28465	1	21/36	142.14	0.471	932.9	7
42599	CREB1_HUMAN	R.TAPTSTIAPGVVMASSPALPTQPAEEAAR.K	29	4.857	0.43	4	9080	2822.88	706.476	8408	34047	1	47/168	511.19	0.43	1566	3
42599	CREB1_HUMAN	R.LFSGTQISTIAESEDSQESVDSVTDSQK.R	28	4.788	0.477	3	9268	2987.8	996.606	28644	34750	1	30/108	-192.98	0.477	751.2	5
42599	CREB1_HUMAN	K.ILNDLSSDAPGVPR.I	14	4.763	0.386	2	6260	1454.64	727.821	27936	23469	1	22/26	598.98	0.386	1687	7
42599	CREB1_HUMAN	R.LFSGTQISTIAESEDSQESVDSVTDSQK.R	28	4.732	0.393	3	8879	2988.1	996.704	42732	33294	1	29/108	-94.69	0.393	830.3	5
42599	CREB1_HUMAN	K.ILNDLSSDAPGVPR.I	14	4.711	0.436	2	6650	1454.32	727.664	4312	24933	1	23/26	382.42	0.436	2084.4	7
42599	CREB1_HUMAN	R.TAPTSTIAPGVVM*ASSPALPTQPAEEAAR.K	29	4.703	0.307	3	8906	2838.01	946.675	7630	33394	1	31/112	202.49	0.307	772.9	3
42599	CREB1_HUMAN	R.TAPTSTIAPGVVM*ASSPALPTQPAEEAAR.K	29	4.686	0.454	3	8720	2836.31	946.11	44531	32698	1	34/112	-394.82	0.454	1018.3	3
42599	CREB1_HUMAN	R.KILNDLSSDAPGVPR.I	15	4.685	0.451	2	5912	1582.24	791.623	2187	22165	1	24/28	240.26	0.451	2217.7	7
42599	CREB1_HUMAN	R.LFSGTQISTIAESEDSQESVDSVTDSQK.R	28	4.664	0.386	3	10391	2989.2	997.07	16161	38962	1	28/108	272.82	0.386	925.9	5
42599	CREB1_HUMAN	R.LFSGTQISTIAESEDSQESVDSVTDSQK.R	28	4.661	0.412	3	9462	2990.12	997.378	41252	35478	1	29/108	582	0.412	935.7	5
42599	CREB1_HUMAN	R.TAPTSTIAPGVVM*ASSPALPTQPAEEAAR.K	29	4.618	0.261	3	8354	2838.2	946.74	17452	31322	1	34/112	271.15	0.261	1015.8	3
42599	CREB1_HUMAN	R.LFSGTQISTIAESEDSQESVDSVTDSQKR.R	29	4.594	0.468	3	8153	3144.7	1048.91	1937	30570	1	39/112	70.49	0.468	1451.8	5
42599	CREB1_HUMAN	R.KILNDLSSDAPGVPRIEEEK.S	20	4.594	0.418	3	7320	2211.05	737.688	6163	27446	1	32/76	400.25	0.418	741.5	7
42599	CREB1_HUMAN	K.ILNDLSSDAPGVPR.I	14	4.593	0.442	2	6361	1455.47	728.24	20653	23849	1	22/26	1174.75	0.442	1594	7
42599	CREB1_HUMAN	R.KILNDLSSDAPGVPR.I	15	4.58	0.367	2	6586	1582.33	791.667	29497	24693	1	23/28	295.97	0.367	1856	7
42599	CREB1_HUMAN	R.TAPTSTIAPGVVM*ASSPALPTQPAEEAAR.K	29	4.577	0.376	3	8455	2837.69	946.567	4898	31702	1	32/112	88.14	0.376	873.1	3
42599	CREB1_HUMAN	R.KILNDLSSDAPGVPR.I	15	4.519	0.397	2	6489	1582.3	791.651	43569	24329	1	23/28	275.44	0.397	2216.4	7
42599	CREB1_HUMAN	R.TAPTSTIAPGVVM*ASSPALPTQPAEEAARK.R	30	4.472	0.302	4	7285	2966.15	742.293	44747	27315	1	50/174	209.44	0.302	1536.9	3
42599	CREB1_HUMAN	R.KILNDLSSDAPGVPRIEEEK.S	20	4.436	0.325	3	7416	2209.19	737.067	21531	27806	1	33/76	-443.79	0.325	1253.6	7
42599	CREB1_HUMAN	R.LFSGTQISTIAESEDSQESVDSVTDSQKRR.E	30	4.419	0.276	4	8377	3301.76	826.196	8947	31411	1	42/174	357.53	0.276	1034.4	5
42599	CREB1_HUMAN	R.TAPTSTIAPGVVMASSPALPTQPAEEAAR.K	29	4.407	0.136	3	9418	2823.13	941.716	19398	35314	1	34/112	600.55	0.136	851.9	3
42599	CREB1_HUMAN	R.LFSGTQISTIAESEDSQESVDSVTDSQKR.R	29	4.401	0.421	3	8549	3144.76	1048.92	4296	32054	1	37/112	88.66	0.421	1084.7	5
42599	CREB1_HUMAN	K.ILNDLSSDAPGVPR.I	14	4.355	0.414	2	6458	1454.09	727.549	43668	24213	1	21/26	224.9	0.414	1806.5	7
42599	CREB1_HUMAN	R.LFSGTQISTIAESEDSQESVDSVTDSQKRR.E	30	4.336	0.345	4	11753	3301.18	826.052	3706	44071	1	44/174	182.3	0.345	708.5	5
42599	CREB1_HUMAN	R.TAPTSTIAPGVVMASSPALPTQPAEEAAR.K	29	4.331	0.275	3	9983	2823.21	941.741	37038	37434	1	29/112	626.64	0.275	572.3	3
42599	CREB1_HUMAN	R.TAPTSTIAPGVVM*ASSPALPTQPAEEAAR.K	29	4.33	0.281	3	8560	2838.27	946.761	24119	32098	1	27/112	293.86	0.281	550.6	3
42599	CREB1_HUMAN	K.ILNDLSSDAPGVPR.I	14	4.31	0.345	3	6649	1454.88	485.632	13770	24930	1	30/52	768.58	0.345	1329.5	7
42599	CREB1_HUMAN	K.ILNDLSSDAPGVPR.I	14	4.293	0.405	2	6359	1453.65	727.327	33364	23841	1	22/26	-81.42	0.405	1636.1	7
42599	CREB1_HUMAN	R.LFSGTQISTIAESEDSQESVDSVTDSQKRR.E	30	4.285	0.158	4	8280	3302.28	826.325	28787	31047	1	40/174	513.83	0.158	535.2	5
42599	CREB1_HUMAN	K.ILNDLSSDAPGVPRIEEEK.S	19	4.24	0.349	3	7578	2082.82	694.946	18514	28414	1	29/72	360.62	0.349	742	7
42599	CREB1_HUMAN	R.TAPTSTIAPGVVMASSPALPTQPAEEAAR.K	29	4.224	0.281	3	9320	2821.84	941.285	11819	34946	1	37/112	141.73	0.281	933.2	3
42599	CREB1_HUMAN	R.LFSGTQISTIAESEDSQESVDSVTDSQKR.R	29	4.223	0.359	3	8650	3144.89	1048.97	3995	32434	1	37/112	129.42	0.359	1257.6	5
42599	CREB1_HUMAN	R.LFSGTQISTIAESEDSQESVDSVTDSQKRR.E	30	4.188	0.365	3	7942	3301.58	1101.2	5087	29778	1	28/116	303.15	0.365	584	5
42599	CREB1_HUMAN	R.KILNDLSSDAPGVPR.I	15	4.153	0.146	3	6266	1582.63	528.215	39423	23494	1	27/56	488.23	0.146	1232.4	7
42599	CREB1_HUMAN	R.KILNDLSSDAPGVPR.I	15	4.124	0.185	3	6170	1582.74	528.252	22594	23134	1	28/56	557.1	0.185	1298.9	7
42599	CREB1_HUMAN	R.LFSGTQISTIAESEDSQESVDSVTDSQK.R	28	4.088	0.363	3	9878	2990.07	997.362	8363	37038	1	20/108	566.07	0.363	393.5	5
42599	CREB1_HUMAN	R.TAPTSTIAPGVVMASSPALPTQPAEEAARK.R	30	4.008	0.415	3	8552	2949.78	983.931	33483	32066	1	25/116	82.6	0.415	293.8	3
42599	CREB1_HUMAN	R.KILNDLSSDAPGVPR.I	15	4.004	0.164	3	6074	1582.64	528.217	21087	22774	1	28/56	491.82	0.164	1278.9	7
42599	CREB1_HUMAN	R.TAPTSTIAPGVVMASSPALPTQPAEEAAR.K	29	4.004	0.297	3	9467	2820.31	940.776	26859	35498	1	29/112	-399.52	0.297	734	3
42599	CREB1_HUMAN	R.KILNDLSSDAPGVPR.I	15	4.002	0.401	2	6009	1582.2	791.604	39495	22529	1	20/28	216.02	0.401	1586.2	7
42599	CREB1_HUMAN	K.ILNDLSSDAPGVPR.I	14	3.991	0.209	3	6748	1455.63	485.881	43214	25302	1	22/52	1282.66	0.209	797.1	7
42599	CREB1_HUMAN	R.LFSGTQISTIAESEDSQESVDSVTDSQKRR.E	30	3.986	0.218	3	8423	3302.03	1101.35	38218	31582	1	29/116	439.96	0.218	591.9	5
42599	CREB1_HUMAN	R.TAPTSTIAPGVVM*ASSPALPTQPAEEAAR.K	29	3.979	0.297	3	7205	2838.48	946.833	27654	27014	1	26/112	369.88	0.297	442	3
42599	CREB1_HUMAN	R.LFSGTQISTIAESEDSQESVDSVTDSQK.R	28	3.976	0.411	3	11145	2989.44	997.151	35185	41790	1	27/108	354.19	0.411	818.4	5
42599	CREB1_HUMAN	R.TAPTSTIAPGVVMASSPALPTQPAEEAAR.K	29	3.968	0.231	3	10070	2822.86	941.624	9746	37758	1	29/112	502.17	0.231	603.5	3
42599	CREB1_HUMAN	K.ILNDLSSDAPGVPR.I	14	3.948	0.283	2	7551	1453.72	727.365	33115	28313	1	20/26	-28.1	0.283	1730	7
42599	CREB1_HUMAN	R.LFSGTQISTIAESEDSQESVDSVTDSQKRR.E	30	3.946	0.361	3	12022	3301.04	1101.02	31677	45078	1	28/116	137.61	0.361	503.3	5
42599	CREB1_HUMAN	R.TAPTSTIAPGVVM*ASSPALPTQPAEEAAR.K	29	3.941	0.183	3	9733	2838.08	946.699	3173	36494	1	28/112	228.69	0.183	598	3
42599	CREB1_HUMAN	R.LFSGTQISTIAESEDSQESVDSVTDSQKRR.E	30	3.926	0.273	3	7847	3300.19	1100.73	33243	29422	1	30/116	-119.36	0.273	649.2	5
42599	CREB1_HUMAN	R.TAPTSTIAPGVVM*ASSPALPTQPAEEAAR.K	29	3.896	0.383	3	7879	2836.01	946.008	1408	29542	1	28/112	-502.59	0.383	470	3
42599	CREB1_HUMAN	R.KILNDLSSDAPGVPR.I	15	3.896	0.259	3	5882	1582.35	528.12	38577	22054	1	26/56	307.77	0.259	782.1	7
42599	CREB1_HUMAN	K.ILNDLSSDAPGVPR.I	14	3.873	0.265	2	7066	1455.15	728.078	29904	26493	1	20/26	951.65	0.265	1617.2	7
42599	CREB1_HUMAN	K.ILNDLSSDAPGVPR.I	14	3.864	0.399	2	6554	1454.57	727.787	14583	24573	1	22/26	551.11	0.399	2260.3	7
42599	CREB1_HUMAN	R.LFSGTQISTIAESEDSQESVDSVTDSQK.R	28	3.863	0.344	3	11246	2989.67	997.227	33707	42170	1	27/108	430.29	0.344	657.2	5
42599	CREB1_HUMAN	R.TAPTSTIAPGVVMASSPALPTQPAEEAAR.K	29	3.841	0.261	3	9662	2822.32	941.443	44024	36230	1	30/112	310.2	0.261	773.8	3
42599	CREB1_HUMAN	R.LFSGTQISTIAESEDSQESVDSVTDSQK.R	28	3.829	0.198	3	9766	2989.99	997.335	3236	36618	1	29/108	538.86	0.198	809.1	5
42599	CREB1_HUMAN	R.KILNDLSSDAPGVPR.I	15	3.81	0.371	2	7771	1582.96	791.985	11856	29137	1	21/28	697.56	0.371	1650.3	7
42599	CREB1_HUMAN	R.TAPTSTIAPGVVMASSPALPTQPAEEAAR.K	29	3.802	0.135	3	8403	2821.34	941.117	10746	31506	1	29/112	-36.48	0.135	699.7	3
42599	CREB1_HUMAN	K.ILNDLSSDAPGVPR.I	14	3.792	0.448	2	6786	1453.55	727.279	8746	25441	1	23/26	-146.83	0.448	1735.5	7
42599	CREB1_HUMAN	R.LFSGTQISTIAESEDSQESVDSVTDSQK.R	28	3.787	0.377	3	10808	2989.8	997.271	7252	40526	1	24/108	474.28	0.377	639.2	5
42599	CREB1_HUMAN	K.ILNDLSSDAPGVPR.I	14	3.782	0.177	3	6556	1454.1	485.373	47573	24582	1	25/52	233.54	0.177	1017.4	7
42599	CREB1_HUMAN	K.ILNDLSSDAPGVPR.I	14	3.775	0.331	2	7162	1454.3	727.654	37078	26853	1	19/26	368.9	0.331	1299.4	7
42599	CREB1_HUMAN	R.KILNDLSSDAPGVPR.I	15	3.753	0.085	3	6568	1582.48	528.165	16262	24626	1	25/56	393.2	0.085	924	7
42599	CREB1_HUMAN	K.ILNDLSSDAPGVPR.I	14	3.752	0.228	2	6974	1455.11	728.06	34187	26149	1	22/26	926.79	0.228	2132.3	7
42599	CREB1_HUMAN	R.TAPTSTIAPGVVMASSPALPTQPAEEAAR.K	29	3.734	0.273	3	8215	2821.78	941.264	594	30802	1	36/112	119.27	0.273	635.2	3
42599	CREB1_HUMAN	R.KILNDLSSDAPGVPR.I	15	3.721	0.231	2	6298	1582.7	791.853	4212	23613	1	22/28	529.95	0.231	1962.3	7
42599	CREB1_HUMAN	R.LFSGTQISTIAESEDSQESVDSVTDSQKRR.E	30	3.684	0.171	3	8734	3302.23	1101.42	41908	32750	1	26/116	500.1	0.171	589.7	5
42599	CREB1_HUMAN	R.KILNDLSSDAPGVPR.I	15	3.678	0.282	3	5976	1582.77	528.26	30567	22406	1	24/56	573.42	0.282	764.8	7
42599	CREB1_HUMAN	K.ILNDLSSDAPGVPRIEEEK.S	19	3.65	0.215	3	7474	2083.63	695.215	24400	28022	1	24/72	748.27	0.215	533.6	7
42599	CREB1_HUMAN	R.TAPTSTIAPGVVMASSPALPTQPAEEAAR.K	29	3.587	0.239	3	10116	2820.43	940.816	1434	37930	1	26/112	-356.95	0.239	525.8	3
42599	CREB1_HUMAN	R.LFSGTQISTIAESEDSQESVDSVTDSQK.R	28	3.576	0.256	3	10164	2989.36	997.126	43531	38110	1	22/108	329.43	0.256	480.7	5
42599	CREB1_HUMAN	R.LFSGTQISTIAESEDSQESVDSVTDSQKRR.E	30	3.531	0.296	3	8110	3301.12	1101.04	34723	30410	1	26/116	161.69	0.296	491.8	5
42599	CREB1_HUMAN	R.LFSGTQISTIAESEDSQESVDSVTDSQKR.R	29	3.53	0.179	3	9004	3145.29	1049.1	32506	33762	1	30/112	256.71	0.179	725.4	5
42599	CREB1_HUMAN	R.LFSGTQISTIAESEDSQESVDSVTDSQKRR.E	30	3.528	0.235	3	8332	3300.33	1100.78	24409	31242	1	28/116	-76.97	0.235	531.9	5
42599	CREB1_HUMAN	R.TAPTSTIAPGVVM*ASSPALPTQPAEEAARK.R	30	3.516	0.34	3	7194	2966.11	989.376	24827	26974	1	34/116	196.75	0.34	527	3
42599	CREB1_HUMAN	R.KILNDLSSDAPGVPR.I	15	3.487	0.193	2	6393	1582.65	791.83	29846	23969	1	25/28	501.4	0.193	2711.4	7
42599	CREB1_HUMAN	R.TAPTSTIAPGVVMASSPALPTQPAEEAAR.K	29	3.466	0.186	3	8116	2821.59	941.203	1832	30430	1	32/112	54.25	0.186	503.2	3
42599	CREB1_HUMAN	R.TAPTSTIAPGVVMASSPALPTQPAEEAAR.K	29	3.451	0.261	3	11159	2821.31	941.107	41646	41842	1	24/112	-47.51	0.261	453.7	3
42599	CREB1_HUMAN	R.KILNDLSSDAPGVPRIEEEK.S	20	3.446	0.247	3	7115	2211.18	737.732	47879	26678	1	27/76	459.98	0.247	464.2	7
42599	CREB1_HUMAN	R.LFSGTQISTIAESEDSQESVDSVTDSQKRR.E	30	3.417	0.182	3	8223	3301.76	1101.26	33726	30834	1	31/116	357.52	0.182	635.9	5
42599	CREB1_HUMAN	K.ILNDLSSDAPGVPR.I	14	3.373	0.357	2	8946	1454.18	727.593	42001	33541	1	19/26	285.27	0.357	1307.4	7
42599	CREB1_HUMAN	R.LFSGTQISTIAESEDSQESVDSVTDSQKR.R	29	3.366	0.226	3	9132	3145.59	1049.2	25051	34242	1	29/112	353.72	0.226	588.7	5
42599	CREB1_HUMAN	R.LFSGTQISTIAESEDSQESVDSVTDSQK.R	28	3.3	0.168	3	10596	2989.29	997.103	39702	39730	1	24/108	306.03	0.168	506.7	5
42599	CREB1_HUMAN	R.KILNDLSSDAPGVPR.I	15	3.299	0.167	2	6712	1583.27	792.139	14629	25165	1	22/28	891.87	0.167	2042.8	7
42599	CREB1_HUMAN	R.LFSGTQISTIAESEDSQESVDSVTDSQK.R	28	3.294	0.25	3	12085	2988.44	996.817	22293	45314	1	23/108	18.54	0.25	560.9	5
42599	CREB1_HUMAN	R.LFSGTQISTIAESEDSQESVDSVTDSQKR.R	29	3.289	0.232	3	8464	3145.76	1049.26	23330	31738	1	30/112	407.99	0.232	622.9	5
42599	CREB1_HUMAN	R.TAPTSTIAPGVVMASSPALPTQPAEEAAR.K	29	3.276	0.181	3	8605	2821.51	941.173	29111	32266	1	30/112	23.35	0.181	577.2	3
42599	CREB1_HUMAN	R.LFSGTQISTIAESEDSQESVDSVTDSQKRR.E	30	3.274	0.105	3	10050	3301.88	1101.3	4857	37682	1	19/116	391.92	0.105	251.8	5
42599	CREB1_HUMAN	R.LFSGTQISTIAESEDSQESVDSVTDSQK.R	28	3.268	0.121	3	11336	2987.85	996.621	33923	42506	1	22/108	-178.15	0.121	272.8	5
42599	CREB1_HUMAN	R.KILNDLSSDAPGVPRIEEEK.S	20	3.246	0.213	3	7596	2210.91	737.643	43426	28482	1	27/76	338.28	0.213	838	7
42599	CREB1_HUMAN	R.KILNDLSSDAPGVPR.I	15	3.179	0.192	3	5792	1581.54	527.853	14246	21718	1	24/56	-199.7	0.192	583.2	7
42599	CREB1_HUMAN	R.KILNDLSSDAPGVPR.I	15	3.151	0.145	2	6809	1583.18	792.095	10336	25529	1	24/28	836.85	0.145	2506.5	7
42599	CREB1_HUMAN	R.KILNDLSSDAPGVPR.I	15	3.148	0.34	2	7639	1583.44	792.225	23025	28641	1	19/28	1001.37	0.34	833.6	7
42599	CREB1_HUMAN	R.KILNDLSSDAPGVPR.I	15	3.144	0.158	3	6678	1582.41	528.142	22274	25038	1	22/56	348.86	0.158	626.1	7
42599	CREB1_HUMAN	R.TAPTSTIAPGVVMASSPALPTQPAEEAARK.R	30	3.114	0.314	3	8426	2950.09	984.034	37625	31594	1	34/116	187.26	0.314	536.2	3
42599	CREB1_HUMAN	R.KILNDLSSDAPGVPR.I	15	3.075	0.183	3	6362	1583.66	528.559	9948	23854	1	24/56	1140.5	0.183	890.9	7
42599	CREB1_HUMAN	R.TAPTSTIAPGVVM*ASSPALPTQPAEEAARK.R	30	3.06	0.303	3	7290	2966.62	989.544	31789	27334	1	31/116	366.3	0.303	486.6	3
42599	CREB1_HUMAN	R.LFSGTQISTIAESEDSQESVDSVTDSQK.R	28	3.048	0.144	3	11338	2990.25	997.422	11279	42514	1	23/108	626.6	0.144	574.3	5
42599	CREB1_HUMAN	R.TAPTSTIAPGVVM*ASSPALPTQPAEEAARKR.E	31	3.023	0.116	3	8236	3121.56	1041.19	18832	30882	1	26/120	-23.91	0.116	350.4	2
42599	CREB1_HUMAN	R.LFSGTQISTIAESEDSQESVDSVTDSQK.R	28	3.015	0.199	3	10276	2989.17	997.062	11896	38530	1	21/108	265.1	0.199	329.2	5
42599	CREB1_HUMAN	K.ILNDLSSDAPGVPR.I	14	2.902	0.11	2	9245	1454.3	727.652	6110	34665	1	14/26	365.88	0.11	453.9	7
42599	CREB1_HUMAN	K.ILNDLSSDAPGVPRIEEEK.S	19	2.745	0.218	2	7499	2080.66	1040.83	35318	28117	1	15/36	-679.73	0.218	495.2	7
42599	CREB1_HUMAN	R.KILNDLSSDAPGVPR.I	15	2.711	0.089	2	7160	1582.35	791.678	14678	26845	1	21/28	308.93	0.089	1775.7	7
42599	CREB1_HUMAN	R.KILNDLSSDAPGVPR.I	15	2.628	0.134	2	7253	1582.61	791.808	22476	27193	1	21/28	474.23	0.134	1906.5	7
42599	CREB1_HUMAN	R.KILNDLSSDAPGVPR.I	15	2.464	0.376	2	6841	1581.06	791.034	2157	25649	1	18/28	-504.5	0.376	558	7
42599	CREB1_HUMAN	R.KILNDLSSDAPGVPR.I	15	2.385	0.257	2	5718	1582.59	791.798	1287	21437	1	14/28	460.65	0.257	268.5	7
42599	CREB1_HUMAN	K.ILNDLSSDAPGVPR.I	14	2.292	0.203	2	6155	1452.52	726.765	16496	23077	1	13/26	-854.68	0.203	353.7	7
42599	CREB1_HUMAN	R.KILNDLSSDAPGVPR.I	15	2.282	0.14	2	8208	1582	791.502	36904	30777	1	13/28	87.31	0.14	380.3	7
42599	CREB1_HUMAN	R.KILNDLSSDAPGVPR.I	15	2.273	0.143	2	7388	1582.01	791.507	7401	27701	1	13/28	92.71	0.143	326.2	7
42599	CREB1_HUMAN	K.ILNDLSSDAPGVPR.I	14	2.242	0.198	2	11367	1454.1	727.552	9557	42621	1	2014-12-26	228.51	0.198	277	7
42599	CREM_HUMAN	K.ILNELSSDVPGVPK.I	14	4.598	0.417	2	8133	1468.62	734.815	33885	30493	1	23/26	556.65	0.417	1935.2	13
42599	CREM_HUMAN	R.APTAALPQGVVM*AASPGSLHSPQQLAEEATR.K	31	4.294	0.435	3	9415	3102.35	1034.79	13351	35302	1	33/120	252.73	0.435	561.3	19
42599	CREM_HUMAN	R.APTAALPQGVVM*AASPGSLHSPQQLAEEATR.K	31	3.889	0.327	3	9314	3102.18	1034.73	2434	34922	1	31/120	198.77	0.327	320.2	19
42599	CREM_HUMAN	R.KILNELSSDVPGVPK.I	15	2.962	0.223	2	7660	1597.6	799.305	34720	28721	1	18/28	1066.53	0.223	858.1	13
42599	CT072_HUMAN	K.NQNIQKPEYSE.-	11	2.319	0.238	2	2379	1350.52	675.765	32264	8917	1	13/20	658.85	0.238	261.1	1
42599	DOCK4_HUMAN	R.ESGVSLIATVTRLM*ER.L	16	2.679	0.166	2	11395	1778.89	889.947	357	42725	1	14/30	528.27	0.166	460.3	7
42599	DPOG1_HUMAN	R.YGPEGEAVPVAIPEER.A	16	2.587	0.129	2	7405	1713.29	857.148	42211	27765	1	15/30	256.52	0.129	437.2	0
42599	DPOLB_HUMAN	R.VSGIGPSAAR.K	10	2.877	0.147	2	2024	914.876	457.941	21832	7585	1	13/18	404.71	0.147	594.8	3
42599	EF1A1_HUMAN	K.IGGIGTVPVGR.V	11	3.658	0.251	2	5353	1025.91	513.459	15510	20069	1	17/20	292.25	0.251	981.5	2
42599	EF1A1_HUMAN	K.IGGIGTVPVGR.V	11	3.487	0.28	2	5256	1025.97	513.489	41179	19705	1	18/20	351.52	0.28	1114.8	2
42599	EF1A1_HUMAN	R.TIEKFEKEAAEM*GK.G	14	3.281	0.337	2	3534	1626.53	813.767	42583	13249	1	16/26	-170.7	0.337	511.9	4
42599	EF1A1_HUMAN	R.TIEKFEKEAAEMGK.G	14	2.957	0.324	2	5885	1611.56	806.286	45466	22065	1	15/26	468.29	0.324	570.1	4
42599	EF1A1_HUMAN	K.KLEDGPKFLK.S	10	2.517	0.086	2	4123	1175.6	588.306	34789	15457	1	13/18	784	0.086	513	1
42599	F5GYE8_HUMAN	R.LNSWNLGLDMKTKMM*EAK.F	18	2.249	0.228	2	3106	2124.86	1062.94	30894	11641	1	1934-12-01	-554.89	0.228	258.2	0
42599	F8WET1_HUMAN	R.SPGAVAPM*SPGLP.-	13	2.504	0.192	2	4607	1196.88	598.945	5364	17273	1	2014-12-24	237.25	0.192	327.7	0
42599	FOXC1_HUMAN	R.AYGPYTPQPQPK.D	12	3.047	0.395	2	3572	1347.1	674.053	41748	13389	1	16/22	315.57	0.395	683.1	0
42599	FOXC1_HUMAN	R.AYGPYTPQPQPK.D	12	2.874	0.282	2	3672	1346.33	673.671	44466	13765	1	14/22	-252.23	0.282	454.5	0
42599	FOXC1_HUMAN	R.GSPQSAAAELSSGLLASAAASSR.A	23	2.146	0.058	2	11094	2089.61	1045.31	14119	41597	1	1944-12-01	265.78	0.058	315.6	0
42599	FOXK1_HUMAN	R.SRVEEPSGAVTTPAGVIAAAGPQGPGTGE.-	29	4.367	0.372	3	7966	2664.72	888.912	36549	29870	1	31/112	522.95	0.372	906.6	0
42599	FSHR_HUMAN	R.MAMLIFTDFLCMAPISFFAISASLK.V	25	4.194	0.233	3	8168	2840.63	947.548	26037	30626	1	29/96	422.38	0.233	638.7	3
42599	GCC2_HUMAN	K.QQQASDVHELQQK.L	13	2.301	0.173	2	5044	1539.26	770.131	47714	18909	1	13/24	324.89	0.173	220.9	1
42599	GRP75_HUMAN	K.STNGDTFLGGEDFDQALLR.H	19	4.174	0.368	2	11331	2056.76	1028.88	5798	42485	1	17/36	388.33	0.368	547.8	0
42599	GRP75_HUMAN	R.AQFEGIVTDLIR.R	12	4.162	0.379	2	11618	1362.11	681.557	44744	43561	1	19/22	267.44	0.379	1682.7	1
42599	GRP75_HUMAN	K.DAGQISGLNVLR.V	12	4.106	0.22	2	7789	1243.43	622.217	407	29205	1	19/22	600.63	0.22	1244.7	0
42599	GRP75_HUMAN	R.AQFEGIVTDLIR.R	12	3.978	0.389	2	11536	1362.24	681.622	11641	43257	1	18/22	363.62	0.389	1577.6	1
42599	GRP75_HUMAN	K.VQQTVQDLFGRAPSK.A	15	3.97	0.26	2	6861	1675	838.006	38149	25725	1	20/28	661.9	0.26	1750	0
42599	GRP75_HUMAN	R.ETGVDLTKDNMALQR.V	15	3.886	0.333	2	5652	1691.3	846.152	37058	21189	1	20/28	267.94	0.333	705.5	0
42599	GRP75_HUMAN	R.QATKDAGQISGLNVLR.V	16	3.763	0.212	3	6646	1671.76	557.924	45754	24918	1	29/60	502.68	0.212	1185.1	0
42599	GRP75_HUMAN	R.TTPSVVAFTADGER.L	14	3.544	0.518	2	6697	1451.51	726.257	16897	25109	1	19/26	543.61	0.518	660.8	2
42599	GRP75_HUMAN	R.QAVTNPNNTFYATK.R	14	3.43	0.341	2	4277	1570.09	785.548	6862	16033	1	15/26	840.79	0.341	280.5	2
42599	GRP75_HUMAN	K.MKETAENYLGHTAK.N	14	3.392	0.251	2	3090	1593.36	797.185	33405	11581	1	17/26	370.2	0.251	784	0
42599	GRP75_HUMAN	K.SQVFSTAADGQTQVEIK.V	17	3.344	0.29	2	5903	1809.47	905.239	5581	22133	1	19/32	314.02	0.29	765.2	0
42599	GRP75_HUMAN	K.VQQTVQDLFGR.A	11	3.342	0.186	2	7653	1291.06	646.034	30920	28693	1	17/20	295.12	0.186	1440.4	0
42599	GRP75_HUMAN	K.NAVITVPAYFNDSQR.Q	15	3.337	0.305	2	8867	1696.11	848.557	38399	33245	1	20/28	741.59	0.305	586.9	7
42599	GRP75_HUMAN	R.TTPSVVAFTADGER.L	14	3.273	0.46	2	6598	1451.21	726.108	27253	24737	1	15/26	339.38	0.46	336.2	2
42599	GRP75_HUMAN	R.QATKDAGQISGLNVLR.V	16	3.239	0.269	2	6567	1672.33	836.667	21505	24621	1	18/30	842.94	0.269	300.6	0
42599	GRP75_HUMAN	K.MKETAENYLGHTAK.N	14	3.176	0.13	3	3134	1593.49	531.834	23154	11750	1	18/52	448.9	0.13	386.3	0
42599	GRP75_HUMAN	K.NAVITVPAYFNDSQR.Q	15	3.004	0.383	2	8964	1694.68	847.844	13488	33609	1	19/28	-99.51	0.383	516.5	7
42599	GRP75_HUMAN	R.QAVTNPNNTFYATK.R	14	2.792	0.241	2	4275	1568.24	784.624	13277	16025	1	13/26	-337.91	0.241	218.3	2
42599	GRP75_HUMAN	K.VLENAEGAR.T	9	2.545	0.202	2	1287	957.994	479.501	40731	4821	1	15/16	-523.13	0.202	1013.5	2
42599	GRP75_HUMAN	R.ETGVDLTKDNM*ALQR.V	15	2.503	0.283	2	4295	1707.56	854.285	15934	16101	1	14/28	424.56	0.283	329	0
42599	GRP75_HUMAN	K.VQQTVQDLFGR.A	11	2.215	0.121	2	7549	1290.44	645.722	26985	28305	1	13/20	-187.89	0.121	439.3	0
42599	GRP75_HUMAN	R.TTPSVVAFTADGER.L	14	2.115	0.306	2	6285	1450.6	725.804	979	23565	1	15/26	-80.08	0.306	470.9	2
42599	GRP75_HUMAN	R.QAVTNPNNTFYATK.R	14	2.023	0.06	2	4390	1569.4	785.201	11899	16457	1	2014-12-26	398.2	0.06	190.3	2
42599	GRP78_HUMAN	R.IINEPTAAAIAYGLDK.R	16	4.898	0.412	2	9397	1661.22	831.114	19342	35233	1	23/30	798.1	0.412	1315.6	11
42599	H11_HUMAN	K.GTGASGSFKLNKK.A	13	3.451	0.258	2	1531	1293.91	647.459	17113	5737	1	15/24	-617.71	0.258	332.2	4
42599	H11_HUMAN	K.SLVSKGTLVQTK.G	12	3.412	0.327	2	3490	1261.12	631.063	6039	13081	1	18/22	291.18	0.327	1118.7	4
[truncated: 50,237 more rows]
