# Supplementary material for: Proteomic analyses reveal distinct chromatin-associated and soluble transcription factor complexes
Source: Mol Syst Biol. 2015 Jan 21;11(1):775. doi: 10.15252/msb.20145504 (PMC4332150; doi:10.15252/msb.20145504)
Supplement: Supplementary file 9 [file msb0011-0775-sd9.xlsx]

## Sheet: Sheet1
Prey	Mu_CHR-Mu_SOL	Mu_TF	Alpha	Mu_CHR	Mu_SOL
MACF1	1.89	7.74	0.03	3.15	1.26
MUC5B	1.97	7.56	0.01	3.1	1.13
AHNAK	-3.42	7.37	-0.17	2.11	5.53
PCLO	1.97	7.14	0.02	3.01	1.04
UBR4	0.23	7.04	-0.07	1.14	0.91
LRP1	2.29	6.68	-1.82	3	0.71
STARD9	1.92	6.67	0.02	2.93	1.01
PLEC	-3.01	6.58	-0.33	1.95	4.96
TRRAP	3.12	6.34	0.72	0.91	-2.21
AKAP9	1.96	6.19	-0.62	2.79	0.83
BRCA2	-2.67	6.04	-0.76	1.58	4.25
HRNR	-2.87	5.9	-1.52	1.39	4.26
MKI67	0.26	5.66	-0.81	1.01	0.75
TACC2	1.86	5.64	0.02	2.61	0.75
BAT2D1	-3.45	5.62	-1.34	0.74	4.19
BPTF	2.07	5.58	0.03	2.62	0.55
EP400	3.64	5.45	-0.49	0.82	-2.82
CHD7	2.49	5.44	-0.03	2.55	0.06
NCOR2	2.18	5.42	-1.56	2.51	0.33
CHD6	1.95	5.28	-1.18	2.48	0.53
SETX	-2.93	5.21	-1.46	1.18	4.11
KALRN	-2.31	5.2	0	1.53	3.84
UTP20	1.93	5.17	-1.54	2.53	0.6
CASC5	2.23	5.11	-0.07	2.46	0.23
EP300	-0.18	5.11	-0.73	-0.69	-0.51
MLL4	1.88	5.1	-1.11	2.46	0.58
BDP1	-2.56	5.1	0	1.46	4.02
MTOR	1.85	5	0.03	2.48	0.63
CREBBP	0.42	5	-0.3	0.49	0.07
RIF1	2.69	4.97	-1.93	0.95	-1.74
SON	1.77	4.97	0.03	2.35	0.58
CUL9	0.7	4.97	0.69	1.28	0.58
BAT2	-3.04	4.95	-0.01	0.88	3.92
BAZ2B	-2.34	4.92	0	1.33	3.67
NCOR1	2.33	4.91	-0.42	1.04	-1.29
POLE	3.31	4.89	-1.28	1.28	-2.03
MYH14	-2.94	4.82	0.04	0.86	3.8
TPR	0.78	4.76	-1.19	1.28	0.5
GTF3C1	2.76	4.75	-1.43	0.81	-1.95
POLG	1.83	4.66	0	2.42	0.59
FLG2	3.02	4.65	0.03	2.34	-0.68
ASXL3	1.77	4.65	0	2.32	0.55
MYO9B	-2.8	4.6	-1.59	0.65	3.45
SORL1	-2.28	4.58	-1.14	1.28	3.56
POLR2A	3.31	4.57	-1.17	2.26	-1.05
MYO16	-2.37	4.54	0.01	1.26	3.63
MYH11	0.76	4.5	0.06	1.28	0.52
MYH10	-4.13	4.5	0.25	-0.38	3.75
RLF	1.78	4.49	0.02	2.27	0.49
KDM3B	2.21	4.48	-1.14	2.11	-0.1
HCFC1	1.23	4.47	-0.95	1.19	-0.04
MYH7	1.89	4.45	-1.18	2.3	0.41
CHD4	4.05	4.42	-0.81	0.58	-3.47
MGA	0.81	4.41	1.24	1.17	0.36
BAZ2A	2.58	4.39	-0.05	2.24	-0.34
RGPD4	1.78	4.38	-0.03	2.23	0.45
MAP2	-2.09	4.38	-0.01	1.22	3.31
CROCC	1.79	4.36	0.01	2.23	0.44
MIA3	-2.29	4.28	0.04	1.23	3.52
CUL7	-3.57	4.28	0.82	-0.19	3.38
KIAA1429	1.71	4.26	0.01	2.19	0.48
NUP98	3.57	4.22	-1.84	2.19	-1.38
CIC	3.1	4.18	-0.68	2.1	-1
KDM5A	2.25	4.18	-1.01	2.21	-0.04
BRCA1	1.77	4.13	0.02	2.19	0.42
ITSN2	-1.95	4.12	-0.05	1.18	3.13
POLR1A	-2.13	4.12	-0.01	1.14	3.27
EIF4G1	3.21	4.08	-1.48	2.09	-1.12
SYCP2	-2.05	4.07	-0.01	1.13	3.18
QSER1	3.74	4.04	-0.57	2.11	-1.63
MYH6	-2.33	4.01	-0.04	1.27	3.6
CLASP1	-1.93	4	0.01	1.13	3.06
MYOM2	1.71	3.99	0	2.09	0.38
BAZ1B	1.67	3.99	-0.01	2.03	0.36
GCC2	1.73	3.98	0.03	2.11	0.38
POGZ	3.22	3.97	-1.64	2.06	-1.16
TOP2B	-2.49	3.97	-0.74	0.55	3.04
IBTK	-2.2	3.96	0.04	1.1	3.3
KDM5C	2.25	3.94	-0.66	2.14	-0.11
ZMYM4	2.84	3.91	-1.42	2.06	-0.78
CUX2	1.68	3.89	0	2.08	0.4
ASXL2	0.87	3.86	-0.8	0.91	0.04
TRO	-2.31	3.81	-1.13	0.64	2.95
TOP2A	-2.53	3.81	-1.05	0.57	3.1
PDS5B	1.74	3.8	-0.02	2.04	0.3
CLASP2	1.74	3.79	-0.01	2.12	0.38
DNMT1	1.68	3.79	0	2.05	0.37
KDM2B	2.15	3.78	0.01	1.93	-0.22
ZMYM3	4.24	3.77	-0.89	1.92	-2.32
CASZ1	2.24	3.76	-1.19	2.11	-0.13
NCAPD3	-2.73	3.74	-1.52	0.63	3.36
ZMYM2	3.88	3.73	-1.26	2.03	-1.85
POLR3A	-1.98	3.73	-0.04	1.08	3.06
ASXL1	0.38	3.72	-0.92	0.53	0.15
NCOA2	1.94	3.68	-0.99	2.05	0.11
MED23	-2.05	3.67	-0.03	1.07	3.12
SYMPK	5.47	3.66	-0.64	2.04	-3.43
WIZ	3.66	3.66	-1.77	2.05	-1.61
JAG1	-1.94	3.65	0	0.97	2.91
PDS5A	5.6	3.64	-0.61	1.83	-3.77
RFX7	2.65	3.64	0.01	2.03	-0.62
SMC3	2.41	3.63	-1.16	-0.57	-2.98
KDM6A	1.7	3.63	-0.03	1.99	0.29
BAZ1A	4.22	3.62	-1.05	2	-2.22
A2ML1	0.81	3.62	-1.02	1.01	0.2
NFRKB	1.67	3.61	-0.03	1.95	0.28
ZEB2	2.65	3.59	-0.9	1.92	-0.73
RSF1	1.74	3.58	-0.01	2.06	0.32
NRIP1	-1.91	3.58	0.03	0.97	2.88
TOPBP1	-1.96	3.57	-0.02	1.15	3.11
KIF4A	2.48	3.54	-0.9	1.96	-0.52
HIPK1	1.98	3.52	-1.03	2.05	0.07
KTN1	-2.29	3.52	-0.97	0.91	3.2
INF2	1.76	3.51	0	2.03	0.27
KIF27	-2.11	3.51	-0.98	0.92	3.03
SALL1	4.57	3.48	-1.63	1.97	-2.6
SF3B1	4.28	3.48	-1.01	1.97	-2.31
NPC1	1.71	3.47	0.04	1.96	0.25
UBN2	1.69	3.47	0.01	1.94	0.25
WAPAL	3.96	3.46	-1.32	1.92	-2.04
TRPS1	3.59	3.46	-1	1.87	-1.72
BMS1	-1.92	3.46	-1.01	0.94	2.86
NEK1	-2.19	3.46	0.02	0.61	2.8
STIL	-1.93	3.45	0.02	1.02	2.95
CYFIP2	-3.04	3.45	-1.08	0.07	3.11
STAG1	1.4	3.42	-0.94	1.03	-0.37
SIN3A	0.88	3.41	1.32	-3.33	-4.21
BLM	1.69	3.4	-1	1.03	-0.66
MSH3	-1.85	3.4	-0.85	0.92	2.77
FHOD1	1.57	3.39	-0.05	1.83	0.26
OTUD4	-1.62	3.39	0.03	0.97	2.59
RBL1	-0.61	3.38	-0.29	-0.65	-0.04
CECR2	2.23	3.37	0	2.02	-0.21
DZIP3	1.71	3.37	-0.01	1.96	0.25
PHKA2	-1.89	3.37	-0.39	0.89	2.78
TLR9	-1.66	3.36	0.05	0.98	2.64
PER1	-2.14	3.36	-0.62	0.89	3.03
KIF7	-1.86	3.35	1.71	0.95	2.81
TTBK2	1.64	3.34	0.01	1.89	0.25
ATP4A	0.76	3.34	0.03	0.9	0.14
MAML3	-1.99	3.34	0	0.58	2.57
VARS	2.67	3.33	-0.61	-0.91	-3.58
RBL2	-2.08	3.33	-0.89	0.78	2.86
MMS19	1.5	3.32	-1.13	-0.35	-1.85
WDR60	-1.71	3.32	-0.04	0.95	2.66
SMC1A	2.33	3.31	-1.28	-0.16	-2.49
ZBED4	1.64	3.31	-0.04	1.87	0.23
EHMT2	1.67	3.3	-0.01	1.92	0.25
WDHD1	2.79	3.29	-0.9	1.83	-0.96
ERBB3	-0.91	3.29	-0.03	1.95	2.86
ADNP	5.13	3.28	-0.87	1.88	-3.25
ACLY	-1.71	3.28	-0.87	0.81	2.52
POTEI	0.78	3.27	0.03	0.97	0.19
TTF2	1.2	3.26	-0.91	-0.78	-1.98
MORC2	2.54	3.25	-0.45	1.9	-0.64
KDM2A	1.96	3.25	-0.78	1.93	-0.03
EVI1	1.82	3.25	-0.9	1.86	0.04
PUM2	0.8	3.25	-0.02	0.98	0.18
SAP130	0.72	3.25	-0.14	-1.93	-2.65
PELP1	-1.88	3.24	0.05	0.89	2.77
DHX16	-1.95	3.24	-0.94	0.87	2.82
SIN3B	2.39	3.23	-0.92	1.9	-0.49
CEBPZ	-1.73	3.23	-0.1	0.9	2.63
EPHA5	1.68	3.22	0.02	1.82	0.14
PHF8	-1.73	3.22	0	0.91	2.64
HDAC5	0.71	3.21	-0.97	0.88	0.17
OAS3	-1.65	3.21	-0.02	0.94	2.59
STAG2	3.28	3.2	-0.96	1.92	-1.36
SALL3	2.68	3.19	-0.04	1.91	-0.77
RBM10	-1.67	3.18	0	0.91	2.58
SMARCA5	5.27	3.17	-0.51	0.53	-4.74
HIRA	2.88	3.17	-0.9	1.81	-1.07
DAAM1	1.66	3.17	-0.04	1.76	0.1
NFKB2	0.81	3.15	1.23	-0.12	-0.93
RECQL4	-2.72	3.15	-0.98	0.01	2.73
CNTN5	1.7	3.14	0.03	1.87	0.17
PIGO	1.7	3.14	-0.02	1.85	0.15
GTF3C3	3.61	3.13	-1.05	0.37	-3.24
SUPT5H	1.72	3.13	-0.01	1.84	0.12
PARG	-1.78	3.13	-0.8	0.73	2.51
TTC17	1.63	3.12	-0.03	1.83	0.2
NPAS3	-1.54	3.12	-0.89	0.78	2.32
PHKA1	-1.83	3.12	-0.02	1.06	2.89
TEX10	0.48	3.11	-0.52	0.62	0.14
CHERP	-1.49	3.11	0	0.89	2.38
KIF18A	-1.57	3.11	-0.01	0.85	2.42
HERC5	-3.46	3.11	-0.92	-0.75	2.71
UBE4A	4.04	3.1	-1.23	1.87	-2.17
KIT	-1.52	3.09	-0.84	0.83	2.35
SALL2	2.88	3.08	-0.94	1.77	-1.11
AKAP1	1.65	3.08	-0.01	1.72	0.07
TCERG1	0.3	3.08	-1.26	0.4	0.1
USP11	-4.76	3.08	-0.92	-2.16	2.6
DSG1	-2.07	3.07	0.01	0.44	2.51
XPC	1.65	3.05	-0.01	1.79	0.14
CTBP2	4.93	3.04	-0.95	1.79	-3.14
SMARCA1	5.26	3.03	-0.69	1.8	-3.46
SFRS14	0.65	3.03	-1.21	-0.65	-1.3
UBA7	2.62	3.02	-1.26	0.92	-1.7
RFX1	2.86	3	0.33	-0.82	-3.68
ANKRD28	-2.38	2.99	-0.6	0.17	2.55
SR140	1.71	2.98	0.03	1.81	0.1
SMG5	-1.92	2.98	-0.91	0.74	2.66
TMF1	-1.93	2.97	-0.67	0.83	2.76
DNA2	0.76	2.96	-0.01	0.9	0.14
COG3	1.75	2.95	0.07	1.78	0.03
MASTL	1.68	2.94	0.05	1.72	0.04
ATP6V0A1	0.74	2.94	-0.03	0.8	0.06
TTF1	-1.51	2.94	-0.82	0.79	2.3
PFKM	0.76	2.93	0.09	0.8	0.04
USP15	-1.73	2.93	0	0.86	2.59
MAP7D3	0.86	2.92	-0.91	0.8	-0.06
TLE2	-1.53	2.92	0	0.8	2.33
CDC2L2	-3.36	2.91	-0.26	-0.81	2.55
BCAS3	0.68	2.9	-0.88	0.79	0.11
MCM6	1.95	2.89	-0.85	1.8	-0.15
ZZZ3	1.71	2.89	-0.01	1.77	0.06
SF3A1	1.46	2.89	-0.51	0.82	-0.64
XYLT1	-1.65	2.89	-0.85	0.77	2.42
CEP97	-2.43	2.89	0.02	0.36	2.79
GALNT5	1.61	2.88	-0.01	1.69	0.08
DDX10	-1.69	2.88	-0.03	0.85	2.54
NEK9	1.72	2.87	-0.01	1.84	0.12
MYO19	1.64	2.87	-0.01	1.74	0.1
RPS6KA4	0.76	2.87	0.02	0.79	0.03
SIX4	3.42	2.86	-0.74	1.64	-1.78
ASAP3	0.8	2.86	0.02	0.84	0.04
NFKB1	-2.21	2.86	-0.85	0.28	2.49
KIAA0415	2.6	2.85	1.82	0.64	-1.96
MUSK	1.71	2.85	0.01	1.76	0.05
TTLL7	-2.03	2.85	-0.75	0.59	2.62
RBM26	-2.95	2.84	1.26	-0.24	2.71
ARNT	3.01	2.83	-0.86	0.78	-2.23
NFXL1	-1.83	2.83	-0.87	0.76	2.59
HELLS	5.15	2.82	-0.55	1.78	-3.37
MCM2	1.7	2.82	-0.02	1.8	0.1
SAPS2	-2.19	2.82	0.01	0.32	2.51
SATB2	4.5	2.81	-0.51	-0.51	-5.01
GTF3C4	3.9	2.81	-0.9	0.59	-3.31
ZHX2	1.74	2.81	0.05	1.74	0
USO1	0.62	2.81	-0.01	0.71	0.09
SAPS1	0.02	2.81	-1.06	-0.71	-0.73
DDR2	-1.75	2.81	0.02	0.84	2.59
KANK2	-2.76	2.81	-0.73	-0.16	2.6
EPC2	3.65	2.8	0.43	1.64	-2.01
DSC1	-1.16	2.8	-0.02	0.9	2.06
PROX1	1.72	2.79	0.07	1.69	-0.03
ETAA1	1.69	2.79	-0.02	1.78	0.09
DHX40	-2.37	2.79	-0.01	0.24	2.61
SF3B2	1.11	2.78	-0.75	0.85	-0.26
QARS	0.83	2.78	-0.96	0.65	-0.18
KIF3B	-1.62	2.78	0.01	0.74	2.36
TTK	-1.8	2.78	-0.04	0.78	2.58
MAP7D1	-3.03	2.78	-0.78	-0.76	2.27
UIMC1	1.71	2.77	0.02	1.65	-0.06
VPS52	2.48	2.76	0.03	1.73	-0.75
PANK4	1.69	2.76	-0.8	0.79	-0.9
CDH2	2.86	2.75	0.06	1.75	-1.11
KIAA0146	1.84	2.75	-0.77	1.79	-0.05
CHD1L	1.23	2.75	-0.2	-0.76	-1.99
ECT2	-1.78	2.75	-0.82	0.81	2.59
ESRP2	2.76	2.74	0.02	1.69	-1.07
CXorf57	-1.48	2.74	-0.02	0.82	2.3
SORT1	-2.31	2.74	-0.98	-0.01	2.3
KDM1	5	2.73	0.09	1.67	-3.33
CIZ1	1.77	2.73	-0.02	1.82	0.05
MORC3	1.74	2.73	-0.04	1.85	0.11
EXOC4	1.72	2.73	0	1.75	0.03
LIN54	3.51	2.72	-0.14	1.7	-1.81
TGM1	0.75	2.72	-0.79	0.72	-0.03
CPSF2	3.72	2.71	-0.51	1.68	-2.04
NOC2L	3.64	2.71	-0.68	1.65	-1.99
FOXP1	2.56	2.71	1.41	-1.06	-3.62
ERCC3	-1.87	2.71	-0.05	0.71	2.58
TLE4	1.81	2.7	-0.78	1.7	-0.11
SF1	1.78	2.7	0.04	1.67	-0.11
NSF	2.77	2.69	-0.62	0.78	-1.99
SH2B1	1.9	2.69	-0.63	1.73	-0.17
PFKL	0.8	2.69	-0.81	0.73	-0.07
PKP2	-1.53	2.69	-0.03	0.85	2.38
TTC7A	-1.58	2.69	-0.04	0.78	2.36
GFPT1	1.83	2.68	-0.03	1.69	-0.14
EPC1	3.8	2.67	0.75	1.78	-2.02
BEND3	2.58	2.67	-0.88	1.67	-0.91
MCM4	0.61	2.67	-0.71	0.64	0.03
FOXO1	0.54	2.66	-0.13	0.4	-0.14
SART1	-1.56	2.66	-0.75	0.71	2.27
ABCB6	-1.68	2.66	-0.01	0.74	2.42
NKRF	-3.28	2.66	-0.46	-0.94	2.34
COG5	2.64	2.65	-1.01	1.76	-0.88
ELF4	1.73	2.64	-0.02	1.63	-0.1
GFPT2	1.79	2.63	0.04	1.64	-0.15
BEND4	-1.82	2.63	-0.61	0.35	2.17
SP3	1.8	2.62	0.02	1.75	-0.05
EXOC2	1.68	2.62	0.05	1.79	0.11
ELP2	1.67	2.62	0	1.72	0.05
TOP3B	-1.61	2.62	-0.88	0.78	2.39
SP1	2.04	2.61	-0.02	0.69	-1.35
KIF2C	1.99	2.61	-0.61	1.64	-0.35
SKI	-3.7	2.6	1.25	-1.41	2.29
AGGF1	-1.98	2.59	-0.2	0.35	2.33
FXR1	-4.35	2.59	-0.7	-1.93	2.42
ABCF3	3.22	2.58	-0.86	1.67	-1.55
BUD13	-1.19	2.58	0.02	0.65	1.84
MARK2	-2.14	2.57	0	0.17	2.31
UHRF1	2.92	2.56	0.03	1.66	-1.26
SCML2	2.48	2.56	-0.05	1.59	-0.89
KIF3C	-1.24	2.56	0.05	0.71	1.95
ZER1	-2.8	2.56	0.06	-0.45	2.35
PATZ1	2.9	2.55	-0.88	1.68	-1.22
LRRN1	1.73	2.55	0.03	1.59	-0.14
SATB1	4.32	2.54	-0.78	-0.21	-4.53
LETM1	3.05	2.54	-0.01	1.67	-1.38
MTMR1	-1.6	2.54	-0.27	0.5	2.1
ELF2	2.55	2.53	0.01	1.51	-1.04
TRIM3	0.93	2.53	0.28	0.7	-0.23
KIF6	-1.47	2.53	0	0.77	2.24
FOXM1	-1.49	2.53	-0.03	0.78	2.27
BBX	1.78	2.52	-0.87	1.82	0.04
DVL2	-0.49	2.52	-0.47	-0.86	-0.37
TBK1	1.74	2.51	0.06	1.68	-0.06
HJURP	-1.65	2.51	-0.01	0.7	2.35
LARP7	-3.05	2.51	0.17	-1.04	2.01
ZIC5	2.51	2.5	0.06	1.61	-0.9
RIN1	0.92	2.5	-0.07	0.8	-0.12
SKIL	-0.67	2.5	1.12	-0.91	-0.24
CHAF1B	2.2	2.48	-0.37	-0.28	-2.48
HNRNPUL2	1.09	2.48	-0.74	-2.03	-3.12
DACH1	4.43	2.47	-1.02	1.7	-2.73
NBN	-1.58	2.47	0	0.72	2.3
SIX5	2.86	2.46	-0.94	1.69	-1.17
RAD21	1.82	2.46	0.04	1.65	-0.17
FOXP2	0.59	2.46	0.06	-2.5	-3.09
CHEK2	-4	2.46	0.7	-1.84	2.16
EYA4	3.55	2.45	-0.69	1.61	-1.94
FBXL4	1.84	2.45	-0.03	1.68	-0.16
FBXW8	-1.75	2.45	-0.34	0.33	2.08
YTHDC1	-2.82	2.45	-0.75	-0.54	2.28
RFX2	2.18	2.44	-0.6	0.5	-1.68
FNBP1	0.85	2.44	0.4	0.51	-0.34
GNPAT	-1.56	2.44	0	0.69	2.25
BAP1	0.81	2.43	0.52	-0.25	-1.06
KPNA5	-2.45	2.43	-0.04	-0.35	2.1
C17orf70	-3.19	2.43	-0.56	-0.61	2.58
TRAF3	-2.35	2.42	-0.01	-0.1	2.25
HIC2	4.74	2.41	-0.64	1.55	-3.19
TLE3	3.43	2.4	-0.07	0.59	-2.84
TBX2	1.83	2.4	-0.73	1.62	-0.21
RFX5	0.81	2.4	0.02	0.62	-0.19
BBS7	-1.5	2.4	0	0.65	2.15
SPHK2	-1.9	2.4	0.01	0.69	2.59
ZBTB33	5.07	2.39	-0.37	1.57	-3.5
ELF1	1.75	2.39	0	1.61	-0.14
WDR43	0.76	2.39	0.01	0.66	-0.1
IK	-1.35	2.39	0	0.58	1.93
IFT81	-1.62	2.39	-0.42	0.53	2.15
ASH2L	3.8	2.38	0	1.5	-2.3
EZH2	1.79	2.38	-0.01	1.67	-0.12
FSHR	1.77	2.38	-0.03	1.63	-0.14
CRTC2	1.69	2.38	0.01	1.63	-0.06
DVL1	-1.46	2.38	-0.03	0.73	2.19
VRK2	-1.76	2.37	0	0.53	2.29
GTSE1	1.94	2.36	-0.62	1.65	-0.29
TLE1	1.81	2.36	-0.81	1.73	-0.08
TNIP1	0.82	2.36	0.51	0.49	-0.33
ZNF76	1.81	2.35	0	1.59	-0.22
NOL9	1.49	2.35	-0.77	-0.28	-1.77
TM9SF3	-2.05	2.35	-0.66	0.27	2.32
RAD17	-2.28	2.35	0.02	0.12	2.4
FXR2	-2.48	2.35	-0.03	0.07	2.55
PSIP1	3.92	2.34	-0.12	1.45	-2.47
GK	3.27	2.34	-0.61	1.48	-1.79
KIAA1279	1.96	2.34	-0.63	1.61	-0.35
MEN1	1.79	2.34	-0.68	1.51	-0.28
ATF7	1.51	2.34	1.51	-4.05	-5.56
P4HA1	-0.81	2.34	-0.18	-3.22	-2.41
UTP6	3.41	2.33	-0.63	1.68	-1.73
FOXF2	2.43	2.33	-0.48	0.41	-2.02
PRPF39	1.57	2.33	-0.57	0	-1.57
NR1D1	-1.43	2.33	0.03	0.55	1.98
GTF3C5	4.39	2.32	-0.19	0.52	-3.87
SNX2	2.84	2.32	-0.58	1.5	-1.34
ATL3	1.83	2.32	0	1.58	-0.25
ELP3	0.9	2.32	-0.51	0.42	-0.48
ZNF93	-1.46	2.32	-0.02	0.64	2.1
PKP1	2.74	2.31	-0.23	1.7	-1.04
TBL1Y	1.96	2.31	-0.41	1.53	-0.43
NARS	1.86	2.31	0.02	1.59	-0.27
FASTKD2	1.83	2.31	0	1.72	-0.11
SAMD4B	1.81	2.31	0.01	1.68	-0.13
ODF2L	1.72	2.31	-0.07	1.59	-0.13
NCAPH2	1.63	2.31	0.04	0.64	-0.99
RFWD2	1.24	2.31	-0.49	-0.79	-2.03
FOXP4	0.37	2.31	1.3	-2.28	-2.65
GUF1	0.14	2.31	0.04	-0.04	-0.18
DHX32	-1.61	2.31	-0.02	0.72	2.33
PGBD4	-1.75	2.31	0.02	0.61	2.36
PUF60	-4.69	2.31	0.21	-2.41	2.28
MBTD1	3.18	2.3	-0.25	1.63	-1.55
E4F1	1.8	2.3	-0.8	1.65	-0.15
FOXC2	3.56	2.29	1.01	0.5	-3.06
TPX2	2.96	2.29	0.19	1.67	-1.29
PKMYT1	2.6	2.28	0.01	1.58	-1.02
ORC2	2.02	2.28	-0.64	1.53	-0.49
CSTF2	1.78	2.28	-0.02	1.54	-0.24
FOXD1	-0.16	2.28	0.53	-0.61	-0.45
HBS1L	-1.74	2.28	0.01	0.67	2.41
CBX4	-1.58	2.27	0.01	0.54	2.12
HNRNPL	2.75	2.26	-0.64	1.57	-1.18
RFX3	2.11	2.26	-0.16	0.57	-1.54
SNX27	-1.36	2.26	0	0.56	1.92
ZBTB34	4.74	2.25	-0.38	1.49	-3.25
NOVA1	4.6	2.25	-0.31	1.47	-3.13
BBS4	-1.39	2.25	-0.07	0.47	1.86
KIAA0020	-1.47	2.25	0	0.65	2.12
ASMTL	-1.61	2.25	-0.69	0.6	2.21
FMR1	-2.04	2.25	-0.03	0	2.04
ZBTB2	0.78	2.24	-0.61	0.41	-0.37
ABI2	-1.69	2.24	-0.53	0.4	2.09
UTP15	-2.71	2.24	-0.02	-0.7	2.01
MTPAP	-3.54	2.24	-0.9	-1.22	2.32
KIF22	4.86	2.23	-0.51	1.56	-3.3
LIN9	3.31	2.23	0.13	0.25	-3.06
DARS2	3.02	2.23	-0.67	0.57	-2.45
RING1	1.97	2.23	-0.03	1.45	-0.52
CRY1	1.75	2.23	0	1.47	-0.28
CREB5	1.54	2.23	1.99	-1.94	-3.48
TAF5L	-1.7	2.23	-0.65	0.53	2.23
TIGD2	1.92	2.22	0.04	1.63	-0.29
SIM2	1.86	2.22	-0.72	1.62	-0.24
MTA3	1.82	2.22	0.01	1.6	-0.22
DCAF4	-1.49	2.22	0.02	0.43	1.92
MNT	2.88	2.21	0.59	1.53	-1.35
RXRB	2.16	2.21	-0.28	1.59	-0.57
SLC38A2	1.88	2.21	-0.05	1.54	-0.34
TBL1X	0.93	2.21	-0.45	0.55	-0.38
MDM2	-1.69	2.21	-0.37	0.25	1.94
KAT5	3.87	2.2	0.12	1.51	-2.36
XRCC1	1.08	2.2	-0.6	-1.12	-2.2
LGALS3BP	-3	2.2	-0.77	-0.85	2.15
MEF2A	3.14	2.19	-0.24	1.54	-1.6
FOXK2	2.93	2.19	-0.12	0.42	-2.51
EYA3	1.73	2.19	-0.01	1.48	-0.25
CNGA4	-1.61	2.19	0.04	0.48	2.09
FUBP3	5.3	2.18	-0.47	1.55	-3.75
PRDM6	2.85	2.18	-0.35	0.62	-2.23
SF3A2	1.84	2.18	0.01	1.43	-0.41
LENG9	-1.85	2.18	-0.38	0.05	1.9
IFRD1	0.65	2.17	-0.03	0.2	-0.45
FOXN3	0.07	2.17	0.16	-1.05	-1.12
MAPKAP1	-1.26	2.17	0.03	0.5	1.76
WDR70	-1.82	2.17	-0.68	0.46	2.28
NFIC	3.13	2.16	-0.78	-0.19	-3.32
ALB	1.81	2.16	-0.31	0.5	-1.31
VEZF1	1.78	2.16	0.02	1.53	-0.25
REL	0.79	2.16	0.18	0.46	-0.33
KPRP	-1.49	2.16	-0.01	0.6	2.09
STK24	1.85	2.15	0.05	1.43	-0.42
JUP	1.77	2.15	-0.01	1.7	-0.07
SMAD4	1.09	2.15	-0.12	0.36	-0.73
ARMC6	0.59	2.15	-0.52	0.29	-0.3
FTO	-1.6	2.15	-0.01	0.43	2.03
LRWD1	5.11	2.14	-0.7	1.61	-3.5
PAX3	2.13	2.14	-0.37	1.48	-0.65
GABPA	2.04	2.14	-0.04	1.39	-0.65
FANCC	1.85	2.14	0.06	1.56	-0.29
GPC3	1.69	2.14	0.05	1.46	-0.23
FBXW5	0.83	2.14	-0.32	0.45	-0.38
MDM4	-1.45	2.14	-0.56	0.41	1.86
ALG6	-1.56	2.14	0	0.46	2.02
TRIM27	-2.1	2.14	0.5	-0.2	1.9
DMAP1	3.81	2.13	0.63	0.43	-3.38
BANP	2.16	2.13	-0.59	-0.2	-2.36
VPS45	1.83	2.13	0.08	1.58	-0.25
RCOR3	1.74	2.13	0.02	1.41	-0.33
KPNA1	1.29	2.13	1.19	-0.89	-2.18
NOVA2	3.42	2.12	-0.5	1.47	-1.95
SAMD1	3.37	2.12	1.49	1.52	-1.85
TFCP2	2.27	2.12	-0.59	-1.54	-3.81
RXRA	1.96	2.12	-0.33	1.42	-0.54
LYN	1.82	2.12	-0.02	1.53	-0.29
DARS	1.65	2.12	-0.46	-0.72	-2.37
NRF1	4.14	2.11	-0.62	1.57	-2.57
NACC2	3.8	2.11	-0.61	1.53	-2.27
TRIM5	-1.54	2.11	-0.01	0.46	2
SHMT2	-1.65	2.11	-0.04	0.49	2.14
MYC	2.9	2.1	0.36	0.21	-2.69
SLU7	2.04	2.1	-0.35	1.5	-0.54
NFIX	1.92	2.1	-0.51	-1.92	-3.84
ALDH7A1	1.87	2.1	-0.07	1.53	-0.34
NEK2	0.11	2.1	-0.06	-0.32	-0.43
PVRL3	-1.65	2.1	0.01	0.55	2.2
DCP1A	3.31	2.09	0.16	1.47	-1.84
RAB11FIP2	-1.6	2.09	0.01	0.56	2.16
PARS2	-1.81	2.09	-0.52	0.24	2.05
PNKP	-2.37	2.09	-0.43	-0.35	2.02
STAU2	-2.72	2.09	0	-0.67	2.05
DMKN	2.09	2.08	-0.53	1.53	-0.56
LHX3	2	2.08	0	1.44	-0.56
GTPBP2	-2.25	2.08	-0.03	-0.13	2.12
COASY	1.88	2.07	-0.02	1.65	-0.23
NMT2	-1.62	2.07	0.04	0.41	2.03
LACTB	-1.63	2.07	-0.16	0.36	1.99
SNX17	-1.97	2.07	0.08	0.22	2.19
WASF1	-2.34	2.07	-0.6	-0.31	2.03
WASF2	-2.68	2.07	-0.66	-0.7	1.98
ECSIT	2.88	2.06	0.03	1.44	-1.44
TROVE2	1.87	2.06	-0.06	1.57	-0.3
ULK3	1.86	2.06	0.08	1.44	-0.42
ATF2	1.43	2.06	1.32	-1.81	-3.24
SUFU	-0.79	2.06	2.82	-1.71	-0.92
FOXJ1	-1.5	2.06	-0.47	0.27	1.77
IFT74	-1.7	2.06	-0.09	0.48	2.18
C3orf39	-1.71	2.06	-0.33	0.44	2.15
FOXG1	1.95	2.05	0.02	1.53	-0.42
FARSB	1.73	2.05	-0.11	-0.3	-2.03
CCDC8	-1.42	2.05	-0.01	0.45	1.87
PRC1	-1.58	2.05	-0.24	0.5	2.08
GSDMA	-2.53	2.05	-0.49	-0.56	1.97
SMAD2	-3.86	2.05	-0.27	-1.65	2.21
NR2C2	3.54	2.04	-0.52	1.51	-2.03
MAPK9	-1.57	2.04	-0.46	0.12	1.69
KPNA6	-1.6	2.04	-0.59	0.41	2.01
FOXC1	5.52	2.03	1.22	1.52	-4
IKIP	3.67	2.03	0.09	1.33	-2.34
MEF2D	2.2	2.03	0.15	0	-2.2
DEK	2.07	2.03	-0.24	1.35	-0.72
MBD1	1.84	2.03	-0.68	1.53	-0.31
PRUNE	-1.36	2.03	-0.01	0.34	1.7
WDR34	-1.55	2.03	0.02	0.49	2.04
ING3	3.19	2.02	1.02	1.41	-1.78
MEF2C	2.21	2.02	0	0.26	-1.95
NUP62	1.92	2.02	0.03	1.51	-0.41
FEM1B	1.89	2.02	0.03	1.67	-0.22
SNX33	-1.68	2.02	-0.64	0.47	2.15
CDC7	-2.28	2.02	0.04	-0.21	2.07
ABI1	-2.53	2.02	-0.27	-0.35	2.18
NACC1	5.05	2.01	-0.62	1.54	-3.51
RBBP5	2.03	2.01	-0.31	-0.44	-2.47
TNIP2	0.77	2.01	0.96	0.16	-0.61
CHST3	-1.36	2.01	0.06	0.46	1.82
ELK1	-1.45	2.01	0	0.4	1.85
GPR97	-1.49	2.01	0.04	0.53	2.02
SURF6	-1.71	2.01	-0.06	0.25	1.96
NR2F1	4.09	2	-0.21	-0.34	-4.43
UQCRC1	3.1	2	-0.65	1.5	-1.6
HSF1	1.96	2	-0.03	1.58	-0.38
MYCN	1.81	2	-0.39	-0.15	-1.96
FOXP3	-0.14	2	0.22	-1	-0.86
TOR3A	-1.57	2	-0.47	0.23	1.8
FOXN2	2	1.99	-0.5	1.41	-0.59
WDR18	0.79	1.99	-0.02	0.26	-0.53
MECP2	5.45	1.98	0.06	1.43	-4.02
NFIB	2.73	1.98	-0.05	1.36	-1.37
UBP1	2.41	1.98	-0.62	-1.02	-3.43
FBRS	1.92	1.98	-0.04	1.48	-0.44
BROX	1.84	1.98	-0.01	1.42	-0.42
MRPS30	1.44	1.98	-0.57	-0.78	-2.22
SMAD3	-2.41	1.98	0.14	-0.51	1.9
CREM	4.21	1.97	-0.19	1.33	-2.88
WWTR1	2.03	1.97	-0.42	1.35	-0.68
ORC5	1.96	1.97	-0.48	1.38	-0.58
FOXO4	0.45	1.97	1	-1.15	-1.6
NUP43	-1.36	1.97	0.06	0.25	1.61
NFYC	2.89	1.96	-0.44	1.39	-1.5
POLDIP3	1.9	1.96	-0.09	1.45	-0.45
EHD4	1.81	1.96	0.01	1.48	-0.33
AKT1	-1.43	1.96	-0.02	0.42	1.85
GFAP	-1.48	1.96	-0.04	0.4	1.88
ING1	2.22	1.95	-0.17	1.47	-0.75
ZNF687	2.11	1.95	0.01	1.34	-0.77
ZGPAT	0.87	1.95	0.02	0.45	-0.42
WDR55	0.73	1.95	-0.36	-0.18	-0.91
PPP2R2D	-0.57	1.95	1.35	-2.36	-1.79
MTERF	-1.8	1.95	0.2	0.05	1.85
RCC1	3.81	1.94	0.23	-0.74	-4.55
LDB1	3.16	1.94	-0.46	-0.17	-3.33
MTX1	1.95	1.94	0.03	1.51	-0.44
MBNL1	1.82	1.94	0	1.33	-0.49
EHD2	1.78	1.94	-0.02	1.48	-0.3
SSBP4	1.74	1.94	-0.02	0.32	-1.42
RBM23	-1.42	1.94	-0.02	0.39	1.81
PRPF4	-1.57	1.94	0.02	0.46	2.03
FOXD4	-1.62	1.94	-0.33	0.31	1.93
TMEM49	-2.29	1.94	-0.03	-0.42	1.87
ZIC2	1.9	1.93	-0.59	1.46	-0.44
WDR41	1.83	1.93	0.02	1.45	-0.38
FOXJ2	0.85	1.93	-0.03	-0.18	-1.03
LARP1B	-1.32	1.93	-0.02	0.14	1.46
MAT2A	-1.55	1.93	-0.01	0.39	1.94
KPNA4	-1.66	1.93	0	0.5	2.16
PBX2	3.51	1.92	-0.32	0.35	-3.16
PBX1	3.12	1.92	-0.5	-0.54	-3.66
RUNX3	2.84	1.92	-0.02	1.41	-1.43
HM13	2.82	1.92	-0.01	1.4	-1.42
CAMSAP1	2.31	1.92	-0.34	1.29	-1.02
MCRS1	2.18	1.92	-0.05	1.4	-0.78
GLRX	2.06	1.92	-0.04	1.26	-0.8
C12orf42	1.97	1.92	0	1.19	-0.78
C19orf68	-1.52	1.92	0	0.13	1.65
PALM	-1.52	1.92	0.04	0.35	1.87
SERPINB12	-2.07	1.92	0.02	-0.39	1.68
RBMX	-3.28	1.92	-0.55	-1.62	1.66
SYNE1	-3.69	1.92	-2.15	2.59	6.28
GATA4	2.99	1.91	-0.52	1.42	-1.57
HOXB6	1.97	1.91	0	1.25	-0.72
ENO2	1.57	1.91	0.01	-1.07	-2.64
APOBEC3C	-2.42	1.91	0	-0.7	1.72
NFIA	4.47	1.9	-0.55	1.48	-2.99
UQCRFS1	3.67	1.9	0.48	1.31	-2.36
HIST1H2BC	3.66	1.9	0.54	1.23	-2.43
MRPL3	2.39	1.9	-0.22	0.12	-2.27
SETDB2	1.95	1.9	0.04	1.25	-0.7
SESN2	1.91	1.9	0.04	1.49	-0.42
UFSP2	1.87	1.9	-0.03	1.47	-0.4
TFDP1	1.01	1.9	-0.47	0.33	-0.68
SETD7	0.75	1.9	0.99	0.1	-0.65
NCKAP1	-0.28	1.9	1.39	-1.2	-0.92
ASCC1	-1.38	1.9	0.01	0.29	1.67
RNASEH1	-1.62	1.9	0.67	-0.02	1.6
PUSL1	-1.71	1.9	-0.32	0.03	1.74
NAT11	4.66	1.89	-0.07	1.25	-3.41
TXNDC5	2.89	1.89	-0.46	1.34	-1.55
SKP2	2.86	1.89	-0.49	1.42	-1.44
TIAL1	2.01	1.89	-0.03	1.43	-0.58
VRK1	0.87	1.89	0.1	0.35	-0.52
CCDC126	-1.66	1.89	-0.01	0.09	1.75
ALLC	2.05	1.88	-0.45	1.42	-0.63
FOS	0.81	1.88	-0.02	0.14	-0.67
SENP3	0.78	1.88	-0.62	0.48	-0.3
GOPC	-0.94	1.88	-0.26	-1.45	-0.51
SPATA19	-1.48	1.88	-0.04	0.2	1.68
MRPL38	2.76	1.87	0.12	-0.45	-3.21
ARID5B	2.02	1.87	0.06	1.28	-0.74
EN1	-1.4	1.87	0.01	0.12	1.52
TRNAU1AP	-1.55	1.87	-0.04	0.14	1.69
POLDIP2	-1.61	1.87	0.04	0.28	1.89
H2AFY2	3.75	1.86	-0.2	1.3	-2.45
MEIS1	3.07	1.86	-0.26	1.44	-1.63
H2AFY	2.14	1.86	0.18	-1.33	-3.47
PCGF6	2.09	1.86	0.13	1.26	-0.83
NP	1.97	1.86	-0.46	1.55	-0.42
DDB2	1.96	1.86	0.05	1.41	-0.55
IPI:IPI00454695.4	1.96	1.86	0.04	-1.07	-3.03
TARBP2	1.92	1.86	-0.04	1.39	-0.53
BAG1	-1.54	1.86	0.01	0.19	1.73
DDX39	4.33	1.85	0.19	-1.07	-5.4
EBF3	4.12	1.85	0.04	1.25	-2.87
ARL6IP6	2	1.85	-0.03	1.24	-0.76
UBA5	1.93	1.85	-0.02	1.45	-0.48
PBX3	3.49	1.84	-0.49	1.5	-1.99
MBD2	2.01	1.84	-0.44	1.41	-0.6
UBXN7	-1.53	1.84	0.04	0.4	1.93
WDR4	-1.62	1.84	0.01	0.32	1.94
LDB2	-1.66	1.84	-0.42	0.16	1.82
THUMPD1	-1.88	1.84	-0.13	-0.06	1.82
TCF7	3.42	1.83	-0.03	1.46	-1.96
FOXF1	2.91	1.83	0.01	1.42	-1.49
JUNB	2.1	1.83	0.91	-0.9	-3
MYLK4	1.9	1.83	-0.02	1.36	-0.54
SF3B4	0.87	1.83	-0.01	0.37	-0.5
ARID4B	0.5	1.83	2.34	-3	-3.5
PIP4K2A	-1.41	1.83	0.03	0.32	1.73
METTL15P1	-1.47	1.83	0.04	0.06	1.53
LSM11	-1.55	1.83	0	0.28	1.83
CCDC9	-1.61	1.83	0	0.53	2.14
HOXC13	6.17	1.82	0.1	1.28	-4.89
ZNF362	3.43	1.82	0.06	1.25	-2.18
TMEM194A	3.12	1.82	-0.32	1.35	-1.77
SF3A3	3.03	1.82	-0.66	1.49	-1.54
IRF9	2.19	1.82	-0.42	1.46	-0.73
RALGAPA1	2.12	1.82	0.1	1.35	-0.77
IPI:IPI00181126.3	1.95	1.82	0.01	1.22	-0.73
FOSB	0.46	1.82	0.56	-1.42	-1.88
PARL	-1.42	1.82	-0.03	0.32	1.74
AIMP2	-1.68	1.82	-0.02	0.19	1.87
EEF1D	2.07	1.81	0.39	-2.53	-4.6
TRIP12	2.07	1.81	0.06	1.19	-0.88
SYT13	1.96	1.81	-0.02	1.41	-0.55
GALNT4	-1.48	1.81	0.01	0.14	1.62
ANKRD17	-3.65	1.81	0.02	-1.91	1.74
SUMF2	2.05	1.8	0.03	1.33	-0.72
SFMBT2	2.03	1.8	-0.01	1.25	-0.78
LAMP2	1.85	1.8	0.01	1.36	-0.49
CHORDC1	-1.55	1.8	0.01	0.1	1.65
CCNA2	-1.61	1.8	0.01	0.31	1.92
FTSJD2	-1.68	1.8	-0.32	-0.02	1.66
CCDC15	-2.25	1.8	0.04	-0.5	1.75
OTX1	3.38	1.79	0.01	1.41	-1.97
NFATC4	3.31	1.79	0.48	1.27	-2.04
DAZAP1	1.02	1.79	-0.02	-0.42	-1.44
ADAM28	-1.5	1.79	-0.05	0.13	1.63
WDR37	-1.52	1.79	-0.05	0.42	1.94
MEF2B	-1.86	1.79	-0.39	0.02	1.88
GLTSCR2	-2.34	1.79	0	-0.26	2.08
POU2F2	4.61	1.78	-0.38	1.28	-3.33
CBFB	3.37	1.78	0	1.22	-2.15
IgG1	1.98	1.78	0.01	1.26	-0.72
NKX2-4	1.91	1.78	0.02	1.21	-0.7
OR52B2	-1.38	1.78	-0.01	0.16	1.54
NFKBIA	-1.51	1.78	-0.28	0.05	1.56
ZNHIT6	-1.52	1.78	0	0.16	1.68
PHF23	-1.61	1.78	-0.45	0.23	1.84
AGTPBP1	-2.35	1.78	-0.32	-0.76	1.59
MAGT1	-3.03	1.78	-0.05	-1.29	1.74
DCUN1D5	4.19	1.77	-0.22	1.28	-2.91
DNTTIP1	3.21	1.77	-0.37	1.31	-1.9
PRKAR2A	2.97	1.77	-0.04	1.23	-1.74
CEBPA	2.96	1.77	-0.01	1.43	-1.53
ISL1	2.57	1.77	0.32	0.2	-2.37
CDKL1	2.19	1.77	-0.4	1.35	-0.84
SC65	0.8	1.77	-0.25	0.25	-0.55
MTHFR	-1.24	1.77	0	0.12	1.36
MRPS18A	-2	1.77	-0.31	-0.16	1.84
VRK3	-3.49	1.77	0.14	-1.58	1.91
SMARCB1	4.67	1.76	-0.27	1.26	-3.41
CEBPB	3.07	1.76	0.44	-0.55	-3.62
HOXA6	2.97	1.76	0	1.24	-1.73
PRDM15	2.24	1.76	-0.31	1.29	-0.95
NFYA	2.21	1.76	-0.33	1.4	-0.81
GEMIN7	2.1	1.76	0.05	1.35	-0.75
POLR2H	2.09	1.76	0	1.32	-0.77
POLE2	2.06	1.76	-0.03	1.31	-0.75
OMG	2	1.76	0.05	1.29	-0.71
ERAL1	1.18	1.76	-0.63	-0.49	-1.67
RB1	0.24	1.76	0.43	-3.01	-3.25
FAM35A	-1.44	1.76	-0.01	0.13	1.57
CCDC44	-1.62	1.76	-0.32	0.08	1.7
ZNF623	-1.75	1.76	-0.07	0.15	1.9
NFATC2IP	-2.23	1.76	-0.31	-0.74	1.49
NSDHL	5.46	1.75	0.21	1.41	-4.05
PA2G4	4.9	1.75	0.27	1.4	-3.5
JUN	3.55	1.75	2.09	-0.79	-4.34
FOXO6	2.42	1.75	-0.4	1.46	-0.96
C12orf41	2.4	1.75	-0.32	1.3	-1.1
OGT	2.13	1.75	-0.25	-0.01	-2.14
CYP1A2	2.1	1.75	-0.03	1.36	-0.74
CRX	2.05	1.75	0.01	1.33	-0.72
UNC84A	2.02	1.75	0.01	1.27	-0.75
SFRS15	1.97	1.75	0.03	1.24	-0.73
IRF3	1.89	1.75	-0.03	1.46	-0.43
TBP	1.74	1.75	-0.1	-2.14	-3.88
HMGA1	1.5	1.75	0.09	-1.61	-3.11
APP	0.11	1.75	0.01	-0.58	-0.69
FOXD4L1	-0.19	1.75	1.71	-0.99	-0.8
ESRRB	-1.66	1.75	0.03	0.14	1.8
PAICS	-1.66	1.75	-0.01	0.16	1.82
RSRC2	-1.72	1.75	-0.32	0.21	1.93
HOXA10	5.03	1.74	0.09	1.32	-3.71
PITX2	4.2	1.74	-0.39	1.34	-2.86
C17orf49	3.57	1.74	0.46	1.23	-2.34
AOF1	2.97	1.74	0.06	1.41	-1.56
RDH11	2.85	1.74	-0.02	1.28	-1.57
ZNF295	2.27	1.74	2.13	1.26	-1.01
ZBTB37	2.16	1.74	0.27	1.23	-0.93
CDKN2AIP	2.07	1.74	0	1.3	-0.77
ANP32E	2.01	1.74	0.02	1.31	-0.7
NFIL3	1.93	1.74	-0.51	1.44	-0.49
HSPA14	1.05	1.74	-0.34	0.13	-0.92
RBM22	0.99	1.74	-0.49	0.41	-0.58
LIG3	0.11	1.74	0.63	-3.28	-3.39
TRIB1	0.03	1.74	-0.42	-0.55	-0.58
ZBTB10	-0.08	1.74	0.95	-2.98	-2.9
PARP2	-1.05	1.74	1.17	-1.26	-0.21
IPI:IPI00101961.2	-1.42	1.74	0.01	0.18	1.6
FAM96B	-1.54	1.74	0.03	0.12	1.66
C10orf2	-3.19	1.74	0.8	-1.65	1.54
DLX5	5.47	1.73	-0.02	1.23	-4.24
SMARCA4	4.75	1.73	-0.27	1.26	-3.49
KIAA0776	3.66	1.73	0.09	0.14	-3.52
CDK5RAP3	2.93	1.73	0.04	1.22	-1.71
TRIM33	2.9	1.73	0.89	-0.74	-3.64
HIST1H2AD	2.17	1.73	0.26	1.21	-0.96
PHF20L1	2.17	1.73	0.09	1.29	-0.88
GPR116	2.03	1.73	0.01	1.25	-0.78
KIF21A	-1.46	1.73	0.03	0.18	1.64
IPI:IPI00747325.3	-1.48	1.73	-0.01	0.17	1.65
YBX2	-1.6	1.73	0.03	0.1	1.7
TMEM106C	-1.63	1.73	-0.01	0.17	1.8
IPI:IPI00878806.2	-1.71	1.73	0.04	0.09	1.8
HEXIM1	-2.1	1.73	-0.04	-0.46	1.64
SMAD9	-2.91	1.73	-0.2	-0.89	2.02
STK40	-2.91	1.73	-0.11	-1	1.91
ZC3H8	-3.37	1.73	0	-1.62	1.75
YARS	6.25	1.72	1.01	1.29	-4.96
RALY	5.97	1.72	0.31	1.3	-4.67
SACM1L	3.86	1.72	-0.12	1.3	-2.56
NR2F6	3.47	1.72	-0.18	0.06	-3.41
C14orf93	3.41	1.72	0.02	1.24	-2.17
SH3TC1	3.19	1.72	-0.32	1.28	-1.91
ABAT	2.07	1.72	0.02	1.31	-0.76
AURKB	2	1.72	0.01	1.37	-0.63
PKNOX1	1.91	1.72	0.05	1.23	-0.68
BARHL1	-1.23	1.72	-0.03	0.11	1.34
SRGAP1	-1.34	1.72	-0.02	0.12	1.46
DPF2	4.37	1.71	-0.05	1.3	-3.07
NCAPD2	4.26	1.71	-0.22	1.31	-2.95
COX7A2	3.7	1.71	-0.32	1.32	-2.38
HOXC11	3.42	1.71	-0.03	1.21	-2.21
KIAA1310	2.44	1.71	0.07	1.36	-1.08
CCDC48	2.15	1.71	-0.01	1.3	-0.85
YOD1	2.08	1.71	-0.01	1.27	-0.81
CCDC74B	2.03	1.71	-0.01	1.3	-0.73
DNTTIP2	2.02	1.71	0.03	1.22	-0.8
ZNF644	2.02	1.71	-0.32	1.22	-0.8
TPM1	1.99	1.71	0.04	0.21	-1.78
TBC1D10A	1.96	1.71	-0.01	1.21	-0.75
ANXA7	1.81	1.71	0.05	1.46	-0.35
CABIN1	0.97	1.71	1.07	0	-0.97
FOXS1	0.88	1.71	-0.01	0.14	-0.74
FOXI1	0.08	1.71	1.73	-0.64	-0.72
CEP164	-1.27	1.71	-0.02	0.1	1.37
DEF8	-1.35	1.71	0.01	0.21	1.56
C4A	-1.42	1.71	-0.03	0.12	1.54
PALM2	-1.6	1.71	0.05	0.24	1.84
SYNGR3	-1.68	1.71	-0.32	0.05	1.73
C20orf111	-1.77	1.71	0.02	0.11	1.88
ARID3A	4.98	1.7	0.76	1.32	-3.66
SMARCE1	4.8	1.7	-0.17	1.21	-3.59
MRPL45	4.6	1.7	0.26	1.32	-3.28
MYBL2	3.98	1.7	0.93	1.28	-2.7
NDUFV2	3.98	1.7	-0.35	1.41	-2.57
HMGXB4	3.24	1.7	-0.13	1.29	-1.95
PRDM10	2.29	1.7	0.28	1.26	-1.03
USP48	2.15	1.7	-0.01	1.37	-0.78
CCDC109A	2.06	1.7	-0.02	1.42	-0.64
CTNNBL1	2.04	1.7	-0.04	1.37	-0.67
DNAH9	2.02	1.7	-0.03	1.22	-0.8
PPFIBP2	2.02	1.7	-0.01	1.29	-0.73
MYST1	2.01	1.7	0.01	1.22	-0.79
MSX1	1.99	1.7	0	1.27	-0.72
MLLT4	1.98	1.7	0.01	1.31	-0.67
DRAP1	1.88	1.7	-0.22	0.07	-1.81
SPEN	0.94	1.7	2.42	0.04	-0.9
FBXO11	0.48	1.7	0.65	-0.22	-0.7
IPI:IPI00028972.2	-1.34	1.7	0.01	0.16	1.5
XAGE1A	-1.5	1.7	0	0.16	1.66
RPL21	-1.53	1.7	-0.14	0.04	1.57
ELAVL3	-1.55	1.7	-0.02	0.18	1.73
PHKG2	-1.56	1.7	-0.31	0.24	1.8
DEPDC1	-1.66	1.7	-0.33	0	1.66
SESTD1	-1.69	1.7	0.01	0.14	1.83
NHEJ1	-2.04	1.7	0.97	-0.45	1.59
ORC2L	5.64	1.69	0.14	1.24	-4.4
RANBP2	4.77	1.69	0.04	1.28	-3.49
IPI:IPI00062599.3	2.86	1.69	-0.02	1.19	-1.67
ZNF148	2.66	1.69	0.23	0.16	-2.5
IPI:IPI00444537.1	2.07	1.69	-0.01	1.25	-0.82
NDUFA13	2.02	1.69	0	1.22	-0.8
OR51I1	2.02	1.69	0.01	1.32	-0.7
LOC100129654	1.98	1.69	-0.02	1.33	-0.65
RBMS2	1.97	1.69	-0.02	1.38	-0.59
KIF5B	1.2	1.69	-0.32	0.17	-1.03
CHSY1	0.53	1.69	-0.08	-0.49	-1.02
TMEM126A	0.05	1.69	-0.04	-0.61	-0.66
FOXR2	-0.35	1.69	1.72	-2.33	-1.98
VPS26B	-1.39	1.69	0.02	0.14	1.53
DCTPP1	-1.48	1.69	0.01	0.09	1.57
C17orf68	-1.54	1.69	0	0.1	1.64
FLJ25613	-2.2	1.69	0.07	-0.46	1.74
AHCY	-3.31	1.69	-0.2	-1.8	1.51
ORC3L	5.63	1.68	0.58	1.29	-4.34
ZNF143	3.91	1.68	-0.22	1.37	-2.54
NR2F2	3.74	1.68	-0.22	1.27	-2.47
GADD45GIP1	3.18	1.68	0.09	0.11	-3.07
WRNIP1	2.75	1.68	-0.05	0.13	-2.62
ALYREF	2.29	1.68	-0.28	1.3	-0.99
ALX4	2.27	1.68	-0.06	0.13	-2.14
TWIST1	2.01	1.68	0.09	0.07	-1.94
CSTA	0.98	1.68	-0.3	0.14	-0.84
RBPJ	0.85	1.68	0.01	0.06	-0.79
AURKC	0.83	1.68	-0.02	0.08	-0.75
AVEN	-1.3	1.68	0	0.38	1.68
SLC12A2	-1.46	1.68	0.03	0.17	1.63
EMG1	-1.66	1.68	0.04	0.09	1.75
PPP1R12A	-1.74	1.68	-0.12	-0.02	1.72
NPIPL3	-1.78	1.68	0.01	0.09	1.87
Magmas	-2.34	1.68	-0.04	-0.63	1.71
GPHN	-4.09	1.68	1.12	-2.39	1.7
SMPD4	6.07	1.67	0.79	1.22	-4.85
TOMM40	4.69	1.67	-0.16	1.34	-3.35
INTS3	4.63	1.67	0.16	1.28	-3.35
NKX6-1	3.31	1.67	0.87	1.4	-1.91
DHFR	3.13	1.67	-0.35	1.24	-1.89
USF2	3.08	1.67	-0.39	1.37	-1.71
ZSWIM6	2.67	1.67	-0.02	0.08	-2.59
ZC3H11A	2.55	1.67	-0.28	-0.64	-3.19
MRPL50	2.27	1.67	-0.29	1.32	-0.95
OTX2	2.07	1.67	-0.01	1.24	-0.83
ZMYND8	2.06	1.67	-0.29	1.22	-0.84
MCF2L2	2.04	1.67	0.06	1.28	-0.76
ZNF414	1.98	1.67	0.02	1.28	-0.7
NKX2-5	1.93	1.67	-0.25	-1.67	-3.6
JUND	1.34	1.67	0.45	-2.94	-4.28
SGK071	-1.3	1.67	-0.04	0.14	1.44
MARS2	-1.43	1.67	-0.06	0.19	1.62
TRIM65	-1.47	1.67	0.03	0.11	1.58
BAIAP3	-1.48	1.67	-0.04	0.15	1.63
SLC4A7	-1.5	1.67	-0.12	-0.01	1.49
CTH	-1.52	1.67	-0.13	0.01	1.53
UBAC2	-1.63	1.67	-0.02	0.15	1.78
C17orf42	-2.26	1.67	0.01	-0.66	1.6
ABHD10	-2.63	1.67	-0.21	-0.81	1.82
ACTL6A	5.02	1.66	0.91	0.13	-4.89
ZNF131	3.88	1.66	0.2	1.25	-2.63
NDUFV1	3.08	1.66	-0.32	1.25	-1.83
MORF4	3.03	1.66	0.47	1.31	-1.72
S100A7	2.99	1.66	-0.02	1.33	-1.66
POLB	2.98	1.66	0.03	1.27	-1.71
MAD1L1	2.18	1.66	-0.3	1.29	-0.89
BHLHA15	2.16	1.66	-0.09	1.28	-0.88
IRF2	2.14	1.66	0.51	1.34	-0.8
LRRFIP1	2.09	1.66	0.01	1.28	-0.81
USP34	0.91	1.66	0.03	0.1	-0.81
CREBZF	-1.44	1.66	0.04	0.08	1.52
NSUN4	-1.57	1.66	-0.41	0.2	1.77
FOXA3	-1.69	1.66	-0.17	0.13	1.82
LOC723972	-1.7	1.66	0.28	-0.02	1.68
CHI3L2	-1.86	1.66	-0.13	-0.16	1.7
GLO1	-2.43	1.66	-0.34	-0.82	1.61
PSMB4	-2.97	1.66	-0.25	-1.51	1.46
NFATC1	5.99	1.65	0.9	1.24	-4.75
ZNF536	4.1	1.65	-0.16	1.22	-2.88
YY1	2.71	1.65	-0.17	0.08	-2.63
DYNC1H1	2.66	1.65	-0.07	0.13	-2.53
MAP2K3	2.33	1.65	-0.14	-0.92	-3.25
SFMBT1	2.18	1.65	0.67	1.26	-0.92
GATAD2A	2.16	1.65	-0.33	1.3	-0.86
ZNF268	2.15	1.65	-0.31	1.31	-0.84
PRPF31	2.12	1.65	-0.3	1.28	-0.84
POU3F2	2.11	1.65	-0.01	1.27	-0.84
INPP5J	2.08	1.65	-0.03	1.3	-0.78
UNC5CL	2.07	1.65	0	1.32	-0.75
NOTCH1	2.04	1.65	-0.32	1.2	-0.84
FOSL2	1.66	1.65	0.87	-1.27	-2.93
NOTCH3	1.06	1.65	-0.31	0.13	-0.93
ERCC6L	-1.39	1.65	0.01	0.02	1.41
CACNA1F	-1.55	1.65	0.01	0.17	1.72
XRCC4	-1.71	1.65	-0.02	0.18	1.89
TFAP4	3.3	1.64	0.7	0.1	-3.2
CHAF1A	3.25	1.64	0.63	1.32	-1.93
UNC84B	2.97	1.64	-0.01	1.27	-1.7
MT-ATP6	2.93	1.64	0.02	1.22	-1.71
FEN1	2.17	1.64	-0.36	-0.63	-2.8
LIG1	2.04	1.64	0.02	1.24	-0.8
SPR	2.02	1.64	0	1.23	-0.79
CHN1	1.95	1.64	-0.04	1.23	-0.72
ARID4A	1.09	1.64	1.04	-0.99	-2.08
FBXW11	0.83	1.64	1.41	-0.29	-1.12
TIMM8B	-0.45	1.64	0.04	-1.36	-0.91
CCDC86	-0.49	1.64	-0.1	-1.3	-0.81
MAPKAPK3	-1.48	1.64	0.04	-0.01	1.47
IYD	-1.58	1.64	-0.01	0.15	1.73
LIG4	-1.76	1.64	-0.13	0.03	1.79
C16orf80	-2.29	1.64	0.27	-0.79	1.5
TUBB8	-2.3	1.64	-0.13	-0.78	1.52
RANGAP1	4.43	1.63	0.28	0.13	-4.3
NR3C1	4.16	1.63	-0.3	1.28	-2.88
ORC4L	3.76	1.63	0.16	1.3	-2.46
SMARCD3	1.93	1.63	-0.02	1.3	-0.63
MAPK13	0.92	1.63	-0.02	0.11	-0.81
GCNT2	-1.33	1.63	-0.01	0.15	1.48
TXNDC15	-1.34	1.63	0	0.18	1.52
ZNF891	-1.45	1.63	0.04	0.1	1.55
CPOX	-1.47	1.63	-0.31	0.03	1.5
SMTNL2	-1.5	1.63	-0.02	0.18	1.68
ABCB10	-1.65	1.63	-0.04	0.13	1.78
ANTXR1	-1.71	1.63	0.02	0.12	1.83
SMARCC1	3.74	1.62	-0.2	1.24	-2.5
ZNF384	3.49	1.62	-0.05	1.22	-2.27
CDX2	3.44	1.62	-0.32	1.19	-2.25
KIAA0182	2.19	1.62	0.26	1.31	-0.88
HMG20B	2.09	1.62	1.02	1.21	-0.88
IPI:IPI00847335.1	2.06	1.62	-0.01	1.34	-0.72
LOC100129236	2.04	1.62	0.03	1.31	-0.73
IPI:IPI00896500.3	2.02	1.62	0	1.24	-0.78
MRPL42	2.02	1.62	-0.05	1.24	-0.78
CCDC132	0.82	1.62	0.03	0.17	-0.65
HEXIM2	-0.12	1.62	0.51	-0.98	-0.86
PPP3CA	-1.38	1.62	-0.02	0.15	1.53
CAMK2A	-1.4	1.62	-0.04	0.09	1.49
RHOU	-1.43	1.62	0.01	0.03	1.46
POLR2C	-1.48	1.62	0.04	0.07	1.55
B3GALT2	-1.51	1.62	-0.01	0.12	1.63
LINC00032	-1.56	1.62	-0.02	0.09	1.65
NCKAP5	-1.56	1.62	-0.02	0.08	1.64
NECAB2	-1.64	1.62	0.02	0.11	1.75
MAP4K2	-1.71	1.62	0.02	0.12	1.83
TUBGCP3	-1.73	1.62	-0.09	0.07	1.8
ANKRD11	-1.74	1.62	0.01	0.09	1.83
IPI:IPI00394815.5	-1.82	1.62	0.01	0.09	1.91
WASF4	-2.59	1.62	-0.12	-0.87	1.72
HIST1H2BA	5.13	1.61	1.09	1.29	-3.84
TIMELESS	3.54	1.61	0	1.27	-2.27
BARX1	3.39	1.61	-0.25	1.2	-2.19
DGCR14	2.26	1.61	-0.13	1.34	-0.92
FAM81B	2.15	1.61	0.02	1.41	-0.74
PLEKHG4	2.14	1.61	-0.34	1.28	-0.86
CGGBP1	2.07	1.61	-0.32	1.19	-0.88
REEP4	2.07	1.61	-0.02	1.23	-0.84
ARVCF	2.04	1.61	-0.03	1.25	-0.79
SUPT6H	2	1.61	0.03	1.22	-0.78
FAM22G	1.99	1.61	0	1.23	-0.76
KIF18B	1.99	1.61	0	1.26	-0.73
IPI:IPI00908739.1	1.98	1.61	-0.01	1.28	-0.7
ZBTB20	1.97	1.61	0.01	1.3	-0.67
SLC25A38	1.95	1.61	0	1.26	-0.69
IPI:IPI00910738.1	1.81	1.61	0.05	0.13	-1.68
FNBP1L	1.32	1.61	-0.08	-0.12	-1.44
USP28	0.87	1.61	-0.32	0.07	-0.8
ING2	-0.12	1.61	0.33	-1.35	-1.23
IPI:IPI00008669.4	-1.4	1.61	0.03	0.15	1.55
COL5A2	-1.45	1.61	0.04	0.12	1.57
MAP3K8	-1.46	1.61	0.01	0.14	1.6
MYO15A	-1.55	1.61	-0.01	0.12	1.67
IPI:IPI00180956.6	-1.57	1.61	0	0.15	1.72
FOXB1	-1.76	1.61	0.01	0.14	1.9
ZFAND1	-1.78	1.61	0.02	0.08	1.86
C9orf142	-1.81	1.61	0.28	-0.34	1.47
MGARP	-2.36	1.61	0.01	-0.67	1.69
ARID3B	5.82	1.6	0.4	1.31	-4.51
HIST1H2BJ	2.59	1.6	-0.11	1.27	-1.32
L3MBTL3	2.55	1.6	2.35	1.24	-1.31
LOC123855	2.13	1.6	0.06	1.28	-0.85
NOTCH2	2.1	1.6	-0.33	1.27	-0.83
XBP1	2.07	1.6	-0.03	1.24	-0.83
GOT1	2.05	1.6	0.02	1.28	-0.77
E7EPV4	2.04	1.6	-0.05	1.18	-0.86
C11orf30	2.01	1.6	0.4	0.1	-1.91
CCDC74A	1.99	1.6	0	1.29	-0.7
CHSY3	0.92	1.6	1.44	-0.35	-1.27
REV3L	0.87	1.6	-0.22	0	-0.87
C11orf2	0.85	1.6	-0.02	0.06	-0.79
LRRFIP2	0.78	1.6	-0.3	0.01	-0.77
C20orf72	0.7	1.6	0.83	-0.03	-0.73
BATF2	-1.54	1.6	0.04	0.05	1.59
POLM	-1.6	1.6	0.03	0.09	1.69
IGHMBP2	-1.65	1.6	-0.01	0.11	1.76
DES	-1.66	1.6	-0.32	0.02	1.68
TRAF3IP2	-1.67	1.6	0.01	0.06	1.73
TCERG1L	-1.69	1.6	0.04	0.14	1.83
PLA2G4A	-1.84	1.6	-0.11	-0.07	1.77
GATAD2B	5.15	1.59	-0.09	1.27	-3.88
TFAP2A	4.55	1.59	-0.08	1.27	-3.28
ZBTB40	3.89	1.59	-0.26	1.23	-2.66
SIPA1L3	3.01	1.59	0.11	1.22	-1.79
MRPL27	2.24	1.59	-0.31	1.34	-0.9
IPI:IPI00382749.1	2.14	1.59	-0.01	1.32	-0.82
TPM2	2.11	1.59	-0.33	1.34	-0.77
TPM4	2.08	1.59	0.03	1.23	-0.85
CYP2J2	2.05	1.59	-0.02	1.32	-0.73
CRYBG3	1.98	1.59	-0.05	1.28	-0.7
C11orf59	1.97	1.59	0	1.21	-0.76
CEP152	1.96	1.59	0.03	1.23	-0.73
WHSC2	1.96	1.59	-0.07	1.26	-0.7
MRPL18	1.9	1.59	-0.33	0.11	-1.79
TP53BP1	-0.02	1.59	0.38	-0.8	-0.78
CTTN	-0.44	1.59	-0.03	1.35	1.79
ITGB1	-1.32	1.59	-0.33	0.02	1.34
DCAF16	-1.35	1.59	-0.02	0.16	1.51
KCNAB3	-1.39	1.59	0.02	0.1	1.49
SORD	-1.39	1.59	0.05	0.1	1.49
ZCRB1	-1.41	1.59	0.02	-0.05	1.36
ZBTB32	-1.52	1.59	0.01	0.11	1.63
C19orf22	-1.55	1.59	-0.02	0.17	1.72
PPP2CB	-1.59	1.59	0	0.13	1.72
RRP9	-1.62	1.59	0	0.12	1.74
TM7SF2	-1.65	1.59	0.03	0.09	1.74
GPS2	-1.75	1.59	-0.37	0.08	1.83
CCDC59	-2.23	1.59	0.02	-0.43	1.8
TM7SF4	-2.28	1.59	0.02	-0.6	1.68
C3orf26	-3.72	1.59	0.44	-2.1	1.62
RNF2	4.36	1.58	0.33	1.25	-3.11
GTF3C2	3	1.58	-0.31	0.16	-2.84
PRRC2C	2.14	1.58	0.04	1.35	-0.79
LRRC41	2.1	1.58	-0.3	1.22	-0.88
ACO1	2.04	1.58	0	1.25	-0.79
IPI:IPI00854754.3	2.02	1.58	-0.01	1.25	-0.77
ATXN2	1.95	1.58	-0.01	1.26	-0.69
APCDD1L	0.88	1.58	-0.02	0.13	-0.75
C4orf37	-1.39	1.58	-0.01	0.18	1.57
RPL23AP37	-1.48	1.58	0	0.09	1.57
FAM192A	-1.53	1.58	-0.27	0.04	1.57
CCDC102B	-1.55	1.58	-0.06	0.06	1.61
CENPO	-1.72	1.58	-0.34	0	1.72
ZNF552	-1.74	1.58	0.04	0.11	1.85
LOC442459	-2.17	1.58	-0.03	-0.68	1.49
ZNF326	2.97	1.57	-0.34	0.13	-2.84
TBL1XR1	2.22	1.57	1.04	-0.8	-3.02
MXD4	2.18	1.57	0.27	1.29	-0.89
TUBG1	2.01	1.57	0.04	1.23	-0.78
TCF12	1.85	1.57	2.02	-1.2	-3.05
MSN	-1.38	1.57	0.01	0.11	1.49
SULT1C4	-1.47	1.57	0.03	0.13	1.6
SFRS12	-1.5	1.57	0.01	0.13	1.63
CD163L1	-1.51	1.57	0.02	0.09	1.6
RAP1GAP	-1.51	1.57	0.05	0.02	1.53
SLX4IP	-1.52	1.57	0.05	0.11	1.63
WARS	-1.53	1.57	0.03	0.12	1.65
JAKMIP1	-1.61	1.57	-0.01	0.09	1.7
PKD1L1	-1.62	1.57	0	0.12	1.74
C3orf10	-1.65	1.57	-0.02	0.14	1.79
CCRK	-1.67	1.57	1.43	0.05	1.72
DTWD2	-1.72	1.57	0.08	0.09	1.81
WISP3	-1.73	1.57	-0.01	0.29	2.02
CCDC101	-1.77	1.57	0.47	-0.07	1.7
C21orf70	-2.77	1.57	0.5	-1.08	1.69
USF1	3.55	1.56	0	1.35	-2.2
INTS12	3.09	1.56	0.06	1.29	-1.8
KIAA1267	2.19	1.56	1.09	1.22	-0.97
UNC13A	2.05	1.56	0.07	1.33	-0.72
TCF4	1.15	1.56	3.96	-2.56	-3.71
PTPN7	-0.45	1.56	-0.02	1.24	1.69
C18orf8	-1.31	1.56	0	0.15	1.46
EPB41L2	-1.52	1.56	-0.02	0.12	1.64
CHGB	-1.55	1.56	-0.04	0.1	1.65
UBE2R2	-1.64	1.56	-0.01	0.06	1.7
DNAH5	-1.66	1.56	0.01	0.09	1.75
HOXB3	-1.67	1.56	0.07	0.11	1.78
ZNF189	-1.77	1.56	-0.02	0.09	1.86
ANKRD20A1	-1.8	1.56	-0.33	-0.02	1.78
ANKRD26P1	-1.92	1.56	0.06	-0.2	1.72
HBA1	-2.65	1.56	0.02	-1.15	1.5
EIF2AK3	-3.9	1.56	1.74	-2.16	1.74
NCAPH	4.09	1.55	-0.23	1.26	-2.83
NFATC2	2.96	1.55	0.04	0.18	-2.78
TAF10	2.3	1.55	-0.16	1.21	-1.09
INTS1	2.12	1.55	-0.06	1.33	-0.79
PTPN11	2.07	1.55	-0.03	1.24	-0.83
PITX1	2.01	1.55	-0.02	1.22	-0.79
STRA13	2	1.55	-0.02	1.31	-0.69
TFAP2D	1.99	1.55	0	1.27	-0.72
BRMS1L	1.53	1.55	0.96	-0.86	-2.39
SUDS3	1.29	1.55	1.23	-1.87	-3.16
MRPL21	0.88	1.55	-0.32	0.03	-0.85
FAM118B	0.63	1.55	0.01	-1.57	-2.2
GGH	-1.39	1.55	0.07	0.22	1.61
FAM154B	-1.57	1.55	-0.05	0.11	1.68
MAPK8	-1.59	1.55	0.01	0.08	1.67
C12orf69	-1.62	1.55	-0.02	0.11	1.73
CFDP1	-1.64	1.55	-0.12	-0.04	1.6
IFT46	-1.72	1.55	-0.01	0.1	1.82
ZYG11B	-2.41	1.55	0.03	-0.59	1.82
PSMD8	-2.55	1.55	-0.35	-0.62	1.93
L3MBTL2	4.56	1.54	0.76	1.27	-3.29
SMARCAL1	2.46	1.54	-0.11	0.14	-2.32
NIT2	2.34	1.54	-0.25	1.31	-1.03
NDUFA11	2.2	1.54	-0.3	1.32	-0.88
TMEM209	2.17	1.54	0.01	1.35	-0.82
FLYWCH1	2.11	1.54	0.04	1.25	-0.86
FOSL1	2.07	1.54	-0.02	1.25	-0.82
ZNF776	2.02	1.54	-0.02	1.33	-0.69
ANP32C	0.98	1.54	-0.14	-1.24	-2.22
MRPL51	0.9	1.54	-0.32	0.06	-0.84
ZNF428	0.87	1.54	-0.04	0.08	-0.79
NFYB	0.85	1.54	0.04	-0.15	-1
HNRNPH2	-1.33	1.54	-0.05	0.13	1.46
LOC100131657	-1.49	1.54	-0.01	0.14	1.63
ARHGAP10	-1.59	1.54	-0.29	0.07	1.66
YF016	-1.6	1.54	-0.01	0.21	1.81
ATG3	-1.74	1.54	-0.05	0.18	1.92
NRAS	-2.27	1.54	-0.16	-0.32	1.95
PKM	-2.52	1.54	0.27	-0.82	1.7
POU2F1	5.17	1.53	-0.26	1.34	-3.83
FAM82A2	4.36	1.53	-0.21	1.28	-3.08
TH1L	4.23	1.53	-0.32	1.25	-2.98
RALYL	4.15	1.53	0.01	1.28	-2.87
LONP1	3.83	1.53	0	1.26	-2.57
MAPRE2	3.76	1.53	0.03	1.26	-2.5
NUP160	3.48	1.53	0.05	0.09	-3.39
NDUFS8	3.19	1.53	-0.01	1.19	-2
C20orf43	2.89	1.53	0	1.21	-1.68
TSHZ1	2.34	1.53	-0.34	1.24	-1.1
KCTD1	2.11	1.53	0.02	1.15	-0.96
RUNX1T1	2.08	1.53	0.9	0.03	-2.05
ESRRA	1.99	1.53	-0.01	1.28	-0.71
FHL1	1.21	1.53	0.46	0.04	-1.17
MME	0.84	1.53	-0.03	0.14	-0.7
FBXO42	0.8	1.53	0.5	-0.02	-0.82
FAHD2A	-1.51	1.53	-0.01	0.11	1.62
RHBDF2	-1.64	1.53	-0.01	0.13	1.77
RBM17	-1.66	1.53	-0.04	0.21	1.87
SEPSECS	-1.76	1.53	1.19	0.04	1.8
KIAA0513	-2.7	1.53	0.5	-1.04	1.66
CBR4	2.04	1.52	0	1.15	-0.89
C6orf211	2.03	1.52	0	1.21	-0.82
SNRPB2	1.88	1.52	0.04	0	-1.88
BPIFB1	0.88	1.52	0.02	0.13	-0.75
MTR	-1.68	1.52	0.03	0.05	1.73
RNASEL	-2.5	1.52	-0.31	-0.71	1.79
RPA3	-3.38	1.52	-0.31	-1.88	1.5
TAF9	3.67	1.51	0.13	1.28	-2.39
DLX1	2.27	1.51	-0.23	1.21	-1.06
INTS7	2.11	1.51	-0.03	1.31	-0.8
KIAA0430	2.05	1.51	-0.02	1.28	-0.77
ZBTB43	1.98	1.51	0.03	1.24	-0.74
NME1	0.78	1.51	-0.33	0.01	-0.77
C5orf44	-1.64	1.51	-0.31	0.06	1.7
USP47	-3.36	1.51	0.42	-1.85	1.51
HOXB13	5.67	1.5	-0.04	1.18	-4.49
HOXC9	3.89	1.5	0	1.31	-2.58
C3orf49	3.01	1.5	-0.01	1.28	-1.73
DUSP9	2.45	1.5	-0.31	1.32	-1.13
FRMPD1	2.34	1.5	-0.32	1.37	-0.97
TRIM29	2.08	1.5	-0.33	1.28	-0.8
AVPR2	2.01	1.5	-0.03	1.31	-0.7
COL7A1	1.95	1.5	0.04	1.29	-0.66
MRE11A	0.71	1.5	-0.06	-0.98	-1.69
FOXO3B	-0.55	1.5	1.33	-2.97	-2.42
DEDD2	-1.5	1.5	-0.05	0.21	1.71
N-PAC	-1.8	1.5	-0.31	0.04	1.84
UHRF1BP1	-3.81	1.5	1.12	-2.07	1.74
MAX	5.09	1.49	1.69	1.05	-4.04
HIST3H3	4.39	1.49	0.86	1.34	-3.05
CBFA2T3	3.33	1.49	0.98	1.33	-2
KIAA0368	2.95	1.49	0.61	0.1	-2.85
HOXD11	2.94	1.49	0.03	1.31	-1.63
PHF21A	2.23	1.49	0.97	1.29	-0.94
SCNN1B	2.11	1.49	0.02	1.32	-0.79
AGPAT5	2.08	1.49	0	1.29	-0.79
TRIOBP	2.08	1.49	-0.02	1.31	-0.77
C12orf52	0.99	1.49	-0.31	0.01	-0.98
RELA	0.91	1.49	0.6	-0.01	-0.92
PCDHGB4	-1.48	1.49	0	0.12	1.6
RPS10P5	-1.5	1.49	-0.07	0.13	1.63
ZNF275	-1.57	1.49	0.05	0.13	1.7
AIDA	-1.59	1.49	0.03	0.13	1.72
ARFGEF1	-1.6	1.49	-0.01	0.12	1.72
RECQL	4.66	1.48	1.36	-0.84	-5.5
ACOT7	3.57	1.48	-0.28	1.27	-2.3
QRICH1	3.15	1.48	0.24	1.26	-1.89
BCL11A	2.98	1.48	0	1.34	-1.64
MRPL20	2.62	1.48	-0.1	1.27	-1.35
C1orf149	2.3	1.48	0.67	1.27	-1.03
CEP112	2.09	1.48	0	1.3	-0.79
FOLR3	2.08	1.48	0	1.15	-0.93
JMJD1C	0.94	1.48	0.79	0.09	-0.85
SAP30L	0.9	1.48	-0.1	-0.93	-1.83
MAP3K6	-1.22	1.48	-0.01	0.07	1.29
POFUT2	-1.27	1.48	-0.03	0.11	1.38
VBP1	-1.59	1.48	-0.06	-0.19	1.4
EXOSC3	-1.6	1.48	0	0.11	1.71
POLR3B	-1.6	1.48	0.02	0.06	1.66
CBFA2T2	2.32	1.47	1.88	0.05	-2.27
TNNI3	2.14	1.47	0.03	1.13	-1.01
SLC6A17	1.93	1.47	0.01	1.26	-0.67
MRM1	-1.4	1.47	0	0.19	1.59
HAND2	-1.54	1.47	0	-0.11	1.43
HLCS	-1.57	1.47	-0.01	0.06	1.63
DNAH7	-1.75	1.47	0.02	0.05	1.8
TSFM	3.02	1.46	0.04	1.31	-1.71
DYNC1I2	2.11	1.46	-0.01	1.29	-0.82
MRPL24	0.98	1.46	0.01	-0.16	-1.14
CAMK2G	0.83	1.46	0.03	0.11	-0.72
BRI3BP	-1.35	1.46	-0.02	0.13	1.48
MLF1IP	-1.49	1.46	0.01	0.07	1.56
TMEM168	-1.7	1.46	0.01	0.14	1.84
ODZ3	-1.78	1.46	0.01	0.05	1.83
HSD17B8	-2.16	1.46	-0.12	-0.75	1.41
RTCD1	-3.8	1.46	-0.27	-2.16	1.64
PCGF5	3.04	1.45	0.01	1.26	-1.78
ZBED3	2.18	1.45	0.01	1.28	-0.9
AGL	2.14	1.45	-0.32	1.28	-0.86
TUT1	2.1	1.45	0.03	1.35	-0.75
PCSK1	2.09	1.45	-0.01	1.18	-0.91
DDX60L	2.05	1.45	-0.02	1.25	-0.8
MBD3	2.02	1.45	0.04	1.23	-0.79
ATXN1L	1.98	1.45	-0.04	1.28	-0.7
ZCWPW1	-2.51	1.45	-0.15	-0.75	1.76
DERL2	-2.7	1.45	-0.02	-1.38	1.32
HOXB9	3.81	1.44	0	-1.17	-4.98
C20orf20	3.74	1.44	0.44	1.36	-2.38
RRAS2	3.37	1.44	-0.15	1.12	-2.25
GAPVD1	2.48	1.44	0.43	-0.01	-2.49
ODF2	2.03	1.44	0	1.28	-0.75
MDN1	2	1.44	-1.94	2.11	0.11
CCDC73	1.99	1.44	0.02	1.26	-0.73
TBCB	-1.57	1.44	0.01	0	1.57
CENPV	-1.73	1.44	-0.01	0.11	1.84
C5orf24	4.57	1.43	-0.05	1.35	-3.22
DYRK1A	2.54	1.43	-0.13	1.28	-1.26
NSL1	2.14	1.43	-0.01	1.32	-0.82
C19orf70	2.04	1.43	0.01	1.28	-0.76
DCAKD	1.98	1.43	-0.17	-0.08	-2.06
TMED1	-0.02	1.43	-0.16	-0.96	-0.94
ACTR6	-1.68	1.43	-0.02	0.08	1.76
STOM	3.73	1.42	-0.34	1.24	-2.49
NIPSNAP1	2.08	1.42	-0.04	1.24	-0.84
RCBTB1	1.17	1.42	-0.31	0.16	-1.01
MORF4L2	0.88	1.42	0.23	0.02	-0.86
CDC42	-0.01	1.42	-0.03	1.16	1.17
Ig1	-1.49	1.42	0.01	0.07	1.56
RYR2	-2.06	1.42	-0.01	2.95	5.01
IPI:IPI00740961.5	4.94	1.41	0.16	1.28	-3.66
LIN37	2.26	1.41	-0.23	1.27	-0.99
RAB14	2.14	1.41	-0.03	1.21	-0.93
PRSS1	2.06	1.41	-0.01	1.26	-0.8
L3MBTL4	2.03	1.41	0.02	1.27	-0.76
CLPTM1	1.88	1.41	-0.02	1.22	-0.66
SERPINB3	-0.03	1.41	0.09	-0.78	-0.75
MRPL14	-1.37	1.41	-0.02	0.1	1.47
SMARCC2	4.97	1.4	0.07	1.33	-3.64
SMARCAD1	3.04	1.4	-0.29	1.29	-1.75
NOL12	2.18	1.4	0.02	1.15	-1.03
RFK	2.1	1.4	0.07	1.38	-0.72
MXI1	2.07	1.4	0.11	1.22	-0.85
HBE1	1.98	1.4	-0.01	1.23	-0.75
TPI1	-1.64	1.4	0.01	0.06	1.7
TCF7L2	3.47	1.39	-0.01	1.3	-2.17
ATF3	2.77	1.39	2.13	-2.25	-5.02
E2F6	2.28	1.39	0.87	1.25	-1.03
KIAA1211	2.14	1.39	-0.32	1.26	-0.88
SEC31A	2.05	1.39	-0.02	1.28	-0.77
C6orf170	0.54	1.39	2.28	-0.44	-0.98
MYH16	-1.35	1.39	-0.02	0.19	1.54
MYL6B	-2.61	1.39	0.05	-0.93	1.68
KLF16	4.4	1.38	-0.23	1.17	-3.23
PRDX5	2.22	1.38	-0.03	1.26	-0.96
ATP8B3	2.04	1.38	-0.01	1.26	-0.78
BIRC6	-2.99	1.38	-0.04	2.06	5.05
TRIM24	4.25	1.37	0.79	1.24	-3.01
YEATS4	2.26	1.37	1.2	-1.09	-3.35
ZBTB39	2.13	1.37	0	1.36	-0.77
DLGAP5	2.09	1.36	0	1.28	-0.81
ZFP36L2	2.07	1.36	-0.05	1.39	-0.68
SAP30	1.01	1.36	1.03	-1.15	-2.16
ASPRV1	-1.6	1.36	0.02	0.09	1.69
IL24	2.37	1.35	0.02	1.27	-1.1
THAP2	2.1	1.35	0.01	1.13	-0.97
SDR9C7	-1.35	1.35	0.02	0.08	1.43
HDDC2	-1.56	1.35	0.03	-0.18	1.38
ATF1	2.79	1.34	2.26	-1.62	-4.41
SYPL1	2.18	1.34	0.01	1.29	-0.89
GTPBP6	-1.38	1.34	0.02	0.08	1.46
RPL29P11	-2.46	1.33	-0.2	-0.8	1.66
HAND1	2.24	1.32	0.08	1.1	-1.14
YY2	2.06	1.32	-0.02	1.29	-0.77
CASP14	0.95	1.32	-0.03	-0.03	-0.98
SIX1	3.93	1.31	-0.31	0.12	-3.81
DLX6	3.34	1.3	0.03	1.15	-2.19
KCT2	-1.54	1.3	-0.02	0.08	1.62
MYL6	-2.41	1.3	0.03	-0.83	1.58
GSTP1	2.32	1.29	0.09	1.14	-1.18
YO014	2.25	1.29	-0.04	1.18	-1.07
PSMA5	0.34	1.29	-0.19	-2.25	-2.59
BRMS1	0.95	1.28	0.73	-1.05	-2
LOC388720	-1.54	1.28	-0.02	-0.3	1.24
GPX4	-1.55	1.28	0	-0.12	1.43
RYBP	2.26	1.27	0	1.23	-1.03
DNAJC9	-4.44	1.27	-0.07	-2.74	1.7
TCF24	2.89	1.26	0.21	1.09	-1.8
MPV17	2.21	1.26	-0.03	1.04	-1.17
EEF1E1	-2.48	1.26	-0.02	-1.09	1.39
ZFHX4	4.25	1.25	-1.96	2.76	-1.49
JDP2	2.21	1.24	1.6	-0.39	-2.6
TMEM9	-1.68	1.24	0.04	-0.27	1.41
DR1	0.96	1.22	0.01	-0.68	-1.64
KV111	0.92	1.22	0.54	-1	-1.92
SVEP1	-1.85	1.22	0	2.71	4.56
ICT1	2.9	1.21	0.05	-0.11	-3.01
UTS2	2.34	1.2	-0.04	0.89	-1.45
CRYAB	2.42	1.19	0.45	1.06	-1.36
NPM3	2.34	1.19	0.01	1.14	-1.2
MGST3	4.63	1.18	0	1.02	-3.61
UNC80	-2.71	1.18	0.02	1.73	4.44
ID2	-0.38	1.17	1.67	-1.87	-1.49
TTC9C	-1.53	1.17	-0.03	-0.19	1.34
TEX36	-1.77	1.16	-0.1	-0.42	1.35
PCNT	-2.57	1.16	-0.02	1.75	4.32
MYL12B	-3.09	1.16	0.35	-1.47	1.62
BATF3	0.97	1.15	1.27	-1.73	-2.7
APOC3	2.56	1.14	0.01	0.94	-1.62
ID4	0.99	1.14	0.87	-1.38	-2.37
SAA1	2.44	1.13	-0.02	0.99	-1.45
ID1	1.03	1.13	2.33	-1.57	-2.6
ARL8B	2.4	1.12	-0.09	1.14	-1.26
MRI	2.4	1.11	0.04	1.06	-1.34
TMED9	0.92	1.1	-0.04	-0.07	-0.99
SAT2	2.29	1.08	-0.03	1.01	-1.28
MYL9	-2.65	1.08	-0.02	-1.28	1.37
DPY30	2.62	1.06	0.19	0.92	-1.7
DEF6	-1.86	1.06	-0.04	-0.56	1.3
IPI:IPI00384397.1	0.6	1.05	0.02	-3.12	-3.72
R13AX	-1.54	1.05	-0.04	-0.55	0.99
APOA2	2.68	1.04	1.08	0.92	-1.76
LLPH	2.43	1.04	0.01	1.03	-1.4
ID3	0.05	1.04	1.28	-2.48	-2.53
S100A9	-2.47	1.04	0.04	-1.44	1.03
PIN4	-1.41	1.03	-0.02	-0.47	0.94
LAMA2	-2.62	1.03	-1.84	1.44	4.06
HMGA2	4.84	1.02	0.96	0.86	-3.98
CEBPG	2.36	0.99	0.05	1.04	-1.32
SSU72	-2.98	0.98	0.12	-1.53	1.45
S100A8	2.5	0.97	0.01	0.85	-1.65
NHP2	-2.58	0.97	0	-1.33	1.25
APOD	3.37	0.96	1.48	1.08	-2.29
MAP4	-1.2	0.94	0.02	2.43	3.63
FLNC	-2.48	0.92	-1.91	1.41	3.89
ANKHD1	-4.63	0.91	-1.98	-0.62	4.01
ASCC3	-1.33	0.9	0.03	2.34	3.67
ATP5L	2.6	0.89	-0.01	0.95	-1.65
PRPF8	-3.29	0.85	-1.95	0.66	3.95
MAP1B	1.84	0.83	-1.05	2.36	0.52
PCM1	-1.22	0.83	0.06	2.28	3.5
OBSL1	-2.71	0.82	-1.1	1.06	3.77
MYO5A	-1.36	0.78	-0.01	2.14	3.5
BTAF1	4.12	0.76	-1.1	0.83	-3.29
OTOF	-2.21	0.76	-0.02	1.26	3.47
SNRNP200	-4.09	0.76	-1.47	-0.46	3.63
MADD	-1.17	0.75	0.02	2.12	3.29
PTPRD	-1.32	0.75	0	2.16	3.48
VWA8	-2.22	0.75	0	1.23	3.45
EXPH5	1.73	0.74	-1.5	2.17	0.44
DSP	4.04	0.73	-1.29	2.62	-1.42
XRN1	-1.32	0.73	0	2.14	3.46
TANC2	-1.28	0.72	0.75	2.29	3.57
RBBP6	-0.94	0.7	-0.02	2.24	3.18
PTPRF	-1.44	0.7	-1.23	2.26	3.7
PHRF1	-2.15	0.7	-0.01	1.18	3.33
TANC1	-1.09	0.68	-1.47	2.17	3.26
LTN1	-2.01	0.68	0.01	1.14	3.15
HEATR1	5.46	0.67	-1.07	2.41	-3.05
KIF1B	-2.56	0.67	-1.42	0.84	3.4
CPSF1	-0.96	0.66	-0.02	2.07	3.03
LRP5	-1.07	0.66	0.02	2.06	3.13
FLJ10357	-1.12	0.66	0.01	2.09	3.21
NISCH	1.83	0.64	-1.28	2.06	0.23
IQGAP2	1.77	0.64	-1.32	2.05	0.28
CDK12	0.78	0.64	0.05	1.11	0.33
KIAA0564	-2.4	0.64	-1.4	1.24	3.64
ECM29	-2.52	0.62	-1.11	1.13	3.65
RRBP1	-3.64	0.62	-1.35	-0.45	3.19
UBR1	-1.4	0.6	-1.33	2.04	3.44
ATRN	2.28	0.59	0.07	2.09	-0.19
KANK1	-1.05	0.58	-0.03	2.04	3.09
USP19	-1.05	0.58	0.01	2	3.05
WDR33	-1.06	0.58	-0.03	2.08	3.14
APC	-1.61	0.58	-0.18	2.59	4.2
ABCC1	-1.86	0.58	-0.01	1.08	2.94
PFAS	-1.9	0.58	-0.06	1.06	2.96
DCTN1	-2.34	0.58	-1.15	0.54	2.88
LMO7	-0.82	0.57	-0.33	2.1	2.92
CCNB3	1.7	0.56	0.01	1.04	-0.66
PCDH9	-1	0.56	0.06	1.95	2.95
BRD8	3.85	0.55	-0.38	1.94	-1.91
WNK2	0.83	0.55	-0.01	1.41	0.58
THOC2	-0.91	0.55	-1.33	2.15	3.06
CLU	-1.02	0.55	0.01	2.04	3.06
ATP7B	-2.07	0.55	-1.22	1.04	3.11
USP17L7	-2.28	0.55	-0.04	-1.9	0.38
CUX1	2.32	0.54	-1.07	-0.59	-2.91
KIF14	-0.98	0.54	-1.36	2.17	3.15
PDCD11	-1.92	0.54	-1.01	1.28	3.2
LPHN2	-1.98	0.54	-1.52	1.08	3.06
NPHP4	-1.17	0.53	0.03	2.01	3.18
DOCK1	-1.51	0.53	-0.99	2.15	3.66
REV1	-1.86	0.53	0.05	1.08	2.94
DHX8	-0.9	0.52	0.02	1.94	2.84
UBR2	-3.14	0.52	0.07	0.19	3.33
SMC2	2.4	0.51	-1.03	-0.88	-3.28
TBC1D4	-1.92	0.51	-1	0.99	2.91
PNPLA6	-1.91	0.5	-1.18	1.03	2.94
POTEE	3.37	0.49	0.04	0.51	-2.86
IARS	2.51	0.49	-1.05	-0.44	-2.95
NRD1	-1.21	0.49	0.07	1.89	3.1
HDAC6	1.33	0.48	-1.26	0.03	-1.3
ADCY3	-1.02	0.48	0.01	1.82	2.84
XPO7	2.39	0.47	-0.81	0.98	-1.41
TBC1D9B	0.37	0.47	0.04	0.59	0.22
RTEL1	-1.11	0.47	-0.01	1.87	2.98
SMC4	1.46	0.46	-1.53	-0.63	-2.09
EGFR	-0.99	0.46	-0.06	1.83	2.82
EIF3A	-0.99	0.46	0.26	1.92	2.91
FAM62A	2.38	0.45	-1.04	1.83	-0.55
JAK1	1.64	0.45	0.05	1.88	0.24
MYO1F	-0.89	0.45	0.01	1.9	2.79
HECW2	-1.02	0.45	-1.15	2.13	3.15
COPA	2.06	0.44	-1.21	0.9	-1.16
TJP2	-0.81	0.44	-0.02	1.84	2.65
ATP2B4	1.77	0.43	-0.03	1.97	0.2
BCR	-0.85	0.43	-1.16	1.98	2.83
MYO6	-0.89	0.43	-1	1.92	2.81
DHX29	-1.24	0.43	-0.2	1.96	3.2
THADA	-1.52	0.42	-0.03	2.18	3.7
DGKZ	-0.82	0.41	-0.06	1.87	2.69
EIF5B	-3.32	0.41	-1.34	-0.16	3.16
NCAPG	3.17	0.4	-0.83	1.85	-1.32
MAML1	2.29	0.4	-0.69	1.78	-0.51
HIP1	-0.89	0.4	0.04	1.88	2.77
KRBA1	-0.93	0.4	-0.04	1.87	2.8
PI4KA	1.25	0.39	-1.53	1.26	0.01
LARS	0.73	0.39	-1.14	-0.67	-1.4
ANKRD52	-0.01	0.39	0.14	0.1	0.11
MAP1S	-1.01	0.39	-0.02	1.85	2.86
ERAP1	-1.64	0.39	-0.02	0.92	2.56
POLRMT	-3.34	0.39	-1	-0.16	3.18
TBCD	0.61	0.38	-1.14	0.9	0.29
PHF20	-1.87	0.38	0.04	0.96	2.83
SMG8	-1.95	0.38	0.02	0.91	2.86
RPAP1	-2.5	0.38	-1.2	0.55	3.05
SMC5	-0.7	0.37	-0.02	1.83	2.53
VPS18	-0.76	0.37	0	1.79	2.55
MYO1D	-0.78	0.37	0.02	1.75	2.53
DOCK7	-1.36	0.37	-1.58	2.41	3.77
PMS1	-1.86	0.37	0.02	0.9	2.76
AASS	-2.18	0.37	-0.01	0.4	2.58
UBR5	0.79	0.36	-1.96	0.94	0.15
FARP2	-0.85	0.36	-0.05	1.85	2.7
WWC3	-0.89	0.36	-1.01	1.82	2.71
XPO6	-0.99	0.36	-0.89	1.87	2.86
COPG	3.32	0.35	-0.78	1.79	-1.53
MYO1A	1.77	0.35	-1.01	1.86	0.09
ATP2B3	0.28	0.35	-0.97	0.5	0.22
SART3	-0.08	0.35	-0.51	0.03	0.11
KIF23	-0.79	0.35	0.06	1.79	2.58
KIAA0528	-1.58	0.35	0.02	0.88	2.46
FAM120A	-3.85	0.35	-0.83	-0.82	3.03
KIAA1967	3.6	0.34	-0.61	0.35	-3.25
TMTC3	1.68	0.34	0	1.74	0.06
CTR9	-0.65	0.34	-0.02	1.92	2.57
ALG13	-0.69	0.34	-1.03	1.85	2.54
BRWD2	-1.18	0.34	-0.95	1.96	3.14
IPO13	-1.53	0.34	0.04	0.91	2.44
CHTF18	-1.75	0.34	0.01	0.87	2.62
IARS2	-2.13	0.34	-0.79	0.29	2.42
WDR47	-2.97	0.34	-0.65	-0.44	2.53
CTNND1	1.62	0.33	-0.97	0.93	-0.69
PPP2R3A	-0.98	0.33	1.24	1.91	2.89
ARHGEF2	-1.89	0.33	-0.98	0.82	2.71
PTPRS	-2	0.33	-0.01	1.22	3.22
MOV10	-3.6	0.33	-0.63	-0.99	2.61
GRIA3	1.75	0.32	0.03	1.78	0.03
FIP1L1	0.61	0.32	-0.89	0.67	0.06
DSE	-0.73	0.32	0	1.83	2.56
ESYT1	-1.59	0.32	-0.88	0.84	2.43
ATL2	-1.64	0.32	0.02	0.89	2.53
STK10	-1.72	0.32	-0.01	0.91	2.63
NUP205	3.02	0.31	-0.99	0.81	-2.21
GAA	-2.34	0.31	-0.96	0.24	2.58
RPA2	-4.93	0.31	-0.94	-2.35	2.58
HK2	3.02	0.3	-0.89	0.1	-2.92
THRAP3	-3.52	0.3	-1.24	-0.83	2.69
UBAP2L	2.24	0.29	-0.73	1.77	-0.47
LONP2	-0.59	0.29	0.01	1.76	2.35
ZNF598	-1.46	0.29	-0.69	0.81	2.27
COG1	-1.79	0.29	-0.97	0.79	2.58
SRRT	-0.87	0.28	-0.02	1.69	2.56
TFIP11	-0.91	0.28	-0.01	1.75	2.66
POP1	-3.67	0.28	-0.53	-0.91	2.76
NUP133	3.86	0.27	-0.86	0.8	-3.06
CDC27	3.59	0.27	-0.98	0.84	-2.75
SNX25	-0.61	0.27	-0.01	1.79	2.4
TBL3	-0.65	0.27	0.03	1.71	2.36
WDR36	-1.74	0.27	-0.89	0.85	2.59
HK3	3.67	0.26	-0.9	1.65	-2.02
SCRIB	3.45	0.26	-0.67	0.3	-3.15
NUP107	3.33	0.26	-1.02	0.77	-2.56
ZFR	1.81	0.26	-1.01	-0.93	-2.74
CLOCK	-0.75	0.26	0.04	1.72	2.47
APBA2	-0.77	0.26	0	1.77	2.54
NBR1	-1.87	0.26	-1.16	0.82	2.69
RBM5	1.81	0.25	-0.01	1.83	0.02
ITIH2	-0.64	0.25	-0.96	1.89	2.53
PRKD2	-0.68	0.25	-0.71	1.69	2.37
NLRX1	-0.72	0.25	-0.95	1.8	2.52
RASA1	-0.9	0.25	-0.47	1.87	2.77
NVL	1.76	0.24	0.02	1.79	0.03
ANKS6	-0.53	0.24	-0.07	1.73	2.26
SEC23A	-0.6	0.24	-0.02	1.74	2.34
CUL4B	-0.64	0.24	-0.36	1.77	2.41
NCSTN	-1.29	0.24	0	0.72	2.01
STRN4	-1.61	0.24	0.02	0.77	2.38
UTP14A	-2.47	0.24	-0.67	-0.12	2.35
AARS2	2.55	0.23	-1.16	0.83	-1.72
ACTN1	0.86	0.23	0.04	0.87	0.01
IFT88	-0.37	0.23	0	1.7	2.07
EDEM3	-1.87	0.23	-0.73	0.78	2.65
DDX27	-2.16	0.23	0.01	0.11	2.27
FLNA	-2.71	0.23	-0.95	1.53	4.24
NOP14	-2.81	0.23	-0.5	-0.33	2.48
PDXDC1	1.47	0.22	0.01	0.79	-0.68
BCLAF1	-0.58	0.22	-0.01	1.78	2.36
BRAF	-1.55	0.22	0.04	0.79	2.34
COG2	-1.57	0.22	0.02	0.77	2.34
SV2C	-1.68	0.22	0.01	0.71	2.39
DDX24	-2.58	0.22	-0.32	-0.07	2.51
PLOD2	-2.73	0.22	-0.64	-0.39	2.34
SOS2	-0.92	0.21	0.85	1.97	2.89
PCDH7	-1.86	0.21	-1.04	0.8	2.66
SKIV2L2	0.74	0.2	-0.86	0.94	0.2
AGAP1	-0.54	0.2	-0.85	1.73	2.27
LRFN1	-0.73	0.2	0.02	1.7	2.43
COG4	-1.45	0.2	-0.02	0.75	2.2
FAM91A1	-1.81	0.2	0.02	0.74	2.55
ABCB7	0.9	0.19	-0.8	0.7	-0.2
APBB1	0.82	0.19	0.02	0.74	-0.08
MTHFD1L	-0.66	0.19	-0.79	1.9	2.56
CBL	-0.84	0.19	1.48	1.73	2.57
SHCBP1	-1.55	0.19	0.02	0.67	2.22
TTC37	-2.64	0.19	0	0.45	3.09
LARP1	-4.91	0.19	-0.23	-2.12	2.79
CKAP5	0.98	0.18	-1.52	0.87	-0.11
DLG1	-0.6	0.18	-0.91	1.83	2.43
CWC22	-0.69	0.18	-0.25	1.73	2.42
KANK3	-0.83	0.18	-0.7	1.73	2.56
APBA1	-0.98	0.18	-0.31	1.69	2.67
SLMAP	-1.64	0.18	-0.8	0.73	2.37
BRAT1	-1.66	0.18	-0.88	0.76	2.42
C1orf25	-1.75	0.18	-0.78	0.43	2.18
ESYT2	-2.72	0.18	-1.08	-0.14	2.58
RINT1	2.5	0.17	-0.96	1.7	-0.8
PKP3	1.7	0.17	0.01	1.66	-0.04
LZTR1	-0.77	0.17	-0.43	1.72	2.49
ANAPC2	-0.8	0.17	-0.81	1.71	2.51
NEK4	-0.94	0.17	-0.31	1.68	2.62
GBF1	0.45	0.16	-1.85	0.05	-0.4
NACA	0.39	0.16	0.04	0.89	0.5
STAT1	-0.48	0.16	-0.89	-0.6	-0.12
DAXX	-0.67	0.16	0.04	1.66	2.33
SRP72	-0.83	0.16	0.03	1.62	2.45
CPT2	1.74	0.15	-0.02	1.61	-0.13
CTNNB1	0.96	0.15	-0.99	0.08	-0.88
ANAPC1	-0.24	0.15	-0.74	0.19	0.43
BCAR1	-0.8	0.15	-0.48	1.73	2.53
AMFR	-0.86	0.15	-0.04	1.55	2.41
WDR75	-0.95	0.15	-0.42	1.67	2.62
PATL1	-1.32	0.15	-0.02	0.74	2.06
DVL3	-1.58	0.15	-0.05	0.68	2.26
CENPB	3.97	0.14	-0.8	1.58	-2.39
AKAP8	2.5	0.14	-0.41	-1.08	-3.58
HUWE1	0.01	0.14	-2.01	0.85	0.84
RFWD3	-0.44	0.14	0.75	1.73	2.17
TRIM32	-0.45	0.14	0.02	1.63	2.08
IWS1	-0.58	0.14	-0.69	1.72	2.3
PLOD3	-0.65	0.14	-0.11	1.59	2.24
PKN2	-1.8	0.14	-0.97	0.73	2.53
CPT1A	0.85	0.13	-0.84	0.76	-0.09
TTLL3	-0.61	0.13	-0.82	1.64	2.25
BCAR3	-0.64	0.13	0.94	1.67	2.31
VAV3	-0.68	0.13	0.33	1.78	2.46
DCLK2	-0.88	0.13	-0.77	1.67	2.55
CPS1	-1.07	0.13	-1.83	-0.7	0.37
TRMT2A	-4.09	0.13	-0.27	-1.94	2.15
NUP85	1.84	0.12	-0.74	1.6	-0.24
WDTC1	-0.43	0.12	0	1.68	2.11
CUL3	-0.55	0.12	-0.81	1.69	2.24
ECD	-0.75	0.12	0	1.61	2.36
CHD1	-1.23	0.12	-0.64	2.15	3.38
RNF219	-2.68	0.12	-0.8	-0.62	2.06
KHSRP	1.97	0.11	-0.88	-0.25	-2.22
ANKS3	-0.5	0.11	-0.01	1.55	2.05
PADI2	-0.52	0.11	0.01	1.66	2.18
KCTD3	-0.64	0.11	1.29	1.69	2.33
DTNA	-0.65	0.11	-0.63	1.58	2.23
RAD50	-0.76	0.11	-0.87	-0.57	0.19
PJA1	-0.81	0.11	-0.03	1.55	2.36
STRN3	-1.91	0.11	-0.67	0.76	2.67
BACH1	1.79	0.1	-0.78	1.69	-0.1
C14orf21	1.12	0.1	-0.54	0.21	-0.91
ACAD9	0.78	0.1	-0.04	0.63	-0.15
PNN	-0.59	0.1	-0.61	1.71	2.3
GIT2	-0.66	0.1	0.78	1.64	2.3
A2M	-1.07	0.1	-1.04	2	3.07
RAF1	-2.27	0.1	-0.76	-0.13	2.14
PES1	-3.97	0.1	-0.84	-1.59	2.38
ACE	1.66	0.09	0.05	1.97	0.31
FASN	1.49	0.09	-1.85	0.8	-0.69
PHLDB3	-0.47	0.09	0.04	1.55	2.02
MYEF2	2.98	0.08	-0.79	1.57	-1.41
ACSL4	1.95	0.08	-1.05	-1.21	-3.16
TOMM70A	1.05	0.08	-0.53	0.61	-0.44
SNX18	-0.71	0.08	0.01	1.51	2.22
PTPRU	-1.23	0.08	-1.26	2.02	3.25
HPS6	-1.76	0.08	-0.39	0.6	2.36
DDX52	-3.88	0.08	-0.6	-1.58	2.3
ADAR	3.93	0.07	-1.06	0.55	-3.38
PRKAG2	0.83	0.07	-0.02	0.57	-0.26
DDX28	-0.28	0.07	0.02	1.61	1.89
RPAP3	-0.6	0.07	0.03	1.58	2.18
MPHOSPH10	-0.68	0.07	-0.58	1.63	2.31
GAK	-1.18	0.07	-1.1	1.95	3.13
KBTBD7	-3.38	0.07	-0.83	-1.03	2.35
FOXK1	3.32	0.06	-1.01	1.67	-1.65
GMEB1	1.77	0.06	-0.02	1.52	-0.25
GLMN	-0.51	0.06	0.02	1.51	2.02
TAF6L	-1.4	0.06	0.03	0.62	2.02
SRPK2	-4.16	0.06	-0.62	-1.69	2.47
HMMR	-0.76	0.05	-0.78	1.69	2.45
CUL1	-2.89	0.05	-0.96	-0.59	2.3
TTC26	-2.98	0.05	0.08	-1.06	1.92
METTL13	-3.08	0.05	-0.85	-0.6	2.48
HDAC2	2.98	0.04	-0.59	-0.78	-3.76
PUM1	2.92	0.04	-1.11	0.96	-1.96
MSTO1	-0.5	0.04	-0.06	1.51	2.01
LZTS1	-0.81	0.04	0.03	1.57	2.38
EDC4	-1.07	0.04	-0.75	1.97	3.04
PASK	-2.08	0.04	-1.18	0.6	2.68
ADCK3	-2.39	0.04	-0.74	-0.13	2.26
SRPK3	-2.62	0.04	0.01	-0.66	1.96
SNX9	-3.08	0.04	2	-1.01	2.07
LMNB2	4.25	0.03	-0.59	1.62	-2.63
AIFM3	1.81	0.03	-0.01	1.54	-0.27
ATP2B1	0.61	0.03	-1.06	-0.1	-0.71
HAUS3	-0.4	0.03	-0.7	1.57	1.97
GIT1	-0.47	0.03	1.69	1.74	2.21
ATG7	-0.54	0.03	1.07	1.66	2.2
EXT2	-0.58	0.03	-0.63	1.69	2.27
GPC4	-0.63	0.03	0.08	1.51	2.14
ABCD4	-1.13	0.03	0.06	0.6	1.73
GFM2	0.78	0.02	-0.84	0.75	-0.03
STRBP	-0.02	0.02	-0.72	-0.24	-0.22
ITFG3	-0.51	0.02	-0.02	1.55	2.06
PARD3	-0.78	0.02	-0.66	2.02	2.8
ARMC8	-3.13	0.02	-0.86	-0.83	2.3
ANAPC7	3.91	0.01	-0.67	1.6	-2.31
NMT1	-0.2	0.01	-0.02	1.6	1.8
TTYH3	-0.53	0	0.06	1.51	2.04
OMA1	-0.59	0	-0.02	1.54	2.13
NETO2	-0.68	0	-0.06	1.41	2.09
CBLB	-0.98	0	0.96	1.85	2.83
PABPC4	-1.56	0	-0.57	0.64	2.2
CNOT1	0.14	-0.01	-0.69	0.67	0.53
NR1H4	-0.48	-0.01	-0.02	1.46	1.94
SHQ1	-0.5	-0.01	-0.66	1.55	2.05
TROAP	-0.73	-0.01	-0.67	1.74	2.47
PPM2C	-0.81	-0.01	-0.01	1.43	2.24
RIOK2	-2.99	-0.01	-0.18	-0.79	2.2
OXSR1	4.27	-0.02	-0.39	1.57	-2.7
CBS	1.49	-0.02	-0.74	-0.73	-2.22
PPIL4	-0.59	-0.02	0.06	1.37	1.96
ERBB4	-1.25	-0.02	-0.71	1.96	3.21
NAMPT	-1.3	-0.02	-0.03	0.46	1.76
BORA	-1.71	-0.02	0.03	0.52	2.23
SEMG2	-3.34	-0.02	-0.15	-1.08	2.26
PTBP2	3.55	-0.03	-0.03	1.53	-2.02
KIAA0391	1.03	-0.03	-0.66	-0.67	-1.7
ARCN1	0.12	-0.03	-0.48	-0.23	-0.35
CNOT2	-0.35	-0.03	-0.6	1.57	1.92
DBR1	-0.82	-0.03	-0.03	1.5	2.32
SLC2A1	-1.75	-0.03	-0.58	0.37	2.12
PPP2R2B	-3.31	-0.03	-0.16	-1.19	2.12
WDR1	-0.52	-0.04	-0.23	1.56	2.08
CNOT6	-0.53	-0.04	-0.65	1.5	2.03
PLRG1	-0.73	-0.04	0	1.49	2.22
CPNE1	-1.51	-0.04	-0.63	0.45	1.96
ZNF768	-1.53	-0.04	-0.67	0.43	1.96
NXF1	-2.87	-0.04	-0.21	-0.68	2.19
CPSF3	3.52	-0.05	-0.89	1.66	-1.86
ACSL1	0.3	-0.05	-0.96	-0.81	-1.11
PIGT	-0.33	-0.05	-0.64	1.55	1.88
FAM83H	-0.82	-0.05	-1.1	1.94	2.76
MGRN1	-1.55	-0.05	0	0.55	2.1
DDX55	-2.47	-0.05	-0.57	-0.22	2.25
DKC1	-2.54	-0.05	-0.23	-0.47	2.07
SLC7A5	0.86	-0.06	-0.05	0.53	-0.33
YTHDF1	-0.04	-0.06	-0.62	-0.35	-0.31
UBE3C	-1.54	-0.06	-0.01	0.94	2.48
PPP3CB	-1.59	-0.06	-0.59	0.35	1.94
PGM3	-1.65	-0.06	-0.48	0.43	2.08
IFIT2	-1.78	-0.06	0.01	0.41	2.19
NCAPG2	-1.93	-0.06	-1.07	1.01	2.94
STT3A	0.82	-0.07	-0.58	-2.22	-3.04
SMAD1	-0.57	-0.07	-0.04	1.52	2.09
OGDHL	-0.83	-0.07	0	1.82	2.65
RCOR1	5.37	-0.08	0.02	1.46	-3.91
ATE1	-0.34	-0.08	0.01	1.5	1.84
SUCLA2	-0.43	-0.08	-0.68	-0.92	-0.49
ADCK4	-0.5	-0.08	-0.63	-0.73	-0.23
FRK	-0.54	-0.08	0.03	1.47	2.01
PSMD12	-0.59	-0.08	-0.2	-2.02	-1.43
PAK3	-0.64	-0.08	-0.17	1.53	2.17
TMEM214	-0.64	-0.08	-0.43	1.64	2.28
UBA1	-0.76	-0.08	-1.18	-0.63	0.13
WDR6	-0.87	-0.08	-1.03	-0.76	0.11
CTPS2	-1.67	-0.08	-0.67	0.46	2.13
NR5A2	-1.77	-0.08	-0.67	0.45	2.22
ILK	1.04	-0.09	-0.54	0.45	-0.59
FARS2	-0.4	-0.09	-0.01	1.49	1.89
PRPF38B	-0.53	-0.09	-0.44	1.51	2.04
SP9	-0.61	-0.09	-0.03	1.44	2.05
PGK1	-0.64	-0.09	-0.01	1.5	2.14
CDS1	-1.46	-0.09	-0.03	0.41	1.87
RIOK3	-1.57	-0.09	-0.62	0.39	1.96
CRNN	-1.72	-0.09	0.03	0.45	2.17
NAF1	-2.52	-0.09	-0.56	-0.78	1.74
GCN1L1	0.57	-0.1	-1.12	-2.01	-2.58
NAB1	-0.2	-0.1	-0.03	1.51	1.71
MANEA	-0.32	-0.1	-0.06	1.46	1.78
MPP6	-0.64	-0.1	1.66	1.48	2.12
TTC38	-1.47	-0.1	0.04	0.45	1.92
CMAS	-1.58	-0.1	0.01	0.37	1.95
SFRS11	-1.68	-0.1	-0.58	0.38	2.06
ADAMTS1	-2.43	-0.1	-0.79	0.07	2.5
RTF1	1.79	-0.11	0.02	1.7	-0.09
P4HA2	0.15	-0.11	0.07	-1.1	-1.25
PAF1	-0.43	-0.11	0.89	1.48	1.91
PDK1	-0.44	-0.11	0	1.48	1.92
TAB1	-1.6	-0.11	0	0.43	2.03
METT11D1	-2.22	-0.11	-0.39	-0.36	1.86
HLTF	1.66	-0.12	-0.77	-1.83	-3.49
FLOT1	-0.37	-0.12	0.02	1.42	1.79
SEC62	-0.46	-0.12	-0.06	1.39	1.85
SIL1	-0.55	-0.12	-0.52	1.42	1.97
DDX49	-0.56	-0.12	-0.57	1.52	2.08
DPH1	-1.68	-0.12	-0.06	0.44	2.12
FAM98A	-2.25	-0.12	-0.7	-0.3	1.95
HDAC3	-2.59	-0.12	0.02	-0.65	1.94
UPF1	-3.39	-0.12	-1.15	-0.83	2.56
SRRM1	-5.01	-0.12	0.1	-2.11	2.9
SARS	1.12	-0.13	-0.66	-0.33	-1.45
FAM98B	0.85	-0.13	-0.04	0.34	-0.51
CCDC6	-0.47	-0.13	-0.34	1.44	1.91
GMPPA	-0.47	-0.13	-0.57	1.48	1.95
NOMO1	-0.85	-0.13	-0.97	1.9	2.75
RSAD1	-1.42	-0.13	-0.01	0.43	1.85
FBXL2	-1.49	-0.13	0	0.4	1.89
EXOSC9	-2.78	-0.13	0.01	-0.78	2
LEMD2	-3.32	-0.13	0.01	-1.18	2.14
KIF11	1.98	-0.14	-1.03	0.84	-1.14
ACADSB	1.66	-0.14	-0.54	0.21	-1.45
HOOK3	-0.4	-0.14	1.08	1.66	2.06
PDHA1	-0.49	-0.14	-0.03	1.47	1.96
KCTD9	-0.67	-0.14	0	1.36	2.03
IPI:IPI00328587.4	-1.43	-0.14	0.03	0.39	1.82
CYP51A1	1.81	-0.15	-0.59	1.53	-0.28
FBXL3	-0.27	-0.15	0.02	1.47	1.74
YARS2	-0.58	-0.15	-0.56	1.43	2.01
POLD3	-0.64	-0.15	-0.57	1.47	2.11
SOS1	-0.91	-0.15	1.78	1.95	2.86
JMJD6	-1.5	-0.15	0.01	0.34	1.84
NOB1	-1.66	-0.15	-0.48	0.23	1.89
NUCB1	-1.7	-0.15	-0.03	0.39	2.09
HNRNPUL1	-3.38	-0.15	-0.33	-0.69	2.69
RBMS1	2.87	-0.16	-0.54	0.24	-2.63
CTBP1	2.79	-0.16	-0.5	-0.48	-3.27
PAX6	2.58	-0.16	-0.01	0.34	-2.24
ATG4B	-0.31	-0.16	0	1.36	1.67
RNMTL1	-0.57	-0.16	-0.48	1.33	1.9
EFHA1	-0.6	-0.16	0.04	1.34	1.94
LSM14A	-0.6	-0.16	-0.56	1.41	2.01
ITPRIP	-0.63	-0.16	-0.45	1.55	2.18
SDCCAG1	-0.88	-0.16	-1.16	1.79	2.67
WDR12	-1.75	-0.16	-0.3	0.25	2
SRRM2	-2.44	-0.16	-0.24	1.49	3.93
ASB16	1.84	-0.17	-0.02	1.4	-0.44
EPRS	1.74	-0.17	-1.14	-0.91	-2.65
BZW1	-0.54	-0.17	0	1.43	1.97
TOM1	-0.61	-0.17	0.17	1.5	2.11
GMPPB	-1.45	-0.17	0.01	0.34	1.79
NEU1	-2.25	-0.17	0.02	-0.43	1.82
MON2	-2.41	-0.17	-1.56	1.15	3.56
CECR5	-2.48	-0.17	-0.53	-0.53	1.95
RCL1	-2.51	-0.17	-0.44	-0.63	1.88
LSM14B	-2.59	-0.17	0.25	-0.81	1.78
MOCS3	-3.37	-0.17	-0.49	-1.54	1.83
SRBD1	1.96	-0.18	-0.84	0.16	-1.8
FYN	-0.44	-0.18	-0.45	1.51	1.95
IDH2	-0.44	-0.18	-0.53	1.52	1.96
WDR3	-1.02	-0.18	0.02	1.77	2.79
MAEA	-2.4	-0.18	-0.41	-0.51	1.89
COIL	-0.31	-0.19	0.84	1.59	1.9
ITPK1	-1.79	-0.19	0.02	0.36	2.15
L2HGDH	-2.44	-0.19	-0.4	-0.61	1.83
ACAT1	3.99	-0.2	-0.63	1.37	-2.62
GNAI2	1.91	-0.2	-0.03	1.31	-0.6
RFC3	1.88	-0.2	-0.09	-1.56	-3.44
ALDOA	1.11	-0.2	-0.39	-0.49	-1.6
SOCS6	-0.35	-0.2	-0.42	1.5	1.85
RCCD1	-1.38	-0.2	0.05	0.23	1.61
PEX3	-2.04	-0.2	0	-0.51	1.53
GPN1	-2.4	-0.2	-0.02	-0.51	1.89
THOC3	-2.85	-0.2	-0.2	-0.73	2.12
GTF2I	4.16	-0.21	-0.62	0.73	-3.43
WDR5	2.7	-0.21	-0.15	-0.55	-3.25
PPP1CB	-0.23	-0.21	0.07	1.37	1.6
CEP55	-0.39	-0.21	-0.39	1.44	1.83
PDHA2	-0.5	-0.21	0	1.37	1.87
DCAF7	-1.24	-0.21	-0.02	0.22	1.46
RIC3	-1.56	-0.21	0	0.3	1.86
HTRA2	-2.47	-0.21	-0.35	-0.45	2.02
KCMF1	-0.04	-0.22	0.2	-0.75	-0.71
TMEM43	-0.37	-0.22	-0.46	1.4	1.77
GSK3B	-0.45	-0.22	-0.48	1.36	1.81
PSMD4	-0.45	-0.22	0.02	1.34	1.79
SERPINA1	-0.47	-0.22	-0.04	1.37	1.84
ACTR1B	-0.51	-0.22	0	1.34	1.85
CNNM2	-1.61	-0.22	-0.02	0.86	2.47
SCAMP3	3.4	-0.23	-0.37	0.22	-3.18
MRPL37	1.95	-0.23	-0.32	-0.39	-2.34
ALDH2	1.41	-0.23	-0.58	-0.48	-1.89
PLD3	0.77	-0.23	-0.56	0.47	-0.3
ACOT9	-0.42	-0.23	-0.49	1.45	1.87
SDCCAG3	-0.48	-0.23	0.57	1.44	1.92
NDEL1	-0.49	-0.23	0.02	1.33	1.82
KEAP1	-0.8	-0.23	-0.53	1.62	2.42
TRMT6	-0.81	-0.23	-0.37	1.45	2.26
NPL	-1.52	-0.23	0.03	0.18	1.7
CREB1	3	-0.24	0.14	-1.74	-4.74
DDX19B	1.65	-0.24	-0.39	0.46	-1.19
PRPSAP1	0.84	-0.24	0.02	0.32	-0.52
ACTR3	-0.26	-0.24	0.49	1.43	1.69
APOH	-0.37	-0.24	0.03	1.32	1.69
PTOV1	-0.46	-0.24	-0.13	1.34	1.8
ABHD12	-0.56	-0.24	-0.29	1.42	1.98
SNX16	-1.26	-0.24	-0.01	0.23	1.49
ARMCX3	-2.41	-0.24	-0.41	-0.57	1.84
PSMC4	-3.26	-0.24	-0.57	-1.46	1.8
RETSAT	-0.33	-0.25	-0.01	1.29	1.62
PON2	-2.68	-0.25	-0.41	-0.99	1.69
ELAVL1	4.2	-0.26	-0.03	1.28	-2.92
EPPK1	3	-0.26	1.19	0.08	-2.92
C20orf114	2.9	-0.26	-0.67	1.42	-1.48
MRPL44	2.79	-0.26	0.15	-0.75	-3.54
GNAI3	1.96	-0.26	-0.02	1.29	-0.67
CDC73	1.79	-0.26	0.98	1.53	-0.26
CSK	1.78	-0.26	0.67	1.32	-0.46
SERPINB4	1.27	-0.26	0.51	-1.42	-2.69
FOXRED1	0.59	-0.26	-0.57	0.27	-0.32
MSI1	-0.08	-0.26	0.12	-3.37	-3.29
ARHGAP17	-0.11	-0.26	-0.1	1.37	1.48
PSMD1	-0.36	-0.26	-0.66	-1.1	-0.74
LASS3	-0.49	-0.26	0.03	1.31	1.8
APOL2	-0.57	-0.26	-0.03	1.37	1.94
SLC25A33	-1.85	-0.26	-0.01	0.15	2
SCD	-2.04	-0.26	-0.24	-0.26	1.78
RAB36	-2.49	-0.26	-0.06	-0.55	1.94
ARG1	2.88	-0.27	0.01	1.28	-1.6
NUP214	2.07	-0.27	-0.05	1.34	-0.73
RANP1	1.41	-0.27	-0.08	-3.1	-4.51
TMX4	-0.24	-0.27	0	1.32	1.56
ASB1	-0.28	-0.27	0.02	1.35	1.63
FAM105B	-0.32	-0.27	0.02	1.36	1.68
COX15	-0.39	-0.27	-0.51	1.43	1.82
C2orf7	-0.45	-0.27	-0.04	1.31	1.76
EXD2	-0.53	-0.27	-0.69	-0.68	-0.15
PAK1	-0.62	-0.27	0.36	1.62	2.24
LEO1	-0.7	-0.27	-0.15	1.61	2.31
ZC3H15	-1.57	-0.27	-0.14	0.36	1.93
HNRNPA1L2	0.88	-0.28	0.03	0.16	-0.72
TRAFD1	-0.19	-0.28	0	1.34	1.53
GMDS	-0.31	-0.28	-0.4	1.34	1.65
PRKAB2	-0.37	-0.28	0.02	1.28	1.65
CDC14C	-0.38	-0.28	-0.02	1.28	1.66
FADS6	-0.5	-0.28	0.02	1.36	1.86
GDAP1	-0.52	-0.28	-0.2	1.35	1.87
TXNDC12	-0.52	-0.28	0.01	1.28	1.8
IFT172	-0.53	-0.28	0.01	1.21	1.74
CDC42EP2	-0.59	-0.28	-0.03	1.29	1.88
PSMD2	-0.63	-0.28	-0.47	-2.09	-1.46
GFM1	-0.75	-0.28	-0.52	1.7	2.45
WDR22	-0.81	-0.28	-0.88	1.69	2.5
GPATCH4	-1.6	-0.28	-0.43	0.24	1.84
AMIGO2	-1.66	-0.28	-0.02	0.16	1.82
PDPR	-1.7	-0.28	-0.91	0.8	2.5
ALAS1	2.04	-0.29	0.02	1.28	-0.76
COL11A1	2.02	-0.29	0	1.29	-0.73
LENG8	1.79	-0.29	-0.72	1.76	-0.03
MSI2	0.35	-0.29	-0.4	-1.91	-2.26
MRPL1	0.03	-0.29	-0.33	-0.65	-0.68
SEH1L	-0.11	-0.29	0.02	1.32	1.43
OBFC1	-0.13	-0.29	0.01	1.35	1.48
KIAA1305	-0.16	-0.29	-0.05	1.29	1.45
CNOT8	-0.17	-0.29	0.01	1.3	1.47
PPP1R9B	-0.17	-0.29	0.02	1.24	1.41
RPL39P5	-0.21	-0.29	-0.06	1.29	1.5
EFNB1	-0.28	-0.29	0.02	1.35	1.63
DUSP3	-0.38	-0.29	0.01	1.26	1.64
EIF4B	-0.46	-0.29	-0.04	1.33	1.79
EPB41L5	-0.49	-0.29	-0.01	1.68	2.17
MAGI3	-0.9	-0.29	-0.36	2.05	2.95
DNAJB4	-1.45	-0.29	0.01	0.22	1.67
KRT8P11	-1.45	-0.29	-0.01	0.13	1.58
SAE1	-1.47	-0.29	0.02	0.27	1.74
USP43	-1.54	-0.29	0.03	0.05	1.59
HAL	-1.56	-0.29	0.02	0.18	1.74
COX7A2L	-1.59	-0.29	0	0.2	1.79
GK3P	-1.61	-0.29	0	0.16	1.77
WDR82	-3.1	-0.29	-0.05	-1.44	1.66
SLC25A43	-3.3	-0.29	-0.03	-1.5	1.8
ORC5L	6.7	-0.3	0.49	1.27	-5.43
MRPL17	2.34	-0.3	-0.32	1.32	-1.02
TCF3	2.09	-0.3	-0.33	1.24	-0.85
MRPL4	1.14	-0.3	0.05	-1.67	-2.81
FAM120B	0	-0.3	0.02	1.33	1.33
UTP14C	-0.13	-0.3	-0.01	1.36	1.49
YIF1B	-0.21	-0.3	-0.02	1.34	1.55
SRR	-0.24	-0.3	0.06	1.29	1.53
RBMXL3	-0.26	-0.3	-0.03	1.23	1.49
PDCD2	-0.28	-0.3	-0.41	1.4	1.68
C7orf20	-0.37	-0.3	0.01	1.29	1.66
PTRH2	-0.37	-0.3	0.01	1.3	1.67
PDSS1	-0.4	-0.3	0.02	1.26	1.66
TTC1	-0.44	-0.3	-0.02	1.24	1.68
SDAD1	-0.49	-0.3	-0.04	1.35	1.84
AGMAT	-0.53	-0.3	0.01	1.23	1.76
LOC389842	-0.53	-0.3	0.01	1.33	1.86
MRPL54	-0.56	-0.3	0	1.23	1.79
OGDH	-0.56	-0.3	0.06	1.29	1.85
IVD	-0.64	-0.3	0.86	1.38	2.02
[truncated: 1,715 more rows]
