# Supplementary material for: Proteomic analyses reveal distinct chromatin-associated and soluble transcription factor complexes
Source: Mol Syst Biol. 2015 Jan 21;11(1):775. doi: 10.15252/msb.20145504 (PMC4332150; doi:10.15252/msb.20145504)
Supplement: Supplementary file 10 [file msb0011-0775-sd10.xlsx]

## Sheet: HCIP
ExpNo	Bait	Fraction	Prey	SpectraC	SAINT Score	STRING	BIND/DIP/HPRD	C. elegans TF	Combined PPI	CCI Confirmed	Ensembl Gene ID	Entrez Gene Name	Location	Family	Functions
42597	ATF6	Chr	ATF6	12	Bait	S	S	S	S		ENSP00000356919	activating transcription factor 6	Cytoplasm	transcription regulator	Transcription factor that acts during endoplasmic reticulum stress by activating unfolded protein response target genes. Binds DNA on the 5'-CCAC[GA]-3'half of the ER stress response element (ERSE) (5'-CCAAT-N(9)-CCAC[GA]-3') and of ERSE II (5'-ATTGG-N-CCACG-3'). Binding to ERSE requires binding of NF-Y to ERSE. Could also be involved in activation of transcription by the serum response factor
42597	ATF6	Chr	APOD	10	1						ENSP00000345179	apolipoprotein D	Extracellular Space	transporter	APOD occurs in the macromolecular complex with lecithin- cholesterol acyltransferase. It is probably involved in the transport and binding of bilin. Appears to be able to transport a variety of ligands in a number of different contexts
42597	ATF6	Chr	SH3TC1	2	0.967						ENSP00000245105	SH3 domain and tetratricopeptide repeats 1	Extracellular Space	other
42598	ATF6	Sol	ATF6	28	Bait	S	S	S	S		ENSP00000356919	activating transcription factor 6	Cytoplasm	transcription regulator	Transcription factor that acts during endoplasmic reticulum stress by activating unfolded protein response target genes. Binds DNA on the 5'-CCAC[GA]-3'half of the ER stress response element (ERSE) (5'-CCAAT-N(9)-CCAC[GA]-3') and of ERSE II (5'-ATTGG-N-CCACG-3'). Binding to ERSE requires binding of NF-Y to ERSE. Could also be involved in activation of transcription by the serum response factor
42598	ATF6	Sol	RFWD2	7	0.999						ENSP00000356641	ring finger and WD repeat domain 2	Cytoplasm	enzyme	E3 ubiquitin-protein ligase that mediates ubiquitination and subsequent proteasomal degradation of target proteins. E3 ubiquitin ligases accept ubiquitin from an E2 ubiquitin- conjugating enzyme in the form of a thioester and then directly transfers the ubiquitin to targeted substrates. Involved in JUN ubiquitination and degradation. Directly involved in p53 (TP53) ubiquitination and degradation,…
42598	ATF6	Sol	STK40	6	0.994						ENSP00000362221	serine/threonine kinase 4	Cytoplasm	kinase	May be a negative regulator of NF-kappa-B and p53- mediated gene transcription
42598	ATF6	Sol	ACLY	3	0.997						ENSP00000253792	ATP citrate lyase	Cytoplasm	enzyme	ATP citrate-lyase is the primary enzyme responsible for the synthesis of cytosolic acetyl-CoA in many tissues. Has a central role in de novo lipid synthesis. In nervous tissue it may be involved in the biosynthesis of acetylcholine
42598	ATF6	Sol	PARG	3	0.997						ENSP00000384408	poly (ADP-ribose) glycohydrolase	Cytoplasm	enzyme
42599	CREB1	Chr	CREB1	141	Bait	S	S	S	S		ENSP00000387699	cAMP responsive element binding protein 1	Nucleus	transcription regulator	This protein binds the cAMP response element (CRE), a sequence present in many viral and cellular promoters. CREB stimulates transcription on binding to the CRE. Transcription activation is enhanced by the TORC coactivators which act independently of Ser-133 phosphorylation. Implicated in synchronization of circadian rhythmicity
42599	CREB1	Chr	ATF1	29	1	Y			Y		ENSP00000262053	activating transcription factor 1	Nucleus	transcription regulator	This protein binds the cAMP response element (CRE) (consensus: 5'-GTGACGT[AC][AG]-3'), a sequence present in many viral and cellular promoters. Binds to the Tax-responsive element (TRE) of HTLV-I. Mediates PKA-induced stimulation of CRE-reporter genes
42599	CREB1	Chr	ZNF295	26	1						ENSP00000308759	zinc finger protein 295	Nucleus	other	May be involved in transcriptional regulation
42599	CREB1	Chr	HIST1H2BA	13	1						ENSP00000274764	histone cluster 1, H2ba	Nucleus	other	Core component of nucleosome. Nucleosomes wrap and compact DNA into chromatin, limiting DNA accessibility to the cellular machineries which require DNA as a template. Histones thereby play a central role in transcription regulation, DNA repair, DNA replication and chromosomal stability. DNA accessibility is regulated via a complex set of post-translational modifications of histones, also called h…
42599	CREB1	Chr	JUN	13	1	Y	Y		Y		ENSP00000360266	jun oncogene	Nucleus	transcription regulator	Transcription factor that recognizes and binds to the enhancer heptamer motif 5'-TGA[CG]TCA-3'
42599	CREB1	Chr	HIST3H3	10	1						ENSP00000355657	histone cluster 3, H3	Nucleus	other	Core component of nucleosome. Nucleosomes wrap and compact DNA into chromatin, limiting DNA accessibility to the cellular machineries which require DNA as a template. Histones thereby play a central role in transcription regulation, DNA repair, DNA replication and chromosomal stability. DNA accessibility is regulated via a complex set of post-translational modifications of histones, also called h…
42599	CREB1	Chr	HMGA1	7	0.998						ENSP00000308227	high mobility group AT-hook 1	Nucleus	transcription regulator	HMG-I/Y bind preferentially to the minor groove of A+T rich regions in double stranded DNA. It is suggested that these proteins could function in nucleosome phasing and in the 3'-end processing of mRNA transcripts. They are also involved in the transcription regulation of genes containing, or in close proximity to A+T-rich regions
42599	CREB1	Chr	ZNF131	7	0.998						ENSP00000305804	zinc finger protein 131	Nucleus	transcription regulator	May be involved in transcriptional regulation. Plays a role during development and organogenesis as well as in the function of the adult central nervous system (By similarity)
42599	CREB1	Chr	MECP2	6	1						ENSP00000395535	methyl CpG binding protein 2 (Rett syndrome)	Nucleus	transcription regulator	Chromosomal protein that binds to methylated DNA. It can bind specifically to a single methyl-CpG pair. It is not influenced by sequences flanking the methyl-CpGs. Mediates transcriptional repression through interaction with histone deacetylase and the corepressor SIN3A
42599	CREB1	Chr	NFIX	6	1						ENSP00000353219	nuclear factor I/X (CCAAT-binding transcription factor)	Nucleus	transcription regulator	Recognizes and binds the palindromic sequence 5'- TTGGCNNNNNGCCAA-3' present in viral and cellular promoters and in the origin of replication of adenovirus type 2. These proteins are individually capable of activating transcription and replication (By similarity)
42599	CREB1	Chr	RECQL	6	1						ENSP00000395449	RecQ protein-like (DNA helicase Q1-like)	Nucleus	enzyme	DNA helicase that may play a role in the repair of DNA that is damaged by ultraviolet light or other mutagens. Exhibits a magnesium-dependent ATP-dependent DNA-helicase activity that unwinds single- and double-stranded DNA in a 3'-5' direction
42599	CREB1	Chr	HMGA2	5	0.987						ENSP00000384026	high mobility group AT-hook 2	Nucleus	enzyme	Functions as a transcriptional regulator. Functions in cell cycle regulation through CCNA2
42599	CREB1	Chr	TTF2	5	1						ENSP00000358478	transcription termination factor, RNA polymerase II	Cytoplasm	transcription regulator	DsDNA-dependent ATPase which acts as a transcription termination factor by coupling ATP hydrolysis with removal of RNA polymerase II from the DNA template. May contribute to mitotic transcription repression. May also be involved in pre-mRNA splicing
42599	CREB1	Chr	C5orf24	4	0.998						ENSP00000337044	UPF461 protein C5orf24	Other	other
42599	CREB1	Chr	CREM	4	0.993	Y			Y		ENSP00000265372	cAMP responsive element modulator	Nucleus	transcription regulator	Transcriptional regulator that binds the cAMP response element (CRE), a sequence present in many viral and cellular promoters. Isoforms are either transcriptional activators or repressors. Plays a role in spermatogenesis and is involved in spermatid maturation (By similarity)
42599	CREB1	Chr	ARNT	3	0.996						ENSP00000351407	aryl hydrocarbon receptor nuclear translocator	Nucleus	transcription regulator	Required for activity of the Ah (dioxin) receptor. This protein is required for the ligand-binding subunit to translocate from the cytosol to the nucleus after ligand binding. The complex then initiates transcription of genes involved in the activation of PAH procarcinogens. The heterodimer with HIF1A or EPAS1/HIF2A functions as a transcriptional regulator of the adaptive response to hypoxia
42599	CREB1	Chr	HIST1H2BJ	3	0.981						ENSP00000244601	histone cluster 1, H2bj	Nucleus	other	Core component of nucleosome. Nucleosomes wrap and compact DNA into chromatin, limiting DNA accessibility to the cellular machineries which require DNA as a template. Histones thereby play a central role in transcription regulation, DNA repair, DNA replication and chromosomal stability. DNA accessibility is regulated via a complex set of post-translational modifications of histones, also called h…
42599	CREB1	Chr	NFATC2	3	0.994						ENSP00000379330	nuclear factor of activated T-cells, cytoplasmic, calcineurin-dependent 2	Nucleus	transcription regulator	Plays a role in the inducible expression of cytokine genes in T-cells, especially in the induction of the IL-2, IL-3, IL-4, TNF-alpha or GM-CSF
42599	CREB1	Chr	NFIA	3	0.99						ENSP00000384523	nuclear factor I/A	Nucleus	transcription regulator	Recognizes and binds the palindromic sequence 5'- TTGGCNNNNNGCCAA-3' present in viral and cellular promoters and in the origin of replication of adenovirus type 2. These proteins are individually capable of activating transcription and replication (By similarity)
42599	CREB1	Chr	HOXD13	2	0.893						ENSP00000376322	homeobox D13	Nucleus	transcription regulator	Sequence-specific transcription factor which is part of a developmental regulatory system that provides cells with specific positional identities on the anterior-posterior axis
42599	CREB1	Chr	JUND	2	0.955	Y			Y		ENSP00000252818	jun D proto-oncogene	Nucleus	transcription regulator	Binds an AP-1 site and upon cotransfection stimulates the activity of a promoter that bears an AP-1 site
42599	CREB1	Chr	NFIC	2	0.984						ENSP00000396843	nuclear factor I/C (CCAAT-binding transcription factor)	Nucleus	transcription regulator	Recognizes and binds the palindromic sequence 5'- TTGGCNNNNNGCCAA-3' present in viral and cellular promoters and in the origin of replication of adenovirus type 2. These proteins are individually capable of activating transcription and replication (By similarity)
42599	CREB1	Chr	NFIL3	2	0.955						ENSP00000297689	nuclear factor, interleukin 3 regulated	Nucleus	transcription regulator	Acts as a transcriptional regulator that recognizes and binds to the sequence 5'-[GA]TTA[CT]GTAA[CT]-3', a sequence present in many cellular and viral promoters. Represses transcription from promoters with activating transcription factor (ATF) sites. Represses promoter activity in osteoblasts (By similarity). Represses transcriptional activity of PER1 (By similarity). Represses transcriptional ac…
42599	CREB1	Chr	NFYA	2	0.968	Y			Y		ENSP00000345702	nuclear transcription factor Y, alpha	Nucleus	transcription regulator	Stimulates the transcription of various genes by recognizing and binding to a CCAAT motif in promoters, for example in type 1 collagen, albumin and beta-actin genes
42599	CREB1	Chr	NIT2	2	0.953						ENSP00000377696	nitrilase family, member 2	Cytoplasm	enzyme	Has a omega-amidase activity. The role of omega-amidase is to remove potentially toxic intermediates by converting alpha- ketoglutaramate and alpha-ketosuccinamate to biologically useful alpha-ketoglutarate and oxaloacetate, respectively. Overexpression decreases the colony-forming capacity of cultured cells by arresting cells in the G2 phase of the cell cycle
42599	CREB1	Chr	PBX2	2	0.975						ENSP00000403948	pre-B-cell leukemia homeobox 2	Nucleus	transcription regulator	Transcriptional activator that binds the sequence 5'- ATCAATCAA-3'. Activates transcription of PF4 in complex with MEIS1
42599	CREB1	Chr	POLR2A	2	0.836						ENSP00000314949	polymerase (RNA) II (DNA directed) polypeptide A, 22kDa	Nucleus	enzyme	DNA-dependent RNA polymerase catalyzes the transcription of DNA into RNA using the four ribonucleoside triphosphates as substrates. Largest and catalytic component of RNA polymerase II which synthesizes mRNA precursors and many functional non-coding RNAs. Forms the polymerase active center together with the second largest subunit. Pol II is the central component of the basal RNA polymerase II tra…
42599	CREB1	Chr	XRCC1	2	0.967						ENSP00000262887	X-ray repair complementing defective repair in Chinese hamster cells 1	Nucleus	other	Corrects defective DNA strand-break repair and sister chromatid exchange following treatment with ionizing radiation and alkylating agents
42600	CREB1	Sol	CREB1	93	Bait	S	S	S	S		ENSP00000387699	cAMP responsive element binding protein 1	Nucleus	transcription regulator	This protein binds the cAMP response element (CRE), a sequence present in many viral and cellular promoters. CREB stimulates transcription on binding to the CRE. Transcription activation is enhanced by the TORC coactivators which act independently of Ser-133 phosphorylation. Implicated in synchronization of circadian rhythmicity
42600	CREB1	Sol	ATF1	25	1	Y			Y		ENSP00000262053	activating transcription factor 1	Nucleus	transcription regulator	This protein binds the cAMP response element (CRE) (consensus: 5'-GTGACGT[AC][AG]-3'), a sequence present in many viral and cellular promoters. Binds to the Tax-responsive element (TRE) of HTLV-I. Mediates PKA-induced stimulation of CRE-reporter genes
42600	CREB1	Sol	ANKRD17	2	0.981						ENSP00000351416	ankyrin repeat domain 17	Nucleus	other	Earliest specific in situ marker of hepatic differentiation during embryogenesis, useful for characterization of inductive events involved in hepatic specification (By similarity). Target of enterovirus 71 which is the major etiological agent of HFMD (hand, foot and mouth disease)
42600	CREB1	Sol	FAM192A	2	0.956						ENSP00000335808	family with sequence similarity 192, member A	Nucleus	other
42603	ETS1	Chr	ETS1	59	Bait	S	S	S	S		ENSP00000376436	v-ets erythroblastosis virus E26 oncogene homolog 1 (avian)	Nucleus	transcription regulator	Transcription factor
42604	ETS1	Sol	ETS1	402	Bait	S	S	S	S		ENSP00000376436	v-ets erythroblastosis virus E26 oncogene homolog 1 (avian)	Nucleus	transcription regulator	Transcription factor
42604	ETS1	Sol	PKM	5	0.993							unknown	Cytoplasm	kinase	unknown
42604	ETS1	Sol	CHI3L2	3	0.985						ENSP00000358763	chitinase 3-like 2	Extracellular Space	enzyme	May bind glycan structure with high affinity, but not heparin. Has no chitotriosidase activity
42604	ETS1	Sol	THUMPD1	3	0.982						ENSP00000370741	THUMP domain containing 1	Other	other
42604	ETS1	Sol	ATP2B1	2	0.975						ENSP00000261173	ATPase, Ca++ transporting, plasma membrane 1	Plasma Membrane	transporter	This magnesium-dependent enzyme catalyzes the hydrolysis of ATP coupled with the transport of calcium out of the cell
35667	FOS	Chr	JUN	35	1	Y	Y		Y		ENSP00000360266	jun oncogene	Nucleus	transcription regulator	Transcription factor that recognizes and binds to the enhancer heptamer motif 5'-TGA[CG]TCA-3'
35667	FOS	Chr	FOS	30	Bait	S	S	S	S	Y	ENSP00000306245	FBJ murine osteosarcoma viral oncogene homolog	Nucleus	transcription regulator	Nuclear phosphoprotein which forms a tight but non- covalently linked complex with the JUN/AP-1 transcription factor. In the heterodimer, c-fos and JUN/AP-1 basic regions each seems to interact with symmetrical DNA half sites. Has a critical function in regulating the development of cells destined to form and maintain the skeleton. It is thought to have an important role in signal transduction, c…
35667	FOS	Chr	JUND	12	1	Y	Y		Y		ENSP00000252818	jun D proto-oncogene	Nucleus	transcription regulator	Binds an AP-1 site and upon cotransfection stimulates the activity of a promoter that bears an AP-1 site
35667	FOS	Chr	JUNB	10	1	Y	Y		Y		ENSP00000303315	jun B proto-oncogene	Nucleus	transcription regulator	Transcription factor involved in regulating gene activity following the primary growth factor response. Binds to the DNA sequence 5'-TGA[CG]TCA-3'
35667	FOS	Chr	ATF7	8	1	Y			Y		ENSP00000329212	activating transcription factor 7	Nucleus	transcription regulator	Binds the cAMP response element (CRE) (consensus: 5'- GTGACGT[AG][AG]-3'), a sequence present in many viral and cellular promoters
35667	FOS	Chr	EEF1D	2	0.972	Y			Y		ENSP00000391944	eukaryotic translation elongation factor 1 delta (guanine nucleotide exchange protein)	Cytoplasm	transcription regulator	EF-1-beta and EF-1-delta stimulate the exchange of GDP bound to EF-1-alpha to GTP
35667	FOS	Chr	HOXD13	2	0.881						ENSP00000376322	homeobox D13	Nucleus	transcription regulator	Sequence-specific transcription factor which is part of a developmental regulatory system that provides cells with specific positional identities on the anterior-posterior axis
35666	FOS	Sol	FOS	72	Bait	S	S	S	S	Y	ENSP00000306245	FBJ murine osteosarcoma viral oncogene homolog	Nucleus	transcription regulator	Nuclear phosphoprotein which forms a tight but non- covalently linked complex with the JUN/AP-1 transcription factor. In the heterodimer, c-fos and JUN/AP-1 basic regions each seems to interact with symmetrical DNA half sites. Has a critical function in regulating the development of cells destined to form and maintain the skeleton. It is thought to have an important role in signal transduction, c…
35666	FOS	Sol	ATF7	15	1	Y			Y		ENSP00000329212	activating transcription factor 7	Nucleus	transcription regulator	Binds the cAMP response element (CRE) (consensus: 5'- GTGACGT[AG][AG]-3'), a sequence present in many viral and cellular promoters
35666	FOS	Sol	EEF1D	10	0.998	Y			Y		ENSP00000391944	eukaryotic translation elongation factor 1 delta (guanine nucleotide exchange protein)	Cytoplasm	transcription regulator	EF-1-beta and EF-1-delta stimulate the exchange of GDP bound to EF-1-alpha to GTP
35666	FOS	Sol	ATF2	6	0.978	Y	Y		Y		ENSP00000264110	activating transcription factor 2	Nucleus	transcription regulator	Transcriptional activator, probably constitutive, which binds to the cAMP-responsive element (CRE) (consensus: 5'- GTGACGT[AC][AG]-3'), a sequence present in many viral and cellular promoters. Interaction with JUN redirects JUN to bind to CRES preferentially over the 12-O-tetradecanoylphorbol-13-acetate response elements (TRES) as part of an ATF2-c-Jun complex
35666	FOS	Sol	JUND	5	1	Y	Y		Y		ENSP00000252818	jun D proto-oncogene	Nucleus	translation regulator	Binds an AP-1 site and upon cotransfection stimulates the activity of a promoter that bears an AP-1 site
35666	FOS	Sol	VARS	4	1						ENSP00000401121	valyl-tRNA synthetase	Cytoplasm	enzyme
35666	FOS	Sol	AHCY	2	0.967						ENSP00000217426	adenosylhomocysteinase	Cytoplasm	transcription regulator	Adenosylhomocysteine is a competitive inhibitor of S- adenosyl-L-methionine-dependent methyl transferase reactions
35666	FOS	Sol	ANKHD1	2	0.986						ENSP00000297183	ankyrin repeat and KH domain containing 1	Other	translation regulator	May play a role as a scaffolding protein that may be associated with the abnormal phenotype of leukemia cells. Isoform 2 may possess an antiapoptotic effect and protect cells during normal cell survival through its regulation of caspases
35666	FOS	Sol	C17orf70	2	0.945						ENSP00000333283	Fanconi anemia-associated protein of 1 kDa	Nucleus	transcription regulator	Play a role in Fanconi anemia-associated DNA damage response network. Regulates FANCD2 monoubiquitylation and the stability of the FA core complex. Induces chromosomal instability as well as hypersensitivity to DNA cross-linking agents, when repressed
35666	FOS	Sol	GLO1	2	0.967						ENSP00000362463	glyoxalase I	Cytoplasm	transcription regulator	Catalyzes the conversion of hemimercaptal, formed from methylglyoxal and glutathione, to S-lactoylglutathione
35666	FOS	Sol	RFWD2	2	0.973						ENSP00000356641	ring finger and WD repeat domain 2	Cytoplasm	ligand-dependent nuclear receptor	E3 ubiquitin-protein ligase that mediates ubiquitination and subsequent proteasomal degradation of target proteins. E3 ubiquitin ligases accept ubiquitin from an E2 ubiquitin- conjugating enzyme in the form of a thioester and then directly transfers the ubiquitin to targeted substrates. Involved in JUN ubiquitination and degradation. Directly involved in p53 (TP53) ubiquitination and degradation,…
35666	FOS	Sol	STK40	2	0.95						ENSP00000362221	serine/threonine kinase 4	Cytoplasm	ligand-dependent nuclear receptor	May be a negative regulator of NF-kappa-B and p53- mediated gene transcription
35666	FOS	Sol	TRIB1	2	0.957						ENSP00000312150	tribbles homolog 1 (Drosophila)	Cytoplasm	transcription regulator	Interacts with MAPK kinases and regulates activation of MAP kinases. May not display kinase activity
35855	FOS(TNF)	Chr	JUN	44	1	Y	Y		Y		ENSP00000360266	jun oncogene	Nucleus	transcription regulator	Transcription factor that recognizes and binds to the enhancer heptamer motif 5'-TGA[CG]TCA-3'
35855	FOS(TNF)	Chr	FOS	39	Bait	S	S	S	S	Y	ENSP00000306245	FBJ murine osteosarcoma viral oncogene homolog	Nucleus	transcription regulator	Nuclear phosphoprotein which forms a tight but non- covalently linked complex with the JUN/AP-1 transcription factor. In the heterodimer, c-fos and JUN/AP-1 basic regions each seems to interact with symmetrical DNA half sites. Has a critical function in regulating the development of cells destined to form and maintain the skeleton. It is thought to have an important role in signal transduction, c…
35855	FOS(TNF)	Chr	JUNB	17	1	Y	Y		Y		ENSP00000303315	jun B proto-oncogene	Nucleus	transcription regulator	Transcription factor involved in regulating gene activity following the primary growth factor response. Binds to the DNA sequence 5'-TGA[CG]TCA-3'
35855	FOS(TNF)	Chr	JUND	15	1	Y	Y		Y		ENSP00000252818	jun D proto-oncogene	Nucleus	transcription regulator	Binds an AP-1 site and upon cotransfection stimulates the activity of a promoter that bears an AP-1 site
35855	FOS(TNF)	Chr	ATF7	12	1	Y			Y		ENSP00000329212	activating transcription factor 7	Nucleus	transcription regulator	Binds the cAMP response element (CRE) (consensus: 5'- GTGACGT[AG][AG]-3'), a sequence present in many viral and cellular promoters
35855	FOS(TNF)	Chr	NFATC1	5	1	Y			Y		ENSP00000327850	nuclear factor of activated T-cells, cytoplasmic, calcineurin-dependent 1	Nucleus	enzyme	Plays a role in the inducible expression of cytokine genes in T-cells, especially in the induction of the IL-2 or IL-4 gene transcription. Also controls gene expression in embryonic cardiac cells. Could regulate not only the activation and proliferation but also the differentiation and programmed death of T-lymphocytes as well as lymphoid and non-lymphoid cells
35855	FOS(TNF)	Chr	EEF1D	4	0.999	Y			Y		ENSP00000391944	eukaryotic translation elongation factor 1 delta (guanine nucleotide exchange protein)	Cytoplasm	transcription regulator	EF-1-beta and EF-1-delta stimulate the exchange of GDP bound to EF-1-alpha to GTP
35855	FOS(TNF)	Chr	RFWD2	4	0.998						ENSP00000356641	ring finger and WD repeat domain 2	Cytoplasm	transcription regulator	E3 ubiquitin-protein ligase that mediates ubiquitination and subsequent proteasomal degradation of target proteins. E3 ubiquitin ligases accept ubiquitin from an E2 ubiquitin- conjugating enzyme in the form of a thioester and then directly transfers the ubiquitin to targeted substrates. Involved in JUN ubiquitination and degradation. Directly involved in p53 (TP53) ubiquitination and degradation,…
35855	FOS(TNF)	Chr	SMARCE1	3	0.984						ENSP00000323967	SWI/SNF related, matrix associated, actin dependent regulator of chromatin, subfamily e, member 1	Nucleus	translation regulator	Involved in transcriptional activation and repression of select genes by chromatin remodeling (alteration of DNA-nucleosome topology). Required for the coactivation of estrogen responsive promoters by Swi/Snf complexes and the SRC/p16 family of histone acetyltransferases (HATs). Also specifically interacts with the CoREST corepressor resulting in repression of neuronal specific gene promoters in …
35855	FOS(TNF)	Chr	NFIX	2	0.987	Y			Y		ENSP00000353219	nuclear factor I/X (CCAAT-binding transcription factor)	Nucleus	translation regulator	Recognizes and binds the palindromic sequence 5'- TTGGCNNNNNGCCAA-3' present in viral and cellular promoters and in the origin of replication of adenovirus type 2. These proteins are individually capable of activating transcription and replication (By similarity)
35855	FOS(TNF)	Chr	NR2F1	2	0.988						ENSP00000325819	nuclear receptor subfamily 2, group F, member 1	Nucleus	transcription regulator	Coup (chicken ovalbumin upstream promoter) transcription factor binds to the ovalbumin promoter and, in conjunction with another protein (S3-II) stimulates initiation of transcription. Binds to both direct repeats and palindromes of the 5'-AGGTCA-3' motif
35855	FOS(TNF)	Chr	NR2F6	2	0.986						ENSP00000291442	nuclear receptor subfamily 2, group F, member 6	Nucleus	other
35855	FOS(TNF)	Chr	SMARCC1	2	0.982						ENSP00000254480	SWI/SNF related, matrix associated, actin dependent regulator of chromatin, subfamily c, member 1	Nucleus	kinase	Involved in transcriptional activation and repression of select genes by chromatin remodeling (alteration of DNA-nucleosome topology). May stimulate the ATPase activity of the catalytic subunit of the complex. Also involved in vitamin D-coupled transcription regulation via its association with the WINAC complex, a chromatin-remodeling complex recruited by vitamin D receptor (VDR), which is requir…
35855	FOS(TNF)	Chr	SMARCC2	2	0.973						ENSP00000267064	SWI/SNF related, matrix associated, actin dependent regulator of chromatin, subfamily c, member 2	Nucleus	transcription regulator	Involved in transcriptional activation and repression of select genes by chromatin remodeling (alteration of DNA-nucleosome topology). Can stimulate the ATPase activity of the catalytic subunit of these complexes. May be required for CoREST dependent repression of neuronal specific gene promoters in non-neuronal cells. Also involved in vitamin D-coupled transcription regulation via its associatio…
35856	FOS(TNF)	Sol	FOS	56	Bait	S	S	S	S	Y	ENSP00000306245	FBJ murine osteosarcoma viral oncogene homolog	Nucleus	transcription regulator	Nuclear phosphoprotein which forms a tight but non- covalently linked complex with the JUN/AP-1 transcription factor. In the heterodimer, c-fos and JUN/AP-1 basic regions each seems to interact with symmetrical DNA half sites. Has a critical function in regulating the development of cells destined to form and maintain the skeleton. It is thought to have an important role in signal transduction, c…
35856	FOS(TNF)	Sol	JUN	18	1	Y	Y		Y		ENSP00000360266	jun oncogene	Nucleus	other	Transcription factor that recognizes and binds to the enhancer heptamer motif 5'-TGA[CG]TCA-3'
35856	FOS(TNF)	Sol	VARS	15	1						ENSP00000401121	valyl-tRNA synthetase	Cytoplasm	transcription regulator
35856	FOS(TNF)	Sol	ATF7	12	1	Y			Y		ENSP00000329212	activating transcription factor 7	Nucleus	phosphatase	Binds the cAMP response element (CRE) (consensus: 5'- GTGACGT[AG][AG]-3'), a sequence present in many viral and cellular promoters
35856	FOS(TNF)	Sol	YEATS4	11	1						ENSP00000247843	YEATS domain containing 4	Nucleus	enzyme	Component of the NuA4 histone acetyltransferase (HAT) complex which is involved in transcriptional activation of select genes principally by acetylation of nucleosomal histones H4 and H2A. This modification may both alter nucleosome - DNA interactions and promote interaction of the modified histones with other proteins which positively regulate transcription. This complex may be required for the …
35856	FOS(TNF)	Sol	EEF1D	10	0.999	Y			Y		ENSP00000391944	eukaryotic translation elongation factor 1 delta (guanine nucleotide exchange protein)	Cytoplasm	transcription regulator	EF-1-beta and EF-1-delta stimulate the exchange of GDP bound to EF-1-alpha to GTP
35856	FOS(TNF)	Sol	ATF2	7	0.992	Y	Y		Y		ENSP00000264110	activating transcription factor 2	Nucleus	other	Transcriptional activator, probably constitutive, which binds to the cAMP-responsive element (CRE) (consensus: 5'- GTGACGT[AC][AG]-3'), a sequence present in many viral and cellular promoters. Interaction with JUN redirects JUN to bind to CRES preferentially over the 12-O-tetradecanoylphorbol-13-acetate response elements (TRES) as part of an ATF2-c-Jun complex
35856	FOS(TNF)	Sol	C17orf70	7	0.999						ENSP00000333283	Fanconi anemia-associated protein of 1 kDa	Nucleus	phosphatase	Play a role in Fanconi anemia-associated DNA damage response network. Regulates FANCD2 monoubiquitylation and the stability of the FA core complex. Induces chromosomal instability as well as hypersensitivity to DNA cross-linking agents, when repressed
35856	FOS(TNF)	Sol	CHEK2	7	1						ENSP00000372023	CHK2 checkpoint homolog (S. pombe)	Nucleus	phosphatase	Regulates cell cycle checkpoints and apoptosis in response to DNA damage, particularly to DNA double-strand breaks. Inhibits CDC25C phosphatase by phosphorylation on 'Ser-216', preventing the entry into mitosis. May also play a role in meiosis. Regulates the TP53 tumor suppressor through phosphorylation at 'Thr-18' and 'Ser-2'
35856	FOS(TNF)	Sol	JUND	7	1	Y	Y		Y		ENSP00000252818	jun D proto-oncogene	Nucleus	enzyme	Binds an AP-1 site and upon cotransfection stimulates the activity of a promoter that bears an AP-1 site
35856	FOS(TNF)	Sol	ANKRD17	5	0.996						ENSP00000351416	ankyrin repeat domain 17	Nucleus	other	Earliest specific in situ marker of hepatic differentiation during embryogenesis, useful for characterization of inductive events involved in hepatic specification (By similarity). Target of enterovirus 71 which is the major etiological agent of HFMD (hand, foot and mouth disease)
35856	FOS(TNF)	Sol	MTMR1	5	1						ENSP00000359417	myotubularin related protein 1	Cytoplasm	other	Lipid phosphatase that acts on phosphatidylinositol 3- phosphate and phosphatidylinositol (3,5)-bisphosphate
35856	FOS(TNF)	Sol	JUNB	3	0.981	Y	Y		Y		ENSP00000303315	jun B proto-oncogene	Nucleus	other	Transcription factor involved in regulating gene activity following the primary growth factor response. Binds to the DNA sequence 5'-TGA[CG]TCA-3'
35856	FOS(TNF)	Sol	KBTBD7	3	0.999						ENSP00000368797	kelch repeat and BTB (POZ) domain containing 7	Other	other
35856	FOS(TNF)	Sol	PPP1R12A	3	0.983						ENSP00000261207	protein phosphatase 1, regulatory (inhibitor) subunit 12A	Cytoplasm	other	Regulates myosin phosphatase activity
35856	FOS(TNF)	Sol	SSU72	3	0.98						ENSP00000291386	SSU72 RNA polymerase II CTD phosphatase homolog (S. cerevisiae)	Other	transcription regulator	May be involved in the C-terminal domain of RNA polymerase II dephosphorylation, RNA processing and termination
35856	FOS(TNF)	Sol	ANKHD1	2	0.978						ENSP00000297183	ankyrin repeat and KH domain containing 1	Other	enzyme	May play a role as a scaffolding protein that may be associated with the abnormal phenotype of leukemia cells. Isoform 2 may possess an antiapoptotic effect and protect cells during normal cell survival through its regulation of caspases
35856	FOS(TNF)	Sol	C5orf44	2	0.957						ENSP00000409231	UPF533 protein C5orf44	Other	enzyme
35856	FOS(TNF)	Sol	CENPO	2	0.955						ENSP00000260662	centromere protein O	Other	enzyme	Component of the CENPA-CAD (nucleosome distal) complex, a complex recruited to centromeres which is involved in assembly of kinetochore proteins, mitotic progression and chromosome segregation. May be involved in incorporation of newly synthesized CENPA into centromeres via its interaction with the CENPA-NAC complex. Modulates the kinetochore-bound levels of NDC8 complex
35856	FOS(TNF)	Sol	FOSB	2	0.915	Y			Y		ENSP00000245919	FBJ murine osteosarcoma viral oncogene homolog B	Nucleus	kinase	FosB interacts with Jun proteins enhancing their DNA binding activity
35856	FOS(TNF)	Sol	GLO1	2	0.971						ENSP00000362463	glyoxalase I	Cytoplasm	other	Catalyzes the conversion of hemimercaptal, formed from methylglyoxal and glutathione, to S-lactoylglutathione
35856	FOS(TNF)	Sol	KHSRP	2	0.975						ENSP00000381216	KH-type splicing regulatory protein	Nucleus	enzyme	Binds to the dendritic targeting element and may play a role in mRNA trafficking (By similarity). Part of a ternary complex that binds to the downstream control sequence (DCS) of the pre-mRNA. Mediates exon inclusion in transcripts that are subject to tissue-specific alternative splicing. May interact with single- stranded DNA from the far-upstream element (FUSE). May activate gene expression. Al…
35856	FOS(TNF)	Sol	MAPK9	2	0.975	Y			Y		ENSP00000321410	mitogen-activated protein kinase 9	Cytoplasm	kinase	Responds to activation by environmental stress and pro- inflammatory cytokines by phosphorylating a number of transcription factors, primarily components of AP-1 such as c-Jun and ATF2 and thus regulates AP-1 transcriptional activity. In T- cells, JNK1 and JNK2 are required for polarized differentiation of T-helper cells into Th1 cells
35856	FOS(TNF)	Sol	NFATC2IP	2	0.965						ENSP00000324792	nuclear factor of activated T-cells, cytoplasmic, calcineurin-dependent 2 interacting protein	Nucleus	kinase	Plays a role in the inducible expression of cytokine genes in T-cells, especially by increasing NFAT-driven IL-4 production (By similarity)
42940	GLI1	Chr	GLI1	210	Bait	S	S	S	S		ENSP00000228682	GLI family zinc finger 1	Nucleus	transcription regulator	May regulate the transcription of specific genes during normal development. May play a role in craniofacial development and digital development, as well as development of the central nervous system and gastrointestinal tract. Mediates SHH signaling and thus cell proliferation and differentiation
42940	GLI1	Chr	SUFU	68	1	Y	Y		Y		ENSP00000358918	suppressor of fused homolog (Drosophila)	Nucleus	transcription regulator	Negative regulator in the hedgehog signaling pathway. Down-regulates GLI1-mediated transactivation of target genes. Part of a corepressor complex that acts on DNA-bound GLI1. May also act by linking GLI1 to BTRC and thereby targeting GLI1 to degradation by the proteasome. Sequesters GLI1, GLI2 and GLI3 in the cytoplasm, this effect is overcome by binding of STK36 to both SUFU and a GLI protein. N…
42940	GLI1	Chr	TP53	6	0.997						ENSP00000269305	tumor protein p53	Nucleus	transcription regulator	Acts as a tumor suppressor in many tumor types
42940	GLI1	Chr	ALLC	2	0.963						ENSP00000252505	allantoicase	Other	enzyme	The function of this enzyme is unclear as allantoicase activity is not known to exist in mammals
42940	GLI1	Chr	ALYREF	2	0.966							unknown	Nucleus	transcription regulator	unknown
42940	GLI1	Chr	KIAA1211	2	0.964						ENSP00000264229	KIAA1211	Other	other
42940	GLI1	Chr	SMARCA4	2	0.971						ENSP00000350720	SWI/SNF related, matrix associated, actin dependent regulator of chromatin, subfamily a, member 4	Nucleus	transcription regulator	Transcriptional coactivator cooperating with nuclear hormone receptors to potentiate transcriptional activation. Also involved in vitamin D-coupled transcription regulation via its association with the WINAC complex, a chromatin-remodeling complex recruited by vitamin D receptor (VDR), which is required for the ligand-bound VDR-mediated transrepression of the CYP27B1 gene
42940	GLI1	Chr	SMARCC2	2	0.975						ENSP00000267064	SWI/SNF related, matrix associated, actin dependent regulator of chromatin, subfamily c, member 2	Nucleus	transcription regulator	Involved in transcriptional activation and repression of select genes by chromatin remodeling (alteration of DNA-nucleosome topology). Can stimulate the ATPase activity of the catalytic subunit of these complexes. May be required for CoREST dependent repression of neuronal specific gene promoters in non-neuronal cells. Also involved in vitamin D-coupled transcription regulation via its associatio…
42940	GLI1	Chr	ZMYM3	2	0.929						ENSP00000322845	zinc finger, MYM-type 3	Nucleus	other
42939	GLI1	Sol	GLI1	327	Bait	S	S	S	S		ENSP00000228682	GLI family zinc finger 1	Nucleus	transcription regulator	May regulate the transcription of specific genes during normal development. May play a role in craniofacial development and digital development, as well as development of the central nervous system and gastrointestinal tract. Mediates SHH signaling and thus cell proliferation and differentiation
42939	GLI1	Sol	SUFU	87	1	Y	Y		Y		ENSP00000358918	suppressor of fused homolog (Drosophila)	Nucleus	transcription regulator	Negative regulator in the hedgehog signaling pathway. Down-regulates GLI1-mediated transactivation of target genes. Part of a corepressor complex that acts on DNA-bound GLI1. May also act by linking GLI1 to BTRC and thereby targeting GLI1 to degradation by the proteasome. Sequesters GLI1, GLI2 and GLI3 in the cytoplasm, this effect is overcome by binding of STK36 to both SUFU and a GLI protein. N…
42939	GLI1	Sol	KIF7	74	1	Y			Y		ENSP00000377934	kinesin family member 7	Extracellular Space	other
42939	GLI1	Sol	TP53	18	0.999						ENSP00000269305	tumor protein p53	Nucleus	transcription regulator	Acts as a tumor suppressor in many tumor types
42939	GLI1	Sol	TRIM27	10	1						ENSP00000417884	tripartite motif-containing 27	Nucleus	transcription regulator
42939	GLI1	Sol	FARSB	9	0.999						ENSP00000281828	phenylalanyl-tRNA synthetase, beta subunit	Cytoplasm	enzyme
42939	GLI1	Sol	RAD50	7	1						ENSP00000265335	RAD5 homolog (S. cerevisiae)	Nucleus	enzyme	Component of the MRN complex, which plays a central role in double-strand break (DSB) repair, DNA recombination, maintenance of telomere integrity and meiosis. The complex possesses single-strand endonuclease activity and double-strand- specific 3'-5' exonuclease activity, which are provided by MRE11A. RAD5 may be required to bind DNA ends and hold them in close proximity. This could facilitate s…
42939	GLI1	Sol	TTC26	7	1						ENSP00000419279	tetratricopeptide repeat domain 26	Extracellular Space	other
42939	GLI1	Sol	IFT74	6	0.999						ENSP00000369402	intraflagellar transport 74 homolog (Chlamydomonas)	Cytoplasm	other
42939	GLI1	Sol	IFT81	4	0.996						ENSP00000242591	intraflagellar transport 81 homolog (Chlamydomonas)	Extracellular Space	other	Isoform CDV-1 may be involved in cardiac hypertrophy caused by carnitine deficiency (By similarity)
42939	GLI1	Sol	MRE11A	3	0.991						ENSP00000325863	MRE11 meiotic recombination 11 homolog A (S. cerevisiae)	Nucleus	enzyme	Component of the MRN complex, which plays a central role in double-strand break (DSB) repair, DNA recombination, maintenance of telomere integrity and meiosis. The complex possesses single-strand endonuclease activity and double-strand- specific 3'-5' exonuclease activity, which are provided by MRE11A. RAD5 may be required to bind DNA ends and hold them in close proximity. This could facilitate s…
42939	GLI1	Sol	RPL21	3	0.986						ENSP00000346027	ribosomal protein L21 pseudogene 28	Cytoplasm	other
42939	GLI1	Sol	DES	2	0.97						ENSP00000363071	desmin	Cytoplasm	other	Desmin are class-III intermediate filaments found in muscle cells. In adult striated muscle they form a fibrous network connecting myofibrils to each other and to the plasma membrane from the periphery of the Z-line structures
42939	GLI1	Sol	FXR1	2	0.981						ENSP00000350170	fragile X mental retardation, autosomal homolog 1	Cytoplasm	other	RNA-binding protein required for embryonic and postnatal development of muscle tissue. May regulate intracellular transport and local translation of certain mRNAs (By similarity)
42939	GLI1	Sol	P4HA1	2	0.989						ENSP00000263556	prolyl 4-hydroxylase, alpha polypeptide I	Cytoplasm	enzyme	Catalyzes the post-translational formation of 4- hydroxyproline in -Xaa-Pro-Gly- sequences in collagens and other proteins
42939	GLI1	Sol	SNX33	2	0.963						ENSP00000311427	sorting nexin 33	Cytoplasm	other
42605	IRF3	Chr	IRF3	29	Bait	S	S	S	S		ENSP00000310127	interferon regulatory factor 3	Nucleus	transcription regulator	Mediates interferon-stimulated response element (ISRE) promoter activation. Functions as a molecular switch for antiviral activity. DsRNA generated during the course of an viral infection leads to IRF3 phosphorylation on the C-terminal serine/threonine cluster. This induces a conformational change, leading to its dimerization, nuclear localization and association with CREB binding protein (CREBBP…
42605	IRF3	Chr	FASN	2	0.969						ENSP00000304592	fatty acid synthase	Cytoplasm	enzyme	Fatty acid synthetase catalyzes the formation of long- chain fatty acids from acetyl-CoA, malonyl-CoA and NADPH. This multifunctional protein has 7 catalytic activities and an acyl carrier protein
42605	IRF3	Chr	SALL2	2	0.92						ENSP00000333537	sal-like 2 (Drosophila)	Nucleus	transcription regulator	Probable transcription factor
42605	IRF3	Chr	SMC1A	2	0.984						ENSP00000323421	structural maintenance of chromosomes 1A	Nucleus	transporter	Involved in chromosome cohesion during cell cycle and in DNA repair. Central component of cohesin complex. The cohesin complex is required for the cohesion of sister chromatids after DNA replication. The cohesin complex apparently forms a large proteinaceous ring within which sister chromatids can be trapped. At anaphase, the complex is cleaved and dissociates from chromatin, allowing sister chro…
42605	IRF3	Chr	WRNIP1	2	0.99						ENSP00000370150	Werner helicase interacting protein 1	Nucleus	enzyme	Functions as a modulator for initiation or reinitiation events during DNA polymerase delta-mediated DNA synthesis. Has an intrinsic ATPase activity that functions as a sensor of DNA damage or of arrested replication forks and regulates the extent of DNA synthesis
42606	IRF3	Sol	IRF3	116	Bait	S	S	S	S		ENSP00000310127	interferon regulatory factor 3	Nucleus	transcription regulator	Mediates interferon-stimulated response element (ISRE) promoter activation. Functions as a molecular switch for antiviral activity. DsRNA generated during the course of an viral infection leads to IRF3 phosphorylation on the C-terminal serine/threonine cluster. This induces a conformational change, leading to its dimerization, nuclear localization and association with CREB binding protein (CREBBP…
42606	IRF3	Sol	SLMAP	3	0.994						ENSP00000295951	sarcolemma associated protein	Plasma Membrane	other	May play a role during myoblast fusion (By similarity)
42606	IRF3	Sol	TUBB8	3	0.989							unknown	Other	other	unknown
42606	IRF3	Sol	ASMTL	2	0.955						ENSP00000370718	acetylserotonin O-methyltransferase-like	Cytoplasm	enzyme	Unknown. The presence of the putative catalytic domain of S-adenosyl-L-methionine binding argues for a methyltransferase activity
42606	IRF3	Sol	BCAS3	2	0.947						ENSP00000375067	breast carcinoma amplified sequence 3	Nucleus	other
42606	IRF3	Sol	DCTN1	2	0.939						ENSP00000354791	dynactin 1 (p15, glued homolog, Drosophila)	Cytoplasm	other	Required for the cytoplasmic dynein-driven retrograde movement of vesicles and organelles along microtubules. Dynein- dynactin interaction is a key component of the mechanism of axonal transport of vesicles and organelles
42606	IRF3	Sol	ESYT2	2	0.989						ENSP00000251527	extended synaptotagmin-like protein 2	Other	other	May play a role as calcium-regulated intrinsic membrane protein
42606	IRF3	Sol	HK2	2	0.988						ENSP00000290573	hexokinase 2	Cytoplasm	kinase
42606	IRF3	Sol	KIT	2	0.933						ENSP00000288135	v-kit Hardy-Zuckerman 4 feline sarcoma viral oncogene homolog	Plasma Membrane	transmembrane receptor	This is the receptor for stem cell factor (mast cell growth factor). It has a tyrosine-protein kinase activity. Binding of the ligands leads to the autophosphorylation of KIT and its association with substrates such as phosphatidylinositol 3-kinase (Pi3K)
42606	IRF3	Sol	LPHN2	2	0.959						ENSP00000322270	latrophilin 2	Plasma Membrane	G-protein coupled receptor	Calcium-independent receptor of low affinity for alpha- latrotoxin, an excitatory neurotoxin present in black widow spider venom which triggers massive exocytosis from neurons and neuroendocrine cells. Receptor propably implicated in the regulation of exocytosis (By similarity)
42606	IRF3	Sol	PSMA5	2	0.971						ENSP00000271308	proteasome (prosome, macropain) subunit, alpha type, 5	Cytoplasm	peptidase	The proteasome is a multicatalytic proteinase complex which is characterized by its ability to cleave peptides with Arg, Phe, Tyr, Leu, and Glu adjacent to the leaving group at neutral or slightly basic pH. The proteasome has an ATP-dependent proteolytic activity (By similarity)
42606	IRF3	Sol	SMC2	2	0.984						ENSP00000286398	structural maintenance of chromosomes 2	Nucleus	transporter	Central component of the condensin complex, a complex required for conversion of interphase chromatin into mitotic-like condense chromosomes. The condensin complex probably introduces positive supercoils into relaxed DNA in the presence of type I topoisomerases and converts nicked DNA into positive knotted forms in the presence of type II topoisomerases
42606	IRF3	Sol	SORT1	2	0.977						ENSP00000256637	sortilin 1	Cytoplasm	transporter	Functions as a sorting receptor in the Golgi compartment and as a clearance receptor on the cell surface. Required for protein transport from the Golgi apparatus to the lysosomes by a pathway that is independent of the mannose-6-phosphate receptor (M6PR). Also required for protein transport from the Golgi apparatus to the endosomes. Promotes neuronal apoptosis by mediating endocytosis of the proa…
42606	IRF3	Sol	SYNGR3	2	0.973						ENSP00000248121	synaptogyrin 3	Plasma Membrane	other	Involved in the positive regulation of dopamine transporter activity. Probably facilitates the physical and functional interactions of the transporter with the dopamine vesicular storage system, allowing a more efficient loading of the vesicles with extracellular dopamine after release (By similarity)
42606	IRF3	Sol	TEX36	2	0.942							unknown	Other	other	unknown
42606	IRF3	Sol	TRO	2	0.89						ENSP00000173898	trophinin	Plasma Membrane	other	Could be involved with bystin and tastin in a cell adhesion molecule complex that mediates an initial attachment of the blastocyst to uterine epithelial cells at the time of the embryo implantation. Directly responsible for homophilic cell adhesion
35665	JUN	Chr	JUN	105	Bait	S	S	S	S	Y	ENSP00000360266	jun oncogene	Nucleus	transcription regulator	Transcription factor that recognizes and binds to the enhancer heptamer motif 5'-TGA[CG]TCA-3'
35665	JUN	Chr	ATF7	69	1					Y	ENSP00000329212	activating transcription factor 7	Nucleus	transcription regulator	Binds the cAMP response element (CRE) (consensus: 5'- GTGACGT[AG][AG]-3'), a sequence present in many viral and cellular promoters
35665	JUN	Chr	CREB5	65	1	Y	Y		Y		ENSP00000350359	cAMP responsive element binding protein 5	Nucleus	transcription regulator	Binds to the cAMP response element and activates transcription
35665	JUN	Chr	ATF2	38	1	Y	Y		Y	Y	ENSP00000264110	activating transcription factor 2	Nucleus	transcription regulator	Transcriptional activator, probably constitutive, which binds to the cAMP-responsive element (CRE) (consensus: 5'- GTGACGT[AC][AG]-3'), a sequence present in many viral and cellular promoters. Interaction with JUN redirects JUN to bind to CRES preferentially over the 12-O-tetradecanoylphorbol-13-acetate response elements (TRES) as part of an ATF2-c-Jun complex
35665	JUN	Chr	ATF3	27	1	Y	Y		Y		ENSP00000344352	activating transcription factor 3	Nucleus	transcription regulator	This protein binds the cAMP response element (CRE) (consensus: 5'-GTGACGT[AC][AG]-3'), a sequence present in many viral and cellular promoters. Represses transcription from promoters with ATF sites. It may repress transcription by stabilizing the binding of inhibitory cofactors at the promoter. Isoform 2 activates transcription presumably by sequestering inhibitory cofactors away from the promote…
35665	JUN	Chr	FOSB	10	1	Y			Y		ENSP00000245919	FBJ murine osteosarcoma viral oncogene homolog B	Nucleus	transcription regulator	FosB interacts with Jun proteins enhancing their DNA binding activity
35665	JUN	Chr	JDP2	10	1	Y	Y		Y		ENSP00000267569	Jun dimerization protein 2	Nucleus	transcription regulator	Component of the AP-1 transcription factor that represses transactivation mediated by the Jun family of proteins. Involved in a variety of transcriptional responses associated with AP-1 such as UV-induced apoptosis, cell differentiation, tumorigenesis and antitumogeneris. Can also function as a repressor by recruiting histone deacetylase 3/HDAC3 to the promoter region of JUN. May control transcri…
35665	JUN	Chr	NFATC1	10	1	Y			Y		ENSP00000327850	nuclear factor of activated T-cells, cytoplasmic, calcineurin-dependent 1	Nucleus	transcription regulator	Plays a role in the inducible expression of cytokine genes in T-cells, especially in the induction of the IL-2 or IL-4 gene transcription. Also controls gene expression in embryonic cardiac cells. Could regulate not only the activation and proliferation but also the differentiation and programmed death of T-lymphocytes as well as lymphoid and non-lymphoid cells
35665	JUN	Chr	CEBPB	8	1	Y			Y		ENSP00000305422	CCAAT/enhancer binding protein (C/EBP), beta	Nucleus	transcription regulator	Important transcriptional activator in the regulation of genes involved in immune and inflammatory responses. Specifically binds to an IL-1 response element in the IL-6 gene. NF-IL6 also binds to regulatory regions of several acute-phase and cytokines genes. It probably plays a role in the regulation of acute-phase reaction, inflammation and hemopoiesis. The consensus recognition site is 5'-T[TG]…
35665	JUN	Chr	FOSL2	8	1	Y	Y		Y	Y	ENSP00000264716	FOS-like antigen 2	Nucleus	transcription regulator
35665	JUN	Chr	APOA2	5	0.979						ENSP00000356969	apolipoprotein A-II	Extracellular Space	transcription regulator	May stabilize HDL (high density lipoprotein) structure by its association with lipids, and affect the HDL metabolism
35665	JUN	Chr	BATF3	5	0.998	Y	Y		Y		ENSP00000243440	basic leucine zipper transcription factor, ATF-like 3	Nucleus	other	Functions as a negative regulator of AP-1-mediated transcription by heterodimerizing with JUN and binding DNA at 12- O-tetradecanoylphorbol-13-acetate response elements (TRE) (consensus: 5'-TGA[CG]TCA-3'). Represses IL2 and MMP1 promoter activities
35665	JUN	Chr	EBF3	4	0.993						ENSP00000357637	early B-cell factor 3	Nucleus	transcription regulator	Transcriptional activator which recognizes variations of the palindromic sequence 5'-ATTCCCNNGGGAATT-3' (By similarity)
35665	JUN	Chr	MEF2A	4	1						ENSP00000346389	myocyte enhancer factor 2A	Nucleus	transcription regulator	Transcriptional activator which binds specifically to the MEF2 element, 5'-YTA[AT](4)TAR-3', found in numerous muscle- specific genes. Also involved in the activation of numerous growth factor- and stress-induced genes. Mediates cellular functions not only in skeletal and cardiac muscle development, but also in neuronal differentiation and survival. Plays diverse roles in the control of cell grow…
35665	JUN	Chr	RFWD2	4	1	Y	Y		Y		ENSP00000356641	ring finger and WD repeat domain 2	Cytoplasm	transcription regulator	E3 ubiquitin-protein ligase that mediates ubiquitination and subsequent proteasomal degradation of target proteins. E3 ubiquitin ligases accept ubiquitin from an E2 ubiquitin- conjugating enzyme in the form of a thioester and then directly transfers the ubiquitin to targeted substrates. Involved in JUN ubiquitination and degradation. Directly involved in p53 (TP53) ubiquitination and degradation,…
35665	JUN	Chr	TFAP2A	4	0.991						ENSP00000368924	transcription factor AP-2 alpha (activating enhancer binding protein 2 alpha)	Nucleus	transcription regulator	Sequence-specific DNA-binding protein that interacts with inducible viral and cellular enhancer elements to regulate transcription of selected genes. AP-2 factors bind to the consensus sequence 5'-GCCNNNGGC-3' and activate genes involved in a large spectrum of important biological functions including proper eye, face, body wall, limb and neural tube development. They also suppress a number of gen…
35665	JUN	Chr	NFIX	3	0.998	Y			Y		ENSP00000353219	nuclear factor I/X (CCAAT-binding transcription factor)	Nucleus	transcription regulator	Recognizes and binds the palindromic sequence 5'- TTGGCNNNNNGCCAA-3' present in viral and cellular promoters and in the origin of replication of adenovirus type 2. These proteins are individually capable of activating transcription and replication (By similarity)
35665	JUN	Chr	BANP	2	0.96						ENSP00000376903	BTG3 associated nuclear protein	Nucleus	transcription regulator	Controls V(D)J recombination during T-cell development by repressing T-cell receptor (TCR) beta enhancer function. Binds to scaffold/matrix attachment region beta (S/MARbeta), an ATC-rich DNA sequence located upstream of the TCR beta enhancer. Represses cyclin D1 transcription by recruiting HDAC1 to its promoter, thereby diminishing H3K9ac, H3S1ph and H4K8ac levels. Promotes TP53 'Ser-15' phospho…
35665	JUN	Chr	CREB1	2	0.988	Y	Y		Y		ENSP00000387699	cAMP responsive element binding protein 1	Nucleus	other	This protein binds the cAMP response element (CRE), a sequence present in many viral and cellular promoters. CREB stimulates transcription on binding to the CRE. Transcription activation is enhanced by the TORC coactivators which act independently of Ser-133 phosphorylation. Implicated in synchronization of circadian rhythmicity
35665	JUN	Chr	HOXB9	2	0.989						ENSP00000309439	homeobox B9	Nucleus	transcription regulator	Sequence-specific transcription factor which is part of a developmental regulatory system that provides cells with specific positional identities on the anterior-posterior axis
35665	JUN	Chr	LIG3	2	0.968						ENSP00000367787	ligase III, DNA, ATP-dependent	Nucleus	transcription regulator	Interacts with DNA-repair protein XRCC1 and can correct defective DNA strand-break repair and sister chromatid exchange following treatment with ionizing radiation and alkylating agents
35665	JUN	Chr	MEF2D	2	0.916						ENSP00000271555	myocyte enhancer factor 2D	Nucleus	ligand-dependent nuclear receptor	Transcriptional activator which binds specifically to the MEF2 element, 5'-YTA[AT](4)TAR-3', found in numerous muscle- specific, growth factor- and stress-induced genes. Mediates cellular functions not only in skeletal and cardiac muscle development, but also in neuronal differentiation and survival. Plays diverse roles in the control of cell growth, survival and apoptosis via p38 MAPK signaling …
35665	JUN	Chr	SMARCB1	2	0.975	Y			Y		ENSP00000263121	SWI/SNF related, matrix associated, actin dependent regulator of chromatin, subfamily b, member 1	Nucleus	transporter	Core component of the BAF (hSWI/SNF) complex. This ATP- dependent chromatin-remodeling complex plays important roles in cell proliferation and differentiation, in cellular antiviral activities and inhibition of tumor formation. The BAF complex is able to create a stable, altered form of chromatin that constrains fewer negative supercoils than normal. This change in supercoiling would be due to th…
35664	JUN	Sol	JUN	124	Bait	S	S	S	S	Y	ENSP00000360266	jun oncogene	Nucleus	transcription regulator	Transcription factor that recognizes and binds to the enhancer heptamer motif 5'-TGA[CG]TCA-3'
35664	JUN	Sol	ATF7	29	1					Y	ENSP00000329212	activating transcription factor 7	Nucleus	transcription regulator	Binds the cAMP response element (CRE) (consensus: 5'- GTGACGT[AG][AG]-3'), a sequence present in many viral and cellular promoters
35664	JUN	Sol	CREB5	29	1	Y	Y		Y		ENSP00000350359	cAMP responsive element binding protein 5	Nucleus	transcription regulator	Binds to the cAMP response element and activates transcription
35664	JUN	Sol	ATF2	28	1	Y	Y		Y	Y	ENSP00000264110	activating transcription factor 2	Nucleus	other	Transcriptional activator, probably constitutive, which binds to the cAMP-responsive element (CRE) (consensus: 5'- GTGACGT[AC][AG]-3'), a sequence present in many viral and cellular promoters. Interaction with JUN redirects JUN to bind to CRES preferentially over the 12-O-tetradecanoylphorbol-13-acetate response elements (TRES) as part of an ATF2-c-Jun complex
35664	JUN	Sol	ATF3	17	1	Y	Y		Y		ENSP00000344352	activating transcription factor 3	Nucleus	transcription regulator	This protein binds the cAMP response element (CRE) (consensus: 5'-GTGACGT[AC][AG]-3'), a sequence present in many viral and cellular promoters. Represses transcription from promoters with ATF sites. It may repress transcription by stabilizing the binding of inhibitory cofactors at the promoter. Isoform 2 activates transcription presumably by sequestering inhibitory cofactors away from the promote…
35664	JUN	Sol	VARS	14	1						ENSP00000401121	valyl-tRNA synthetase	Cytoplasm	transcription regulator
35664	JUN	Sol	GOPC	7	0.997						ENSP00000357484	golgi associated PDZ and coiled-coil motif containing	Cytoplasm	transcription regulator	Plays a role in intracellular protein trafficking and degradation. May regulate CFTR chloride currents and acid-induced ACCN3 currents by modulating cell surface expression of both channels. May also regulate the intracellular trafficking of the ADR1B receptor. May play a role in autophagy. Overexpression results in CFTR intracellular retention and degradation in the lysosomes
35664	JUN	Sol	JDP2	7	1	Y	Y		Y		ENSP00000267569	Jun dimerization protein 2	Nucleus	other	Component of the AP-1 transcription factor that represses transactivation mediated by the Jun family of proteins. Involved in a variety of transcriptional responses associated with AP-1 such as UV-induced apoptosis, cell differentiation, tumorigenesis and antitumogeneris. Can also function as a repressor by recruiting histone deacetylase 3/HDAC3 to the promoter region of JUN. May control transcri…
35664	JUN	Sol	BATF3	6	1	Y	Y		Y		ENSP00000243440	basic leucine zipper transcription factor, ATF-like 3	Nucleus	enzyme	Functions as a negative regulator of AP-1-mediated transcription by heterodimerizing with JUN and binding DNA at 12- O-tetradecanoylphorbol-13-acetate response elements (TRE) (consensus: 5'-TGA[CG]TCA-3'). Represses IL2 and MMP1 promoter activities
35664	JUN	Sol	FOSB	6	1	Y			Y		ENSP00000245919	FBJ murine osteosarcoma viral oncogene homolog B	Nucleus	transcription regulator	FosB interacts with Jun proteins enhancing their DNA binding activity
35664	JUN	Sol	JUND	4	1	Y			Y	Y	ENSP00000252818	jun D proto-oncogene	Nucleus	transcription regulator	Binds an AP-1 site and upon cotransfection stimulates the activity of a promoter that bears an AP-1 site
35664	JUN	Sol	RFWD2	4	0.999	Y	Y		Y		ENSP00000356641	ring finger and WD repeat domain 2	Cytoplasm	translation regulator	E3 ubiquitin-protein ligase that mediates ubiquitination and subsequent proteasomal degradation of target proteins. E3 ubiquitin ligases accept ubiquitin from an E2 ubiquitin- conjugating enzyme in the form of a thioester and then directly transfers the ubiquitin to targeted substrates. Involved in JUN ubiquitination and degradation. Directly involved in p53 (TP53) ubiquitination and degradation,…
35664	JUN	Sol	EEF1D	3	0.997						ENSP00000391944	eukaryotic translation elongation factor 1 delta (guanine nucleotide exchange protein)	Cytoplasm	transcription regulator	EF-1-beta and EF-1-delta stimulate the exchange of GDP bound to EF-1-alpha to GTP
35664	JUN	Sol	FOSL2	3	0.993	Y	Y		Y	Y	ENSP00000264716	FOS-like antigen 2	Nucleus	transcription regulator
35664	JUN	Sol	BEND4	2	0.971						ENSP00000342053	BEN domain containing 4	Other	transcription regulator
35664	JUN	Sol	DARS	2	0.989						ENSP00000264161	aspartyl-tRNA synthetase	Cytoplasm	transcription regulator	Catalyzes the specific attachment of an amino acid to its cognate tRNA in a 2 step reaction: the amino acid (AA) is first activated by ATP to form AA-AMP and then transferred to the acceptor end of the tRNA
35664	JUN	Sol	IARS	2	0.988						ENSP00000364794	isoleucyl-tRNA synthetase	Cytoplasm	transcription regulator
35664	JUN	Sol	NBR1	2	0.978						ENSP00000343479	neighbor of BRCA1 gene 1	Cytoplasm	transcription regulator
35664	JUN	Sol	NKRF	2	0.949						ENSP00000304803	NFKB repressing factor	Nucleus	other	Interacts with a specific negative regulatory element (NRE) 5'-AATTCCTCTGA-3' to mediate transcriptional repression of certain NK-kappa-B responsive genes. Involved in the constitutive silencing of the interferon beta promoter, independently of the virus-induced signals, and in the inhibition of the basal and cytokine-induced iNOS promoter activity. Also involved in the regulation of IL-8 transcr…
35664	JUN	Sol	TMED1	2	0.953						ENSP00000214869	transmembrane emp24 protein transport domain containing 1	Extracellular Space	other	Potential role in protein trafficking
35853	JUN(TNF)	Chr	JUN	111	Bait	S	S	S	S	Y	ENSP00000360266	jun oncogene	Nucleus	transcription regulator	Transcription factor that recognizes and binds to the enhancer heptamer motif 5'-TGA[CG]TCA-3'
35853	JUN(TNF)	Chr	ATF7	41	1					Y	ENSP00000329212	activating transcription factor 7	Nucleus	transcription regulator	Binds the cAMP response element (CRE) (consensus: 5'- GTGACGT[AG][AG]-3'), a sequence present in many viral and cellular promoters
35853	JUN(TNF)	Chr	CREB5	34	1	Y	Y		Y		ENSP00000350359	cAMP responsive element binding protein 5	Nucleus	transporter	Binds to the cAMP response element and activates transcription
35853	JUN(TNF)	Chr	ATF2	30	1	Y	Y		Y	Y	ENSP00000264110	activating transcription factor 2	Nucleus	transcription regulator	Transcriptional activator, probably constitutive, which binds to the cAMP-responsive element (CRE) (consensus: 5'- GTGACGT[AC][AG]-3'), a sequence present in many viral and cellular promoters. Interaction with JUN redirects JUN to bind to CRES preferentially over the 12-O-tetradecanoylphorbol-13-acetate response elements (TRES) as part of an ATF2-c-Jun complex
35853	JUN(TNF)	Chr	ATF3	21	1	Y	Y		Y		ENSP00000344352	activating transcription factor 3	Nucleus	transcription regulator	This protein binds the cAMP response element (CRE) (consensus: 5'-GTGACGT[AC][AG]-3'), a sequence present in many viral and cellular promoters. Represses transcription from promoters with ATF sites. It may repress transcription by stabilizing the binding of inhibitory cofactors at the promoter. Isoform 2 activates transcription presumably by sequestering inhibitory cofactors away from the promote…
35853	JUN(TNF)	Chr	NFATC1	17	1	Y			Y		ENSP00000327850	nuclear factor of activated T-cells, cytoplasmic, calcineurin-dependent 1	Nucleus	transcription regulator	Plays a role in the inducible expression of cytokine genes in T-cells, especially in the induction of the IL-2 or IL-4 gene transcription. Also controls gene expression in embryonic cardiac cells. Could regulate not only the activation and proliferation but also the differentiation and programmed death of T-lymphocytes as well as lymphoid and non-lymphoid cells
35853	JUN(TNF)	Chr	FOSL2	15	1	Y	Y		Y	Y	ENSP00000264716	FOS-like antigen 2	Nucleus	enzyme
35853	JUN(TNF)	Chr	FOSB	9	0.999	Y			Y		ENSP00000245919	FBJ murine osteosarcoma viral oncogene homolog B	Nucleus	enzyme	FosB interacts with Jun proteins enhancing their DNA binding activity
35853	JUN(TNF)	Chr	JDP2	9	1	Y	Y		Y		ENSP00000267569	Jun dimerization protein 2	Nucleus	transcription regulator	Component of the AP-1 transcription factor that represses transactivation mediated by the Jun family of proteins. Involved in a variety of transcriptional responses associated with AP-1 such as UV-induced apoptosis, cell differentiation, tumorigenesis and antitumogeneris. Can also function as a repressor by recruiting histone deacetylase 3/HDAC3 to the promoter region of JUN. May control transcri…
35853	JUN(TNF)	Chr	SMAD4	7	1	Y			Y		ENSP00000341551	SMAD family member 4	Nucleus	transcription regulator	Common mediator of signal transduction by TGF-beta (transforming growth factor) superfamily
35853	JUN(TNF)	Chr	NFATC4	6	0.997						ENSP00000388910	nuclear factor of activated T-cells, cytoplasmic, calcineurin-dependent 4	Nucleus	transcription regulator	Plays a role in the inducible expression of cytokine genes in T-cells, especially in the induction of the IL-2 and IL- 4. Transcriptionally repressed by estrogen receptors
35853	JUN(TNF)	Chr	NR2F6	6	0.996						ENSP00000291442	nuclear receptor subfamily 2, group F, member 6	Nucleus	other
35853	JUN(TNF)	Chr	TRIM33	5	1						ENSP00000351250	tripartite motif-containing 33	Nucleus	transcription regulator	Acts as an E3 ubiquitin-protein ligase. Promotes SMAD4 ubiquitination, nuclear exclusion and degradation via the ubiquitin proteasome pathway. According to PubMed:1675112, does not promote a decrease in the level of endogenous SMAD4. May act as a transcriptional repressor. Inhibits the transcriptional response to TGF-beta/BMP signaling cascade. Plays a role in the control of cell proliferation. I…
35853	JUN(TNF)	Chr	CEBPB	4	1	Y			Y		ENSP00000305422	CCAAT/enhancer binding protein (C/EBP), beta	Nucleus	transcription regulator	Important transcriptional activator in the regulation of genes involved in immune and inflammatory responses. Specifically binds to an IL-1 response element in the IL-6 gene. NF-IL6 also binds to regulatory regions of several acute-phase and cytokines genes. It probably plays a role in the regulation of acute-phase reaction, inflammation and hemopoiesis. The consensus recognition site is 5'-T[TG]…
35853	JUN(TNF)	Chr	MEF2A	4	0.996						ENSP00000346389	myocyte enhancer factor 2A	Nucleus	transcription regulator	Transcriptional activator which binds specifically to the MEF2 element, 5'-YTA[AT](4)TAR-3', found in numerous muscle- specific genes. Also involved in the activation of numerous growth factor- and stress-induced genes. Mediates cellular functions not only in skeletal and cardiac muscle development, but also in neuronal differentiation and survival. Plays diverse roles in the control of cell grow…
35853	JUN(TNF)	Chr	NFATC2	4	0.993	Y	Y		Y		ENSP00000379330	nuclear factor of activated T-cells, cytoplasmic, calcineurin-dependent 2	Nucleus	transcription regulator	Plays a role in the inducible expression of cytokine genes in T-cells, especially in the induction of the IL-2, IL-3, IL-4, TNF-alpha or GM-CSF
35853	JUN(TNF)	Chr	RANGAP1	4	0.999						ENSP00000348577	Ran GTPase activating protein 1	Nucleus	transcription regulator	GTPase activator for the nuclear Ras-related regulatory protein Ran, converting it to the putatively inactive GDP-bound state
35853	JUN(TNF)	Chr	BATF3	3	0.996	Y	Y		Y		ENSP00000243440	basic leucine zipper transcription factor, ATF-like 3	Nucleus	transcription regulator	Functions as a negative regulator of AP-1-mediated transcription by heterodimerizing with JUN and binding DNA at 12- O-tetradecanoylphorbol-13-acetate response elements (TRE) (consensus: 5'-TGA[CG]TCA-3'). Represses IL2 and MMP1 promoter activities
35853	JUN(TNF)	Chr	EEF1D	3	0.996						ENSP00000391944	eukaryotic translation elongation factor 1 delta (guanine nucleotide exchange protein)	Cytoplasm	transcription regulator	EF-1-beta and EF-1-delta stimulate the exchange of GDP bound to EF-1-alpha to GTP
35853	JUN(TNF)	Chr	FOS	3	0.994	Y	Y		Y		ENSP00000306245	FBJ murine osteosarcoma viral oncogene homolog	Nucleus	transcription regulator	Nuclear phosphoprotein which forms a tight but non- covalently linked complex with the JUN/AP-1 transcription factor. In the heterodimer, c-fos and JUN/AP-1 basic regions each seems to interact with symmetrical DNA half sites. Has a critical function in regulating the development of cells destined to form and maintain the skeleton. It is thought to have an important role in signal transduction, c…
35853	JUN(TNF)	Chr	HOXD13	3	0.993						ENSP00000376322	homeobox D13	Nucleus	transcription regulator	Sequence-specific transcription factor which is part of a developmental regulatory system that provides cells with specific positional identities on the anterior-posterior axis
35853	JUN(TNF)	Chr	NFIX	3	0.998	Y			Y		ENSP00000353219	nuclear factor I/X (CCAAT-binding transcription factor)	Nucleus	transcription regulator	Recognizes and binds the palindromic sequence 5'- TTGGCNNNNNGCCAA-3' present in viral and cellular promoters and in the origin of replication of adenovirus type 2. These proteins are individually capable of activating transcription and replication (By similarity)
35853	JUN(TNF)	Chr	SMARCC1	3	0.981						ENSP00000254480	SWI/SNF related, matrix associated, actin dependent regulator of chromatin, subfamily c, member 1	Nucleus	transcription regulator	Involved in transcriptional activation and repression of select genes by chromatin remodeling (alteration of DNA-nucleosome topology). May stimulate the ATPase activity of the catalytic subunit of the complex. Also involved in vitamin D-coupled transcription regulation via its association with the WINAC complex, a chromatin-remodeling complex recruited by vitamin D receptor (VDR), which is requir…
35853	JUN(TNF)	Chr	TFAP2A	3	0.995						ENSP00000368924	transcription factor AP-2 alpha (activating enhancer binding protein 2 alpha)	Nucleus	transcription regulator	Sequence-specific DNA-binding protein that interacts with inducible viral and cellular enhancer elements to regulate transcription of selected genes. AP-2 factors bind to the consensus sequence 5'-GCCNNNGGC-3' and activate genes involved in a large spectrum of important biological functions including proper eye, face, body wall, limb and neural tube development. They also suppress a number of gen…
35853	JUN(TNF)	Chr	ARID3B	2	0.976						ENSP00000343126	AT rich interactive domain 3B (BRIGHT-like)	Other	transcription regulator	Transcription factor which may be involved in neuroblastoma growth and malignant transformation. Favors nuclear targeting of ARID3A
35853	JUN(TNF)	Chr	CREB1	2	0.988	Y	Y		Y		ENSP00000387699	cAMP responsive element binding protein 1	Nucleus	transcription regulator	This protein binds the cAMP response element (CRE), a sequence present in many viral and cellular promoters. CREB stimulates transcription on binding to the CRE. Transcription activation is enhanced by the TORC coactivators which act independently of Ser-133 phosphorylation. Implicated in synchronization of circadian rhythmicity
35853	JUN(TNF)	Chr	GOPC	2	0.981						ENSP00000357484	golgi associated PDZ and coiled-coil motif containing	Cytoplasm	transcription regulator	Plays a role in intracellular protein trafficking and degradation. May regulate CFTR chloride currents and acid-induced ACCN3 currents by modulating cell surface expression of both channels. May also regulate the intracellular trafficking of the ADR1B receptor. May play a role in autophagy. Overexpression results in CFTR intracellular retention and degradation in the lysosomes
35853	JUN(TNF)	Chr	HOXB9	2	0.992						ENSP00000309439	homeobox B9	Nucleus	enzyme	Sequence-specific transcription factor which is part of a developmental regulatory system that provides cells with specific positional identities on the anterior-posterior axis
35853	JUN(TNF)	Chr	JUND	2	0.968	Y			Y	Y	ENSP00000252818	jun D proto-oncogene	Nucleus	transcription regulator	Binds an AP-1 site and upon cotransfection stimulates the activity of a promoter that bears an AP-1 site
35853	JUN(TNF)	Chr	KHSRP	2	0.986						ENSP00000381216	KH-type splicing regulatory protein	Nucleus	transcription regulator	Binds to the dendritic targeting element and may play a role in mRNA trafficking (By similarity). Part of a ternary complex that binds to the downstream control sequence (DCS) of the pre-mRNA. Mediates exon inclusion in transcripts that are subject to tissue-specific alternative splicing. May interact with single- stranded DNA from the far-upstream element (FUSE). May activate gene expression. Al…
35853	JUN(TNF)	Chr	MEF2D	2	0.9						ENSP00000271555	myocyte enhancer factor 2D	Nucleus	transporter	Transcriptional activator which binds specifically to the MEF2 element, 5'-YTA[AT](4)TAR-3', found in numerous muscle- specific, growth factor- and stress-induced genes. Mediates cellular functions not only in skeletal and cardiac muscle development, but also in neuronal differentiation and survival. Plays diverse roles in the control of cell growth, survival and apoptosis via p38 MAPK signaling …
35853	JUN(TNF)	Chr	NKX2-5	2	0.98						ENSP00000327758	NK2 transcription factor related, locus 5 (Drosophila)	Nucleus	transcription regulator	Implicated in commitment to and/or differentiation of the myocardial lineage. Acts as a transcriptional activator of ANF in cooperation with GATA4 (By similarity)
35853	JUN(TNF)	Chr	PDS5A	2	0.842						ENSP00000303427	PDS5, regulator of cohesion maintenance, homolog A (S. cerevisiae)	Nucleus	transcription regulator	May contribute to regulation of sister chromatid cohesion during mitosis
35853	JUN(TNF)	Chr	SATB1	2	0.99						ENSP00000341024	SATB homeobox 1	Nucleus	transcription regulator	Crucial silencing factor contributing to the initiation of X inactivation mediated by Xist RNA that occurs during embryogenesis and in lymphoma (By similarity). Binds to DNA at special AT-rich sequences, the consensus SATB1-binding sequence (CSBS), at nuclear matrix- or scaffold-associated regions. Thought to recognize the sugar-phosphate structure of double-stranded DNA. Transcriptional represso…
35853	JUN(TNF)	Chr	SATB2	2	0.985						ENSP00000260926	SATB homeobox 2	Nucleus	transcription regulator	Binds to DNA, at nuclear matrix- or scaffold-associated regions. Thought to recognize the sugar-phosphate structure of double-stranded DNA. Transcription factor controlling nuclear gene expression, by binding to matrix attachment regions (MARs) of DNA and inducing a local chromatin-loop remodeling. Acts as a docking site for several chromatin remodeling enzymes and also by recruiting corepressors…
35853	JUN(TNF)	Chr	SIX4	2	0.951						ENSP00000216513	SIX homeobox 4	Nucleus	transcription regulator
35853	JUN(TNF)	Chr	SMARCB1	2	0.989	Y			Y		ENSP00000263121	SWI/SNF related, matrix associated, actin dependent regulator of chromatin, subfamily b, member 1	Nucleus	other	Core component of the BAF (hSWI/SNF) complex. This ATP- dependent chromatin-remodeling complex plays important roles in cell proliferation and differentiation, in cellular antiviral activities and inhibition of tumor formation. The BAF complex is able to create a stable, altered form of chromatin that constrains fewer negative supercoils than normal. This change in supercoiling would be due to th…
35853	JUN(TNF)	Chr	SMARCC2	2	0.968						ENSP00000267064	SWI/SNF related, matrix associated, actin dependent regulator of chromatin, subfamily c, member 2	Nucleus	transcription regulator	Involved in transcriptional activation and repression of select genes by chromatin remodeling (alteration of DNA-nucleosome topology). Can stimulate the ATPase activity of the catalytic subunit of these complexes. May be required for CoREST dependent repression of neuronal specific gene promoters in non-neuronal cells. Also involved in vitamin D-coupled transcription regulation via its associatio…
35853	JUN(TNF)	Chr	SMARCE1	2	0.985						ENSP00000323967	SWI/SNF related, matrix associated, actin dependent regulator of chromatin, subfamily e, member 1	Nucleus	transcription regulator	Involved in transcriptional activation and repression of select genes by chromatin remodeling (alteration of DNA-nucleosome topology). Required for the coactivation of estrogen responsive promoters by Swi/Snf complexes and the SRC/p16 family of histone acetyltransferases (HATs). Also specifically interacts with the CoREST corepressor resulting in repression of neuronal specific gene promoters in …
35854	JUN(TNF)	Sol	JUN	112	Bait	S	S	S	S	Y	ENSP00000360266	jun oncogene	Nucleus	enzyme	Transcription factor that recognizes and binds to the enhancer heptamer motif 5'-TGA[CG]TCA-3'
35854	JUN(TNF)	Sol	ATF7	30	1					Y	ENSP00000329212	activating transcription factor 7	Nucleus	translation regulator	Binds the cAMP response element (CRE) (consensus: 5'- GTGACGT[AG][AG]-3'), a sequence present in many viral and cellular promoters
35854	JUN(TNF)	Sol	ATF2	15	1	Y	Y		Y	Y	ENSP00000264110	activating transcription factor 2	Nucleus	translation regulator	Transcriptional activator, probably constitutive, which binds to the cAMP-responsive element (CRE) (consensus: 5'- GTGACGT[AC][AG]-3'), a sequence present in many viral and cellular promoters. Interaction with JUN redirects JUN to bind to CRES preferentially over the 12-O-tetradecanoylphorbol-13-acetate response elements (TRES) as part of an ATF2-c-Jun complex
35854	JUN(TNF)	Sol	ATF3	12	1	Y	Y		Y		ENSP00000344352	activating transcription factor 3	Nucleus	transcription regulator	This protein binds the cAMP response element (CRE) (consensus: 5'-GTGACGT[AC][AG]-3'), a sequence present in many viral and cellular promoters. Represses transcription from promoters with ATF sites. It may repress transcription by stabilizing the binding of inhibitory cofactors at the promoter. Isoform 2 activates transcription presumably by sequestering inhibitory cofactors away from the promote…
35854	JUN(TNF)	Sol	CREB5	9	0.825	Y	Y		Y		ENSP00000350359	cAMP responsive element binding protein 5	Nucleus	other	Binds to the cAMP response element and activates transcription
35854	JUN(TNF)	Sol	BATF3	5	1	Y	Y		Y		ENSP00000243440	basic leucine zipper transcription factor, ATF-like 3	Nucleus	transcription regulator	Functions as a negative regulator of AP-1-mediated transcription by heterodimerizing with JUN and binding DNA at 12- O-tetradecanoylphorbol-13-acetate response elements (TRE) (consensus: 5'-TGA[CG]TCA-3'). Represses IL2 and MMP1 promoter activities
35854	JUN(TNF)	Sol	FOS	5	0.998	Y	Y		Y		ENSP00000306245	FBJ murine osteosarcoma viral oncogene homolog	Nucleus	other	Nuclear phosphoprotein which forms a tight but non- covalently linked complex with the JUN/AP-1 transcription factor. In the heterodimer, c-fos and JUN/AP-1 basic regions each seems to interact with symmetrical DNA half sites. Has a critical function in regulating the development of cells destined to form and maintain the skeleton. It is thought to have an important role in signal transduction, c…
35854	JUN(TNF)	Sol	FOSL2	5	1	Y	Y		Y	Y	ENSP00000264716	FOS-like antigen 2	Nucleus	enzyme
35854	JUN(TNF)	Sol	JUND	4	1	Y			Y	Y	ENSP00000252818	jun D proto-oncogene	Nucleus	transporter	Binds an AP-1 site and upon cotransfection stimulates the activity of a promoter that bears an AP-1 site
35854	JUN(TNF)	Sol	EEF1D	3	0.993						ENSP00000391944	eukaryotic translation elongation factor 1 delta (guanine nucleotide exchange protein)	Cytoplasm	enzyme	EF-1-beta and EF-1-delta stimulate the exchange of GDP bound to EF-1-alpha to GTP
35854	JUN(TNF)	Sol	FOSB	3	0.991	Y			Y		ENSP00000245919	FBJ murine osteosarcoma viral oncogene homolog B	Nucleus	other	FosB interacts with Jun proteins enhancing their DNA binding activity
35854	JUN(TNF)	Sol	SMAD4	3	0.995	Y			Y		ENSP00000341551	SMAD family member 4	Nucleus	transcription regulator	Common mediator of signal transduction by TGF-beta (transforming growth factor) superfamily
35854	JUN(TNF)	Sol	GOPC	2	0.971						ENSP00000357484	golgi associated PDZ and coiled-coil motif containing	Cytoplasm	transporter	Plays a role in intracellular protein trafficking and degradation. May regulate CFTR chloride currents and acid-induced ACCN3 currents by modulating cell surface expression of both channels. May also regulate the intracellular trafficking of the ADR1B receptor. May play a role in autophagy. Overexpression results in CFTR intracellular retention and degradation in the lysosomes
35854	JUN(TNF)	Sol	VARS	2	0.863						ENSP00000401121	valyl-tRNA synthetase	Cytoplasm	enzyme
35659	MAX	Chr	MAX	128	Bait	S	S	S	S	Y	ENSP00000351490	MYC associated factor X	Nucleus	transcription regulator	Transcription regulator. Forms a sequence-specific DNA- binding protein complex with MYC or MAD which recognizes the core sequence 5'-CAC[GA]TG-3'. The MYC-MAX complex is a transcriptional activator, whereas the MAD-MAX complex is a repressor. May repress transcription via the recruitment of a chromatin remodeling complex containing H3-K9 histone methyltransferase activity
35659	MAX	Chr	MGA	61	1	Y	Y	Y	Y	Y	ENSP00000219905	MAX gene-associated protein	Nucleus	transcription regulator	Functions as a dual-specificity transcription factor, regulating the expression of both MAX-network and T-box family target genes. Functions as a repressor or an activator. Binds to 5'-AATTTCACACCTAGGTGTGAAATT-3' core sequence and seems to regulate MYC-MAX target genes. Suppresses transcriptional activation by MYC and inhibits MYC-dependent cell transformation. Function activated by heterodimeriz…
35659	MAX	Chr	L3MBTL2	14	1						ENSP00000216237	l(3)mbt-like 2 (Drosophila)	Nucleus	transcription regulator	Putative Polycomb group (PcG) protein. PcG proteins maintain the transcriptionally repressive state of genes, probably via a modification of chromatin, rendering it heritably changed in its expressibility. Its association with a chromatin-remodeling complex suggests that it may contribute to prevent expression of genes that trigger the cell into mitosis
35659	MAX	Chr	MECP2	12	1						ENSP00000395535	methyl CpG binding protein 2 (Rett syndrome)	Nucleus	transcription regulator	Chromosomal protein that binds to methylated DNA. It can bind specifically to a single methyl-CpG pair. It is not influenced by sequences flanking the methyl-CpGs. Mediates transcriptional repression through interaction with histone deacetylase and the corepressor SIN3A
35659	MAX	Chr	SIN3A	10	0.975	Y			Y	Y	ENSP00000353622	SIN3 homolog A, transcription regulator (yeast)	Nucleus	transcription regulator	Acts as a transcriptional repressor. Interacts with MXI1 to repress MYC responsive genes and antagonize MYC oncogenic activities. Also interacts with MAD-MAX heterodimers by binding to MAD. The heterodimer then represses transcription by tethering SIN3A to DNA. Acts as a corepressor for REST (By similarity)
35659	MAX	Chr	E2F6	8	0.998	Y			Y		ENSP00000370936	E2F transcription factor 6	Nucleus	transcription regulator	Inhibitor of E2F-dependent transcription. Binds DNA cooperatively with DP proteins through the E2 recognition site, 5'-TTTC[CG]CGC-3'. Has a preference for the 5'-TTTCCCGC-3' E2F recognition site. E2F-6 lacks the transcriptional activation and pocket protein binding domains. Appears to regulate a subset of E2F-dependent genes whose products are required for entry into the cell cycle but not for n…
35659	MAX	Chr	RNF2	8	0.994	Y			Y	Y	ENSP00000356480	ring finger protein 2	Nucleus	transcription regulator	E3 ubiquitin-protein ligase that mediates monoubiquitination of 'Lys-119' of histone H2A, thereby playing a central role in histone code and gene regulation. H2A 'Lys-119' ubiquitination gives a specific tag for epigenetic transcriptional repression and participates in X chromosome inactivation of female mammals. May be involved in the initiation of both imprinted and random X inactivation. Essen…
35659	MAX	Chr	EP400	7	1	Y	Y		Y		ENSP00000374213	E1A binding protein p4	Nucleus	other	Component of the NuA4 histone acetyltransferase complex which is involved in transcriptional activation of select genes principally by acetylation of nucleosomal histones H4 and H2A. This modification may both alter nucleosome - DNA interactions and promote interaction of the modified histones with other proteins which positively regulate transcription. May be required for transcriptional activat…
35659	MAX	Chr	EEF1D	6	0.998						ENSP00000391944	eukaryotic translation elongation factor 1 delta (guanine nucleotide exchange protein)	Cytoplasm	translation regulator	EF-1-beta and EF-1-delta stimulate the exchange of GDP bound to EF-1-alpha to GTP
35659	MAX	Chr	FOXK2	6	1					Y	ENSP00000335677	forkhead box K2	Nucleus	transcription regulator	Recognizes the core sequence 5'-TAAACA-3'. Binds to NFAT-like motifs (purine-rich) in the IL2 promoter. Also binds to HIV-1 long terminal repeat. May be involved in both positive and negative regulation of important viral and cellular promoter elements
35659	MAX	Chr	MORC2	6	1					Y	ENSP00000215862	MORC family CW-type zinc finger 2	Other	other
35659	MAX	Chr	MNT	5	0.997	Y	Y		Y	Y	ENSP00000174618	MAX binding protein	Nucleus	transcription regulator	Binds DNA as a heterodimer with MAX and represses transcription. Binds to the canonical E box sequence 5'-CACGTG-3' and, with higher affinity, to 5'-CACGCG-3'
35659	MAX	Chr	MXD4	5	0.995	Y	Y	Y	Y		ENSP00000337889	MAX dimerization protein 4	Nucleus	transcription regulator	Transcriptional repressor. Binds with MAX to form a sequence-specific DNA-binding protein complex which recognizes the core sequence 5'-CAC[GA]TG-3'. Antagonizes MYC transcriptional activity by competing for MAX and suppresses MYC dependent cell transformation (By similarity)
35659	MAX	Chr	PCGF6	5	1	Y	Y		Y		ENSP00000358862	polycomb group ring finger 6	Nucleus	transcription regulator	Transcriptional repressor. May modulate the levels of histone H3K4Me3 by activating KDM5D histone demethylase
35659	MAX	Chr	SMARCA5	5	1						ENSP00000283131	SWI/SNF related, matrix associated, actin dependent regulator of chromatin, subfamily a, member 5	Nucleus	transcription regulator	Helicase that possesses intrinsic ATP-dependent nucleosome-remodeling activity. Complexes containing SMARCA5 are capable of forming ordered nucleosome arrays on chromatin
35659	MAX	Chr	DMAP1	4	0.997	Y	Y		Y		ENSP00000312697	DNA methyltransferase 1 associated protein 1	Nucleus	transcription regulator	Involved in transcription repression and activation. Its interaction with HDAC2 may provide a mechanism for histone deacetylation in heterochromatin following replication of DNA at late firing origins. Can also repress transcription independently of histone deacetylase activity. May specifically potentiate DAXX- mediated repression of glucocorticoid receptor-dependent transcription. Component of …
35659	MAX	Chr	MXI1	4	0.985	Y	Y		Y	Y	ENSP00000331152	MAX interactor 1	Nucleus	transcription regulator	Transcriptional repressor. MXI1 binds with MAX to form a sequence-specific DNA-binding protein complex which recognizes the core sequence 5'-CAC[GA]TG-3'. MXI1 thus antagonizes MYC transcriptional activity by competing for MAX
35659	MAX	Chr	MYC	3	0.995	Y	Y		Y		ENSP00000367207	v-myc myelocytomatosis viral oncogene homolog (avian)	Nucleus	transcription regulator	Participates in the regulation of gene transcription. Binds DNA in a non-specific manner, yet also specifically recognizes the core sequence 5'-CAC[GA]TG-3'. Seems to activate the transcription of growth-related genes
35659	MAX	Chr	RECQL	3	0.879						ENSP00000395449	RecQ protein-like (DNA helicase Q1-like)	Nucleus	enzyme	DNA helicase that may play a role in the repair of DNA that is damaged by ultraviolet light or other mutagens. Exhibits a magnesium-dependent ATP-dependent DNA-helicase activity that unwinds single- and double-stranded DNA in a 3'-5' direction
35659	MAX	Chr	SAP130	3	0.987					Y	ENSP00000259235	Sin3A-associated protein, 13kDa	Nucleus	transcription regulator	Acts as a transcriptional repressor. May function in the assembly and/or enzymatic activity of the mSin3A corepressor complex or in mediating interactions between the complex and other regulatory complexes
35659	MAX	Chr	BAZ1A	2	0.927						ENSP00000353458	bromodomain adjacent to zinc finger domain, 1A	Nucleus	other	May play a role in transcriptional regulation. May be involved in the formation or maintenance of heterochromatin playing a critical role in developmental control
35659	MAX	Chr	FOXK1	2	0.982					Y	ENSP00000328720	forkhead box K1	Nucleus	transcription regulator	Transcriptional regulator that binds to the upstream enhancer region (CCAC box) of myoglobin gene. Has a role in myogenic differentiation and in remodeling processes of adult muscles that occur in response to physiological stimuli (By similarity)
35659	MAX	Chr	H2AFY	2	0.959						ENSP00000353806	H2A histone family, member Y	Nucleus	other	Variant histone H2A which replaces conventional H2A in a subset of nucleosomes where it represses transcription. Nucleosomes wrap and compact DNA into chromatin, limiting DNA accessibility to the cellular machineries which require DNA as a template. Histones thereby play a central role in transcription regulation, DNA repair, DNA replication and chromosomal stability. DNA accessibility is regulat…
35659	MAX	Chr	SMARCA1	2	0.952						ENSP00000360163	SWI/SNF related, matrix associated, actin dependent regulator of chromatin, subfamily a, member 1	Nucleus	transcription regulator	Energy-transducing component of NURF (nucleosome- remodeling factor) and CERF (CECR2-containing-remodeling factor) complexes. Both complexes facilitate the perturbation of chromatin structure in an ATP-dependent manner. Potentiates neurite outgrowth. May be involved in brain development by regulating En-1 and En-2 expression. May be involved in the development of luteal cells
35659	MAX	Chr	TBP	2	0.985						ENSP00000230354	TATA box binding protein	Nucleus	transcription regulator	General transcription factor that functions at the core of the DNA-binding multiprotein factor TFIID. Binding of TFIID to the TATA box is the initial transcriptional step of the pre- initiation complex (PIC), playing a role in the activation of eukaryotic genes transcribed by RNA polymerase II. Component of the transcription factor SL1/TIF-IB complex, which is involved in the assembly of the PIC …
35659	MAX	Chr	TFAP2A	2	0.974						ENSP00000368924	transcription factor AP-2 alpha (activating enhancer binding protein 2 alpha)	Nucleus	transcription regulator	Sequence-specific DNA-binding protein that interacts with inducible viral and cellular enhancer elements to regulate transcription of selected genes. AP-2 factors bind to the consensus sequence 5'-GCCNNNGGC-3' and activate genes involved in a large spectrum of important biological functions including proper eye, face, body wall, limb and neural tube development. They also suppress a number of gen…
35659	MAX	Chr	TFDP1	2	0.977						ENSP00000364519	transcription factor Dp-1	Nucleus	transcription regulator	Can stimulate E2F-dependent transcription. Binds DNA cooperatively with E2F family members through the E2 recognition site, 5'-TTTC[CG]CGC-3', found in the promoter region of a number of genes whose products are involved in cell cycle regulation or in DNA replication. The DP2/E2F complex functions in the control of cell-cycle progression from G1 to S phase. The E2F-1/DP complex appears to mediate…
35659	MAX	Chr	TWIST1	2	1						ENSP00000242261	twist homolog 1 (Drosophila)	Nucleus	transcription regulator	Probable transcription factor, which seems to be involved in the negative regulation of cellular determination and in the differentiation of several lineages including myogenesis, osteogenesis, and neurogenesis. Inhibits myogenesis by sequestrating E proteins, inhibiting trans-activation by MEF2, and inhibiting DNA-binding by MYOD1 through physical interaction. This interaction probably involves …
35659	MAX	Chr	WIZ	2	0.973						ENSP00000263381	widely interspaced zinc finger motifs	Nucleus	other	May link EHMT1 and EHMT2 histone methyltransferases to the CTBP corepressor machinery. May be involved in EHMT1-EHMT2 heterodimer formation and stabilization (By similarity)
35659	MAX	Chr	YEATS4	2	0.804						ENSP00000247843	YEATS domain containing 4	Nucleus	transcription regulator	Component of the NuA4 histone acetyltransferase (HAT) complex which is involved in transcriptional activation of select genes principally by acetylation of nucleosomal histones H4 and H2A. This modification may both alter nucleosome - DNA interactions and promote interaction of the modified histones with other proteins which positively regulate transcription. This complex may be required for the …
35658	MAX	Sol	MAX	47	Bait	S	S	S	S	Y	ENSP00000351490	MYC associated factor X	Nucleus	transcription regulator	Transcription regulator. Forms a sequence-specific DNA- binding protein complex with MYC or MAD which recognizes the core sequence 5'-CAC[GA]TG-3'. The MYC-MAX complex is a transcriptional activator, whereas the MAD-MAX complex is a repressor. May repress transcription via the recruitment of a chromatin remodeling complex containing H3-K9 histone methyltransferase activity
35658	MAX	Sol	RPA2	8	0.999						ENSP00000363021	replication protein A2, 32kDa	Nucleus	other	Required for DNA recombination, repair and replication. The activity of RP-A is mediated by single-stranded DNA binding and protein interactions
35658	MAX	Sol	MTERF	6	0.999						ENSP00000248643	mitochondrial transcription termination factor	Cytoplasm	transcription regulator	Transcription termination factor. Binds to a 28 bp region within the tRNA(Leu(uur)) gene at a position immediately adjacent to and downstream of the 16S rRNA gene, this region comprises a tridecamer sequence critical for directing accurate termination. Probably requires one or more components for termination activity
35658	MAX	Sol	VRK3	6	1						ENSP00000324636	vaccinia related kinase 3	Nucleus	kinase	Probable serine/threonine kinase (By similarity)
35658	MAX	Sol	LIG3	5	1						ENSP00000367787	ligase III, DNA, ATP-dependent	Nucleus	enzyme	Interacts with DNA-repair protein XRCC1 and can correct defective DNA strand-break repair and sister chromatid exchange following treatment with ionizing radiation and alkylating agents
35658	MAX	Sol	MYC	5	1	Y	Y		Y		ENSP00000367207	v-myc myelocytomatosis viral oncogene homolog (avian)	Nucleus	transcription regulator	Participates in the regulation of gene transcription. Binds DNA in a non-specific manner, yet also specifically recognizes the core sequence 5'-CAC[GA]TG-3'. Seems to activate the transcription of growth-related genes
35658	MAX	Sol	XRCC1	2	0.975						ENSP00000262887	X-ray repair complementing defective repair in Chinese hamster cells 1	Nucleus	other	Corrects defective DNA strand-break repair and sister chromatid exchange following treatment with ionizing radiation and alkylating agents
42607	MEF2A	Chr	MEF2A	141	Bait	S	S	S	S		ENSP00000346389	myocyte enhancer factor 2A	Nucleus	transcription regulator	Transcriptional activator which binds specifically to the MEF2 element, 5'-YTA[AT](4)TAR-3', found in numerous muscle- specific genes. Also involved in the activation of numerous growth factor- and stress-induced genes. Mediates cellular functions not only in skeletal and cardiac muscle development, but also in neuronal differentiation and survival. Plays diverse roles in the control of cell grow…
42607	MEF2A	Chr	JUN	28	1						ENSP00000360266	jun oncogene	Nucleus	transcription regulator	Transcription factor that recognizes and binds to the enhancer heptamer motif 5'-TGA[CG]TCA-3'
42607	MEF2A	Chr	ATF3	13	1						ENSP00000344352	activating transcription factor 3	Nucleus	transcription regulator	This protein binds the cAMP response element (CRE) (consensus: 5'-GTGACGT[AC][AG]-3'), a sequence present in many viral and cellular promoters. Represses transcription from promoters with ATF sites. It may repress transcription by stabilizing the binding of inhibitory cofactors at the promoter. Isoform 2 activates transcription presumably by sequestering inhibitory cofactors away from the promote…
42607	MEF2A	Chr	ATF7	8	1						ENSP00000329212	activating transcription factor 7	Nucleus	transcription regulator	Binds the cAMP response element (CRE) (consensus: 5'- GTGACGT[AG][AG]-3'), a sequence present in many viral and cellular promoters
42607	MEF2A	Chr	CABIN1	5	1	Y			Y		ENSP00000263119	calcineurin binding protein 1	Nucleus	other	May be required for replication-independent chromatin assembly. May serve as a negative regulator of T-cell receptor (TCR) signaling via inhibition of calcineurin. Inhibition of activated calcineurin is dependent on both PKC and calcium signals
42607	MEF2A	Chr	HIST1H2BA	5	1						ENSP00000274764	histone cluster 1, H2ba	Nucleus	other	Core component of nucleosome. Nucleosomes wrap and compact DNA into chromatin, limiting DNA accessibility to the cellular machineries which require DNA as a template. Histones thereby play a central role in transcription regulation, DNA repair, DNA replication and chromosomal stability. DNA accessibility is regulated via a complex set of post-translational modifications of histones, also called h…
42607	MEF2A	Chr	MEF2C	4	0.998	Y			Y		ENSP00000396219	myocyte enhancer factor 2C	Nucleus	transcription regulator	Transcription activator which binds specifically to the MEF2 element present in the regulatory regions of many muscle- specific genes. Controls cardiac morphogenesis and myogenesis, and is also involved in vascular development. May also be involved in neurogenesis and in the development of cortical architecture (By similarity). Isoform 3 and isoform 4, which lack the repressor domain, are more ac…
42607	MEF2A	Chr	HIRA	3	0.994						ENSP00000263208	HIR histone cell cycle regulation defective homolog A (S. cerevisiae)	Nucleus	transcription regulator	Cooperates with ASF1A to promote replication-independent chromatin assembly. Required for the periodic repression of histone gene transcription during the cell cycle. Required for the formation of senescence-associated heterochromatin foci (SAHF) and efficient senescence-associated cell cycle exit
42607	MEF2A	Chr	MEF2D	3	0.999	Y	Y		Y		ENSP00000271555	myocyte enhancer factor 2D	Nucleus	transcription regulator	Transcriptional activator which binds specifically to the MEF2 element, 5'-YTA[AT](4)TAR-3', found in numerous muscle- specific, growth factor- and stress-induced genes. Mediates cellular functions not only in skeletal and cardiac muscle development, but also in neuronal differentiation and survival. Plays diverse roles in the control of cell growth, survival and apoptosis via p38 MAPK signaling …
42607	MEF2A	Chr	REV3L	3	0.983						ENSP00000351697	REV3-like, catalytic subunit of DNA polymerase zeta (yeast)	Nucleus	enzyme
42607	MEF2A	Chr	SH2B1	3	0.988						ENSP00000337163	SH2B adaptor protein 1	Cytoplasm	other	Adapter protein for several members of the tyrosine kinase receptor family. Involved in multiple signaling pathways mediated by Janus kinase (JAK) and receptor tyrosine kinases, including the receptors of insulin (INS), insulin-like growth factor I (IGF1), nerve growth factor (NGF), brain-derived neurotrophic factor (BDNF), glial cell line-derived neurotrophic factor (GDNF), platelet-derived grow…
42607	MEF2A	Chr	HIST1H2BC	2	0.892						ENSP00000321744	histone cluster 1, H2bc	Nucleus	other	Core component of nucleosome. Nucleosomes wrap and compact DNA into chromatin, limiting DNA accessibility to the cellular machineries which require DNA as a template. Histones thereby play a central role in transcription regulation, DNA repair, DNA replication and chromosomal stability. DNA accessibility is regulated via a complex set of post-translational modifications of histones, also called h…
42607	MEF2A	Chr	HIST3H3	2	0.827						ENSP00000355657	histone cluster 3, H3	Nucleus	other	Core component of nucleosome. Nucleosomes wrap and compact DNA into chromatin, limiting DNA accessibility to the cellular machineries which require DNA as a template. Histones thereby play a central role in transcription regulation, DNA repair, DNA replication and chromosomal stability. DNA accessibility is regulated via a complex set of post-translational modifications of histones, also called h…
42607	MEF2A	Chr	JUND	2	0.959						ENSP00000252818	jun D proto-oncogene	Nucleus	transcription regulator	Binds an AP-1 site and upon cotransfection stimulates the activity of a promoter that bears an AP-1 site
42607	MEF2A	Chr	KV111	2	0.953							unknown	unknown	other	unknown
42608	MEF2A	Sol	MEF2A	452	Bait	S	S	S	S		ENSP00000346389	myocyte enhancer factor 2A	Nucleus	transcription regulator	Transcriptional activator which binds specifically to the MEF2 element, 5'-YTA[AT](4)TAR-3', found in numerous muscle- specific genes. Also involved in the activation of numerous growth factor- and stress-induced genes. Mediates cellular functions not only in skeletal and cardiac muscle development, but also in neuronal differentiation and survival. Plays diverse roles in the control of cell grow…
42608	MEF2A	Sol	MEF2D	18	1	Y	Y		Y		ENSP00000271555	myocyte enhancer factor 2D	Nucleus	transcription regulator	Transcriptional activator which binds specifically to the MEF2 element, 5'-YTA[AT](4)TAR-3', found in numerous muscle- specific, growth factor- and stress-induced genes. Mediates cellular functions not only in skeletal and cardiac muscle development, but also in neuronal differentiation and survival. Plays diverse roles in the control of cell growth, survival and apoptosis via p38 MAPK signaling …
42608	MEF2A	Sol	CABIN1	14	1	Y			Y		ENSP00000263119	calcineurin binding protein 1	Nucleus	other	May be required for replication-independent chromatin assembly. May serve as a negative regulator of T-cell receptor (TCR) signaling via inhibition of calcineurin. Inhibition of activated calcineurin is dependent on both PKC and calcium signals
42608	MEF2A	Sol	MEF2C	6	0.999	Y			Y		ENSP00000396219	myocyte enhancer factor 2C	Nucleus	transcription regulator	Transcription activator which binds specifically to the MEF2 element present in the regulatory regions of many muscle- specific genes. Controls cardiac morphogenesis and myogenesis, and is also involved in vascular development. May also be involved in neurogenesis and in the development of cortical architecture (By similarity). Isoform 3 and isoform 4, which lack the repressor domain, are more ac…
42608	MEF2A	Sol	CCDC15	4	0.983						ENSP00000341684	coiled-coil domain containing 15	Cytoplasm	other
42608	MEF2A	Sol	MAPKAPK3	4	0.983						ENSP00000350639	mitogen-activated protein kinase-activated protein kinase 3	Nucleus	kinase	Modulator of polycomb-mediated repression, which can be activated either by ERK, p38 and JNK. Substrate of CSBP. In vitro, phosphorylates HSPB1, BMI1/PCGF4 and TCF3
42608	MEF2A	Sol	SETX	4	0.998						ENSP00000224140	senataxin	Nucleus	enzyme	Probable helicase, which may be involved in RNA maturation (By similarity). Involved in DNA double-strand breaks damage response generated by oxidative stress
42608	MEF2A	Sol	KV111	3	0.967							unknown	unknown	other	unknown
42608	MEF2A	Sol	TTLL7	3	0.996						ENSP00000260505	tubulin tyrosine ligase-like family, member 7	Plasma Membrane	other	Polyglutamylase which preferentially modifies beta- tubulin. Involved in the side-chain initiation step of the polyglutamylation reaction rather than in the elongation step. Required for neurite growth (By similarity)
42608	MEF2A	Sol	ZCWPW1	3	0.989						ENSP00000381109	zinc finger, CW type with PWWP domain 1	Other	other
42608	MEF2A	Sol	HDAC5	2	0.922	Y	Y		Y		ENSP00000225983	histone deacetylase 5	Nucleus	transcription regulator	Responsible for the deacetylation of lysine residues on the N-terminal part of the core histones (H2A, H2B, H3 and H4). Histone deacetylation gives a tag for epigenetic repression and plays an important role in transcriptional regulation, cell cycle progression and developmental events. Histone deacetylases act via the formation of large multiprotein complexes. Involved in muscle maturation by re…
42608	MEF2A	Sol	ITGB1	2	0.955						ENSP00000364094	integrin, beta 1 (fibronectin receptor, beta polypeptide, antigen CD29 includes MDF2, MSK12)	Plasma Membrane	transmembrane receptor	Integrins alpha-1/beta-1, alpha-2/beta-1, alpha-1/beta- 1 and alpha-11/beta-1 are receptors for collagen. Integrins alpha- 1/beta-1 and alpha-2/beta-2 recognize the proline-hydroxylated sequence G-F-P-G-E-R in collagen. Integrins alpha-2/beta-1, alpha- 3/beta-1, alpha-4/beta-1, alpha-5/beta-1, alpha-8/beta-1, alpha- 1/beta-1, alpha-11/beta-1 and alpha-V/beta-1 are receptors for fibronectin. Alpha…
42608	MEF2A	Sol	MEF2B	2	0.974							unknown	Nucleus	transcription regulator	unknown
42608	MEF2A	Sol	REV3L	2	0.977						ENSP00000351697	REV3-like, catalytic subunit of DNA polymerase zeta (yeast)	Nucleus	enzyme
42608	MEF2A	Sol	XYLT1	2	0.909						ENSP00000261381	xylosyltransferase I	Cytoplasm	enzyme	Catalyzes the first step in biosynthesis of glycosaminoglycan. Transfers D-xylose from UDP-D-xylose to specific serine residues of the core protein. Initial enzyme in the biosynthesis of chondroitin sulfate and dermatan sulfate proteoglycans in fibroblasts and chondrocytes
35657	MYC	Chr	MYC	13	Bait	S	S	S	S	Y	ENSP00000367207	v-myc myelocytomatosis viral oncogene homolog (avian)	Nucleus	transcription regulator	Participates in the regulation of gene transcription. Binds DNA in a non-specific manner, yet also specifically recognizes the core sequence 5'-CAC[GA]TG-3'. Seems to activate the transcription of growth-related genes
35657	MYC	Chr	MAX	11	1	Y	Y		Y		ENSP00000351490	MYC associated factor X	Nucleus	transcription regulator	Transcription regulator. Forms a sequence-specific DNA- binding protein complex with MYC or MAD which recognizes the core sequence 5'-CAC[GA]TG-3'. The MYC-MAX complex is a transcriptional activator, whereas the MAD-MAX complex is a repressor. May repress transcription via the recruitment of a chromatin remodeling complex containing H3-K9 histone methyltransferase activity
35657	MYC	Chr	PKP1	9	1						ENSP00000263946	plakophilin 1 (ectodermal dysplasia/skin fragility syndrome)	Plasma Membrane	other	Seems to play a role in junctional plaques. Contributes to epidermal morphogenesis
35657	MYC	Chr	ACTL6A	4	1	Y	Y		Y		ENSP00000397552	actin-like 6A	Nucleus	other	Involved in transcriptional activation and repression of select genes by chromatin remodeling (alteration of DNA-nucleosome topology). Required for maximal ATPase activity of SMARCA4/BRG1 and for association of the SMARCA4/BRG1 containing remodeling complex BAF with chromatin/nuclear matrix. Component of the NuA4 histone acetyltransferase (HAT) complex which is involved in transcriptional activat…
35657	MYC	Chr	MYCN	3	0.997						ENSP00000281043	v-myc myelocytomatosis viral related oncogene, neuroblastoma derived (avian)	Nucleus	transcription regulator	May function as a transcription factor
35656	MYC	Sol	MYC	28	Bait	S	S	S	S	Y	ENSP00000367207	v-myc myelocytomatosis viral oncogene homolog (avian)	Nucleus	transcription regulator	Participates in the regulation of gene transcription. Binds DNA in a non-specific manner, yet also specifically recognizes the core sequence 5'-CAC[GA]TG-3'. Seems to activate the transcription of growth-related genes
35656	MYC	Sol	MAX	18	1	Y	Y		Y		ENSP00000351490	MYC associated factor X	Nucleus	transcription regulator	Transcription regulator. Forms a sequence-specific DNA- binding protein complex with MYC or MAD which recognizes the core sequence 5'-CAC[GA]TG-3'. The MYC-MAX complex is a transcriptional activator, whereas the MAD-MAX complex is a repressor. May repress transcription via the recruitment of a chromatin remodeling complex containing H3-K9 histone methyltransferase activity
35656	MYC	Sol	MYCN	4	0.999						ENSP00000281043	v-myc myelocytomatosis viral related oncogene, neuroblastoma derived (avian)	Nucleus	transcription regulator	May function as a transcription factor
42609	NFATC1	Chr	NFATC1	300	Bait	S	S	S	S		ENSP00000327850	nuclear factor of activated T-cells, cytoplasmic, calcineurin-dependent 1	Nucleus	transcription regulator	Plays a role in the inducible expression of cytokine genes in T-cells, especially in the induction of the IL-2 or IL-4 gene transcription. Also controls gene expression in embryonic cardiac cells. Could regulate not only the activation and proliferation but also the differentiation and programmed death of T-lymphocytes as well as lymphoid and non-lymphoid cells
42609	NFATC1	Chr	JUN	21	1	Y			Y		ENSP00000360266	jun oncogene	Nucleus	transcription regulator	Transcription factor that recognizes and binds to the enhancer heptamer motif 5'-TGA[CG]TCA-3'
42609	NFATC1	Chr	HOXD13	14	1						ENSP00000376322	homeobox D13	Nucleus	transcription regulator	Sequence-specific transcription factor which is part of a developmental regulatory system that provides cells with specific positional identities on the anterior-posterior axis
42609	NFATC1	Chr	CREB1	10	1						ENSP00000387699	cAMP responsive element binding protein 1	Nucleus	transcription regulator	This protein binds the cAMP response element (CRE), a sequence present in many viral and cellular promoters. CREB stimulates transcription on binding to the CRE. Transcription activation is enhanced by the TORC coactivators which act independently of Ser-133 phosphorylation. Implicated in synchronization of circadian rhythmicity
42609	NFATC1	Chr	HIST1H2BA	9	1						ENSP00000274764	histone cluster 1, H2ba	Nucleus	other	Core component of nucleosome. Nucleosomes wrap and compact DNA into chromatin, limiting DNA accessibility to the cellular machineries which require DNA as a template. Histones thereby play a central role in transcription regulation, DNA repair, DNA replication and chromosomal stability. DNA accessibility is regulated via a complex set of post-translational modifications of histones, also called h…
42609	NFATC1	Chr	HIST1H2BC	9	0.999						ENSP00000321744	histone cluster 1, H2bc	Nucleus	other	Core component of nucleosome. Nucleosomes wrap and compact DNA into chromatin, limiting DNA accessibility to the cellular machineries which require DNA as a template. Histones thereby play a central role in transcription regulation, DNA repair, DNA replication and chromosomal stability. DNA accessibility is regulated via a complex set of post-translational modifications of histones, also called h…
42609	NFATC1	Chr	HIST3H3	9	1						ENSP00000355657	histone cluster 3, H3	Nucleus	other	Core component of nucleosome. Nucleosomes wrap and compact DNA into chromatin, limiting DNA accessibility to the cellular machineries which require DNA as a template. Histones thereby play a central role in transcription regulation, DNA repair, DNA replication and chromosomal stability. DNA accessibility is regulated via a complex set of post-translational modifications of histones, also called h…
42609	NFATC1	Chr	ATF3	8	1						ENSP00000344352	activating transcription factor 3	Nucleus	transcription regulator	This protein binds the cAMP response element (CRE) (consensus: 5'-GTGACGT[AC][AG]-3'), a sequence present in many viral and cellular promoters. Represses transcription from promoters with ATF sites. It may repress transcription by stabilizing the binding of inhibitory cofactors at the promoter. Isoform 2 activates transcription presumably by sequestering inhibitory cofactors away from the promote…
42609	NFATC1	Chr	TP53	8	0.999						ENSP00000269305	tumor protein p53	Nucleus	transcription regulator	Acts as a tumor suppressor in many tumor types
42609	NFATC1	Chr	CHD4	7	1						ENSP00000349508	chromodomain helicase DNA binding protein 4	Nucleus	enzyme	Probable transcription regulator
42609	NFATC1	Chr	ZMYM3	7	1						ENSP00000322845	zinc finger, MYM-type 3	Nucleus	other
42609	NFATC1	Chr	ISL1	6	1						ENSP00000230658	ISL LIM homeobox 1	Nucleus	transcription regulator	Binds to one of the cis-acting domain of the insulin gene enhancer
42609	NFATC1	Chr	SMARCA5	6	1						ENSP00000283131	SWI/SNF related, matrix associated, actin dependent regulator of chromatin, subfamily a, member 5	Nucleus	transcription regulator	Helicase that possesses intrinsic ATP-dependent nucleosome-remodeling activity. Complexes containing SMARCA5 are capable of forming ordered nucleosome arrays on chromatin
42609	NFATC1	Chr	ADNP	5	1						ENSP00000342905	activity-dependent neuroprotector homeobox	Nucleus	transcription regulator	Potential transcription factor. May mediate some of the neuroprotective peptide VIP-associated effects involving normal growth and cancer proliferation
42609	NFATC1	Chr	CUX1	5	0.999						ENSP00000292535	cut-like homeobox 1	Nucleus	transcription regulator	Probably has a broad role in mammalian development as a repressor of developmentally regulated gene expression. May act by preventing binding of positively-activing CCAAT factors to promoters. Component of nf-munr repressor
42609	NFATC1	Chr	HIST1H2AD	5	0.996						ENSP00000341094	histone cluster 1, H2ad	Nucleus	other	Core component of nucleosome. Nucleosomes wrap and compact DNA into chromatin, limiting DNA accessibility to the cellular machineries which require DNA as a template. Histones thereby play a central role in transcription regulation, DNA repair, DNA replication and chromosomal stability. DNA accessibility is regulated via a complex set of post-translational modifications of histones, also called h…
42609	NFATC1	Chr	RECQL	5	1						ENSP00000395449	RecQ protein-like (DNA helicase Q1-like)	Nucleus	enzyme	DNA helicase that may play a role in the repair of DNA that is damaged by ultraviolet light or other mutagens. Exhibits a magnesium-dependent ATP-dependent DNA-helicase activity that unwinds single- and double-stranded DNA in a 3'-5' direction
42609	NFATC1	Chr	ATF1	4	1						ENSP00000262053	activating transcription factor 1	Nucleus	transcription regulator	This protein binds the cAMP response element (CRE) (consensus: 5'-GTGACGT[AC][AG]-3'), a sequence present in many viral and cellular promoters. Binds to the Tax-responsive element (TRE) of HTLV-I. Mediates PKA-induced stimulation of CRE-reporter genes
42609	NFATC1	Chr	FLYWCH1	4	0.99						ENSP00000399938	FLYWCH-type zinc finger 1	Other	other
42609	NFATC1	Chr	GATAD2B	4	0.994						ENSP00000357644	GATA zinc finger domain containing 2B	Nucleus	transcription regulator	Has transcriptional repressor activity. Targets MBD3 to discrete loci in the nucleus
42609	NFATC1	Chr	HMGA1	4	0.998						ENSP00000308227	high mobility group AT-hook 1	Nucleus	transcription regulator	HMG-I/Y bind preferentially to the minor groove of A+T rich regions in double stranded DNA. It is suggested that these proteins could function in nucleosome phasing and in the 3'-end processing of mRNA transcripts. They are also involved in the transcription regulation of genes containing, or in close proximity to A+T-rich regions
42609	NFATC1	Chr	SMC3	4	1						ENSP00000354720	structural maintenance of chromosomes 3	Nucleus	other	Involved in chromosome cohesion during cell cycle and in DNA repair. Central component of cohesin complex. The cohesin complex is required for the cohesion of sister chromatids after DNA replication. The cohesin complex apparently forms a large proteinaceous ring within which sister chromatids can be trapped. At anaphase, the complex is cleaved and dissociates from chromatin, allowing sister chro…
42609	NFATC1	Chr	ATF2	3	1						ENSP00000264110	activating transcription factor 2	Nucleus	transcription regulator	Transcriptional activator, probably constitutive, which binds to the cAMP-responsive element (CRE) (consensus: 5'- GTGACGT[AC][AG]-3'), a sequence present in many viral and cellular promoters. Interaction with JUN redirects JUN to bind to CRES preferentially over the 12-O-tetradecanoylphorbol-13-acetate response elements (TRES) as part of an ATF2-c-Jun complex
42609	NFATC1	Chr	BEND3	3	0.993						ENSP00000340166	BEN domain containing 3	Other	other
42609	NFATC1	Chr	KIF4A	3	0.995						ENSP00000363524	kinesin family member 4A	Nucleus	other	Motor protein that translocates PRC1 to the plus ends of interdigitating spindle microtubules during the metaphase to anaphase transition, an essential step for the formation of an organized central spindle midzone and midbody and for successful cytokinesis. May play a role in mitotic chromosomal positioning and bipolar spindle stabilization
42609	NFATC1	Chr	LRWD1	3	0.994						ENSP00000292616	leucine-rich repeats and WD repeat domain containing 1	Nucleus	other
42609	NFATC1	Chr	SMC2	3	0.998						ENSP00000286398	structural maintenance of chromosomes 2	Nucleus	transporter	Central component of the condensin complex, a complex required for conversion of interphase chromatin into mitotic-like condense chromosomes. The condensin complex probably introduces positive supercoils into relaxed DNA in the presence of type I topoisomerases and converts nicked DNA into positive knotted forms in the presence of type II topoisomerases
42609	NFATC1	Chr	FRMPD1	2	0.967						ENSP00000366995	FERM and PDZ domain containing 1	Cytoplasm	other	Stabilizes membrane-bound GPSM1, and thereby promotes its interaction with GNAI1
42609	NFATC1	Chr	HDAC2	2	0.98		Y		Y		ENSP00000381331	histone deacetylase 2	Nucleus	transcription regulator	Responsible for the deacetylation of lysine residues on the N-terminal part of the core histones (H2A, H2B, H3 and H4). Histone deacetylation gives a tag for epigenetic repression and plays an important role in transcriptional regulation, cell cycle progression and developmental events. Histone deacetylases act via the formation of large multiprotein complexes (By similarity)
42609	NFATC1	Chr	HMGA2	2	0.976						ENSP00000384026	high mobility group AT-hook 2	Nucleus	enzyme	Functions as a transcriptional regulator. Functions in cell cycle regulation through CCNA2
42609	NFATC1	Chr	HOXA10	2	0.977						ENSP00000283921	homeobox A1	Nucleus	transcription regulator	Sequence-specific transcription factor which is part of a developmental regulatory system that provides cells with specific positional identities on the anterior-posterior axis. Binds to the DNA sequence 5'-AA[AT]TTTTATTAC-3'
42609	NFATC1	Chr	JUND	2	0.953	Y			Y		ENSP00000252818	jun D proto-oncogene	Nucleus	transcription regulator	Binds an AP-1 site and upon cotransfection stimulates the activity of a promoter that bears an AP-1 site
42609	NFATC1	Chr	ORC2	2	0.978							unknown	unknown	other	unknown
42609	NFATC1	Chr	ORC5	2	0.952							unknown	Nucleus	other	unknown
42609	NFATC1	Chr	PDS5A	2	0.851						ENSP00000303427	PDS5, regulator of cohesion maintenance, homolog A (S. cerevisiae)	Nucleus	other	May contribute to regulation of sister chromatid cohesion during mitosis
42609	NFATC1	Chr	PRDM15	2	0.96						ENSP00000269844	PR domain containing 15	Nucleus	other	May be involved in transcriptional regulation
42609	NFATC1	Chr	SMARCA4	2	0.97						ENSP00000350720	SWI/SNF related, matrix associated, actin dependent regulator of chromatin, subfamily a, member 4	Nucleus	transcription regulator	Transcriptional coactivator cooperating with nuclear hormone receptors to potentiate transcriptional activation. Also involved in vitamin D-coupled transcription regulation via its association with the WINAC complex, a chromatin-remodeling complex recruited by vitamin D receptor (VDR), which is required for the ligand-bound VDR-mediated transrepression of the CYP27B1 gene
42609	NFATC1	Chr	SMARCB1	2	0.971						ENSP00000263121	SWI/SNF related, matrix associated, actin dependent regulator of chromatin, subfamily b, member 1	Nucleus	transcription regulator	Core component of the BAF (hSWI/SNF) complex. This ATP- dependent chromatin-remodeling complex plays important roles in cell proliferation and differentiation, in cellular antiviral activities and inhibition of tumor formation. The BAF complex is able to create a stable, altered form of chromatin that constrains fewer negative supercoils than normal. This change in supercoiling would be due to th…
42609	NFATC1	Chr	SMARCC2	2	0.979						ENSP00000267064	SWI/SNF related, matrix associated, actin dependent regulator of chromatin, subfamily c, member 2	Nucleus	transcription regulator	Involved in transcriptional activation and repression of select genes by chromatin remodeling (alteration of DNA-nucleosome topology). Can stimulate the ATPase activity of the catalytic subunit of these complexes. May be required for CoREST dependent repression of neuronal specific gene promoters in non-neuronal cells. Also involved in vitamin D-coupled transcription regulation via its associatio…
42609	NFATC1	Chr	TAF10	2	0.957						ENSP00000299424	TAF1 RNA polymerase II, TATA box binding protein (TBP)-associated factor, 3kDa	Nucleus	transcription regulator	TAFs are components of the transcription factor IID (TFIID) complex, PCAF histone acetylase complex and TBP-free TAFII complex (TFTC). TIIFD is a multimeric protein complex that plays a central role in mediating promoter responses to various activators and repressors
42609	NFATC1	Chr	TRPS1	2	0.96						ENSP00000379065	trichorhinophalangeal syndrome I	Nucleus	transcription regulator	Transcriptional repressor. May act to restrict expression of GATA-regulated genes at selected sites and stages in vertebrate development. Might be involved in prostate cancer apoptosis
42610	NFATC1	Sol	NFATC1	62	Bait	S	S	S	S		ENSP00000327850	nuclear factor of activated T-cells, cytoplasmic, calcineurin-dependent 1	Nucleus	transcription regulator	Plays a role in the inducible expression of cytokine genes in T-cells, especially in the induction of the IL-2 or IL-4 gene transcription. Also controls gene expression in embryonic cardiac cells. Could regulate not only the activation and proliferation but also the differentiation and programmed death of T-lymphocytes as well as lymphoid and non-lymphoid cells
42610	NFATC1	Sol	ANKRD20A1	2	0.967						ENSP00000254835	ankyrin repeat domain 2 family, member A1	Plasma Membrane	other
35655	NFkB1	Chr	NFKB1	429	Bait	S	S	S	S	Y	ENSP00000226574	nuclear factor of kappa light polypeptide gene enhancer in B-cells 1	Nucleus	transcription regulator	NF-kappa-B is a pleiotropic transcription factor which is present in almost all cell types and is involved in many biological processed such as inflammation, immunity, differentiation, cell growth, tumorigenesis and apoptosis. NF- kappa-B is a homo- or heterodimeric complex formed by the Rel-like domain-containing proteins RELA/p65, RELB, NFKB1/p15, NFKB1/p5, REL and NFKB2/p52 and the heterodimer…
35655	NFkB1	Chr	NFKB2	25	1	Y			Y	Y	ENSP00000189444	nuclear factor of kappa light polypeptide gene enhancer in B-cells 2 (p49/p1)	Nucleus	transcription regulator	NF-kappa-B is a pleiotropic transcription factor which is present in almost all cell types and is involved in many biological processed such as inflammation, immunity, differentiation, cell growth, tumorigenesis and apoptosis. NF- kappa-B is a homo- or heterodimeric complex formed by the Rel-like domain-containing proteins RELA/p65, RELB, NFKB1/p15, NFKB1/p5, REL and NFKB2/p52. The dimers bind at…
35655	NFkB1	Chr	TNIP2	7	1	Y			Y	Y	ENSP00000321203	TNFAIP3 interacting protein 2	Cytoplasm	other	Inhibits NF-kappa-B activation by blocking the interaction of RIPK1 with its downstream effector IKBKG. Forms a ternary complex with NFKB1 and MAP3K8 but appears to function upstream of MAP3K8 in the TLR4 signaling pathway that regulates MAP3K8 activation
35655	NFkB1	Chr	REL	6	0.999	Y			Y	Y	ENSP00000295025	v-rel reticuloendotheliosis viral oncogene homolog (avian)	Nucleus	transcription regulator	Proto-oncogene that may play a role in differentiation and lymphopoiesis. NF-kappa-B is a pleiotropic transcription factor which is present in almost all cell types and is involved in many biological processed such as inflammation, immunity, differentiation, cell growth, tumorigenesis and apoptosis. NF- kappa-B is a homo- or heterodimeric complex formed by the Rel-like domain-containing proteins …
35655	NFkB1	Chr	RELA	5	0.999	Y			Y	Y	ENSP00000384273	v-rel reticuloendotheliosis viral oncogene homolog A (avian)	Nucleus	transcription regulator	NF-kappa-B is a pleiotropic transcription factor which is present in almost all cell types and is involved in many biological processed such as inflammation, immunity, differentiation, cell growth, tumorigenesis and apoptosis. NF- kappa-B is a homo- or heterodimeric complex formed by the Rel-like domain-containing proteins RELA/p65, RELB, NFKB1/p15, NFKB1/p5, REL and NFKB2/p52 and the heterodimer…
35655	NFkB1	Chr	TNIP1	5	0.998	Y			Y	Y	ENSP00000317891	TNFAIP3 interacting protein 1	Nucleus	other	Interacts with zinc finger protein A2/TNFAIP3 and inhibits TNF-induced NF-kappa-B-dependent gene expression by interfering with an RIP- or TRAF2-mediated transactivation signal (By similarity). Increases cell surface CD4(T4) antigen expression. Interacts with HIV-1 matrix protein and is packaged into virions and overexpression can inhibit viral replication. May regulate matrix nuclear localizatio…
35654	NFkB1	Sol	NFKB1	793	Bait	S	S	S	S	Y	ENSP00000226574	nuclear factor of kappa light polypeptide gene enhancer in B-cells 1	Nucleus	transcription regulator	NF-kappa-B is a pleiotropic transcription factor which is present in almost all cell types and is involved in many biological processed such as inflammation, immunity, differentiation, cell growth, tumorigenesis and apoptosis. NF- kappa-B is a homo- or heterodimeric complex formed by the Rel-like domain-containing proteins RELA/p65, RELB, NFKB1/p15, NFKB1/p5, REL and NFKB2/p52 and the heterodimer…
35654	NFkB1	Sol	NFKB2	34	1	Y			Y	Y	ENSP00000189444	nuclear factor of kappa light polypeptide gene enhancer in B-cells 2 (p49/p1)	Nucleus	transcription regulator	NF-kappa-B is a pleiotropic transcription factor which is present in almost all cell types and is involved in many biological processed such as inflammation, immunity, differentiation, cell growth, tumorigenesis and apoptosis. NF- kappa-B is a homo- or heterodimeric complex formed by the Rel-like domain-containing proteins RELA/p65, RELB, NFKB1/p15, NFKB1/p5, REL and NFKB2/p52. The dimers bind at…
35654	NFkB1	Sol	TNIP1	18	1	Y			Y	Y	ENSP00000317891	TNFAIP3 interacting protein 1	Nucleus	other	Interacts with zinc finger protein A2/TNFAIP3 and inhibits TNF-induced NF-kappa-B-dependent gene expression by interfering with an RIP- or TRAF2-mediated transactivation signal (By similarity). Increases cell surface CD4(T4) antigen expression. Interacts with HIV-1 matrix protein and is packaged into virions and overexpression can inhibit viral replication. May regulate matrix nuclear localizatio…
35654	NFkB1	Sol	TNIP2	16	1	Y			Y	Y	ENSP00000321203	TNFAIP3 interacting protein 2	Cytoplasm	other	Inhibits NF-kappa-B activation by blocking the interaction of RIPK1 with its downstream effector IKBKG. Forms a ternary complex with NFKB1 and MAP3K8 but appears to function upstream of MAP3K8 in the TLR4 signaling pathway that regulates MAP3K8 activation
35654	NFkB1	Sol	REL	10	1	Y			Y	Y	ENSP00000295025	v-rel reticuloendotheliosis viral oncogene homolog (avian)	Nucleus	transcription regulator	Proto-oncogene that may play a role in differentiation and lymphopoiesis. NF-kappa-B is a pleiotropic transcription factor which is present in almost all cell types and is involved in many biological processed such as inflammation, immunity, differentiation, cell growth, tumorigenesis and apoptosis. NF- kappa-B is a homo- or heterodimeric complex formed by the Rel-like domain-containing proteins …
35654	NFkB1	Sol	RELA	7	0.998	Y			Y	Y	ENSP00000384273	v-rel reticuloendotheliosis viral oncogene homolog A (avian)	Nucleus	transcription regulator	NF-kappa-B is a pleiotropic transcription factor which is present in almost all cell types and is involved in many biological processed such as inflammation, immunity, differentiation, cell growth, tumorigenesis and apoptosis. NF- kappa-B is a homo- or heterodimeric complex formed by the Rel-like domain-containing proteins RELA/p65, RELB, NFKB1/p15, NFKB1/p5, REL and NFKB2/p52 and the heterodimer…
35654	NFkB1	Sol	NFKBIA	2	0.966	Y			Y	Y	ENSP00000216797	nuclear factor of kappa light polypeptide gene enhancer in B-cells inhibitor, alpha	Cytoplasm	transcription regulator	Inhibits the activity of dimeric NF-kappa-B/REL complexes by trapping REL dimers in the cytoplasm through masking of their nuclear localization signals. On cellular stimulation by immune and proinflammatory responses, becomes phosphorylated promoting ubiquitination and degradation, enabling the dimeric RELA to tranlocate to the nucleus and activate transcription
42611	PPARG	Chr	PPARG	36	Bait	S	S	S	S		ENSP00000287820	peroxisome proliferator-activated receptor gamma	Nucleus	ligand-dependent nuclear receptor	Receptor that binds peroxisome proliferators such as hypolipidemic drugs and fatty acids. Once activated by a ligand, the receptor binds to a promoter element in the gene for acyl-CoA oxidase and activates its transcription. It therefore controls the peroxisomal beta-oxidation pathway of fatty acids. Key regulator of adipocyte differentiation and glucose homeostasis
42611	PPARG	Chr	RXRB	4	1				Y		ENSP00000363812	retinoid X receptor, beta	Nucleus	ligand-dependent nuclear receptor	Nuclear hormone receptor. Involved in the retinoic acid response pathway. Binds 9-cis retinoic acid (9C-RA)
42611	PPARG	Chr	RXRA	3	0.985	Y	Y		Y		ENSP00000419692	retinoid X receptor, alpha	Nucleus	ligand-dependent nuclear receptor	Nuclear hormone receptor. Involved in the retinoic acid response pathway. Binds 9-cis retinoic acid (9C-RA). ARF6 acts as a key regulator of the tissue-specific adipocyte P2 (aP2) enhancer (By similarity)
42612	PPARG	Sol	PPARG	21	Bait	S	S	S	S		ENSP00000287820	peroxisome proliferator-activated receptor gamma	Nucleus	ligand-dependent nuclear receptor	Receptor that binds peroxisome proliferators such as hypolipidemic drugs and fatty acids. Once activated by a ligand, the receptor binds to a promoter element in the gene for acyl-CoA oxidase and activates its transcription. It therefore controls the peroxisomal beta-oxidation pathway of fatty acids. Key regulator of adipocyte differentiation and glucose homeostasis
35663	RBPJ	Chr	RBPJ	255	Bait	S	S	S	S	Y	ENSP00000345206	recombination signal binding protein for immunoglobulin kappa J region	Nucleus	transcription regulator	Transcriptional regulator that plays a central role in Notch signaling, a signaling pathway involved in cell-cell communication that regulates a broad spectrum of cell-fate. determinations. Acts as a transcriptional repressor when it is not associated with Notch proteins. When associated with some Notch protein, it acts as a transcriptional activator that activates transcription of Notch target g…
35663	RBPJ	Chr	SPEN	34	1	Y	Y		Y	Y	ENSP00000364912	spen homolog, transcriptional regulator (Drosophila)	Nucleus	transcription regulator	Essential corepressor protein, which probably regulates different key pathways such as the Notch pathway. Negative regulator of the Notch pathway via its interaction with RBPSUH, which prevents the association between NOTCH1 and RBPSUH, and therefore suppresses the transactivation activity of Notch signaling. Blocks the differentiation of precursor B-cells into marginal zone B-cells. Probably rep…
35663	RBPJ	Chr	L3MBTL3	32	1						ENSP00000354526	l(3)mbt-like 3 (Drosophila)	Nucleus	other
35663	RBPJ	Chr	SAMD1	26	1						ENSP00000269724	Putative uncharacterized protein ENSP269724 Fragment	Other	other	May play a role in atherogenesis by immobilizing LDL in the atherial wall
35663	RBPJ	Chr	KDM1	21	1							unknown	Nucleus	enzyme	unknown
35663	RBPJ	Chr	RECQL	18	1						ENSP00000395449	RecQ protein-like (DNA helicase Q1-like)	Nucleus	enzyme	DNA helicase that may play a role in the repair of DNA that is damaged by ultraviolet light or other mutagens. Exhibits a magnesium-dependent ATP-dependent DNA-helicase activity that unwinds single- and double-stranded DNA in a 3'-5' direction
35663	RBPJ	Chr	FNBP1	17	1						ENSP00000413625	formin binding protein 1	Nucleus	enzyme	May act as a link between RND2 signaling and regulation of the actin cytoskeleton (By similarity). Required to coordinate membrane tubulation with reorganization of the actin cytoskeleton during endocytosis. Binds to lipids such as phosphatidylinositol 4,5-bisphosphate and phosphatidylserine and promotes membrane invagination and the formation of tubules. Also enhances actin polymerization via th…
35663	RBPJ	Chr	HMG20B	10	1						ENSP00000328269	high-mobility group 2B	Nucleus	transcription regulator	Required for correct progression through G2 phase of the cell cycle and entry into mitosis. Required for RCOR1/CoREST mediated repression of neuronal specific gene promoters
35663	RBPJ	Chr	NKX6-1	10	1						ENSP00000295886	NK6 homeobox 1	Nucleus	transcription regulator	Transcription factor which binds to specific A/T-rich DNA sequences in the promoter regions of a number of genes. Involved in transcriptional regulation in islet beta cells. Binds to the insulin promoter and is involved in regulation of the insulin gene. Together with NKX2-2 and IRX3 acts to restrict the generation of motor neurons to the appropriate region of the neural tube. Belongs to the clas…
35663	RBPJ	Chr	TPX2	10	1						ENSP00000300403	TPX2, microtubule-associated, homolog (Xenopus laevis)	Nucleus	other
35663	RBPJ	Chr	FHL1	9	1	Y	Y		Y		ENSP00000359724	four and a half LIM domains 1	Cytoplasm	other	May have an involvement in muscle development or hypertrophy
35663	RBPJ	Chr	PHF21A	9	1						ENSP00000398824	PHD finger protein 21A	Nucleus	other	Component of the BHC complex, a corepressor complex that represses transcription of neuron-specific genes in non-neuronal cells. The BHC complex is recruited at RE1/NRSE sites by REST and acts by deacetylating and demethylating specific sites on histones, thereby acting as a chromatin modifier. In the BHC complex, it may act as a scaffold. Inhibits AOF2/LSD1-mediated demethylation of 'Lys-4' of h…
35663	RBPJ	Chr	SMARCA5	9	1						ENSP00000283131	SWI/SNF related, matrix associated, actin dependent regulator of chromatin, subfamily a, member 5	Nucleus	transcription regulator	Helicase that possesses intrinsic ATP-dependent nucleosome-remodeling activity. Complexes containing SMARCA5 are capable of forming ordered nucleosome arrays on chromatin
35663	RBPJ	Chr	JMJD1C	8	1						ENSP00000382204	jumonji domain containing 1C	Nucleus	other	Probable histone demethylase that specifically demethylates 'Lys-9' of histone H3, thereby playing a central role in histone code. Demethylation of Lys residue generates formaldehyde and succinate. May be involved in hormone-dependent transcriptional activation, by participating in recruitment to androgen-receptor target genes (By similarity)
35663	RBPJ	Chr	SFMBT1	7	0.999						ENSP00000350789	Scm-like with four mbt domains 1	Nucleus	transcription regulator
35663	RBPJ	Chr	MECP2	6	1	Y	Y		Y		ENSP00000395535	methyl CpG binding protein 2 (Rett syndrome)	Nucleus	transcription regulator	Chromosomal protein that binds to methylated DNA. It can bind specifically to a single methyl-CpG pair. It is not influenced by sequences flanking the methyl-CpGs. Mediates transcriptional repression through interaction with histone deacetylase and the corepressor SIN3A
35663	RBPJ	Chr	RCC1	6	1						ENSP00000362937	regulator of chromosome condensation 1	Cytoplasm	other	Promotes the exchange of Ran-bound GDP by GTP. Involved in the regulation of onset of chromosome condensation in the S phase. Binds to the chromatin. RCC1/Ran complex (together with other proteins) acts as a component of a signal transmission pathway that detects unreplicated DNA
35663	RBPJ	Chr	SMARCA1	6	1						ENSP00000360163	SWI/SNF related, matrix associated, actin dependent regulator of chromatin, subfamily a, member 1	Nucleus	transcription regulator	Energy-transducing component of NURF (nucleosome- remodeling factor) and CERF (CECR2-containing-remodeling factor) complexes. Both complexes facilitate the perturbation of chromatin structure in an ATP-dependent manner. Potentiates neurite outgrowth. May be involved in brain development by regulating En-1 and En-2 expression. May be involved in the development of luteal cells
35663	RBPJ	Chr	FBXO42	5	0.999						ENSP00000364742	F-box protein 42	Other	other	Substrate-recognition component of some SCF (SKP1-CUL1- F-box protein)-type E3 ubiquitin ligase complex. Specifically recognizes p53/TP53, promoting its ubiquitination and degradation
35663	RBPJ	Chr	HOXA10	5	0.997						ENSP00000283921	homeobox A1	Nucleus	transcription regulator	Sequence-specific transcription factor which is part of a developmental regulatory system that provides cells with specific positional identities on the anterior-posterior axis. Binds to the DNA sequence 5'-AA[AT]TTTTATTAC-3'
35663	RBPJ	Chr	HOXB9	5	0.999						ENSP00000309439	homeobox B9	Nucleus	transcription regulator	Sequence-specific transcription factor which is part of a developmental regulatory system that provides cells with specific positional identities on the anterior-posterior axis
35663	RBPJ	Chr	PSIP1	5	0.999						ENSP00000370109	PC4 and SFRS1 interacting protein 1	Nucleus	other	Transcriptional coactivator involved in neuroepithelial stem cell differentiation and neurogenesis. Involved in particular in lens epithelial cell gene regulation and stress responses. May play an important role in lens epithelial to fiber cell terminal differentiation. May play a protective role during stress-induced apoptosis. Isoform 2 is a more general and stronger transcriptional coactivator…
35663	RBPJ	Chr	CUX1	4	0.999						ENSP00000292535	cut-like homeobox 1	Nucleus	transcription regulator	Probably has a broad role in mammalian development as a repressor of developmentally regulated gene expression. May act by preventing binding of positively-activing CCAAT factors to promoters. Component of nf-munr repressor
35663	RBPJ	Chr	DLX5	4	0.993						ENSP00000222598	distal-less homeobox 5	Nucleus	transcription regulator
35663	RBPJ	Chr	FNBP1L	4	0.99						ENSP00000271234	formin binding protein 1-like	Cytoplasm	other	Required to coordinate membrane tubulation with reorganization of the actin cytoskeleton during endocytosis. May bind to lipids such as phosphatidylinositol 4,5-bisphosphate and phosphatidylserine and promote membrane invagination and the formation of tubules. Also promotes CDC42-induced actin polymerization by activating the WASL/N-WASP-WASPIP/WIP complex, the predominant form of WASL/N-WASP in …
35663	RBPJ	Chr	H2AFY	4	0.999						ENSP00000353806	H2A histone family, member Y	Nucleus	other	Variant histone H2A which replaces conventional H2A in a subset of nucleosomes where it represses transcription. Nucleosomes wrap and compact DNA into chromatin, limiting DNA accessibility to the cellular machineries which require DNA as a template. Histones thereby play a central role in transcription regulation, DNA repair, DNA replication and chromosomal stability. DNA accessibility is regulat…
35663	RBPJ	Chr	HDAC2	4	0.998	Y			Y		ENSP00000381331	histone deacetylase 2	Nucleus	transcription regulator	Responsible for the deacetylation of lysine residues on the N-terminal part of the core histones (H2A, H2B, H3 and H4). Histone deacetylation gives a tag for epigenetic repression and plays an important role in transcriptional regulation, cell cycle progression and developmental events. Histone deacetylases act via the formation of large multiprotein complexes (By similarity)
35663	RBPJ	Chr	KDM2A	4	0.999						ENSP00000384903	lysine (K)-specific demethylase 2A	Nucleus	other	Histone demethylase that specifically demethylates 'Lys- 36' of histone H3, thereby playing a central role in histone code. Preferentially demethylates dimethylated H3 'Lys-36' residue while it has weak or no activity for mono- and tri-methylated H3 'Lys- 36'. May also recognize and bind to some phosphorylated proteins and promote their ubiquitination and degradation. Required to maintain the het…
35663	RBPJ	Chr	MAML1	4	0.999	Y	Y		Y	Y	ENSP00000292599	mastermind-like 1 (Drosophila)	Nucleus	transcription regulator	Acts as a transcriptional coactivator for NOTCH proteins. Has been shown to amplify NOTCH-induced transcription of HES1. Enhances phosphorylation and proteolytic turnover of the NOTCH intracellular domain in the nucleus through interaction with CDK8. Binds to CREBBP/CBP which promotes nucleosome acetylation at NOTCH enhancers and activates transcription. Induces phosphorylation and localization o…
35663	RBPJ	Chr	NKX2-5	4	0.992						ENSP00000327758	NK2 transcription factor related, locus 5 (Drosophila)	Nucleus	transcription regulator	Implicated in commitment to and/or differentiation of the myocardial lineage. Acts as a transcriptional activator of ANF in cooperation with GATA4 (By similarity)
35663	RBPJ	Chr	SATB2	4	1						ENSP00000260926	SATB homeobox 2	Nucleus	transcription regulator	Binds to DNA, at nuclear matrix- or scaffold-associated regions. Thought to recognize the sugar-phosphate structure of double-stranded DNA. Transcription factor controlling nuclear gene expression, by binding to matrix attachment regions (MARs) of DNA and inducing a local chromatin-loop remodeling. Acts as a docking site for several chromatin remodeling enzymes and also by recruiting corepressors…
35663	RBPJ	Chr	TPM1	4	0.991						ENSP00000267996	tropomyosin 1 (alpha)	Cytoplasm	other	Binds to actin filaments in muscle and non-muscle cells. Plays a central role, in association with the troponin complex, in the calcium dependent regulation of vertebrate striated muscle contraction. Smooth muscle contraction is regulated by interaction with caldesmon. In non-muscle cells is implicated in stabilizing cytoskeleton actin filaments
35663	RBPJ	Chr	ZBTB10	4	0.999						ENSP00000387462	zinc finger and BTB domain containing 1	Nucleus	other	May be involved in transcriptional regulation
35663	RBPJ	Chr	ALX4	3	0.999						ENSP00000332744	ALX homeobox 4	Nucleus	transcription regulator	Transcription factor involved in skull and limb development
35663	RBPJ	Chr	CHAF1B	3	0.993						ENSP00000315700	chromatin assembly factor 1, subunit B (p6)	Nucleus	other	Complex that is thought to mediate chromatin assembly in DNA replication and DNA repair. Assembles histone octamers onto replicating DNA in vitro. CAF-1 performs the first step of the nucleosome assembly process, bringing newly synthesized histones H3 and H4 to replicating DNA
35663	RBPJ	Chr	CHD4	3	0.972						ENSP00000349508	chromodomain helicase DNA binding protein 4	Nucleus	enzyme	Probable transcription regulator
35663	RBPJ	Chr	DEK	3	0.991						ENSP00000380414	DEK oncogene	Nucleus	transcription regulator	May have a function in the nucleus
35663	RBPJ	Chr	GTF3C5	3	0.999						ENSP00000361180	general transcription factor IIIC, polypeptide 5, 63kDa	Nucleus	transcription regulator	Involved in RNA polymerase III-mediated transcription. Integral, tightly associated component of the DNA-binding TFIIIC2 subcomplex that directly binds tRNA and virus-associated RNA promoters
35663	RBPJ	Chr	HOXC13	3	0.999						ENSP00000243056	homeobox C13	Nucleus	transcription regulator	Sequence-specific transcription factor which is part of a developmental regulatory system that provides cells with specific positional identities on the anterior-posterior axis
35663	RBPJ	Chr	HOXD13	3	0.992						ENSP00000376322	homeobox D13	Nucleus	transcription regulator	Sequence-specific transcription factor which is part of a developmental regulatory system that provides cells with specific positional identities on the anterior-posterior axis
35663	RBPJ	Chr	KIF2C	3	0.994						ENSP00000361298	kinesin family member 2C	Nucleus	other	Promotes ATP-dependent removal of tubulin dimers from microtubules. Regulates the turnover of microtubules at the kinetochore and functions in chromosome segregation during mitosis
35663	RBPJ	Chr	MAP7D3	3	0.992						ENSP00000318086	MAP7 domain containing 3	Cytoplasm	other
35663	RBPJ	Chr	NFIA	3	0.985						ENSP00000384523	nuclear factor I/A	Nucleus	transcription regulator	Recognizes and binds the palindromic sequence 5'- TTGGCNNNNNGCCAA-3' present in viral and cellular promoters and in the origin of replication of adenovirus type 2. These proteins are individually capable of activating transcription and replication (By similarity)
35663	RBPJ	Chr	SATB1	3	0.998						ENSP00000341024	SATB homeobox 1	Nucleus	transcription regulator	Crucial silencing factor contributing to the initiation of X inactivation mediated by Xist RNA that occurs during embryogenesis and in lymphoma (By similarity). Binds to DNA at special AT-rich sequences, the consensus SATB1-binding sequence (CSBS), at nuclear matrix- or scaffold-associated regions. Thought to recognize the sugar-phosphate structure of double-stranded DNA. Transcriptional represso…
35663	RBPJ	Chr	TBP	3	0.997						ENSP00000230354	TATA box binding protein	Nucleus	transcription regulator	General transcription factor that functions at the core of the DNA-binding multiprotein factor TFIID. Binding of TFIID to the TATA box is the initial transcriptional step of the pre- initiation complex (PIC), playing a role in the activation of eukaryotic genes transcribed by RNA polymerase II. Component of the transcription factor SL1/TIF-IB complex, which is involved in the assembly of the PIC …
35663	RBPJ	Chr	TFAP4	3	0.976						ENSP00000204517	transcription factor AP-4 (activating enhancer binding protein 4)	Nucleus	transcription regulator	Transcription factor that activates both viral and cellular genes by binding to the symmetrical DNA sequence 5'- CAGCTG-3'
35663	RBPJ	Chr	TXNDC5	3	0.989						ENSP00000369081	thioredoxin domain containing 5 (endoplasmic reticulum)	Cytoplasm	enzyme	Possesses thioredoxin activity. Has been shown to reduce insulin disulfide bonds. Also complements protein disulfide- isomerase deficiency in yeast (By similarity)
35663	RBPJ	Chr	ADNP	2	0.973						ENSP00000342905	activity-dependent neuroprotector homeobox	Nucleus	transcription regulator	Potential transcription factor. May mediate some of the neuroprotective peptide VIP-associated effects involving normal growth and cancer proliferation
35663	RBPJ	Chr	ARID3B	2	0.969						ENSP00000343126	AT rich interactive domain 3B (BRIGHT-like)	Other	other	Transcription factor which may be involved in neuroblastoma growth and malignant transformation. Favors nuclear targeting of ARID3A
35663	RBPJ	Chr	C12orf52	2	0.967	Y			Y		ENSP00000266813	Uncharacterized protein C12orf52	Cytoplasm	other
35663	RBPJ	Chr	CAMSAP1	2	0.964						ENSP00000374183	calmodulin regulated spectrin-associated protein 1	Other	other
35663	RBPJ	Chr	CDC27	2	0.978						ENSP00000399255	cell division cycle 27 homolog (S. cerevisiae)	Nucleus	other	Component of the anaphase promoting complex/cyclosome (APC/C), a cell cycle-regulated E3 ubiquitin ligase that controls progression through mitosis and the G1 phase of the cell cycle. The APC/C complex acts by mediating ubiquitination and subsequent degradation of target proteins: it mainly mediates the formation of 'Lys-11'-linked polyubiquitin chains and, to a lower extent, the formation of 'Ly…
35663	RBPJ	Chr	CGGBP1	2	0.962						ENSP00000381428	CGG triplet repeat binding protein 1	Nucleus	other	Binds to nonmethylated 5'-d(CGG)(n)-3' trinucleotide repeats in the FMR1 promoter. May play a role in regulating FMR1 promoter
35663	RBPJ	Chr	CREM	2	0.982						ENSP00000265372	cAMP responsive element modulator	Nucleus	transcription regulator	Transcriptional regulator that binds the cAMP response element (CRE), a sequence present in many viral and cellular promoters. Isoforms are either transcriptional activators or repressors. Plays a role in spermatogenesis and is involved in spermatid maturation (By similarity)
35663	RBPJ	Chr	GATAD2A	2	0.961						ENSP00000351552	GATA zinc finger domain containing 2A	Nucleus	transcription regulator	Transcriptional repressor
35663	RBPJ	Chr	GTF3C4	2	0.99						ENSP00000361219	general transcription factor IIIC, polypeptide 4, 9kDa	Nucleus	transcription regulator	Essential for RNA polymerase III to make a number of small nuclear and cytoplasmic RNAs, including 5S RNA, tRNA, and adenovirus-associated (VA) RNA of both cellular and viral origin. Has histone acetyltransferase activity (HAT) with unique specificity for free and nucleosomal H3. May cooperate with GTF3C5 in facilitating the recruitment of TFIIIB and RNA polymerase through direct interactions wit…
35663	RBPJ	Chr	MBD1	2	0.965						ENSP00000269468	methyl-CpG binding domain protein 1	Nucleus	transcription regulator	Transcriptional repressor that binds CpG islands in promoters where the DNA is methylated at position 5 of cytosine within CpG dinucleotides. Binding is abolished by the presence of 7-mG that is produced by DNA damage by methylmethanesulfonate (MMS). Acts as transcriptional repressor and plays a role in gene silencing by recruiting AFT7IP, which in turn recruits factors such as the histone methyl…
35663	RBPJ	Chr	MBD2	2	0.957						ENSP00000256429	methyl-CpG binding domain protein 2	Nucleus	transcription regulator	Binds CpG islands in promoters where the DNA is methylated at position 5 of cytosine within CpG dinucleotides. Binds hemi-methylated DNA as well. Recruits histone deacetylases and DNA methyltransferases. Acts as transcriptional repressor and plays a role in gene silencing. Isoform 1 may enhance the activation of some unmethylated cAMP-responsive promoters. Reports about DNA demethylase activity o…
35663	RBPJ	Chr	MYH7	2	0.833						ENSP00000347507	myosin, heavy chain 7, cardiac muscle, beta	Cytoplasm	enzyme	Muscle contraction
35663	RBPJ	Chr	NACC1	2	0.984						ENSP00000292431	nucleus accumbens associated 1, BEN and BTB (POZ) domain containing	Nucleus	transcription regulator	Functions as a transcriptional repressor. Seems to function as a transcriptional corepressor in neuronal cells through recruitment of HDAC3 and HDAC4. Contributes to tumor progression, and tumor cell proliferation and survival. This may be mediated at least in part through repressing transcriptional activity of GADD45GIP1. Required for recruiting the proteasome from the nucleus to the cytoplasm a…
35663	RBPJ	Chr	NFATC1	2	0.884						ENSP00000327850	nuclear factor of activated T-cells, cytoplasmic, calcineurin-dependent 1	Nucleus	transcription regulator	Plays a role in the inducible expression of cytokine genes in T-cells, especially in the induction of the IL-2 or IL-4 gene transcription. Also controls gene expression in embryonic cardiac cells. Could regulate not only the activation and proliferation but also the differentiation and programmed death of T-lymphocytes as well as lymphoid and non-lymphoid cells
35663	RBPJ	Chr	NFIC	2	0.989						ENSP00000396843	nuclear factor I/C (CCAAT-binding transcription factor)	Nucleus	transcription regulator	Recognizes and binds the palindromic sequence 5'- TTGGCNNNNNGCCAA-3' present in viral and cellular promoters and in the origin of replication of adenovirus type 2. These proteins are individually capable of activating transcription and replication (By similarity)
35663	RBPJ	Chr	NFIX	2	0.992						ENSP00000353219	nuclear factor I/X (CCAAT-binding transcription factor)	Nucleus	transcription regulator	Recognizes and binds the palindromic sequence 5'- TTGGCNNNNNGCCAA-3' present in viral and cellular promoters and in the origin of replication of adenovirus type 2. These proteins are individually capable of activating transcription and replication (By similarity)
35663	RBPJ	Chr	NOTCH1	2	0.954	Y	Y		Y		ENSP00000277541	Notch homolog 1, translocation-associated (Drosophila)	Plasma Membrane	transcription regulator	Functions as a receptor for membrane-bound ligands Jagged1, Jagged2 and Delta1 to regulate cell-fate determination. Upon ligand activation through the released notch intracellular domain (NICD) it forms a transcriptional activator complex with RBP-J kappa and activates genes of the enhancer of split locus. Affects the implementation of differentiation, proliferation and apoptotic programs. May be…
35663	RBPJ	Chr	NOTCH2	2	0.962	Y	Y		Y	Y	ENSP00000256646	Notch homolog 2 (Drosophila)	Plasma Membrane	transcription regulator	Functions as a receptor for membrane-bound ligands Jagged1, Jagged2 and Delta1 to regulate cell-fate determination. Upon ligand activation through the released notch intracellular domain (NICD) it forms a transcriptional activator complex with RBP-J kappa and activates genes of the enhancer of split locus. Affects the implementation of differentiation, proliferation and apoptotic programs (By sim…
35663	RBPJ	Chr	NOTCH3	2	0.957	Y			Y		ENSP00000263388	Notch homolog 3 (Drosophila)	Plasma Membrane	transcription regulator	Functions as a receptor for membrane-bound ligands Jagged1, Jagged2 and Delta1 to regulate cell-fate determination. Upon ligand activation through the released notch intracellular domain (NICD) it forms a transcriptional activator complex with RBP-J kappa and activates genes of the enhancer of split locus. Affects the implementation of differentiation, proliferation and apoptotic programs (By sim…
35663	RBPJ	Chr	NR2F2	2	0.98						ENSP00000329908	nuclear receptor subfamily 2, group F, member 2	Nucleus	ligand-dependent nuclear receptor	Regulation of the apolipoprotein A-I gene transcription. Binds to DNA site A
35663	RBPJ	Chr	OGT	2	0.982						ENSP00000362824	O-linked N-acetylglucosamine (GlcNAc) transferase (UDP-N-acetylglucosamine:polypeptide-N-acetylglucosaminyl transferase)	Cytoplasm	enzyme	Addition of nucleotide-activated sugars directly onto the polypeptide through O-glycosidic linkage with the hydroxyl of serine or threonine. Mediates the O-glycosylation of MLL5
35663	RBPJ	Chr	PATZ1	2	0.977						ENSP00000266269	POZ (BTB) and AT hook containing zinc finger 1	Nucleus	transcription regulator	Transcriptional repressor
35663	RBPJ	Chr	PBX1	2	0.988						ENSP00000405890	pre-B-cell leukemia homeobox 1	Nucleus	transcription regulator	Binds the sequence 5'-ATCAATCAA-3'. Acts as a transcriptional activator of PF4 in complex with MEIS1. Converted into a potent transcriptional activator by the (1
35663	RBPJ	Chr	PITX2	2	0.98						ENSP00000304169	paired-like homeodomain 2	Nucleus	transcription regulator	May play an important role in development and maintenance of anterior structures. Isoform PTX2C is involved in left-right asymmetry the developing embryo (By similarity)
35663	RBPJ	Chr	RANGAP1	2	0.975						ENSP00000348577	Ran GTPase activating protein 1	Nucleus	other	GTPase activator for the nuclear Ras-related regulatory protein Ran, converting it to the putatively inactive GDP-bound state
35663	RBPJ	Chr	TPM2	2	0.959						ENSP00000354219	tropomyosin 2 (beta)	Cytoplasm	other	Binds to actin filaments in muscle and non-muscle cells. Plays a central role, in association with the troponin complex, in the calcium dependent regulation of vertebrate striated muscle contraction. Smooth muscle contraction is regulated by interaction with caldesmon. In non-muscle cells is implicated in stabilizing cytoskeleton actin filaments
35663	RBPJ	Chr	ZNF143	2	0.981						ENSP00000379847	zinc finger protein 143	Nucleus	transcription regulator	Transcriptional activator. Activates the gene for selenocysteine tRNA (tRNAsec). Binds to the SPH motif of small nuclear RNA (snRNA) gene promoters. Participates to efficient U6 RNA polymerase III transcription via its interaction with CHD8
35663	RBPJ	Chr	ZNF268	2	0.969							unknown	Nucleus	other	unknown
35662	RBPJ	Sol	RBPJ	75	Bait	S	S	S	S	Y	ENSP00000345206	recombination signal binding protein for immunoglobulin kappa J region	Nucleus	transcription regulator	Transcriptional regulator that plays a central role in Notch signaling, a signaling pathway involved in cell-cell communication that regulates a broad spectrum of cell-fate. determinations. Acts as a transcriptional repressor when it is not associated with Notch proteins. When associated with some Notch protein, it acts as a transcriptional activator that activates transcription of Notch target g…
35662	RBPJ	Sol	SEPSECS	11	1						ENSP00000305956	Sep (O-phosphoserine) tRNA:Sec (selenocysteine) tRNA synthase	Cytoplasm	enzyme	Converts O-phosphoseryl-tRNA(Sec) to selenocysteinyl- tRNA(Sec) required for selenoprotein biosynthesis
35662	RBPJ	Sol	FBXO42	6	1						ENSP00000364742	F-box protein 42	Other	other	Substrate-recognition component of some SCF (SKP1-CUL1- F-box protein)-type E3 ubiquitin ligase complex. Specifically recognizes p53/TP53, promoting its ubiquitination and degradation
35662	RBPJ	Sol	DDX24	5	1						ENSP00000328690	DEAD (Asp-Glu-Ala-Asp) box polypeptide 24	Nucleus	enzyme	ATP-dependent RNA helicase (Potential)
35662	RBPJ	Sol	POP1	4	1						ENSP00000339529	processing of precursor 1, ribonuclease P/MRP subunit (S. cerevisiae)	Nucleus	enzyme	Component of ribonuclease P, a protein complex that generates mature tRNA molecules by cleaving their 5'-ends. Also a component of RNase MRP
35662	RBPJ	Sol	USP47	4	0.999						ENSP00000339957	ubiquitin specific peptidase 47	Cytoplasm	peptidase	May be catalytically inactive although it seems to have kept all necessary active site residues
35662	RBPJ	Sol	CFDP1	3	0.982						ENSP00000283882	craniofacial development protein 1	Extracellular Space	other	May play a role during embryogenesis (By similarity)
35662	RBPJ	Sol	FNBP1	3	0.907						ENSP00000413625	formin binding protein 1	Nucleus	enzyme	May act as a link between RND2 signaling and regulation of the actin cytoskeleton (By similarity). Required to coordinate membrane tubulation with reorganization of the actin cytoskeleton during endocytosis. Binds to lipids such as phosphatidylinositol 4,5-bisphosphate and phosphatidylserine and promotes membrane invagination and the formation of tubules. Also enhances actin polymerization via th…
35662	RBPJ	Sol	RPA2	3	1						ENSP00000363021	replication protein A2, 32kDa	Nucleus	other	Required for DNA recombination, repair and replication. The activity of RP-A is mediated by single-stranded DNA binding and protein interactions
35662	RBPJ	Sol	ADAR	2	0.965						ENSP00000357459	adenosine deaminase, RNA-specific	Nucleus	enzyme	Converts multiple adenosines to inosines and creates I/U mismatched base pairs in double-helical RNA substrates without apparent sequence specificity. Has been found to modify more frequently adenosines in AU-rich regions, probably due to the relative ease of melting A/U base pairs as compared to G/C pairs. Functions to modify viral RNA genomes and may be responsible for hypermutation of certain …
35662	RBPJ	Sol	C12orf52	2	0.971	Y			Y		ENSP00000266813	Uncharacterized protein C12orf52	Cytoplasm	other
35662	RBPJ	Sol	CUL1	2	0.981						ENSP00000326804	cullin 1	Nucleus	enzyme	Core component of multiple cullin-RING-based SCF (SKP1- CUL1-F-box protein) E3 ubiquitin-protein ligase complexes, which mediate the ubiquitination of proteins involved in cell cycle progression, signal transduction and transcription. In the SCF complex, serves as a rigid scaffold that organizes the SKP1-F-box protein and RBX1 subunits. May contribute to catalysis through positioning of the subst…
35662	RBPJ	Sol	FHL1	2	0.92	Y	Y		Y		ENSP00000359724	four and a half LIM domains 1	Cytoplasm	other	May have an involvement in muscle development or hypertrophy
35662	RBPJ	Sol	FNBP1L	2	0.985						ENSP00000271234	formin binding protein 1-like	Cytoplasm	other	Required to coordinate membrane tubulation with reorganization of the actin cytoskeleton during endocytosis. May bind to lipids such as phosphatidylinositol 4,5-bisphosphate and phosphatidylserine and promote membrane invagination and the formation of tubules. Also promotes CDC42-induced actin polymerization by activating the WASL/N-WASP-WASPIP/WIP complex, the predominant form of WASL/N-WASP in …
35662	RBPJ	Sol	MAP7D3	2	0.976						ENSP00000318086	MAP7 domain containing 3	Cytoplasm	other
35662	RBPJ	Sol	SART3	2	0.912						ENSP00000228284	squamous cell carcinoma antigen recognized by T cells 3	Nucleus	other	Regulates Tat transactivation activity through direct interaction. May be a cellular factor for HIV-1 gene expression and viral replication
35662	RBPJ	Sol	WDR70	2	0.96						ENSP00000265107	WD repeat domain 7	Other	other
35673	Smad4	Chr	SMAD4	98	Bait	S	S	S	S	Y	ENSP00000341551	SMAD family member 4	Nucleus	transcription regulator	Common mediator of signal transduction by TGF-beta (transforming growth factor) superfamily
35672	Smad4	Sol	SMAD4	112	Bait	S	S	S	S	Y	ENSP00000341551	SMAD family member 4	Nucleus	transcription regulator	Common mediator of signal transduction by TGF-beta (transforming growth factor) superfamily
35672	Smad4	Sol	SKIL	25	1	Y			Y	Y	ENSP00000259119	SKI-like oncogene	Nucleus	transcription regulator	May have regulatory role in cell division or differentiation in response to extracellular signals
35672	Smad4	Sol	SKI	22	1	Y			Y	Y	ENSP00000367797	v-ski sarcoma viral oncogene homolog (avian)	Nucleus	other	May play a role in terminal differentiation of skeletal muscle cells but not in the determination of cells to the myogenic lineage. Functions as a repressor of TGF-beta signaling
35672	Smad4	Sol	SMAD3	5	1	Y			Y		ENSP00000332973	SMAD family member 3	Nucleus	transcription regulator	Transcriptional modulator activated by TGF-beta (transforming growth factor) and activin type 1 receptor kinase. SMAD3 is a receptor-regulated SMAD (R-SMAD) (By similarity)
35672	Smad4	Sol	SMAD2	4	0.999	Y			Y	Y	ENSP00000262160	SMAD family member 2	Nucleus	transcription regulator	Transcriptional modulator activated by TGF-beta and activin type 1 receptor kinase. SMAD2 is a receptor-regulated SMAD (R-SMAD). May act as a tumor suppressor in colorectal carcinoma
35672	Smad4	Sol	NFIX	3	0.999						ENSP00000353219	nuclear factor I/X (CCAAT-binding transcription factor)	Nucleus	transcription regulator	Recognizes and binds the palindromic sequence 5'- TTGGCNNNNNGCCAA-3' present in viral and cellular promoters and in the origin of replication of adenovirus type 2. These proteins are individually capable of activating transcription and replication (By similarity)
35672	Smad4	Sol	NFKB1	2	0.935						ENSP00000226574	nuclear factor of kappa light polypeptide gene enhancer in B-cells 1	Nucleus	transcription regulator	NF-kappa-B is a pleiotropic transcription factor which is present in almost all cell types and is involved in many biological processed such as inflammation, immunity, differentiation, cell growth, tumorigenesis and apoptosis. NF- kappa-B is a homo- or heterodimeric complex formed by the Rel-like domain-containing proteins RELA/p65, RELB, NFKB1/p15, NFKB1/p5, REL and NFKB2/p52 and the heterodimer…
35677	Smad4(BMP4)	Chr	SMAD4	90	Bait	S	S	S	S	Y	ENSP00000341551	SMAD family member 4	Nucleus	transcription regulator	Common mediator of signal transduction by TGF-beta (transforming growth factor) superfamily
35676	Smad4(BMP4)	Sol	SMAD4	94	Bait	S	S	S	S	Y	ENSP00000341551	SMAD family member 4	Nucleus	transcription regulator	Common mediator of signal transduction by TGF-beta (transforming growth factor) superfamily
35676	Smad4(BMP4)	Sol	SKI	34	1	Y			Y	Y	ENSP00000367797	v-ski sarcoma viral oncogene homolog (avian)	Nucleus	transcription regulator	May play a role in terminal differentiation of skeletal muscle cells but not in the determination of cells to the myogenic lineage. Functions as a repressor of TGF-beta signaling
35676	Smad4(BMP4)	Sol	SKIL	22	1	Y			Y	Y	ENSP00000259119	SKI-like oncogene	Nucleus	transcription regulator	May have regulatory role in cell division or differentiation in response to extracellular signals
35676	Smad4(BMP4)	Sol	SMAD9	4	0.993	Y			Y		ENSP00000369154	SMAD family member 9	Nucleus	transcription regulator	Transcriptional modulator activated by BMP (bone morphogenetic proteins) type 1 receptor kinase. SMAD9 is a receptor-regulated SMAD (R-SMAD)
35676	Smad4(BMP4)	Sol	CHAF1B	2	0.967						ENSP00000315700	chromatin assembly factor 1, subunit B (p6)	Nucleus	transcription regulator	Complex that is thought to mediate chromatin assembly in DNA replication and DNA repair. Assembles histone octamers onto replicating DNA in vitro. CAF-1 performs the first step of the nucleosome assembly process, bringing newly synthesized histones H3 and H4 to replicating DNA
35676	Smad4(BMP4)	Sol	NKX2-5	2	0.987	Y			Y		ENSP00000327758	NK2 transcription factor related, locus 5 (Drosophila)	Nucleus	transcription regulator	Implicated in commitment to and/or differentiation of the myocardial lineage. Acts as a transcriptional activator of ANF in cooperation with GATA4 (By similarity)
35675	Smad4(TGFb)	Chr	SMAD4	116	Bait	S	S	S	S	Y	ENSP00000341551	SMAD family member 4	Nucleus	transcription regulator	Common mediator of signal transduction by TGF-beta (transforming growth factor) superfamily
35675	Smad4(TGFb)	Chr	DCP1A	11	1	Y			Y		ENSP00000294241	DCP1 decapping enzyme homolog A (S. cerevisiae)	Nucleus	transcription regulator	Necessary for the degradation of mRNAs, both in normal mRNA turnover and in nonsense-mediated mRNA decay. Removes the 7- methyl guanine cap structure from mRNA molecules, yielding a 5'- phosphorylated mRNA fragment and 7m-GDP. Contributes to the transactivation of target genes after stimulation by TGFB1
35674	Smad4(TGFb)	Sol	SMAD4	110	Bait	S	S	S	S	Y	ENSP00000341551	SMAD family member 4	Nucleus	transcription regulator	Common mediator of signal transduction by TGF-beta (transforming growth factor) superfamily
35674	Smad4(TGFb)	Sol	SKI	17	1	Y			Y	Y	ENSP00000367797	v-ski sarcoma viral oncogene homolog (avian)	Nucleus	transcription regulator	May play a role in terminal differentiation of skeletal muscle cells but not in the determination of cells to the myogenic lineage. Functions as a repressor of TGF-beta signaling
35674	Smad4(TGFb)	Sol	SKIL	14	1	Y			Y	Y	ENSP00000259119	SKI-like oncogene	Nucleus	transcription regulator	May have regulatory role in cell division or differentiation in response to extracellular signals
35674	Smad4(TGFb)	Sol	SMAD3	6	0.999	Y			Y		ENSP00000332973	SMAD family member 3	Nucleus	other	Transcriptional modulator activated by TGF-beta (transforming growth factor) and activin type 1 receptor kinase. SMAD3 is a receptor-regulated SMAD (R-SMAD) (By similarity)
35674	Smad4(TGFb)	Sol	NFIX	3	0.999						ENSP00000353219	nuclear factor I/X (CCAAT-binding transcription factor)	Nucleus	transcription regulator	Recognizes and binds the palindromic sequence 5'- TTGGCNNNNNGCCAA-3' present in viral and cellular promoters and in the origin of replication of adenovirus type 2. These proteins are individually capable of activating transcription and replication (By similarity)
35674	Smad4(TGFb)	Sol	SMAD2	3	0.999	Y			Y	Y	ENSP00000262160	SMAD family member 2	Nucleus	transcription regulator	Transcriptional modulator activated by TGF-beta and activin type 1 receptor kinase. SMAD2 is a receptor-regulated SMAD (R-SMAD). May act as a tumor suppressor in colorectal carcinoma
35674	Smad4(TGFb)	Sol	NKX2-5	2	0.992	Y			Y		ENSP00000327758	NK2 transcription factor related, locus 5 (Drosophila)	Nucleus	transcription regulator	Implicated in commitment to and/or differentiation of the myocardial lineage. Acts as a transcriptional activator of ANF in cooperation with GATA4 (By similarity)
42613	STAT3	Chr	STAT3	237	Bait	S	S	S	S		ENSP00000264657	signal transducer and activator of transcription 3 (acute-phase response factor)	Nucleus	transcription regulator	Transcription factor that binds to the interleukin-6 (IL-6)-responsive elements identified in the promoters of various acute-phase protein genes. Activated by IL31 through IL31RA
42614	STAT3	Sol	STAT3	789	Bait	S	S	S	S		ENSP00000264657	signal transducer and activator of transcription 3 (acute-phase response factor)	Nucleus	transcription regulator	Transcription factor that binds to the interleukin-6 (IL-6)-responsive elements identified in the promoters of various acute-phase protein genes. Activated by IL31 through IL31RA
42614	STAT3	Sol	ANKRD26P1	4	0.991						ENSP00000331873	ankyrin repeat domain 26 pseudogene 1	Other	other
42614	STAT3	Sol	KIF27	3	0.995						ENSP00000297814	kinesin family member 27	Cytoplasm	other
42614	STAT3	Sol	PLA2G4A	3	0.989						ENSP00000356436	phospholipase A2, group IVA (cytosolic, calcium-dependent)	Cytoplasm	enzyme	Selectively hydrolyzes arachidonyl phospholipids in the sn-2 position releasing arachidonic acid. Together with its lysophospholipid activity, it is implicated in the initiation of the inflammatory response
42614	STAT3	Sol	LRRFIP2	2	0.96						ENSP00000338727	leucine rich repeat (in FLII) interacting protein 2	Extracellular Space	other	May function as activator of the canonical Wnt signaling pathway, in association with DVL3, upstream of CTNNB1/beta- catenin
42614	STAT3	Sol	STAT1	2	0.968	Y	Y		Y		ENSP00000354394	signal transducer and activator of transcription 1, 91kDa	Nucleus	transcription regulator	Signal transducer and activator of transcription that mediates signaling by interferons (IFNs). Following type I IFN (IFN-alpha and IFN-beta) binding to cell surface receptors, Jak kinases (TYK2 and JAK1) are activated, leading to tyrosine phosphorylation of STAT1 and STAT2. The phosphorylated STATs dimerize, associate with ISGF3G/IRF-9 to form a complex termed ISGF3 transcription factor, that en…
35669	TCF4	Chr	TCF4	94	Bait	S	S	S	S	Y	ENSP00000346440	transcription factor 4	Nucleus	transcription regulator	Transcription factor that binds to the immunoglobulin enchancer Mu-E5/KE5-motif. Binds to the E-box present in the somatostatin receptor 2 initiator element (SSTR2-INR) to activate transcription (By similarity). Preferentially binds to either 5'- ACANNTGT-3' or 5'-CCANNTGG-3'
35669	TCF4	Chr	CBFA2T2	26	1						ENSP00000262653	core-binding factor, runt domain, alpha subunit 2	Nucleus	transcription regulator	translocated to, 2
35669	TCF4	Chr	TCF12	24	1						ENSP00000331057	transcription factor 12	Nucleus	transcription regulator	Binds specifically to oligomers of E-box motifs. May play important roles during development of the nervous system as well as in other organ systems
35669	TCF4	Chr	TRIM33	18	1	Y	Y		Y		ENSP00000351250	tripartite motif-containing 33	Nucleus	transcription regulator	Acts as an E3 ubiquitin-protein ligase. Promotes SMAD4 ubiquitination, nuclear exclusion and degradation via the ubiquitin proteasome pathway. According to PubMed:1675112, does not promote a decrease in the level of endogenous SMAD4. May act as a transcriptional repressor. Inhibits the transcriptional response to TGF-beta/BMP signaling cascade. Plays a role in the control of cell proliferation. I…
35669	TCF4	Chr	RUNX1T1	15	1	Y			Y		ENSP00000265814	runt-related transcription factor 1	Nucleus	transcription regulator	translocated to, 1 (cyclin D-related)
35669	TCF4	Chr	CBFA2T3	13	1						ENSP00000268679	core-binding factor, runt domain, alpha subunit 2	Nucleus	transcription regulator	translocated to, 3
35669	TCF4	Chr	KDM1	9	1							unknown	Nucleus	transcription regulator	unknown
35669	TCF4	Chr	TRIM24	9	1						ENSP00000340507	tripartite motif-containing 24	Nucleus	transcription regulator	Interacts selectively in vitro with the AF2-activating domain of the estrogen receptors. Association with DNA-bound estrogen receptors requires the presence of estradiol
35669	TCF4	Chr	ID1	7	1	Y	Y		Y		ENSP00000365280	inhibitor of DNA binding 1, dominant negative helix-loop-helix protein	Nucleus	enzyme	ID (inhibitor of DNA binding) HLH proteins lack a basic DNA-binding domain but are able to form heterodimers with other HLH proteins, thereby inhibiting DNA binding
35669	TCF4	Chr	TWIST1	7	1						ENSP00000242261	twist homolog 1 (Drosophila)	Nucleus	transcription regulator	Probable transcription factor, which seems to be involved in the negative regulation of cellular determination and in the differentiation of several lineages including myogenesis, osteogenesis, and neurogenesis. Inhibits myogenesis by sequestrating E proteins, inhibiting trans-activation by MEF2, and inhibiting DNA-binding by MYOD1 through physical interaction. This interaction probably involves …
35669	TCF4	Chr	KIAA0182	5	0.994						ENSP00000253458	KIAA182	Extracellular Space	transcription regulator
35669	TCF4	Chr	PRDM6	5	1						ENSP00000261364	PR domain containing 6	Nucleus	transcription regulator	Putative histone methyltransferase that acts as a transcriptional repressor of smooth muscle gene expression. Promotes the transition from differentiated to proliferative smooth muscle by suppressing differentiation and maintaining the proliferative potential of vascular smooth muscle cells. Also plays a role in endothelial cells by inhibiting endothelial cell proliferation, survival and differen…
35669	TCF4	Chr	LOC123855	4	0.99							unknown	unknown	transcription regulator	unknown
35669	TCF4	Chr	SMARCC2	4	0.994						ENSP00000267064	SWI/SNF related, matrix associated, actin dependent regulator of chromatin, subfamily c, member 2	Nucleus	other	Involved in transcriptional activation and repression of select genes by chromatin remodeling (alteration of DNA-nucleosome topology). Can stimulate the ATPase activity of the catalytic subunit of these complexes. May be required for CoREST dependent repression of neuronal specific gene promoters in non-neuronal cells. Also involved in vitamin D-coupled transcription regulation via its associatio…
35669	TCF4	Chr	BHLHA15	3	0.981						ENSP00000326391	basic helix-loop-helix family, member a15	Nucleus	other	Plays a role in controlling the transcriptional activity of MYOD1, ensuring that expanding myoblast populations remain undifferentiated. Repression may occur through muscle-specific E- box occupancy by homodimers. May also negatively regulate bHLH- mediated transcription through an N-terminal repressor domain. Serves as a key regulator of acinar cell function, stability, and identity. Also requir…
35669	TCF4	Chr	HAND1	3	0.978						ENSP00000231121	heart and neural crest derivatives expressed 1	Nucleus	other	Transcription factor that plays an essential role in both trophoblast-giant cells differentiation and in cardiac morphogenesis. In the adult, could be required for ongoing expression of cardiac-specific genes. Binds the DNA sequence 5'- NRTCTG-3' (non-canonical E-box) (By similarity)
35669	TCF4	Chr	NCKAP1	3	0.807						ENSP00000354251	NCK-associated protein 1	Plasma Membrane	transcription regulator	Is part of lamellipodial complex that controls Rac- dependent actin remodeling (By similarity)
35669	TCF4	Chr	OGT	3	0.991						ENSP00000362824	O-linked N-acetylglucosamine (GlcNAc) transferase (UDP-N-acetylglucosamine:polypeptide-N-acetylglucosaminyl transferase)	Cytoplasm	transcription regulator	Addition of nucleotide-activated sugars directly onto the polypeptide through O-glycosidic linkage with the hydroxyl of serine or threonine. Mediates the O-glycosylation of MLL5
35669	TCF4	Chr	TCF24	3	0.972						ENSP00000339147	Transcription factor 24. Fragment	Other	transcription regulator
35669	TCF4	Chr	ACTL6A	2	0.854						ENSP00000397552	actin-like 6A	Nucleus	transcription regulator	Involved in transcriptional activation and repression of select genes by chromatin remodeling (alteration of DNA-nucleosome topology). Required for maximal ATPase activity of SMARCA4/BRG1 and for association of the SMARCA4/BRG1 containing remodeling complex BAF with chromatin/nuclear matrix. Component of the NuA4 histone acetyltransferase (HAT) complex which is involved in transcriptional activat…
35669	TCF4	Chr	HEXIM2	2	0.932						ENSP00000302276	hexamthylene bis-acetamide inducible 2	Nucleus	other	Transcriptional regulator which functions as a general RNA polymerase II transcription inhibitor. In cooperation with 7SK snRNA sequesters P-TEFb in a large inactive 7SK snRNP complex preventing RNA polymerase II phosphorylation and subsequent transcriptional elongation
35669	TCF4	Chr	SMARCE1	2	0.975						ENSP00000323967	SWI/SNF related, matrix associated, actin dependent regulator of chromatin, subfamily e, member 1	Nucleus	enzyme	Involved in transcriptional activation and repression of select genes by chromatin remodeling (alteration of DNA-nucleosome topology). Required for the coactivation of estrogen responsive promoters by Swi/Snf complexes and the SRC/p16 family of histone acetyltransferases (HATs). Also specifically interacts with the CoREST corepressor resulting in repression of neuronal specific gene promoters in …
35668	TCF4	Sol	TCF12	24	1						ENSP00000331057	transcription factor 12	Nucleus	other	Binds specifically to oligomers of E-box motifs. May play important roles during development of the nervous system as well as in other organ systems
35668	TCF4	Sol	ID1	20	1	Y	Y		Y		ENSP00000365280	inhibitor of DNA binding 1, dominant negative helix-loop-helix protein	Nucleus	other	ID (inhibitor of DNA binding) HLH proteins lack a basic DNA-binding domain but are able to form heterodimers with other HLH proteins, thereby inhibiting DNA binding
35668	TCF4	Sol	NCKAP1	16	1						ENSP00000354251	NCK-associated protein 1	Plasma Membrane	other	Is part of lamellipodial complex that controls Rac- dependent actin remodeling (By similarity)
35668	TCF4	Sol	GPHN	11	1						ENSP00000303019	gephyrin	Plasma Membrane	transcription regulator	Microtubule-associated protein involved in membrane protein-cytoskeleton interactions. It is thought to anchor the inhibitory glycine receptor (GLYR) to subsynaptic microtubules (By similarity). Involved in molybdenum cofactor biosynthesis. Required for molybdenum transfer to molybdopterin. In a first step, copper-molybdopterin is adenylated. Subsequently, molybdate is inserted into adenylated mo…
35668	TCF4	Sol	ANAPC1	9	1						ENSP00000339109	anaphase promoting complex subunit 1	Nucleus	transcription regulator	Component of the anaphase promoting complex/cyclosome (APC/C), a cell cycle-regulated E3 ubiquitin ligase that controls progression through mitosis and the G1 phase of the cell cycle. The APC/C complex acts by mediating ubiquitination and subsequent degradation of target proteins: it mainly mediates the formation of 'Lys-11'-linked polyubiquitin chains and, to a lower extent, the formation of 'Ly…
35668	TCF4	Sol	ID2	9	1	Y	Y		Y		ENSP00000234091	inhibitor of DNA binding 2, dominant negative helix-loop-helix protein	Nucleus	transcription regulator	ID (inhibitor of DNA binding) HLH proteins lack a basic DNA-binding domain but are able to form heterodimers with other HLH proteins, thereby inhibiting DNA binding. ID-2 may be an inhibitor of tissue-specific gene expression
35668	TCF4	Sol	HEXIM2	6	0.999						ENSP00000302276	hexamthylene bis-acetamide inducible 2	Nucleus	transcription regulator	Transcriptional regulator which functions as a general RNA polymerase II transcription inhibitor. In cooperation with 7SK snRNA sequesters P-TEFb in a large inactive 7SK snRNP complex preventing RNA polymerase II phosphorylation and subsequent transcriptional elongation
35668	TCF4	Sol	ABI1	4	0.994						ENSP00000365312	abl-interactor 1	Cytoplasm	transcription regulator	May act in negative regulation of cell growth and transformation by interacting with nonreceptor tyrosine kinases ABL1 and/or ABL2. May play a role in regulation of EGF-induced Erk pathway activation. Involved in cytoskeletal reorganization and EGFR signaling. Together with EPS8 participates in transduction of signals from Ras to Rac. In vitro, a trimeric complex of ABI1, EPS8 and SOS1 exhibits R…
35668	TCF4	Sol	ID3	4	0.998	Y	Y		Y		ENSP00000363689	inhibitor of DNA binding 3, dominant negative helix-loop-helix protein	Nucleus	transcription regulator	ID (inhibitor of DNA binding) HLH proteins lack a basic DNA-binding domain but are able to form heterodimers with other HLH proteins, thereby inhibiting DNA binding. ID-3 inhibits the binding of E2A-containing protein complexes to muscle creatine kinase E-box enhancer. May inhibit other transcription factors
35668	TCF4	Sol	TP53	4	1						ENSP00000269305	tumor protein p53	Nucleus	transcription regulator	Acts as a tumor suppressor in many tumor types
35668	TCF4	Sol	WDR47	4	0.999						ENSP00000383599	WD repeat domain 47	Other	transcription regulator
35668	TCF4	Sol	CYFIP2	3	0.996						ENSP00000390948	cytoplasmic FMR1 interacting protein 2	Cytoplasm	other	Involved in T-cell adhesion and p53-dependent induction of apoptosis. Does not bind RNA
35668	TCF4	Sol	GOPC	3	0.996						ENSP00000357484	golgi associated PDZ and coiled-coil motif containing	Cytoplasm	other	Plays a role in intracellular protein trafficking and degradation. May regulate CFTR chloride currents and acid-induced ACCN3 currents by modulating cell surface expression of both channels. May also regulate the intracellular trafficking of the ADR1B receptor. May play a role in autophagy. Overexpression results in CFTR intracellular retention and degradation in the lysosomes
35668	TCF4	Sol	HSD17B8	3	0.981						ENSP00000363794	hydroxysteroid (17-beta) dehydrogenase 8	Cytoplasm	enzyme
35668	TCF4	Sol	TRIM33	3	0.992	Y	Y		Y		ENSP00000351250	tripartite motif-containing 33	Nucleus	transcription regulator	Acts as an E3 ubiquitin-protein ligase. Promotes SMAD4 ubiquitination, nuclear exclusion and degradation via the ubiquitin proteasome pathway. According to PubMed:1675112, does not promote a decrease in the level of endogenous SMAD4. May act as a transcriptional repressor. Inhibits the transcriptional response to TGF-beta/BMP signaling cascade. Plays a role in the control of cell proliferation. I…
35668	TCF4	Sol	ABI2	2	0.966						ENSP00000261017	abl-interactor 2	Cytoplasm	other	May act in regulation of cell growth and transformation by interacting with nonreceptor tyrosine kinases ABL1 and/or ABL2. May be involved in cytoskeletal reorganization. Regulates ABL1/c- Abl-mediated phosphorylation of MENA
35668	TCF4	Sol	CPOX	2	0.961						ENSP00000264193	coproporphyrinogen oxidase	Cytoplasm	transcription regulator	Key enzyme in heme biosynthesis. Catalyzes the oxidative decarboxylation of propionic acid side chains of rings A and B of coproporphyrinogen III
35668	TCF4	Sol	CPS1	2	0.988						ENSP00000402608	carbamoyl-phosphate synthetase 1, mitochondrial	Cytoplasm	enzyme	Involved in the urea cycle of ureotelic animals where the enzyme plays an important role in removing excess ammonia from the cell
35668	TCF4	Sol	FTSJD2	2	0.958						ENSP00000362550	FtsJ methyltransferase domain containing 2	Nucleus	transcription regulator	Displays S-adenosyl-L-methionine-dependent methyltransferase activity in vitro. May function in the pre-mRNA processing events mediated by the C-terminal domain of RNA polymerase II. May be involved in the interferon response pathway
35668	TCF4	Sol	OGT	2	0.977						ENSP00000362824	O-linked N-acetylglucosamine (GlcNAc) transferase (UDP-N-acetylglucosamine:polypeptide-N-acetylglucosaminyl transferase)	Cytoplasm	transcription regulator	Addition of nucleotide-activated sugars directly onto the polypeptide through O-glycosidic linkage with the hydroxyl of serine or threonine. Mediates the O-glycosylation of MLL5
35668	TCF4	Sol	TWIST1	2	1						ENSP00000242261	twist homolog 1 (Drosophila)	Nucleus	other	Probable transcription factor, which seems to be involved in the negative regulation of cellular determination and in the differentiation of several lineages including myogenesis, osteogenesis, and neurogenesis. Inhibits myogenesis by sequestrating E proteins, inhibiting trans-activation by MEF2, and inhibiting DNA-binding by MYOD1 through physical interaction. This interaction probably involves …
35668	TCF4	Sol	USP11	2	0.985						ENSP00000218348	ubiquitin specific peptidase 11	Nucleus	transcription regulator
35668	TCF4	Sol	VARS	2	0.866						ENSP00000401121	valyl-tRNA synthetase	Cytoplasm	transcription regulator
35668	TCF4	Sol	WASF1	2	0.977						ENSP00000352425	WAS protein family, member 1	Nucleus	transcription regulator	Downstream effector molecules involved in the transmission of signals from tyrosine kinase receptors and small GTPases to the actin cytoskeleton
35668	TCF4	Sol	WASF2	2	0.989						ENSP00000396211	WAS protein family, member 2	Cytoplasm	other	Downstream effector molecules involved in the transmission of signals from tyrosine kinase receptors and small GTPases to the actin cytoskeleton (By similarity)
35671	TCF4(LiCl)	Chr	TCF12	18	1						ENSP00000331057	transcription factor 12	Nucleus	other	Binds specifically to oligomers of E-box motifs. May play important roles during development of the nervous system as well as in other organ systems
35671	TCF4(LiCl)	Chr	CBFA2T2	13	1						ENSP00000262653	core-binding factor, runt domain, alpha subunit 2	Nucleus	transcription regulator	translocated to, 2
35671	TCF4(LiCl)	Chr	TRIM33	6	1	Y	Y		Y		ENSP00000351250	tripartite motif-containing 33	Nucleus	transcription regulator	Acts as an E3 ubiquitin-protein ligase. Promotes SMAD4 ubiquitination, nuclear exclusion and degradation via the ubiquitin proteasome pathway. According to PubMed:1675112, does not promote a decrease in the level of endogenous SMAD4. May act as a transcriptional repressor. Inhibits the transcriptional response to TGF-beta/BMP signaling cascade. Plays a role in the control of cell proliferation. I…
35671	TCF4(LiCl)	Chr	RUNX1T1	4	0.996	Y			Y		ENSP00000265814	runt-related transcription factor 1	Nucleus	other	translocated to, 1 (cyclin D-related)
35671	TCF4(LiCl)	Chr	PRDM6	3	0.998						ENSP00000261364	PR domain containing 6	Nucleus	other	Putative histone methyltransferase that acts as a transcriptional repressor of smooth muscle gene expression. Promotes the transition from differentiated to proliferative smooth muscle by suppressing differentiation and maintaining the proliferative potential of vascular smooth muscle cells. Also plays a role in endothelial cells by inhibiting endothelial cell proliferation, survival and differen…
35671	TCF4(LiCl)	Chr	ID4	2	0.96	Y			Y		ENSP00000367972	inhibitor of DNA binding 4, dominant negative helix-loop-helix protein	Nucleus	other	ID (inhibitor of DNA binding) HLH proteins lack a basic DNA-binding domain but are able to form heterodimers with other HLH proteins, thereby inhibiting DNA binding
35670	TCF4(LiCl)	Sol	TCF4	203	1					Y	ENSP00000346440	transcription factor 4	Nucleus	other	Transcription factor that binds to the immunoglobulin enchancer Mu-E5/KE5-motif. Binds to the E-box present in the somatostatin receptor 2 initiator element (SSTR2-INR) to activate transcription (By similarity). Preferentially binds to either 5'- ACANNTGT-3' or 5'-CCANNTGG-3'
35670	TCF4(LiCl)	Sol	ID1	23	1	Y	Y		Y		ENSP00000365280	inhibitor of DNA binding 1, dominant negative helix-loop-helix protein	Nucleus	transporter	ID (inhibitor of DNA binding) HLH proteins lack a basic DNA-binding domain but are able to form heterodimers with other HLH proteins, thereby inhibiting DNA binding
35670	TCF4(LiCl)	Sol	TCF12	23	1						ENSP00000331057	transcription factor 12	Nucleus	enzyme	Binds specifically to oligomers of E-box motifs. May play important roles during development of the nervous system as well as in other organ systems
35670	TCF4(LiCl)	Sol	NCKAP1	15	1						ENSP00000354251	NCK-associated protein 1	Plasma Membrane	transcription regulator	Is part of lamellipodial complex that controls Rac- dependent actin remodeling (By similarity)
35670	TCF4(LiCl)	Sol	ID2	11	0.999	Y	Y		Y		ENSP00000234091	inhibitor of DNA binding 2, dominant negative helix-loop-helix protein	Nucleus	peptidase	ID (inhibitor of DNA binding) HLH proteins lack a basic DNA-binding domain but are able to form heterodimers with other HLH proteins, thereby inhibiting DNA binding. ID-2 may be an inhibitor of tissue-specific gene expression
35670	TCF4(LiCl)	Sol	GPHN	8	1						ENSP00000303019	gephyrin	Plasma Membrane	other	Microtubule-associated protein involved in membrane protein-cytoskeleton interactions. It is thought to anchor the inhibitory glycine receptor (GLYR) to subsynaptic microtubules (By similarity). Involved in molybdenum cofactor biosynthesis. Required for molybdenum transfer to molybdopterin. In a first step, copper-molybdopterin is adenylated. Subsequently, molybdate is inserted into adenylated mo…
35670	TCF4(LiCl)	Sol	HEXIM2	7	0.997						ENSP00000302276	hexamthylene bis-acetamide inducible 2	Nucleus	other	Transcriptional regulator which functions as a general RNA polymerase II transcription inhibitor. In cooperation with 7SK snRNA sequesters P-TEFb in a large inactive 7SK snRNP complex preventing RNA polymerase II phosphorylation and subsequent transcriptional elongation
35670	TCF4(LiCl)	Sol	ID4	7	0.997	Y			Y		ENSP00000367972	inhibitor of DNA binding 4, dominant negative helix-loop-helix protein	Nucleus	other	ID (inhibitor of DNA binding) HLH proteins lack a basic DNA-binding domain but are able to form heterodimers with other HLH proteins, thereby inhibiting DNA binding
35670	TCF4(LiCl)	Sol	CCDC101	6	0.998						ENSP00000316114	coiled-coil domain containing 11	Nucleus	other	Involved in transcriptional regulation, probably through association with histone acetyltransferase (HAT) complexes like the TFTC-HAT or STAGA complexes. May be involved in c-Myc-mediated oncogenic transformation (By similarity). Component of the ATAC complex, a complex with histone acetyltransferase activity on histones H3 and H4
35670	TCF4(LiCl)	Sol	ID3	6	0.998	Y	Y		Y		ENSP00000363689	inhibitor of DNA binding 3, dominant negative helix-loop-helix protein	Nucleus	enzyme	ID (inhibitor of DNA binding) HLH proteins lack a basic DNA-binding domain but are able to form heterodimers with other HLH proteins, thereby inhibiting DNA binding. ID-3 inhibits the binding of E2A-containing protein complexes to muscle creatine kinase E-box enhancer. May inhibit other transcription factors
35670	TCF4(LiCl)	Sol	TP53	6	0.997						ENSP00000269305	tumor protein p53	Nucleus	enzyme	Acts as a tumor suppressor in many tumor types
35670	TCF4(LiCl)	Sol	ANAPC1	5	0.998						ENSP00000339109	anaphase promoting complex subunit 1	Nucleus	enzyme	Component of the anaphase promoting complex/cyclosome (APC/C), a cell cycle-regulated E3 ubiquitin ligase that controls progression through mitosis and the G1 phase of the cell cycle. The APC/C complex acts by mediating ubiquitination and subsequent degradation of target proteins: it mainly mediates the formation of 'Lys-11'-linked polyubiquitin chains and, to a lower extent, the formation of 'Ly…
35670	TCF4(LiCl)	Sol	WDR47	4	0.999						ENSP00000383599	WD repeat domain 47	Other	enzyme
35670	TCF4(LiCl)	Sol	CYFIP2	3	0.997						ENSP00000390948	cytoplasmic FMR1 interacting protein 2	Cytoplasm	enzyme	Involved in T-cell adhesion and p53-dependent induction of apoptosis. Does not bind RNA
35670	TCF4(LiCl)	Sol	USP11	3	0.999						ENSP00000218348	ubiquitin specific peptidase 11	Nucleus	transcription regulator
35670	TCF4(LiCl)	Sol	WASF1	3	0.996						ENSP00000352425	WAS protein family, member 1	Nucleus	peptidase	Downstream effector molecules involved in the transmission of signals from tyrosine kinase receptors and small GTPases to the actin cytoskeleton
35670	TCF4(LiCl)	Sol	WASF4	3	0.986							unknown	unknown	enzyme	unknown
35670	TCF4(LiCl)	Sol	ARMC8	2	0.971						ENSP00000351221	armadillo repeat containing 8	Other	other
35670	TCF4(LiCl)	Sol	CPS1	2	0.979						ENSP00000402608	carbamoyl-phosphate synthetase 1, mitochondrial	Cytoplasm	other	Involved in the urea cycle of ureotelic animals where the enzyme plays an important role in removing excess ammonia from the cell
35670	TCF4(LiCl)	Sol	WASF2	2	0.978						ENSP00000396211	WAS protein family, member 2	Cytoplasm	other	Downstream effector molecules involved in the transmission of signals from tyrosine kinase receptors and small GTPases to the actin cytoskeleton (By similarity)
35661	TEAD2	Chr	TEAD2	218	Bait	S	S	S	S	Y	ENSP00000310701	TEA domain family member 2	Nucleus	transcription regulator	Putative transcription factor that binds to the SPH and GT-IIC "enhansons" (5'-GTGGAATGT-3'). May be involved in the gene regulation of neural development. Binds to the M-CAT motif (By similarity)
35661	TEAD2	Chr	SMARCA5	15	1						ENSP00000283131	SWI/SNF related, matrix associated, actin dependent regulator of chromatin, subfamily a, member 5	Nucleus	transcription regulator	Helicase that possesses intrinsic ATP-dependent nucleosome-remodeling activity. Complexes containing SMARCA5 are capable of forming ordered nucleosome arrays on chromatin
35661	TEAD2	Chr	CHD4	13	1						ENSP00000349508	chromodomain helicase DNA binding protein 4	Nucleus	enzyme	Probable transcription regulator
35661	TEAD2	Chr	SATB2	11	1						ENSP00000260926	SATB homeobox 2	Nucleus	transcription regulator	Binds to DNA, at nuclear matrix- or scaffold-associated regions. Thought to recognize the sugar-phosphate structure of double-stranded DNA. Transcription factor controlling nuclear gene expression, by binding to matrix attachment regions (MARs) of DNA and inducing a local chromatin-loop remodeling. Acts as a docking site for several chromatin remodeling enzymes and also by recruiting corepressors…
35661	TEAD2	Chr	TRIM3	11	1						ENSP00000340797	tripartite motif-containing 3	Cytoplasm	other	Probably involved in vesicular trafficking via its association with the CART complex. The CART complex is necessary for efficient transferrin receptor recycling but not for EGFR degradation
35661	TEAD2	Chr	BAZ1A	10	1						ENSP00000353458	bromodomain adjacent to zinc finger domain, 1A	Nucleus	other	May play a role in transcriptional regulation. May be involved in the formation or maintenance of heterochromatin playing a critical role in developmental control
35661	TEAD2	Chr	CHD1L	10	1						ENSP00000358262	chromodomain helicase DNA binding protein 1-like	Nucleus	enzyme	DNA helicase which plays a role in chromatin-remodeling following DNA damage. Targeted to sites of DNA damage through interaction with poly(ADP-ribose) and functions to regulate chromatin during DNA repair. Able to catalyze nucleosome sliding in an ATP-dependent manner. Helicase activity is strongly stimulated upon poly(ADP-ribose)-binding
35661	TEAD2	Chr	HOXD13	10	1						ENSP00000376322	homeobox D13	Nucleus	transcription regulator	Sequence-specific transcription factor which is part of a developmental regulatory system that provides cells with specific positional identities on the anterior-posterior axis
35661	TEAD2	Chr	PDS5A	10	1						ENSP00000303427	PDS5, regulator of cohesion maintenance, homolog A (S. cerevisiae)	Nucleus	other	May contribute to regulation of sister chromatid cohesion during mitosis
35661	TEAD2	Chr	RECQL	9	1						ENSP00000395449	RecQ protein-like (DNA helicase Q1-like)	Nucleus	enzyme	DNA helicase that may play a role in the repair of DNA that is damaged by ultraviolet light or other mutagens. Exhibits a magnesium-dependent ATP-dependent DNA-helicase activity that unwinds single- and double-stranded DNA in a 3'-5' direction
35661	TEAD2	Chr	SMARCA1	9	1						ENSP00000360163	SWI/SNF related, matrix associated, actin dependent regulator of chromatin, subfamily a, member 1	Nucleus	transcription regulator	Energy-transducing component of NURF (nucleosome- remodeling factor) and CERF (CECR2-containing-remodeling factor) complexes. Both complexes facilitate the perturbation of chromatin structure in an ATP-dependent manner. Potentiates neurite outgrowth. May be involved in brain development by regulating En-1 and En-2 expression. May be involved in the development of luteal cells
35661	TEAD2	Chr	ARID3B	8	0.999						ENSP00000343126	AT rich interactive domain 3B (BRIGHT-like)	Other	other	Transcription factor which may be involved in neuroblastoma growth and malignant transformation. Favors nuclear targeting of ARID3A
35661	TEAD2	Chr	ORC3L	8	1						ENSP00000257789	origin recognition complex, subunit 3-like (yeast)	Nucleus	other	Component of the origin recognition complex (ORC) that binds origins of replication. Binds to the ARS consensus sequence (ACS) of origins of replication in an ATP-dependent manner
35661	TEAD2	Chr	ATF3	7	1						ENSP00000344352	activating transcription factor 3	Nucleus	transcription regulator	This protein binds the cAMP response element (CRE) (consensus: 5'-GTGACGT[AC][AG]-3'), a sequence present in many viral and cellular promoters. Represses transcription from promoters with ATF sites. It may repress transcription by stabilizing the binding of inhibitory cofactors at the promoter. Isoform 2 activates transcription presumably by sequestering inhibitory cofactors away from the promote…
35661	TEAD2	Chr	CHAF1A	7	1						ENSP00000301280	chromatin assembly factor 1, subunit A (p15)	Nucleus	other	Core component of the CAF-1 complex, a complex thought to mediate chromatin assembly in DNA replication and DNA repair. Assembles histone octamers onto replicating DNA in vitro. CAF-1 performs the first step of the nucleosome assembly process, bringing newly synthesized histones H3 and H4 to replicating DNA
35661	TEAD2	Chr	ORC2L	7	1						ENSP00000234296	origin recognition complex, subunit 2-like (yeast)	Nucleus	other	Component of the origin recognition complex (ORC) that binds origins of replication. Binds to the ARS consensus sequence (ACS) of origins of replication in an ATP-dependent manner
35661	TEAD2	Chr	CHAF1B	6	0.997						ENSP00000315700	chromatin assembly factor 1, subunit B (p6)	Nucleus	other	Complex that is thought to mediate chromatin assembly in DNA replication and DNA repair. Assembles histone octamers onto replicating DNA in vitro. CAF-1 performs the first step of the nucleosome assembly process, bringing newly synthesized histones H3 and H4 to replicating DNA
35661	TEAD2	Chr	HELLS	6	1						ENSP00000239027	helicase, lymphoid-specific	Nucleus	enzyme	Plays an essential role in normal development and survival. Involved in regulation of the expansion or survival of lymphoid cells. Required for de novo or maintenance DNA methylation. May control silencing of the imprinted CDKN1C gene through DNA methylation. May play a role in formation and organization of heterochromatin, implying a functional role in the regulation of transcription and mitosis…
35661	TEAD2	Chr	KIF22	6	1						ENSP00000160827	kinesin family member 22	Nucleus	other	Kinesin family that is involved in spindle formation and the movements of chromosomes during mitosis and meiosis. Binds to microtubules and to DNA
35661	TEAD2	Chr	RCC1	6	1						ENSP00000362937	regulator of chromosome condensation 1	Cytoplasm	other	Promotes the exchange of Ran-bound GDP by GTP. Involved in the regulation of onset of chromosome condensation in the S phase. Binds to the chromatin. RCC1/Ran complex (together with other proteins) acts as a component of a signal transmission pathway that detects unreplicated DNA
35661	TEAD2	Chr	DDX39	5	1						ENSP00000242776	DEAD (Asp-Glu-Ala-Asp) box polypeptide 39	Nucleus	enzyme	Involved in pre-mRNA splicing. Required for the export of mRNA out of the nucleus
35661	TEAD2	Chr	H2AFY	5	1						ENSP00000353806	H2A histone family, member Y	Nucleus	other	Variant histone H2A which replaces conventional H2A in a subset of nucleosomes where it represses transcription. Nucleosomes wrap and compact DNA into chromatin, limiting DNA accessibility to the cellular machineries which require DNA as a template. Histones thereby play a central role in transcription regulation, DNA repair, DNA replication and chromosomal stability. DNA accessibility is regulat…
35661	TEAD2	Chr	SMC1A	5	0.998						ENSP00000323421	structural maintenance of chromosomes 1A	Nucleus	transporter	Involved in chromosome cohesion during cell cycle and in DNA repair. Central component of cohesin complex. The cohesin complex is required for the cohesion of sister chromatids after DNA replication. The cohesin complex apparently forms a large proteinaceous ring within which sister chromatids can be trapped. At anaphase, the complex is cleaved and dissociates from chromatin, allowing sister chro…
35661	TEAD2	Chr	CDC27	4	0.998						ENSP00000399255	cell division cycle 27 homolog (S. cerevisiae)	Nucleus	other	Component of the anaphase promoting complex/cyclosome (APC/C), a cell cycle-regulated E3 ubiquitin ligase that controls progression through mitosis and the G1 phase of the cell cycle. The APC/C complex acts by mediating ubiquitination and subsequent degradation of target proteins: it mainly mediates the formation of 'Lys-11'-linked polyubiquitin chains and, to a lower extent, the formation of 'Ly…
35661	TEAD2	Chr	ORC4L	4	0.998						ENSP00000264169	origin recognition complex, subunit 4-like (yeast)	Nucleus	other	Component of the origin recognition complex (ORC) that binds origins of replication. Binds to the ARS consensus sequence (ACS) of origins of replication in an ATP-dependent manner
35661	TEAD2	Chr	SMPD4	4	0.999						ENSP00000376704	sphingomyelin phosphodiesterase 4, neutral membrane (neutral sphingomyelinase-3)	Cytoplasm	enzyme	Catalyzes the hydrolysis of membrane sphingomyelin to form phosphorylcholine and ceramide
35661	TEAD2	Chr	TRIP12	4	0.992						ENSP00000283943	thyroid hormone receptor interactor 12	Cytoplasm	enzyme	Component of PA7, an ATP-dependent multisubunit protein that activates the proteolytic activities of the multifunctional proteinase (2S proteasome) of the 26S complex. Specifically interacts with the ligand binding domain of the thyroid hormone receptor (in a thyroid hormone T3-independent manner) and with retinoid X receptor (RXR). Could be E3 ubiquitin- protein ligase which accepts ubiquitin fr…
35661	TEAD2	Chr	ZFHX4	4	1						ENSP00000399605	zinc finger homeobox 4	Extracellular Space	other	May play a role in neural and muscle differentiation (By similarity). May be involved in transcriptional regulation
35661	TEAD2	Chr	BTAF1	3	0.998						ENSP00000265990	BTAF1 RNA polymerase II, B-TFIID transcription factor-associated, 17kDa (Mot1 homolog, S. cerevisiae)	Nucleus	transcription regulator	Regulates transcription in association with TATA binding protein (TBP). Removes TBP from the TATA box in an ATP-dependent manner
35661	TEAD2	Chr	CASZ1	3	0.964						ENSP00000366221	castor zinc finger 1	Nucleus	enzyme	Probable transcription factor (By similarity)
35661	TEAD2	Chr	HOXB9	3	0.999						ENSP00000309439	homeobox B9	Nucleus	transcription regulator	Sequence-specific transcription factor which is part of a developmental regulatory system that provides cells with specific positional identities on the anterior-posterior axis
35661	TEAD2	Chr	INTS3	3	0.999						ENSP00000318641	integrator complex subunit 3	Nucleus	other	Component of the Integrator complex. The Integrator complex is involved in the small nuclear RNAs (snRNA) U1 and U2 transcription and in their 3'-box-dependent processing. The Integrator complex is associated with the C-terminal domain (CTD) of RNA polymerase II largest subunit (POLR2A) and is recruited to the U1 and U2 snRNAs genes
35661	TEAD2	Chr	LRWD1	3	0.995						ENSP00000292616	leucine-rich repeats and WD repeat domain containing 1	Nucleus	other
35661	TEAD2	Chr	MYBL2	3	0.989						ENSP00000217026	v-myb myeloblastosis viral oncogene homolog (avian)-like 2	Nucleus	other	Transcription factor involved in the regulation of cell survival, proliferation, and differentiation. Transactivates the expression of the CLU gene
35661	TEAD2	Chr	NFATC1	3	1						ENSP00000327850	nuclear factor of activated T-cells, cytoplasmic, calcineurin-dependent 1	Nucleus	transcription regulator	Plays a role in the inducible expression of cytokine genes in T-cells, especially in the induction of the IL-2 or IL-4 gene transcription. Also controls gene expression in embryonic cardiac cells. Could regulate not only the activation and proliferation but also the differentiation and programmed death of T-lymphocytes as well as lymphoid and non-lymphoid cells
35661	TEAD2	Chr	NR2F1	3	0.996						ENSP00000325819	nuclear receptor subfamily 2, group F, member 1	Nucleus	ligand-dependent nuclear receptor	Coup (chicken ovalbumin upstream promoter) transcription factor binds to the ovalbumin promoter and, in conjunction with another protein (S3-II) stimulates initiation of transcription. Binds to both direct repeats and palindromes of the 5'-AGGTCA-3' motif
35661	TEAD2	Chr	NR2F2	3	0.989						ENSP00000329908	nuclear receptor subfamily 2, group F, member 2	Nucleus	ligand-dependent nuclear receptor	Regulation of the apolipoprotein A-I gene transcription. Binds to DNA site A
35661	TEAD2	Chr	POU2F1	3	0.984						ENSP00000271411	POU class 2 homeobox 1	Nucleus	transcription regulator	Transcription factor that binds to the octamer motif (5'-ATTTGCAT-3') and activates the promoters of the genes for some small nuclear RNAs (snRNA) and of genes such as those for histone H2B and immunoglobulins. Modulates transcription transactivation by NR3C1, AR and PGR (By similarity). In case of human herpes simplex virus (HSV) infection, POU2F1 forms a multiprotein-DNA complex with the viral …
35661	TEAD2	Chr	SMARCAL1	3	0.98						ENSP00000349823	SWI/SNF related, matrix associated, actin dependent regulator of chromatin, subfamily a-like 1	Nucleus	enzyme	ATP-dependent annealing helicase that catalyzes the rewinding of the stably unwound DNA. Rewinds single-stranded DNA bubbles that are stably bound by replication protein A (RPA). Acts throughout the genome to reanneal stably unwound DNA, performing the opposite reaction of many enzymes, such as helicases and polymerases, that unwind DNA
35661	TEAD2	Chr	SMC3	3	1						ENSP00000354720	structural maintenance of chromosomes 3	Nucleus	other	Involved in chromosome cohesion during cell cycle and in DNA repair. Central component of cohesin complex. The cohesin complex is required for the cohesion of sister chromatids after DNA replication. The cohesin complex apparently forms a large proteinaceous ring within which sister chromatids can be trapped. At anaphase, the complex is cleaved and dissociates from chromatin, allowing sister chro…
35661	TEAD2	Chr	TRPS1	3	0.999						ENSP00000379065	trichorhinophalangeal syndrome I	Nucleus	transcription regulator	Transcriptional repressor. May act to restrict expression of GATA-regulated genes at selected sites and stages in vertebrate development. Might be involved in prostate cancer apoptosis
35661	TEAD2	Chr	ZEB2	3	0.999						ENSP00000302501	zinc finger E-box binding homeobox 2	Nucleus	transcription regulator	Transcriptional inhibitor that binds to DNA sequence 5'- CACCT-3' in different promoters. Represses transcription of E- cadherin
35661	TEAD2	Chr	ZNF536	3	0.988						ENSP00000347730	zinc finger protein 536	Other	other	May be involved in transcriptional regulation. Recognizes and binds 2 copies of the core DNA sequence 5'-CCCCCA- 3'
35661	TEAD2	Chr	ABCF3	2	0.972						ENSP00000411471	ATP-binding cassette, sub-family F (GCN2), member 3	Other	transporter
35661	TEAD2	Chr	ADNP	2	0.962						ENSP00000342905	activity-dependent neuroprotector homeobox	Nucleus	transcription regulator	Potential transcription factor. May mediate some of the neuroprotective peptide VIP-associated effects involving normal growth and cancer proliferation
35661	TEAD2	Chr	DCUN1D5	2	0.979						ENSP00000260247	DCN1, defective in cullin neddylation 1, domain containing 5 (S. cerevisiae)	Other	other
35661	TEAD2	Chr	DLX5	2	0.986						ENSP00000222598	distal-less homeobox 5	Nucleus	transcription regulator
35661	TEAD2	Chr	FOXK2	2	0.92						ENSP00000335677	forkhead box K2	Nucleus	transcription regulator	Recognizes the core sequence 5'-TAAACA-3'. Binds to NFAT-like motifs (purine-rich) in the IL2 promoter. Also binds to HIV-1 long terminal repeat. May be involved in both positive and negative regulation of important viral and cellular promoter elements
35661	TEAD2	Chr	H2AFY2	2	0.976						ENSP00000362352	H2A histone family, member Y2	Nucleus	other	Variant histone H2A which replaces conventional H2A in a subset of nucleosomes where it represses transcription. Nucleosomes wrap and compact DNA into chromatin, limiting DNA accessibility to the cellular machineries which require DNA as a template. Histones thereby play a central role in transcription regulation, DNA repair, DNA replication and chromosomal stability. DNA accessibility is regulat…
35661	TEAD2	Chr	HOXA10	2	0.975						ENSP00000283921	homeobox A1	Nucleus	transcription regulator	Sequence-specific transcription factor which is part of a developmental regulatory system that provides cells with specific positional identities on the anterior-posterior axis. Binds to the DNA sequence 5'-AA[AT]TTTTATTAC-3'
35661	TEAD2	Chr	HOXB13	2	0.982						ENSP00000290295	homeobox B13	Nucleus	transcription regulator	Sequence-specific transcription factor which is part of a developmental regulatory system that provides cells with specific positional identities on the anterior-posterior axis
35661	TEAD2	Chr	IPI:IPI00740961.5	2	0.98							unknown	unknown	other	unknown
35661	TEAD2	Chr	LIN9	2	0.909						ENSP00000329102	lin-9 homolog (C. elegans)	Nucleus	other	Acts as a tumor suppressor. Inhibits DNA synthesis. Its ability to inhibit oncogenic transformation is mediated through its association with RB1. Plays a role in the expression of genes required for the G1/S transition
35661	TEAD2	Chr	LRRC41	2	0.953						ENSP00000343298	leucine rich repeat containing 41	Other	other	Probable substrate recognition component of an ECS (Elongin BC-CUL2/5-SOCS-box protein) E3 ubiquitin ligase complex which mediates the ubiquitination and subsequent proteasomal degradation of target proteins
35661	TEAD2	Chr	MECP2	2	0.951						ENSP00000395535	methyl CpG binding protein 2 (Rett syndrome)	Nucleus	transcription regulator	Chromosomal protein that binds to methylated DNA. It can bind specifically to a single methyl-CpG pair. It is not influenced by sequences flanking the methyl-CpGs. Mediates transcriptional repression through interaction with histone deacetylase and the corepressor SIN3A
35661	TEAD2	Chr	NR3C1	2	0.978						ENSP00000231509	nuclear receptor subfamily 3, group C, member 1 (glucocorticoid receptor)	Nucleus	ligand-dependent nuclear receptor	Receptor for glucocorticoids (GC). Has a dual mode of action: as a transcription factor that binds to glucocorticoid response elements (GRE) and as a modulator of other transcription factors. Affects inflammatory responses, cellular proliferation and differentiation in target tissues. Could act as a coactivator for STAT5-dependent transcription upon growth hormone (GH) stimulation and could revea…
35661	TEAD2	Chr	POU2F2	2	0.972						ENSP00000373992	POU class 2 homeobox 2	Nucleus	transcription regulator	Transcription factor that specifically binds to the octamer motif (5'-ATTTGCAT-3'). Regulates transcription in a number of tissues in addition to activating immunoglobulin gene expression. Modulates transcription transactivation by NR3C1, AR and PGR. Isoform 5 activates the U2 small nuclear RNA (snRNA) promoter
35661	TEAD2	Chr	RALY	2	0.982						ENSP00000246194	RNA binding protein, autoantigenic (hnRNP-associated with lethal yellow homolog (mouse))	Nucleus	other	Probable-RNA binding protein. Could be a heterogeneous nuclear ribonucleoprotein (hnRNP). May be involved in pre-mRNA splicing (By similarity)
35661	TEAD2	Chr	SALL1	2	0.973						ENSP00000251020	sal-like 1 (Drosophila)	Nucleus	transcription regulator	Transcriptional repressor involved in organogenesis (By similarity)
35661	TEAD2	Chr	SATB1	2	0.979						ENSP00000341024	SATB homeobox 1	Nucleus	transcription regulator	Crucial silencing factor contributing to the initiation of X inactivation mediated by Xist RNA that occurs during embryogenesis and in lymphoma (By similarity). Binds to DNA at special AT-rich sequences, the consensus SATB1-binding sequence (CSBS), at nuclear matrix- or scaffold-associated regions. Thought to recognize the sugar-phosphate structure of double-stranded DNA. Transcriptional represso…
35661	TEAD2	Chr	TBX2	2	0.967						ENSP00000240328	T-box 2	Nucleus	transcription regulator	Involved in the transcriptional regulation of genes required for mesoderm differentiation. Probably plays a role in limb pattern formation
35661	TEAD2	Chr	TFCP2	2	0.974						ENSP00000257915	transcription factor CP2	Nucleus	transcription regulator	Binds a variety of cellular and viral promoters including fibrinogen, alpha-globin, SV4 and HIV-1 promoters. Activation of the alpha-globin promoter in erythroid cells is via synergistic interaction with UBP1 (By similarity). Functions as part of the SSP (stage selector protein) complex. Facilitates the interaction of the gamma-globin genes with enhancer elements contained in the locus control re…
35661	TEAD2	Chr	WWTR1	2	0.97	Y			Y		ENSP00000353847	WW domain containing transcription regulator 1	Nucleus	transcription regulator	Functions as a transcriptional coactivator
35661	TEAD2	Chr	ZIC2	2	0.952						ENSP00000365514	Zic family member 2 (odd-paired homolog, Drosophila)	Nucleus	transcription regulator	Involved in cerebellar development (By similarity)
35660	TEAD2	Sol	TEAD2	59	Bait	S	S	S	S	Y	ENSP00000310701	TEA domain family member 2	Nucleus	transcription regulator	Putative transcription factor that binds to the SPH and GT-IIC "enhansons" (5'-GTGGAATGT-3'). May be involved in the gene regulation of neural development. Binds to the M-CAT motif (By similarity)
35660	TEAD2	Sol	USP11	4	0.999						ENSP00000218348	ubiquitin specific peptidase 11	Nucleus	peptidase
35660	TEAD2	Sol	H2AFY	2	0.959						ENSP00000353806	H2A histone family, member Y	Nucleus	other	Variant histone H2A which replaces conventional H2A in a subset of nucleosomes where it represses transcription. Nucleosomes wrap and compact DNA into chromatin, limiting DNA accessibility to the cellular machineries which require DNA as a template. Histones thereby play a central role in transcription regulation, DNA repair, DNA replication and chromosomal stability. DNA accessibility is regulat…
35660	TEAD2	Sol	HUWE1	2	0.891						ENSP00000262854	HECT, UBA and WWE domain containing 1	Nucleus	transcription regulator	E3 ubiquitin-protein ligase which mediates ubiquitination and subsequent proteasomal degradation of target proteins. Regulates apoptosis by catalyzing the polyubiquitination and degradation of MCL1. Also ubiquitinates the p53 tumor suppressor and core histones including H1, H2A, H2B, H3 and H4. Binds to an upstream initiator-like sequence in the preprodynorphin gene. Regulates neural differentiat…
35660	TEAD2	Sol	TGM1	2	0.94						ENSP00000206765	transglutaminase 1 (K polypeptide epidermal type I, protein-glutamine-gamma-glutamyltransferase)	Plasma Membrane	enzyme	Catalyzes the cross-linking of proteins and the conjugation of polyamines to proteins. Responsible for cross- linking epidermal proteins during formation of the stratum corneum
35653	TP53	Chr	TP53	53	Bait	S	S	S	S	Y	ENSP00000269305	tumor protein p53	Nucleus	transcription regulator	Acts as a tumor suppressor in many tumor types
35653	TP53	Chr	SMARCA5	2	0.941						ENSP00000283131	SWI/SNF related, matrix associated, actin dependent regulator of chromatin, subfamily a, member 5	Nucleus	transcription regulator	Helicase that possesses intrinsic ATP-dependent nucleosome-remodeling activity. Complexes containing SMARCA5 are capable of forming ordered nucleosome arrays on chromatin
35652	TP53	Sol	TP53	153	Bait	S	S	S	S	Y	ENSP00000269305	tumor protein p53	Nucleus	transcription regulator	Acts as a tumor suppressor in many tumor types
35652	TP53	Sol	CUL9	48	1	Y	Y		Y	Y	ENSP00000252050	cullin 9	Cytoplasm	other	Cytoplasmic anchor protein in p53-associated protein complex. Regulates the subcellular localization of p53 and subsequent function. Seems to be part of an atypical cullin-RING- based E3 ubiquitin-protein ligase complex. In vitro, complexes of CUL9/PARC with either CUL7 or TP53 contain E3 ubiquitin-protein ligase activity
35652	TP53	Sol	CUL7	40	1	Y	Y		Y	Y	ENSP00000265348	cullin 7	Cytoplasm	other	Component of a probable SCF-like E3 ubiquitin-protein ligase complex, which mediates the ubiquitination and subsequent proteosomal degradation of target proteins. Probably plays a role in the degradation of proteins involved in endothelial proliferation and/or differentiation (By similarity). Seems not to promote polyubiquitination and proteosomal degradation of TP53. In vitro, complexes of CUL7 …
35652	TP53	Sol	FBXW8	4	0.995						ENSP00000310686	F-box and WD repeat domain containing 8	Cytoplasm	other	Substrate-recognition component of a SCF (SKP1-CUL1-F- box protein)-type E3 ubiquitin-protein ligase complex, which mediates the ubiquitination and subsequent proteosomal degradation of target proteins (By similarity)
35652	TP53	Sol	OBSL1	4	1						ENSP00000385636	obscurin-like 1	Plasma Membrane	other
35652	TP53	Sol	MDM2	3	0.994	Y	Y		Y	Y	ENSP00000417281	Mdm2 p53 binding protein homolog (mouse)	Nucleus	transcription regulator	Inhibits TP53/p53- and TP73/p73-mediated cell cycle arrest and apoptosis by binding its transcriptional activation domain. Functions as a ubiquitin ligase E3, in the presence of E1 and E2, toward p53 and itself. Permits the nuclear export of p53 and targets it for proteasome-mediated proteolysis. Functions as an ubiquitin ligase E3 toward ARRB1 (By similarity)
35652	TP53	Sol	MDM4	2	0.969	Y	Y		Y	Y	ENSP00000356150	Mdm4 p53 binding protein homolog (mouse)	Nucleus	other	Inhibits p53- and p73-mediated cell cycle arrest and apoptosis by binding its transcriptional activation domain. Inhibits degradation of MDM2. Can reverse MDM2-targeted degradation of p53 while maintaining suppression of p53 transactivation and apoptotic functions
35652	TP53	Sol	MOV10	2	0.945						ENSP00000350028	Mov1, Moloney leukemia virus 1, homolog (mouse)	Nucleus	enzyme	Probable RNA helicase. Required for RNA-mediated gene silencing by the RNA-induced silencing complex (RISC). Required for both miRNA-mediated translational repression and miRNA- mediated cleavage of complementary mRNAs by RISC. Also required for RNA-directed transcription and replication of the human hapatitis delta virus (HDV). Interacts with small capped HDV RNAs derived from genomic hairpin st…
35652	TP53	Sol	NPAS3	2	0.949						ENSP00000319610	neuronal PAS domain protein 3	Nucleus	other	May play a broad role in neurogenesis. May control regulatory pathways relevant to schizophrenia and to psychotic illness (By similarity)
35652	TP53	Sol	PES1	2	0.989						ENSP00000346725	pescadillo homolog 1, containing BRCT domain (zebrafish)	Nucleus	other	Component of the PeBoW complex, which is required for maturation of 28S and 5.8S ribosomal RNAs and formation of the 6S ribosome
35652	TP53	Sol	POLRMT	2	0.959						ENSP00000215591	polymerase (RNA) mitochondrial (DNA directed)	Cytoplasm	enzyme	DNA-dependent RNA polymerase catalyzes the transcription of DNA into RNA using the four ribonucleoside triphosphates as substrates (By similarity)
35652	TP53	Sol	RNASEL	2	0.962						ENSP00000356530	ribonuclease L (2',5'-oligoisoadenylate synthetase-dependent)	Cytoplasm	enzyme	Endoribonuclease, mediator of interferon action, which play a role in mediating resistance to virus infection and apoptosis. Might play a central role in the regulation of mRNA turnover
35652	TP53	Sol	RPA2	2	0.968						ENSP00000363021	replication protein A2, 32kDa	Nucleus	other	Required for DNA recombination, repair and replication. The activity of RP-A is mediated by single-stranded DNA binding and protein interactions
35652	TP53	Sol	RPL29P11	2	0.971							unknown	unknown	other	unknown
35652	TP53	Sol	SMG5	2	0.945						ENSP00000355261	Smg-5 homolog, nonsense mediated mRNA decay factor (C. elegans)	Nucleus	other	Plays a role in nonsense-mediated mRNA decay. Does not have RNase activity by itself. Promotes dephosphorylation of RENT1. Necessary for TERT activity
35361	FOXA1	Chr	FOXA1	25	Bait	S	S	S	S	Y	ENSP00000250448	forkhead box A1	Nucleus	transcription regulator	Transcription activator for a number of liver genes such as AFP, albumin, tyrosine aminotransferase, PEPCK, etc. Interacts with the cis-acting regulatory regions of these genes
35361	FOXA1	Chr	SATB1	11	0.998						ENSP00000341024	SATB homeobox 1	Nucleus	transcription regulator	Crucial silencing factor contributing to the initiation of X inactivation mediated by Xist RNA that occurs during embryogenesis and in lymphoma (By similarity). Binds to DNA at special AT-rich sequences, the consensus SATB1-binding sequence (CSBS), at nuclear matrix- or scaffold-associated regions. Thought to recognize the sugar-phosphate structure of double-stranded DNA. Transcriptional represso…
35361	FOXA1	Chr	SATB2	8	1						ENSP00000260926	SATB homeobox 2	Nucleus	transcription regulator	Binds to DNA, at nuclear matrix- or scaffold-associated regions. Thought to recognize the sugar-phosphate structure of double-stranded DNA. Transcription factor controlling nuclear gene expression, by binding to matrix attachment regions (MARs) of DNA and inducing a local chromatin-loop remodeling. Acts as a docking site for several chromatin remodeling enzymes and also by recruiting corepressors…
35361	FOXA1	Chr	NAT11	5	0.998							unknown	Other	other	unknown
35361	FOXA1	Chr	RECQL	5	0.999						ENSP00000395449	RecQ protein-like (DNA helicase Q1-like)	Nucleus	enzyme	DNA helicase that may play a role in the repair of DNA that is damaged by ultraviolet light or other mutagens. Exhibits a magnesium-dependent ATP-dependent DNA-helicase activity that unwinds single- and double-stranded DNA in a 3'-5' direction
35361	FOXA1	Chr	CREB1	3	1	Y			Y		ENSP00000387699	cAMP responsive element binding protein 1	Nucleus	transcription regulator	This protein binds the cAMP response element (CRE), a sequence present in many viral and cellular promoters. CREB stimulates transcription on binding to the CRE. Transcription activation is enhanced by the TORC coactivators which act independently of Ser-133 phosphorylation. Implicated in synchronization of circadian rhythmicity
35361	FOXA1	Chr	HOXB9	3	0.999						ENSP00000309439	homeobox B9	Nucleus	transcription regulator	Sequence-specific transcription factor which is part of a developmental regulatory system that provides cells with specific positional identities on the anterior-posterior axis
35361	FOXA1	Chr	NACC1	3	0.997						ENSP00000292431	nucleus accumbens associated 1, BEN and BTB (POZ) domain containing	Nucleus	transcription regulator	Functions as a transcriptional repressor. Seems to function as a transcriptional corepressor in neuronal cells through recruitment of HDAC3 and HDAC4. Contributes to tumor progression, and tumor cell proliferation and survival. This may be mediated at least in part through repressing transcriptional activity of GADD45GIP1. Required for recruiting the proteasome from the nucleus to the cytoplasm a…
35361	FOXA1	Chr	NFIX	3	0.997						ENSP00000353219	nuclear factor I/X (CCAAT-binding transcription factor)	Nucleus	transcription regulator	Recognizes and binds the palindromic sequence 5'- TTGGCNNNNNGCCAA-3' present in viral and cellular promoters and in the origin of replication of adenovirus type 2. These proteins are individually capable of activating transcription and replication (By similarity)
35361	FOXA1	Chr	DLX1	2	0.957						ENSP00000354478	distal-less homeobox 1	Nucleus	transcription regulator	Likely to play a regulatory role in the development of the ventral forebrain. May play a role in craniofacial patterning and morphogenesis and may be involved in the early development of diencephalic subdivisions (By similarity)
35361	FOXA1	Chr	DLX5	2	0.982						ENSP00000222598	distal-less homeobox 5	Nucleus	transcription regulator
35361	FOXA1	Chr	HOXD13	2	0.898						ENSP00000376322	homeobox D13	Nucleus	transcription regulator	Sequence-specific transcription factor which is part of a developmental regulatory system that provides cells with specific positional identities on the anterior-posterior axis
35361	FOXA1	Chr	LDB1	2	0.981						ENSP00000392466	LIM domain binding 1	Nucleus	transcription regulator	Binds to the LIM domain of a wide variety of LIM domain- containing transcription factors. May regulate the transcriptional activity of LIM-containing proteins by determining specific partner interactions. May play a role in the development of motor neurons. Acts synergistically with LHX1/LIM1 in axis formation and activation of gene expression. Acts with LMO2 in the regulation of red blood cell …
35361	FOXA1	Chr	NFIC	2	0.988						ENSP00000396843	nuclear factor I/C (CCAAT-binding transcription factor)	Nucleus	transcription regulator	Recognizes and binds the palindromic sequence 5'- TTGGCNNNNNGCCAA-3' present in viral and cellular promoters and in the origin of replication of adenovirus type 2. These proteins are individually capable of activating transcription and replication (By similarity)
35361	FOXA1	Chr	NKX2-5	2	0.982						ENSP00000327758	NK2 transcription factor related, locus 5 (Drosophila)	Nucleus	transcription regulator	Implicated in commitment to and/or differentiation of the myocardial lineage. Acts as a transcriptional activator of ANF in cooperation with GATA4 (By similarity)
35361	FOXA1	Chr	PBX1	2	0.983						ENSP00000405890	pre-B-cell leukemia homeobox 1	Nucleus	transcription regulator	Binds the sequence 5'-ATCAATCAA-3'. Acts as a transcriptional activator of PF4 in complex with MEIS1. Converted into a potent transcriptional activator by the (1
35361	FOXA1	Chr	UBA7	2	0.982						ENSP00000333266	ubiquitin-like modifier activating enzyme 7	Cytoplasm	enzyme	Activates ubiquitin by first adenylating with ATP its C- terminal glycine residue and thereafter linking this residue to the side chain of a cysteine residue in E1, yielding an ubiquitin- E1 thioester and free AMP
35361	FOXA1	Chr	UBP1	2	0.983						ENSP00000283628	upstream binding protein 1 (LBP-1a)	Cytoplasm	transcription regulator	Functions as a transcriptional activator in a promoter context-dependent manner. Modulates the placental expression of CYP11A1. Involved in regulation of the alpha-globin gene in erythroid cells. Activation of the alpha-globin promoter in erythroid cells is via synergistic interaction with TFCP2 (By similarity). Involved in regulation of the alpha-globin gene in erythroid cells. Binds strongly to…
35361	FOXA1	Chr	VARS	2	0.862						ENSP00000401121	valyl-tRNA synthetase	Cytoplasm	enzyme
32389	FOXA1	Sol	FOXA1	53	Bait	S	S	S	S	Y	ENSP00000250448	forkhead box A1	Nucleus	transcription regulator	Transcription activator for a number of liver genes such as AFP, albumin, tyrosine aminotransferase, PEPCK, etc. Interacts with the cis-acting regulatory regions of these genes
32389	FOXA1	Sol	RECQL	36	1						ENSP00000395449	RecQ protein-like (DNA helicase Q1-like)	Nucleus	enzyme	DNA helicase that may play a role in the repair of DNA that is damaged by ultraviolet light or other mutagens. Exhibits a magnesium-dependent ATP-dependent DNA-helicase activity that unwinds single- and double-stranded DNA in a 3'-5' direction
32389	FOXA1	Sol	H2AFY	9	0.998						ENSP00000353806	H2A histone family, member Y	Nucleus	other	Variant histone H2A which replaces conventional H2A in a subset of nucleosomes where it represses transcription. Nucleosomes wrap and compact DNA into chromatin, limiting DNA accessibility to the cellular machineries which require DNA as a template. Histones thereby play a central role in transcription regulation, DNA repair, DNA replication and chromosomal stability. DNA accessibility is regulat…
32389	FOXA1	Sol	RCC1	9	1						ENSP00000362937	regulator of chromosome condensation 1	Cytoplasm	other	Promotes the exchange of Ran-bound GDP by GTP. Involved in the regulation of onset of chromosome condensation in the S phase. Binds to the chromatin. RCC1/Ran complex (together with other proteins) acts as a component of a signal transmission pathway that detects unreplicated DNA
32389	FOXA1	Sol	C20orf72	8	1						ENSP00000366939	Uncharacterized protein C2orf72	Cytoplasm	enzyme
32389	FOXA1	Sol	RPA2	4	1						ENSP00000363021	replication protein A2, 32kDa	Nucleus	other	Required for DNA recombination, repair and replication. The activity of RP-A is mediated by single-stranded DNA binding and protein interactions
32389	FOXA1	Sol	ALX4	3	1						ENSP00000332744	ALX homeobox 4	Nucleus	transcription regulator	Transcription factor involved in skull and limb development
32389	FOXA1	Sol	CREB1	3	1	Y			Y		ENSP00000387699	cAMP responsive element binding protein 1	Nucleus	transcription regulator	This protein binds the cAMP response element (CRE), a sequence present in many viral and cellular promoters. CREB stimulates transcription on binding to the CRE. Transcription activation is enhanced by the TORC coactivators which act independently of Ser-133 phosphorylation. Implicated in synchronization of circadian rhythmicity
32389	FOXA1	Sol	FOXA3	3	0.976						ENSP00000304004	forkhead box A3	Nucleus	transcription regulator	Transcription activator for a number of liver genes such as AFP, albumin, tyrosine aminotransferase, PEPCK, etc. Interacts with the cis-acting regulatory regions of these genes
32389	FOXA1	Sol	LDB1	3	0.995						ENSP00000392466	LIM domain binding 1	Nucleus	transcription regulator	Binds to the LIM domain of a wide variety of LIM domain- containing transcription factors. May regulate the transcriptional activity of LIM-containing proteins by determining specific partner interactions. May play a role in the development of motor neurons. Acts synergistically with LHX1/LIM1 in axis formation and activation of gene expression. Acts with LMO2 in the regulation of red blood cell …
32389	FOXA1	Sol	MSH3	3	0.981						ENSP00000265081	mutS homolog 3 (E. coli)	Nucleus	enzyme	Component of the post-replicative DNA mismatch repair system (MMR). Heterodimerizes with MSH2 to form MutS beta which binds to DNA mismatches thereby initiating DNA repair. When bound, the MutS beta heterodimer bends the DNA helix and shields approximately 2 base pairs. MutS beta recognizes large insertion- deletion loops (IDL) up to 13 nucleotides long. After mismatch binding, forms a ternary co…
32389	FOXA1	Sol	PLOD2	3	0.994						ENSP00000282903	procollagen-lysine, 2-oxoglutarate 5-dioxygenase 2	Cytoplasm	enzyme	Forms hydroxylysine residues in -Xaa-Lys-Gly- sequences in collagens. These hydroxylysines serve as sites of attachment for carbohydrate units and are essential for the stability of the intermolecular collagen cross-links
32389	FOXA1	Sol	HMGA1	2	0.977						ENSP00000308227	high mobility group AT-hook 1	Nucleus	transcription regulator	HMG-I/Y bind preferentially to the minor groove of A+T rich regions in double stranded DNA. It is suggested that these proteins could function in nucleosome phasing and in the 3'-end processing of mRNA transcripts. They are also involved in the transcription regulation of genes containing, or in close proximity to A+T-rich regions
32389	FOXA1	Sol	HOXB9	2	0.994						ENSP00000309439	homeobox B9	Nucleus	transcription regulator	Sequence-specific transcription factor which is part of a developmental regulatory system that provides cells with specific positional identities on the anterior-posterior axis
32389	FOXA1	Sol	KBTBD7	2	0.983						ENSP00000368797	kelch repeat and BTB (POZ) domain containing 7	Other	other
32389	FOXA1	Sol	LDB2	2	0.958						ENSP00000306772	LIM domain binding 2	Nucleus	transcription regulator	Binds to the LIM domain of a wide variety of LIM domain- containing transcription factors
32389	FOXA1	Sol	NKX2-5	2	0.983						ENSP00000327758	NK2 transcription factor related, locus 5 (Drosophila)	Nucleus	transcription regulator	Implicated in commitment to and/or differentiation of the myocardial lineage. Acts as a transcriptional activator of ANF in cooperation with GATA4 (By similarity)
32389	FOXA1	Sol	PBX1	2	0.986						ENSP00000405890	pre-B-cell leukemia homeobox 1	Nucleus	transcription regulator	Binds the sequence 5'-ATCAATCAA-3'. Acts as a transcriptional activator of PF4 in complex with MEIS1. Converted into a potent transcriptional activator by the (1
32389	FOXA1	Sol	TFAP4	2	0.826						ENSP00000204517	transcription factor AP-4 (activating enhancer binding protein 4)	Nucleus	transcription regulator	Transcription factor that activates both viral and cellular genes by binding to the symmetrical DNA sequence 5'- CAGCTG-3'
32968	FOXA2	Chr	FOXA2	20	Bait	S	S	S	S	Y	ENSP00000315955	forkhead box A2	Nucleus	transcription regulator	Transcription activator for a number of liver genes such as AFP, albumin, tyrosine aminotransferase, PEPCK, etc. Interacts with the cis-acting regulatory regions of these genes
32968	FOXA2	Chr	HOXD13	9	1						ENSP00000376322	homeobox D13	Nucleus	transcription regulator	Sequence-specific transcription factor which is part of a developmental regulatory system that provides cells with specific positional identities on the anterior-posterior axis
32968	FOXA2	Chr	SATB2	3	1						ENSP00000260926	SATB homeobox 2	Nucleus	transcription regulator	Binds to DNA, at nuclear matrix- or scaffold-associated regions. Thought to recognize the sugar-phosphate structure of double-stranded DNA. Transcription factor controlling nuclear gene expression, by binding to matrix attachment regions (MARs) of DNA and inducing a local chromatin-loop remodeling. Acts as a docking site for several chromatin remodeling enzymes and also by recruiting corepressors…
32968	FOXA2	Chr	ADAR	2	0.977						ENSP00000357459	adenosine deaminase, RNA-specific	Nucleus	enzyme	Converts multiple adenosines to inosines and creates I/U mismatched base pairs in double-helical RNA substrates without apparent sequence specificity. Has been found to modify more frequently adenosines in AU-rich regions, probably due to the relative ease of melting A/U base pairs as compared to G/C pairs. Functions to modify viral RNA genomes and may be responsible for hypermutation of certain …
32968	FOXA2	Chr	AGL	2	0.969						ENSP00000294724	amylo-1, 6-glucosidase, 4-alpha-glucanotransferase	Cytoplasm	enzyme	Multifunctional enzyme acting as 1,4-alpha-D-glucan:1,4- alpha-D-glucan 4-alpha-D-glycosyltransferase and amylo-1,6- glucosidase in glycogen degradation
32968	FOXA2	Chr	DACH1	2	0.982						ENSP00000352712	dachshund homolog 1 (Drosophila)	Nucleus	transcription regulator	Transcription factor that is involved in regulation of organogenesis. Seems to be a regulator of SIX1, SIX6 and probably SIX5. Corepression of precursor cell proliferation in myoblasts by SIX1 is switched to coactivation through recruitment of EYA3 to the SIX1-DACH1 complex. Transcriptional activation seems also to involve association of CREBBP. Seems to act as a corepressor of SIX6 in regulating…
32968	FOXA2	Chr	FOXN2	2	0.967						ENSP00000343633	forkhead box N2	Nucleus	other	Binds to the purine-rich region in HTLV-I LTR
32968	FOXA2	Chr	HOXB13	2	0.977						ENSP00000290295	homeobox B13	Nucleus	transcription regulator	Sequence-specific transcription factor which is part of a developmental regulatory system that provides cells with specific positional identities on the anterior-posterior axis
32968	FOXA2	Chr	NACC1	2	0.977						ENSP00000292431	nucleus accumbens associated 1, BEN and BTB (POZ) domain containing	Nucleus	transcription regulator	Functions as a transcriptional repressor. Seems to function as a transcriptional corepressor in neuronal cells through recruitment of HDAC3 and HDAC4. Contributes to tumor progression, and tumor cell proliferation and survival. This may be mediated at least in part through repressing transcriptional activity of GADD45GIP1. Required for recruiting the proteasome from the nucleus to the cytoplasm a…
32968	FOXA2	Chr	SALL1	2	0.989						ENSP00000251020	sal-like 1 (Drosophila)	Nucleus	transcription regulator	Transcriptional repressor involved in organogenesis (By similarity)
34191	FOXA3	Chr	FOXA3	53	Bait	S	S	S	S	Y	ENSP00000304004	forkhead box A3	Nucleus	transcription regulator	Transcription activator for a number of liver genes such as AFP, albumin, tyrosine aminotransferase, PEPCK, etc. Interacts with the cis-acting regulatory regions of these genes
34191	FOXA3	Chr	DSP	12	1						ENSP00000369129	desmoplakin	Plasma Membrane	other	Major high molecular weight protein of desmosomes. Involved in the organization of the desmosomal cadherin- plakoglobin complexes into discrete plasma membrane domains and in the anchoring of intermediate filaments to the desmosomes
34191	FOXA3	Chr	ADAR	9	0.999						ENSP00000357459	adenosine deaminase, RNA-specific	Nucleus	enzyme	Converts multiple adenosines to inosines and creates I/U mismatched base pairs in double-helical RNA substrates without apparent sequence specificity. Has been found to modify more frequently adenosines in AU-rich regions, probably due to the relative ease of melting A/U base pairs as compared to G/C pairs. Functions to modify viral RNA genomes and may be responsible for hypermutation of certain …
34191	FOXA3	Chr	DDX39	7	1						ENSP00000242776	DEAD (Asp-Glu-Ala-Asp) box polypeptide 39	Nucleus	enzyme	Involved in pre-mRNA splicing. Required for the export of mRNA out of the nucleus
34191	FOXA3	Chr	ZBTB33	6	1						ENSP00000314153	zinc finger and BTB domain containing 33	Nucleus	other	Transcriptional regulator with bimodal DNA-binding specificity. Binds to methylated CpG dinucleotides in the consensus sequence 5'-CGCG-3' and also binds to the non-methylated consensus sequence 5'-CTGCNA-3'. Recruits the N-CoR repressor complex to promote histone deacetylation and the formation of repressive chromatin structures in target gene promoters. May contribute to the repression of targe…
34191	FOXA3	Chr	HELLS	5	1						ENSP00000239027	helicase, lymphoid-specific	Nucleus	enzyme	Plays an essential role in normal development and survival. Involved in regulation of the expansion or survival of lymphoid cells. Required for de novo or maintenance DNA methylation. May control silencing of the imprinted CDKN1C gene through DNA methylation. May play a role in formation and organization of heterochromatin, implying a functional role in the regulation of transcription and mitosis…
34191	FOXA3	Chr	HOXD13	5	1						ENSP00000376322	homeobox D13	Nucleus	transcription regulator	Sequence-specific transcription factor which is part of a developmental regulatory system that provides cells with specific positional identities on the anterior-posterior axis
34191	FOXA3	Chr	MAP2K3	5	0.997						ENSP00000345083	mitogen-activated protein kinase kinase 3	Cytoplasm	kinase	Dual specificity kinase. Is activated by cytokines and environmental stress in vivo. Catalyzes the concomitant phosphorylation of a threonine and a tyrosine residue in the MAP kinase p38
34191	FOXA3	Chr	AKAP8	4	1						ENSP00000269701	A kinase (PRKA) anchor protein 8	Nucleus	other	Anchoring protein that mediates the subcellular compartmentation of cAMP-dependent protein kinase (PKA type II)
34191	FOXA3	Chr	LMNB2	4	0.998						ENSP00000327054	lamin B2	Nucleus	other	Lamins are components of the nuclear lamina, a fibrous layer on the nucleoplasmic side of the inner nuclear membrane, which is thought to provide a framework for the nuclear envelope and may also interact with chromatin
34191	FOXA3	Chr	NSF	4	0.999						ENSP00000381293	N-ethylmaleimide-sensitive factor	Cytoplasm	transporter	Required for vesicle-mediated transport. Catalyzes the fusion of transport vesicles within the Golgi cisternae. Is also required for transport from the endoplasmic reticulum to the Golgi stack. Seem to function as a fusion protein required for the delivery of cargo proteins to all compartments of the Golgi stack independent of vesicle origin
34191	FOXA3	Chr	SMPD4	4	0.998						ENSP00000376704	sphingomyelin phosphodiesterase 4, neutral membrane (neutral sphingomyelinase-3)	Cytoplasm	enzyme	Catalyzes the hydrolysis of membrane sphingomyelin to form phosphorylcholine and ceramide
34191	FOXA3	Chr	TOMM40	4	0.993						ENSP00000252487	translocase of outer mitochondrial membrane 4 homolog (yeast)	Cytoplasm	ion channel	Channel-forming protein essential for import of protein precursors into mitochondria (By similarity)
34191	FOXA3	Chr	TP53	4	0.999						ENSP00000269305	tumor protein p53	Nucleus	transcription regulator	Acts as a tumor suppressor in many tumor types
34191	FOXA3	Chr	ALB	3	0.993	Y			Y		ENSP00000295897	albumin	Extracellular Space	transporter	Serum albumin, the main protein of plasma, has a good binding capacity for water, Ca(2+), Na(+), K(+), fatty acids, hormones, bilirubin and drugs. Its main function is the regulation of the colloidal osmotic pressure of blood
34191	FOXA3	Chr	FUBP3	3	1						ENSP00000318177	far upstream element (FUSE) binding protein 3	Nucleus	transcription regulator	May interact with single-stranded DNA from the far- upstream element (FUSE). May activate gene expression
34191	FOXA3	Chr	HDAC2	3	0.997						ENSP00000381331	histone deacetylase 2	Nucleus	transcription regulator	Responsible for the deacetylation of lysine residues on the N-terminal part of the core histones (H2A, H2B, H3 and H4). Histone deacetylation gives a tag for epigenetic repression and plays an important role in transcriptional regulation, cell cycle progression and developmental events. Histone deacetylases act via the formation of large multiprotein complexes (By similarity)
34191	FOXA3	Chr	NR2F1	3	0.999						ENSP00000325819	nuclear receptor subfamily 2, group F, member 1	Nucleus	ligand-dependent nuclear receptor	Coup (chicken ovalbumin upstream promoter) transcription factor binds to the ovalbumin promoter and, in conjunction with another protein (S3-II) stimulates initiation of transcription. Binds to both direct repeats and palindromes of the 5'-AGGTCA-3' motif
34191	FOXA3	Chr	SATB2	3	1						ENSP00000260926	SATB homeobox 2	Nucleus	transcription regulator	Binds to DNA, at nuclear matrix- or scaffold-associated regions. Thought to recognize the sugar-phosphate structure of double-stranded DNA. Transcription factor controlling nuclear gene expression, by binding to matrix attachment regions (MARs) of DNA and inducing a local chromatin-loop remodeling. Acts as a docking site for several chromatin remodeling enzymes and also by recruiting corepressors…
34191	FOXA3	Chr	ACSL4	2	0.981						ENSP00000339787	acyl-CoA synthetase long-chain family member 4	Cytoplasm	enzyme	Activation of long-chain fatty acids for both synthesis of cellular lipids, and degradation via beta-oxidation. Preferentially uses arachidonate and eicosapentaenoate as substrates
34191	FOXA3	Chr	BARX1	2	0.971						ENSP00000253968	BARX homeobox 1	Nucleus	transcription regulator	Transcription factor, which is involved in craniofacial development, in odontogenesis and in stomach organogenesis. May have a role in the differentiation of molars from incisors. Plays a role in suppressing endodermal Wnt activity (By similarity). Binds to a regulatory module of the NCAM promoter
34191	FOXA3	Chr	ERAL1	2	0.979						ENSP00000254928	Era G-protein-like 1 (E. coli)	Cytoplasm	other
34191	FOXA3	Chr	FAM82A2	2	0.981						ENSP00000260385	family with sequence similarity 82, member A2	Cytoplasm	other	May participate in differentiation and apoptosis of keratinocytes. Overexpression induces apoptosis
34191	FOXA3	Chr	HIC2	2	0.98						ENSP00000302994	hypermethylated in cancer 2	Nucleus	other	Transcriptional repressor
34191	FOXA3	Chr	KLF16	2	0.97						ENSP00000250916	Kruppel-like factor 16	Nucleus	transcription regulator	Transcription factor that binds GC and GT boxes and displaces Sp1 and Sp3 from these sequences. Modulates dopaminergic transmission in the brain (By similarity)
34191	FOXA3	Chr	NCAPG	2	0.953						ENSP00000251496	non-SMC condensin I complex, subunit G	Nucleus	other	Regulatory subunit of the condensin complex, a complex required for conversion of interphase chromatin into mitotic-like condense chromosomes. The condensin complex probably introduces positive supercoils into relaxed DNA in the presence of type I topoisomerases and converts nicked DNA into positive knotted forms in the presence of type II topoisomerases
34191	FOXA3	Chr	NUP107	2	0.989						ENSP00000229179	nucleoporin 17kDa	Nucleus	transporter	Essential component of nuclear pore complex. Required for the assembly of peripheral proteins into the nuclear pore complex
34191	FOXA3	Chr	PANK4	2	0.964						ENSP00000367727	pantothenate kinase 4	Cytoplasm	kinase	Plays a role in the physiological regulation of the intracellular CoA concentration (By similarity)
34191	FOXA3	Chr	RALY	2	0.983						ENSP00000246194	RNA binding protein, autoantigenic (hnRNP-associated with lethal yellow homolog (mouse))	Nucleus	other	Probable-RNA binding protein. Could be a heterogeneous nuclear ribonucleoprotein (hnRNP). May be involved in pre-mRNA splicing (By similarity)
34191	FOXA3	Chr	RB1	2	0.975						ENSP00000267163	retinoblastoma 1	Nucleus	transcription regulator	Key regulator of entry into cell division that acts as a tumor suppressor. Acts as a transcription repressor of E2F1 target genes. The underphosphorylated, active form of RB1 interacts with E2F1 and represses its transcription activity, leading to cell cycle arrest. Directly involved in heterochromatin formation by maintaining overall chromatin structure and, in particular, that of constitutive h…
34191	FOXA3	Chr	SC65	2	0.975							unknown	unknown	other	unknown
34191	FOXA3	Chr	STOM	2	0.964						ENSP00000286713	stomatin	Plasma Membrane	other	Thought to regulate cation conductance. May regulate ACCN1 and ACCN3 gating (By similarity)
34191	FOXA3	Chr	TLE3	2	0.858						ENSP00000319233	transducin-like enhancer of split 3 (E(sp1) homolog, Drosophila)	Nucleus	other	Transcriptional corepressor that binds to a number of transcription factors. Inhibits the transcriptional activation mediated by CTNNB1 and TCF family members in Wnt signaling. The effects of full-length TLE family members may be modulated by association with dominant-negative AES (By similarity)
34191	FOXA3	Chr	WRNIP1	2	0.984						ENSP00000370150	Werner helicase interacting protein 1	Nucleus	enzyme	Functions as a modulator for initiation or reinitiation events during DNA polymerase delta-mediated DNA synthesis. Has an intrinsic ATPase activity that functions as a sensor of DNA damage or of arrested replication forks and regulates the extent of DNA synthesis
34187	FOXA3	Sol	FOXA3	49	Bait	S	S	S	S	Y	ENSP00000304004	forkhead box A3	Nucleus	transcription regulator	Transcription activator for a number of liver genes such as AFP, albumin, tyrosine aminotransferase, PEPCK, etc. Interacts with the cis-acting regulatory regions of these genes
34187	FOXA3	Sol	FOXP3	9	1						ENSP00000365380	forkhead box P3	Nucleus	transcription regulator	Probable transcription factor. Plays a critical role in the control of immune response
34187	FOXA3	Sol	RPA2	7	0.998						ENSP00000363021	replication protein A2, 32kDa	Nucleus	other	Required for DNA recombination, repair and replication. The activity of RP-A is mediated by single-stranded DNA binding and protein interactions
34187	FOXA3	Sol	SC65	5	0.992							unknown	unknown	other	unknown
34187	FOXA3	Sol	P4HA1	4	1						ENSP00000263556	prolyl 4-hydroxylase, alpha polypeptide I	Cytoplasm	enzyme	Catalyzes the post-translational formation of 4- hydroxyproline in -Xaa-Pro-Gly- sequences in collagens and other proteins
34187	FOXA3	Sol	FEN1	3	0.987						ENSP00000305480	flap structure-specific endonuclease 1	Nucleus	enzyme	Endonuclease that cleaves the 5'-overhanging flap structure that is generated by displacement synthesis when DNA polymerase encounters the 5'-end of a downstream Okazaki fragment. Also possesses 5' to 3' exonuclease activity on niked or gapped double-stranded DNA, and exhibits RNase H activity
34187	FOXA3	Sol	MCM4	3	0.998						ENSP00000262105	minichromosome maintenance complex component 4	Nucleus	enzyme	Involved in the control of DNA replication
34187	FOXA3	Sol	ARMC6	2	0.963						ENSP00000269932	armadillo repeat containing 6	Other	other
34187	FOXA3	Sol	LGALS3BP	2	0.985						ENSP00000262776	lectin, galactoside-binding, soluble, 3 binding protein	Plasma Membrane	transmembrane receptor	Promotes intergrin-mediated cell adhesion. May stimulate host defense against viruses and tumor cells
34187	FOXA3	Sol	RPA3	2	0.98						ENSP00000223129	replication protein A3, 14kDa	Nucleus	other	Required for DNA recombination, repair and replication. The activity of RP-A is mediated by single-stranded DNA binding and protein interactions
34187	FOXA3	Sol	STAT1	2	0.975						ENSP00000354394	signal transducer and activator of transcription 1, 91kDa	Nucleus	transcription regulator	Signal transducer and activator of transcription that mediates signaling by interferons (IFNs). Following type I IFN (IFN-alpha and IFN-beta) binding to cell surface receptors, Jak kinases (TYK2 and JAK1) are activated, leading to tyrosine phosphorylation of STAT1 and STAT2. The phosphorylated STATs dimerize, associate with ISGF3G/IRF-9 to form a complex termed ISGF3 transcription factor, that en…
36521	FOXB1	Chr	FOXB1	113	Bait	S	S	S	S	Y	ENSP00000379369	forkhead box B1	Nucleus	transcription regulator
36521	FOXB1	Chr	YARS	23	1						ENSP00000362576	tyrosyl-tRNA synthetase	Cytoplasm	enzyme	Catalyzes the attachment of tyrosine to tRNA(Tyr) in a two-step reaction: tyrosine is first activated by ATP to form Tyr- AMP and then transferred to the acceptor end of tRNA(Tyr) (By similarity)
36521	FOXB1	Chr	DDX39	15	1						ENSP00000242776	DEAD (Asp-Glu-Ala-Asp) box polypeptide 39	Nucleus	enzyme	Involved in pre-mRNA splicing. Required for the export of mRNA out of the nucleus
36521	FOXB1	Chr	SCRIB	14	1						ENSP00000349486	scribbled homolog (Drosophila)	Cytoplasm	other	Scaffold protein involved in different aspects of polarized cells differentiation regulating epithelial and neuronal morphogenesis. Most probably functions in the establishment of apico-basal cell polarity. May function in cell proliferation regulating progression from G1 to S phase and as a positive regulator of apoptosis for instance during acinar morphogenesis of the mammary epithelium. May al…
36521	FOXB1	Chr	SMPD4	14	1						ENSP00000376704	sphingomyelin phosphodiesterase 4, neutral membrane (neutral sphingomyelinase-3)	Cytoplasm	enzyme	Catalyzes the hydrolysis of membrane sphingomyelin to form phosphorylcholine and ceramide
36521	FOXB1	Chr	TLE3	12	1						ENSP00000319233	transducin-like enhancer of split 3 (E(sp1) homolog, Drosophila)	Nucleus	other	Transcriptional corepressor that binds to a number of transcription factors. Inhibits the transcriptional activation mediated by CTNNB1 and TCF family members in Wnt signaling. The effects of full-length TLE family members may be modulated by association with dominant-negative AES (By similarity)
36521	FOXB1	Chr	ARID3A	11	1						ENSP00000263620	AT rich interactive domain 3A (BRIGHT-like)	Nucleus	transcription regulator	Transcription factor which may be involved in the control of cell cycle progression by the RB1/E2F1 pathway and in B-cell differentiation
36521	FOXB1	Chr	GTF3C1	11	1						ENSP00000348510	general transcription factor IIIC, polypeptide 1, alpha 22kDa	Nucleus	transcription regulator	Required for RNA polymerase III-mediated transcription. Component of TFIIIC that initiates transcription complex assembly on tRNA and is required for transcription of 5S rRNA and other stable nuclear and cytoplasmic RNAs. Binds to the box B promoter element
36521	FOXB1	Chr	KPNA1	11	1						ENSP00000343701	karyopherin alpha 1 (importin alpha 5)	Nucleus	transporter	Functions in nuclear protein import as an adapter protein for nuclear receptor KPNB1. Binds specifically and directly to substrates containing either a simple or bipartite NLS motif. Docking of the importin/substrate complex to the nuclear pore complex (NPC) is mediated by KPNB1 through binding to nucleoporin FxFG repeats and the complex is subsequently translocated through the pore by an energy …
36521	FOXB1	Chr	PDS5A	11	1						ENSP00000303427	PDS5, regulator of cohesion maintenance, homolog A (S. cerevisiae)	Nucleus	other	May contribute to regulation of sister chromatid cohesion during mitosis
36521	FOXB1	Chr	KIAA1967	10	1						ENSP00000310670	KIAA1967	Cytoplasm	peptidase	Inhibits SIRT1 deacetylase activity leading to increasing levels of p53/TP53 acetylation and p53-mediated apoptosis. Inhibits SUV39H1 methyltransferase activity
36521	FOXB1	Chr	SYMPK	10	1						ENSP00000245934	symplekin	Cytoplasm	other	Heat-labile component of a multimolecular complex that function in histone mRNA 3'-end processing. Specific component of the tight junction (TJ) plaque, but might not be an exclusively junctional component. May have a house-keeping rule. May be required for pre-mRNA polyadenylation
36521	FOXB1	Chr	VARS	10	1						ENSP00000401121	valyl-tRNA synthetase	Cytoplasm	enzyme
36521	FOXB1	Chr	HEATR1	9	1						ENSP00000355541	HEAT repeat containing 1	Nucleus	other	Involved in nucleolar processing of pre-18S ribosomal RNA. Involved in ribosome biosynthesis (By similarity)
36521	FOXB1	Chr	RALY	9	0.999						ENSP00000246194	RNA binding protein, autoantigenic (hnRNP-associated with lethal yellow homolog (mouse))	Nucleus	other	Probable-RNA binding protein. Could be a heterogeneous nuclear ribonucleoprotein (hnRNP). May be involved in pre-mRNA splicing (By similarity)
36521	FOXB1	Chr	SATB2	9	1						ENSP00000260926	SATB homeobox 2	Nucleus	transcription regulator	Binds to DNA, at nuclear matrix- or scaffold-associated regions. Thought to recognize the sugar-phosphate structure of double-stranded DNA. Transcription factor controlling nuclear gene expression, by binding to matrix attachment regions (MARs) of DNA and inducing a local chromatin-loop remodeling. Acts as a docking site for several chromatin remodeling enzymes and also by recruiting corepressors…
36521	FOXB1	Chr	IARS	8	1						ENSP00000364794	isoleucyl-tRNA synthetase	Cytoplasm	enzyme
36521	FOXB1	Chr	MRPL38	8	0.999						ENSP00000308275	mitochondrial ribosomal protein L38	Cytoplasm	other
36521	FOXB1	Chr	NUP205	8	1						ENSP00000285968	nucleoporin 25kDa	Nucleus	other
36521	FOXB1	Chr	SF3B1	8	0.999						ENSP00000335321	splicing factor 3b, subunit 1, 155kDa	Nucleus	other	Subunit of the splicing factor SF3B required for 'A' complex assembly formed by the stable binding of U2 snRNP to the branchpoint sequence (BPS) in pre-mRNA. Sequence independent binding of SF3A/SF3B complex upstream of the branch site is essential, it may anchor U2 snRNP to the pre-mRNA. May also be involved in the assembly of the 'E' complex. Belongs also to the minor U12-dependent spliceosome,…
36521	FOXB1	Chr	ADAR	7	1						ENSP00000357459	adenosine deaminase, RNA-specific	Nucleus	enzyme	Converts multiple adenosines to inosines and creates I/U mismatched base pairs in double-helical RNA substrates without apparent sequence specificity. Has been found to modify more frequently adenosines in AU-rich regions, probably due to the relative ease of melting A/U base pairs as compared to G/C pairs. Functions to modify viral RNA genomes and may be responsible for hypermutation of certain …
36521	FOXB1	Chr	ARID3B	7	1						ENSP00000343126	AT rich interactive domain 3B (BRIGHT-like)	Other	other	Transcription factor which may be involved in neuroblastoma growth and malignant transformation. Favors nuclear targeting of ARID3A
36521	FOXB1	Chr	BTAF1	6	1						ENSP00000265990	BTAF1 RNA polymerase II, B-TFIID transcription factor-associated, 17kDa (Mot1 homolog, S. cerevisiae)	Nucleus	transcription regulator	Regulates transcription in association with TATA binding protein (TBP). Removes TBP from the TATA box in an ATP-dependent manner
36521	FOXB1	Chr	COPA	6	0.994						ENSP00000357048	coatomer protein complex, subunit alpha	Cytoplasm	transporter	The coatomer is a cytosolic protein complex that binds to dilysine motifs and reversibly associates with Golgi non- clathrin-coated vesicles, which further mediate biosynthetic protein transport from the ER, via the Golgi up to the trans Golgi network. Coatomer complex is required for budding from Golgi membranes, and is essential for the retrograde Golgi-to-ER transport of dilysine-tagged protei…
36521	FOXB1	Chr	KIAA0368	6	1						ENSP00000259335	KIAA368	Cytoplasm	other	May couple proteasomes to secretory compartments engaged in the endoplasmic reticulum-associated degradation (ERAD) pathway and to other sites of enhanced proteolysis
36521	FOXB1	Chr	LARS	6	1						ENSP00000377954	leucyl-tRNA synthetase	Cytoplasm	enzyme	Catalyzes the specific attachment of an amino acid to its cognate tRNA in a two step reaction: the amino acid (AA) is first activated by ATP to form AA-AMP and then transferred to the acceptor end of the tRNA. Exhibits a post-transfer editing activity to hydrolyze mischarged tRNAs
36521	FOXB1	Chr	DARS2	5	0.999						ENSP00000355086	aspartyl-tRNA synthetase 2, mitochondrial	Cytoplasm	enzyme
36521	FOXB1	Chr	GADD45GIP1	5	0.998						ENSP00000323065	growth arrest and DNA-damage-inducible, gamma interacting protein 1	Nucleus	other	Acts as a negative regulator of G1 to S cell cycle phase progression by inhibiting cyclin-dependent kinases. Inhibitory effects are additive with GADD45 proteins but occurs also in the absence of GADD45 proteins. Acts as a repressor of the orphan nuclear receptor NR4A1 by inhibiting AB domain-mediated transcriptional activity. May be involved in the hormone-mediated regulation of NR4A1 transcript…
36521	FOXB1	Chr	GTF3C4	5	1						ENSP00000361219	general transcription factor IIIC, polypeptide 4, 9kDa	Nucleus	transcription regulator	Essential for RNA polymerase III to make a number of small nuclear and cytoplasmic RNAs, including 5S RNA, tRNA, and adenovirus-associated (VA) RNA of both cellular and viral origin. Has histone acetyltransferase activity (HAT) with unique specificity for free and nucleosomal H3. May cooperate with GTF3C5 in facilitating the recruitment of TFIIIB and RNA polymerase through direct interactions wit…
36521	FOXB1	Chr	GTF3C5	5	1						ENSP00000361180	general transcription factor IIIC, polypeptide 5, 63kDa	Nucleus	transcription regulator	Involved in RNA polymerase III-mediated transcription. Integral, tightly associated component of the DNA-binding TFIIIC2 subcomplex that directly binds tRNA and virus-associated RNA promoters
36521	FOXB1	Chr	HIC2	5	0.997						ENSP00000302994	hypermethylated in cancer 2	Nucleus	other	Transcriptional repressor
36521	FOXB1	Chr	HUWE1	5	0.998						ENSP00000262854	HECT, UBA and WWE domain containing 1	Nucleus	transcription regulator	E3 ubiquitin-protein ligase which mediates ubiquitination and subsequent proteasomal degradation of target proteins. Regulates apoptosis by catalyzing the polyubiquitination and degradation of MCL1. Also ubiquitinates the p53 tumor suppressor and core histones including H1, H2A, H2B, H3 and H4. Binds to an upstream initiator-like sequence in the preprodynorphin gene. Regulates neural differentiat…
36521	FOXB1	Chr	MRPL3	5	0.991						ENSP00000264995	mitochondrial ribosomal protein L3	Cytoplasm	other
36521	FOXB1	Chr	MRPL45	5	0.998						ENSP00000308901	mitochondrial ribosomal protein L45	Cytoplasm	other
36521	FOXB1	Chr	NSDHL	5	1						ENSP00000359297	NAD(P) dependent steroid dehydrogenase-like	Cytoplasm	enzyme
36521	FOXB1	Chr	PA2G4	5	1						ENSP00000302886	proliferation-associated 2G4, 38kDa	Nucleus	transcription regulator	May play a role in a ERBB3-regulated signal transduction pathway. Seems be involved in growth regulation. Acts a corepressor of the androgen receptor (AR) and is regulated by the ERBB3 ligand neuregulin-1/heregulin (HRG). Inhibits transcription of some E2F1-regulated promoters, probably by recruiting histone acetylase (HAT) activity. Binds RNA. Associates with 28S, 18S and 5.8S mature rRNAs, seve…
36521	FOXB1	Chr	ZBTB33	5	1						ENSP00000314153	zinc finger and BTB domain containing 33	Nucleus	other	Transcriptional regulator with bimodal DNA-binding specificity. Binds to methylated CpG dinucleotides in the consensus sequence 5'-CGCG-3' and also binds to the non-methylated consensus sequence 5'-CTGCNA-3'. Recruits the N-CoR repressor complex to promote histone deacetylation and the formation of repressive chromatin structures in target gene promoters. May contribute to the repression of targe…
36521	FOXB1	Chr	CTBP2	4	0.998						ENSP00000311825	C-terminal binding protein 2	Nucleus	transcription regulator	Corepressor targeting diverse transcription regulators. Functions in brown adipose tissue (BAT) differentiation (By similarity)
36521	FOXB1	Chr	DYNC1H1	4	0.993						ENSP00000348965	dynein, cytoplasmic 1, heavy chain 1	Cytoplasm	peptidase	Cytoplasmic dynein acts as a motor for the intracellular retrograde motility of vesicles and organelles along microtubules. Dynein has ATPase activity
36521	FOXB1	Chr	GAPVD1	4	1						ENSP00000377665	GTPase activating protein and VPS9 domains 1	Cytoplasm	other	Acts both as a GTPase-activating protein (GAP) and a guanine nucleotide exchange factor (GEF), and participates in various processes such as endocytosis, insulin receptor internalization or LC2A4/GLUT4 trafficking. Acts as a GEF for the Ras-related protein RAB31 by exchanging bound GDP for free GTP, leading to regulate LC2A4/GLUT4 trafficking. In the absence of insulin, it maintains RAB31 in an a…
36521	FOXB1	Chr	HNRNPUL2	4	0.998						ENSP00000301785	heterogeneous nuclear ribonucleoprotein U-like 2	Nucleus	other
36521	FOXB1	Chr	HOXA10	4	0.992						ENSP00000283921	homeobox A1	Nucleus	transcription regulator	Sequence-specific transcription factor which is part of a developmental regulatory system that provides cells with specific positional identities on the anterior-posterior axis. Binds to the DNA sequence 5'-AA[AT]TTTTATTAC-3'
36521	FOXB1	Chr	LRP1	4	0.995						ENSP00000243077	Prolow-density lipoprotein receptor-related protein 1 Precursor (LRP)(Alpha-2-macroglobulin receptor)(A2MR)(Apolipoprotein E receptor)(APOER)(CD91 antigen) [Contains Low-density lipoprotein receptor-related protein 1 85 kDa subunit(LRP-85)	Plasma Membrane	transmembrane receptor	Low-densi /.../oprotein receptor-related protein 1 515 kDa subunit(LRP-515)
36521	FOXB1	Chr	NOVA1	4	1						ENSP00000267422	neuro-oncological ventral antigen 1	Nucleus	other	May regulate RNA splicing or metabolism in a specific subset of developing neurons
36521	FOXB1	Chr	RCC1	4	1						ENSP00000362937	regulator of chromosome condensation 1	Cytoplasm	other	Promotes the exchange of Ran-bound GDP by GTP. Involved in the regulation of onset of chromosome condensation in the S phase. Binds to the chromatin. RCC1/Ran complex (together with other proteins) acts as a component of a signal transmission pathway that detects unreplicated DNA
36521	FOXB1	Chr	SATB1	4	0.999						ENSP00000341024	SATB homeobox 1	Nucleus	transcription regulator	Crucial silencing factor contributing to the initiation of X inactivation mediated by Xist RNA that occurs during embryogenesis and in lymphoma (By similarity). Binds to DNA at special AT-rich sequences, the consensus SATB1-binding sequence (CSBS), at nuclear matrix- or scaffold-associated regions. Thought to recognize the sugar-phosphate structure of double-stranded DNA. Transcriptional represso…
36521	FOXB1	Chr	SFRS14	4	0.99							unknown	Nucleus	other	unknown
36521	FOXB1	Chr	ZFHX4	4	1						ENSP00000399605	zinc finger homeobox 4	Extracellular Space	other	May play a role in neural and muscle differentiation (By similarity). May be involved in transcriptional regulation
36521	FOXB1	Chr	DARS	3	0.997						ENSP00000264161	aspartyl-tRNA synthetase	Cytoplasm	enzyme	Catalyzes the specific attachment of an amino acid to its cognate tRNA in a 2 step reaction: the amino acid (AA) is first activated by ATP to form AA-AMP and then transferred to the acceptor end of the tRNA
36521	FOXB1	Chr	EIF4G1	3	0.996						ENSP00000316879	eukaryotic translation initiation factor 4 gamma, 1	Cytoplasm	translation regulator	Component of the protein complex eIF4F, which is involved in the recognition of the mRNA cap, ATP-dependent unwinding of 5'-terminal secondary structure and recruitment of mRNA to the ribosome
36521	FOXB1	Chr	FUBP3	3	0.999						ENSP00000318177	far upstream element (FUSE) binding protein 3	Nucleus	transcription regulator	May interact with single-stranded DNA from the far- upstream element (FUSE). May activate gene expression
36521	FOXB1	Chr	HOXD13	3	0.985						ENSP00000376322	homeobox D13	Nucleus	transcription regulator	Sequence-specific transcription factor which is part of a developmental regulatory system that provides cells with specific positional identities on the anterior-posterior axis
36521	FOXB1	Chr	IPI:IPI00740961.5	3	0.996							unknown	unknown	other	unknown
36521	FOXB1	Chr	KIAA0776	3	0.999						ENSP00000358283	KIAA776	Cytoplasm	other
36521	FOXB1	Chr	LMNB2	3	0.998						ENSP00000327054	lamin B2	Nucleus	other	Lamins are components of the nuclear lamina, a fibrous layer on the nucleoplasmic side of the inner nuclear membrane, which is thought to provide a framework for the nuclear envelope and may also interact with chromatin
36521	FOXB1	Chr	MRPL20	3	0.987						ENSP00000341082	mitochondrial ribosomal protein L2	Cytoplasm	other
36521	FOXB1	Chr	MRPL24	3	0.977						ENSP00000354525	mitochondrial ribosomal protein L24	Cytoplasm	other
36521	FOXB1	Chr	NCAPH	3	0.982						ENSP00000240423	non-SMC condensin I complex, subunit H	Nucleus	other	Regulatory subunit of the condensin complex, a complex required for conversion of interphase chromatin into mitotic-like condense chromosomes. The condensin complex probably introduces positive supercoils into relaxed DNA in the presence of type I topoisomerases and converts nicked DNA into positive knotted forms in the presence of type II topoisomerases
36521	FOXB1	Chr	NOVA2	3	0.993						ENSP00000263257	neuro-oncological ventral antigen 2	Nucleus	other	May regulate RNA splicing or metabolism in a specific subset of developing neurons (By similarity). Binds single strand RNA
36521	FOXB1	Chr	SACM1L	3	0.986						ENSP00000373713	SAC1 suppressor of actin mutations 1-like (yeast)	Cytoplasm	phosphatase	Phosphoinositide phosphatase that hydrolyzes PtdIns(3)P and PtdIns(4)P. Has low activity towards PtdIns(3,5)P2 (By similarity)
36521	FOXB1	Chr	SMC2	3	1						ENSP00000286398	structural maintenance of chromosomes 2	Nucleus	transporter	Central component of the condensin complex, a complex required for conversion of interphase chromatin into mitotic-like condense chromosomes. The condensin complex probably introduces positive supercoils into relaxed DNA in the presence of type I topoisomerases and converts nicked DNA into positive knotted forms in the presence of type II topoisomerases
36521	FOXB1	Chr	STAG2	3	0.984						ENSP00000218089	stromal antigen 2	Nucleus	other	Component of cohesin complex, a complex required for the cohesion of sister chromatids after DNA replication. The cohesin complex apparently forms a large proteinaceous ring within which sister chromatids can be trapped. At anaphase, the complex is cleaved and dissociates from chromatin, allowing sister chromatids to segregate. The cohesin complex may also play a role in spindle pole assembly dur…
36521	FOXB1	Chr	UBR5	3	0.999						ENSP00000220959	ubiquitin protein ligase E3 component n-recognin 5	Nucleus	enzyme	E3 ubiquitin-protein ligase which is a component of the N-end rule pathway. Recognizes and binds to proteins bearing specific amino-terminal residues that are destabilizing according to the N-end rule, leading to their ubiquitination and subsequent degradation (By similarity). May be involved in maturation and/or transcriptional regulation of mRNA. May play a role in control of cell cycle progres…
36521	FOXB1	Chr	WAPAL	3	0.993						ENSP00000298767	wings apart-like homolog (Drosophila)	Nucleus	other	May play a role in cell growth
36521	FOXB1	Chr	XPO7	3	0.998						ENSP00000404853	exportin 7	Nucleus	transporter	Mediates the nuclear export of proteins (cargos) with broad substrate specificity. In the nucleus binds cooperatively to its cargo and to the GTPase Ran in its active GTP-bound form. Docking of this trimeric complex to the nuclear pore complex (NPC) is mediated through binding to nucleoporins. Upon transit of a nuclear export complex into the cytoplasm, disassembling of the complex and hydrolysis…
36521	FOXB1	Chr	YY1	3	0.993						ENSP00000262238	YY1 transcription factor	Nucleus	transcription regulator	Multifunctional transcription factor that exhibits positive and negative control on a large number of cellular and viral genes by binding to sites overlapping the transcription start site. May play an important role in development and differentiation. The function of YY1 as an activator or a repressor is specified by the presence of other proteins. For example it acts as a repressor in absence of…
36521	FOXB1	Chr	AARS2	2	0.983						ENSP00000244571	alanyl-tRNA synthetase 2, mitochondrial (putative)	Cytoplasm	enzyme
36521	FOXB1	Chr	ANP32C	2	0.978						ENSP00000329250	acidic (leucine-rich) nuclear phosphoprotein 32 family, member C	Nucleus	other
36521	FOXB1	Chr	COG5	2	0.985						ENSP00000297135	component of oligomeric golgi complex 5	Cytoplasm	transporter	Required for normal Golgi function (By similarity)
36521	FOXB1	Chr	COPG	2	0.991						ENSP00000325002	coatomer protein complex, subunit gamma	Cytoplasm	transporter	The coatomer is a cytosolic protein complex that binds to dilysine motifs and reversibly associates with Golgi non- clathrin-coated vesicles, which further mediate biosynthetic protein transport from the ER, via the Golgi up to the trans Golgi network. Coatomer complex is required for budding from Golgi membranes, and is essential for the retrograde Golgi-to-ER transport of dilysine-tagged protei…
36521	FOXB1	Chr	CTNNB1	2	0.974						ENSP00000344456	catenin (cadherin-associated protein), beta 1, 88kDa	Nucleus	transcription regulator	Involved in the regulation of cell adhesion and in signal transduction through the Wnt pathway
36521	FOXB1	Chr	CTNND1	2	0.974						ENSP00000382004	catenin (cadherin-associated protein), delta 1	Nucleus	other	Binds to and inhibits the transcriptional repressor ZBTB33, which may lead to activation of target genes of the Wnt signaling pathway (By similarity). May associate with and regulate the cell adhesion properties of both C- and E-cadherins. Implicated both in cell transformation by SRC and in ligand- induced receptor signaling through the EGF, PDGF, CSF-1 and ERBB2 receptors. Promotes GLIS2 C-term…
36521	FOXB1	Chr	DHFR	2	0.971						ENSP00000396308	dihydrofolate reductase	Nucleus	enzyme
36521	FOXB1	Chr	DUSP9	2	0.965						ENSP00000345853	dual specificity phosphatase 9	Nucleus	phosphatase	Inactivates MAP kinases. Has a specificity for the ERK family
36521	FOXB1	Chr	E4F1	2	0.946						ENSP00000301727	E4F transcription factor 1	Nucleus	transcription regulator	May function as a transcriptional repressor. May also function as a ubiquitin ligase mediating ubiquitination of chromatin-associated TP53. Functions in cell survival and proliferation through control of the cell cycle. Functions in the p53 and pRB tumor suppressor pathways and regulates the cyclin CCNA2 transcription
36521	FOXB1	Chr	EEF1D	2	0.969						ENSP00000391944	eukaryotic translation elongation factor 1 delta (guanine nucleotide exchange protein)	Cytoplasm	translation regulator	EF-1-beta and EF-1-delta stimulate the exchange of GDP bound to EF-1-alpha to GTP
36521	FOXB1	Chr	GBF1	2	0.985						ENSP00000359000	golgi-specific brefeldin A resistant guanine nucleotide exchange factor 1	Cytoplasm	other	Promotes guanine-nucleotide exchange on ARF5. Promotes the activation of ARF5 through replacement of GDP with GTP (By similarity)
36521	FOXB1	Chr	GTF3C2	2	0.968						ENSP00000264720	general transcription factor IIIC, polypeptide 2, beta 11kDa	Nucleus	transcription regulator	Required for RNA polymerase III-mediated transcription. Component of TFIIIC that initiates transcription complex assembly on tRNA and is required for transcription of 5S rRNA and other stable nuclear and cytoplasmic RNAs. May play a direct role in stabilizing interactions of TFIIIC2 with TFIIIC1
36521	FOXB1	Chr	GTF3C3	2	0.989						ENSP00000263956	general transcription factor IIIC, polypeptide 3, 12kDa	Nucleus	transcription regulator	Involved in RNA polymerase III-mediated transcription. Integral, tightly associated component of the DNA-binding TFIIIC2 subcomplex that directly binds tRNA and virus-associated RNA promoters
36521	FOXB1	Chr	HK2	2	0.989						ENSP00000290573	hexokinase 2	Cytoplasm	kinase
36521	FOXB1	Chr	HK3	2	0.969						ENSP00000292432	hexokinase 3 (white cell)	Cytoplasm	kinase
36521	FOXB1	Chr	IQGAP2	2	0.942						ENSP00000274364	IQ motif containing GTPase activating protein 2	Cytoplasm	other	Binds to activated CDC42 and RAC1 but does not seem to stimulate their GTPase activity. Associates with calmodulin
36521	FOXB1	Chr	LRWD1	2	0.974						ENSP00000292616	leucine-rich repeats and WD repeat domain containing 1	Nucleus	other
36521	FOXB1	Chr	MEN1	2	0.957						ENSP00000337088	multiple endocrine neoplasia I	Nucleus	transcription regulator	May be involved in DNA repair
36521	FOXB1	Chr	MRPL18	2	0.949						ENSP00000356001	mitochondrial ribosomal protein L18	Cytoplasm	translation regulator
36521	FOXB1	Chr	MRPL27	2	0.939						ENSP00000225969	mitochondrial ribosomal protein L27	Cytoplasm	other
36521	FOXB1	Chr	MRPL50	2	0.964						ENSP00000363999	mitochondrial ribosomal protein L5	Cytoplasm	other
36521	FOXB1	Chr	MRPL51	2	0.96						ENSP00000229238	mitochondrial ribosomal protein L51	Cytoplasm	other
36521	FOXB1	Chr	MRPS30	2	0.978						ENSP00000230914	mitochondrial ribosomal protein S3	Cytoplasm	enzyme
36521	FOXB1	Chr	NAT11	2	0.974							unknown	Other	other	unknown
36521	FOXB1	Chr	NCAPD2	2	0.985						ENSP00000325017	non-SMC condensin I complex, subunit D2	Nucleus	other	Regulatory subunit of the condensin complex, a complex required for conversion of interphase chromatin into mitotic-like condense chromosomes. The condensin complex probably introduces positive supercoils into relaxed DNA in the presence of type I topoisomerases and converts nicked DNA into positive knotted forms in the presence of type II topoisomerases. May target the condensin complex to DNA v…
36521	FOXB1	Chr	NDUFV2	2	0.976						ENSP00000327268	NADH dehydrogenase (ubiquinone) flavoprotein 2, 24kDa	Cytoplasm	enzyme	Core subunit of the mitochondrial membrane respiratory chain NADH dehydrogenase (Complex I) that is believed to belong to the minimal assembly required for catalysis. Complex I functions in the transfer of electrons from NADH to the respiratory chain. The immediate electron acceptor for the enzyme is believed to be ubiquinone (By similarity)
36521	FOXB1	Chr	NOC2L	2	0.967						ENSP00000317992	nucleolar complex associated 2 homolog (S. cerevisiae)	Nucleus	transcription regulator
36521	FOXB1	Chr	NUP160	2	0.986						ENSP00000367721	nucleoporin 16kDa	Nucleus	transporter	Involved in poly(A)+ RNA transport
36521	FOXB1	Chr	POLE	2	0.887						ENSP00000322570	polymerase (DNA directed), epsilon	Nucleus	enzyme	Participates in DNA repair and in chromosomal DNA replication
36521	FOXB1	Chr	PRPF31	2	0.973						ENSP00000324122	PRP31 pre-mRNA processing factor 31 homolog (S. cerevisiae)	Nucleus	other	Involved in pre-mRNA splicing. Required for U4/U6.U5 tri-snRNP formation
36521	FOXB1	Chr	QARS	2	0.981						ENSP00000307567	glutaminyl-tRNA synthetase	Cytoplasm	enzyme
36521	FOXB1	Chr	RANBP2	2	0.985						ENSP00000283195	RAN binding protein 2	Nucleus	enzyme	E3 SUMO-protein ligase which facilitates SUMO1 and SUMO2 conjugation by UBE2I. Involved in transport factor (Ran-GTP, karyopherin)-mediated protein import via the F-G repeat-containing domain which acts as a docking site for substrates. Could also have isomerase or chaperone activity and may bind RNA or DNA. Component of the nuclear export pathway. Specific docking site for the nuclear export fac…
36521	FOXB1	Chr	RANGAP1	2	0.969						ENSP00000348577	Ran GTPase activating protein 1	Nucleus	other	GTPase activator for the nuclear Ras-related regulatory protein Ran, converting it to the putatively inactive GDP-bound state
36521	FOXB1	Chr	RIF1	2	0.986						ENSP00000243326	RAP1 interacting factor homolog (yeast)	Nucleus	other	Required for checkpoint mediated arrest of cell cycle progression in response to DNA damage during S-phase (the intra-S- phase checkpoint). This checkpoint requires activation of at least 2 parallel pathways by the ATM kinase: one involves the MRN (MRE11A-RAD5-NBS1) complex, while the second requires CHEK2. RIF1 seems to act independently of both these pathways. Seems to play no role in either th…
36521	FOXB1	Chr	SALL1	2	0.976						ENSP00000251020	sal-like 1 (Drosophila)	Nucleus	transcription regulator	Transcriptional repressor involved in organogenesis (By similarity)
36521	FOXB1	Chr	SF3A3	2	0.982						ENSP00000362110	splicing factor 3a, subunit 3, 6kDa	Nucleus	other	Subunit of the splicing factor SF3A required for 'A' complex assembly formed by the stable binding of U2 snRNP to the branchpoint sequence (BPS) in pre-mRNA. Sequence independent binding of SF3A/SF3B complex upstream of the branch site is essential, it may anchor U2 snRNP to the pre-mRNA. May also be involved in the assembly of the 'E' complex
36521	FOXB1	Chr	SIX5	2	0.981						ENSP00000316842	SIX homeobox 5	Nucleus	transcription regulator	Transcription factor that is thought to be involved in regulation of organogenesis. May be involved in determination and maintenance of retina formation. Binds a 5'-GGTGTCAG-3' motif present in the ARE regulatory element of ATP1A1. Binds a 5'- TCA[AG][AG]TTNC-3' motif present in the MEF3 element in the myogenin promoter, and in the IGFBP5 promoter (By similarity). Thought to be regulated by assoc…
36521	FOXB1	Chr	SKP2	2	0.968						ENSP00000274255	S-phase kinase-associated protein 2 (p45)	Nucleus	other	Substrate recognition component of a SCF (SKP1-CUL1-F- box protein) E3 ubiquitin-protein ligase complex which mediates the ubiquitination and subsequent proteasomal degradation of target proteins involved in cell cycle progression, signal transduction and transcription. Specifically recognizes phosphorylated CDKN1B/p27kip and is involved in regulation of G1/S transition. Degradation of CDKN1B/p27…
36521	FOXB1	Chr	SMARCA5	2	0.948						ENSP00000283131	SWI/SNF related, matrix associated, actin dependent regulator of chromatin, subfamily a, member 5	Nucleus	transcription regulator	Helicase that possesses intrinsic ATP-dependent nucleosome-remodeling activity. Complexes containing SMARCA5 are capable of forming ordered nucleosome arrays on chromatin
36521	FOXB1	Chr	SMC1A	2	0.981						ENSP00000323421	structural maintenance of chromosomes 1A	Nucleus	transporter	Involved in chromosome cohesion during cell cycle and in DNA repair. Central component of cohesin complex. The cohesin complex is required for the cohesion of sister chromatids after DNA replication. The cohesin complex apparently forms a large proteinaceous ring within which sister chromatids can be trapped. At anaphase, the complex is cleaved and dissociates from chromatin, allowing sister chro…
36521	FOXB1	Chr	SMC3	2	0.986						ENSP00000354720	structural maintenance of chromosomes 3	Nucleus	other	Involved in chromosome cohesion during cell cycle and in DNA repair. Central component of cohesin complex. The cohesin complex is required for the cohesion of sister chromatids after DNA replication. The cohesin complex apparently forms a large proteinaceous ring within which sister chromatids can be trapped. At anaphase, the complex is cleaved and dissociates from chromatin, allowing sister chro…
36521	FOXB1	Chr	SMC4	2	0.977						ENSP00000341382	structural maintenance of chromosomes 4	Nucleus	transporter	Central component of the condensin complex, a complex required for conversion of interphase chromatin into mitotic-like condense chromosomes. The condensin complex probably introduces positive supercoils into relaxed DNA in the presence of type I topoisomerases and converts nicked DNA into positive knotted forms in the presence of type II topoisomerases
36521	FOXB1	Chr	TFAP2A	2	0.972						ENSP00000368924	transcription factor AP-2 alpha (activating enhancer binding protein 2 alpha)	Nucleus	transcription regulator	Sequence-specific DNA-binding protein that interacts with inducible viral and cellular enhancer elements to regulate transcription of selected genes. AP-2 factors bind to the consensus sequence 5'-GCCNNNGGC-3' and activate genes involved in a large spectrum of important biological functions including proper eye, face, body wall, limb and neural tube development. They also suppress a number of gen…
36521	FOXB1	Chr	TLE1	2	0.948						ENSP00000365682	transducin-like enhancer of split 1 (E(sp1) homolog, Drosophila)	Nucleus	transcription regulator	Transcriptional corepressor that binds to a number of transcription factors. Inhibits NF-kappa-B-regulated gene expression. Inhibits the transcriptional activation mediated by FOXA2, and by CTNNB1 and TCF family members in Wnt signaling. The effects of full-length TLE family members may be modulated by association with dominant-negative AES. Unusual function as coactivator for ESRRG
36521	FOXB1	Chr	TLE4	2	0.942						ENSP00000365735	transducin-like enhancer of split 4 (E(sp1) homolog, Drosophila)	Nucleus	transcription regulator	Transcriptional corepressor that binds to a number of transcription factors. Inhibits the transcriptional activation mediated by PAX5, and by CTNNB1 and TCF family members in Wnt signaling. The effects of full-length TLE family members may be modulated by association with dominant-negative AES (By similarity)
36521	FOXB1	Chr	TOMM40	2	0.981						ENSP00000252487	translocase of outer mitochondrial membrane 4 homolog (yeast)	Cytoplasm	ion channel	Channel-forming protein essential for import of protein precursors into mitochondria (By similarity)
36521	FOXB1	Chr	TP53	2	0.822						ENSP00000269305	tumor protein p53	Nucleus	transcription regulator	Acts as a tumor suppressor in many tumor types
36521	FOXB1	Chr	UBE4A	2	0.978						ENSP00000252108	ubiquitination factor E4A (UFD2 homolog, yeast)	Cytoplasm	enzyme	Binds to the ubiquitin moieties of preformed conjugates and catalyzes ubiquitin chain assembly in conjunction with E1, E2, and E3 (By similarity)
36521	FOXB1	Chr	ZBTB40	2	0.947						ENSP00000364798	zinc finger and BTB domain containing 4	Nucleus	other	May be involved in transcriptional regulation
36521	FOXB1	Chr	ZFR	2	0.976						ENSP00000265069	zinc finger RNA binding protein	Nucleus	other	Involved in postimplantation and gastrulation stages of development. Involved in the nucleocytoplasmic shuttling of STAU2. Binds to DNA and RNA (By similarity)
36521	FOXB1	Chr	ZNF131	2	0.971						ENSP00000305804	zinc finger protein 131	Nucleus	transcription regulator	May be involved in transcriptional regulation. Plays a role during development and organogenesis as well as in the function of the adult central nervous system (By similarity)
36520	FOXB1	Sol	FOXB1	61	Bait	S	S	S	S	Y	ENSP00000379369	forkhead box B1	Nucleus	transcription regulator
36520	FOXB1	Sol	PARP2	28	1						ENSP00000250416	poly (ADP-ribose) polymerase 2	Nucleus	enzyme	Involved in the base excision repair (BER) pathway, by catalyzing the poly(ADP-ribosyl)ation of a limited number of acceptor proteins involved in chromatin architecture and in DNA metabolism. This modification follows DNA damages and appears as an obligatory step in a detection/signaling pathway leading to the reparation of DNA strand breaks
36520	FOXB1	Sol	CHD1L	11	1						ENSP00000358262	chromodomain helicase DNA binding protein 1-like	Nucleus	enzyme	DNA helicase which plays a role in chromatin-remodeling following DNA damage. Targeted to sites of DNA damage through interaction with poly(ADP-ribose) and functions to regulate chromatin during DNA repair. Able to catalyze nucleosome sliding in an ATP-dependent manner. Helicase activity is strongly stimulated upon poly(ADP-ribose)-binding
36520	FOXB1	Sol	NHEJ1	9	1						ENSP00000349313	nonhomologous end-joining factor 1	Nucleus	other	DNA repair protein involved in DNA nonhomologous end joining (NHEJ) required for double-strand break (DSB) repair and V(D)J recombination. May serve as a bridge between XRCC4 and the other NHEJ factors located at DNA ends, or may participate in reconfiguration of the end bound NHEJ factors to allow XRCC4 access to the DNA termini. It may act in concert with XRCC6/XRCC5 (Ku) to stimulate XRCC4-med…
36520	FOXB1	Sol	LIG3	6	1						ENSP00000367787	ligase III, DNA, ATP-dependent	Nucleus	enzyme	Interacts with DNA-repair protein XRCC1 and can correct defective DNA strand-break repair and sister chromatid exchange following treatment with ionizing radiation and alkylating agents
36520	FOXB1	Sol	C9orf142	5	0.996						ENSP00000360682	Uncharacterized protein C9orf142	Other	other
36520	FOXB1	Sol	H2AFY	4	0.997						ENSP00000353806	H2A histone family, member Y	Nucleus	other	Variant histone H2A which replaces conventional H2A in a subset of nucleosomes where it represses transcription. Nucleosomes wrap and compact DNA into chromatin, limiting DNA accessibility to the cellular machineries which require DNA as a template. Histones thereby play a central role in transcription regulation, DNA repair, DNA replication and chromosomal stability. DNA accessibility is regulat…
36520	FOXB1	Sol	LIG4	3	0.98						ENSP00000349393	ligase IV, DNA, ATP-dependent	Nucleus	enzyme	Efficiently joins single-strand breaks in a double- stranded polydeoxynucleotide in an ATP-dependent reaction. Involved in DNA non-homologous end joining (NHEJ) required for double-strand break repair and V(D)J recombination. The LIG4-XRCC4 complex is responsible for the NHEJ ligation step, and XRCC4 enhances the joining activity of LIG4. Binding of the LIG4-XRCC4 complex to DNA ends is dependent…
36520	FOXB1	Sol	RPA2	3	1						ENSP00000363021	replication protein A2, 32kDa	Nucleus	other	Required for DNA recombination, repair and replication. The activity of RP-A is mediated by single-stranded DNA binding and protein interactions
36520	FOXB1	Sol	XRCC1	3	0.995						ENSP00000262887	X-ray repair complementing defective repair in Chinese hamster cells 1	Nucleus	other	Corrects defective DNA strand-break repair and sister chromatid exchange following treatment with ionizing radiation and alkylating agents
36520	FOXB1	Sol	RPA3	2	0.972						ENSP00000223129	replication protein A3, 14kDa	Nucleus	other	Required for DNA recombination, repair and replication. The activity of RP-A is mediated by single-stranded DNA binding and protein interactions
33355	FOXC1	Chr	FOXC1	29	Bait	S	S	S	S	Y	ENSP00000370256	forkhead box C1	Nucleus	transcription regulator	Binding of FREAC-3 and FREAC-4 to their cognate sites results in bending of the DNA at an angle of 8-9 degrees
33355	FOXC1	Chr	FOXC2	17	1						ENSP00000326371	forkhead box C2 (MFH-1, mesenchyme forkhead 1)	Nucleus	transcription regulator	Transcriptional activator. Might be involved in the formation of special mesenchymal tissues
33355	FOXC1	Chr	RECQL	9	1						ENSP00000395449	RecQ protein-like (DNA helicase Q1-like)	Nucleus	enzyme	DNA helicase that may play a role in the repair of DNA that is damaged by ultraviolet light or other mutagens. Exhibits a magnesium-dependent ATP-dependent DNA-helicase activity that unwinds single- and double-stranded DNA in a 3'-5' direction
33355	FOXC1	Chr	CREB1	6	1						ENSP00000387699	cAMP responsive element binding protein 1	Nucleus	transcription regulator	This protein binds the cAMP response element (CRE), a sequence present in many viral and cellular promoters. CREB stimulates transcription on binding to the CRE. Transcription activation is enhanced by the TORC coactivators which act independently of Ser-133 phosphorylation. Implicated in synchronization of circadian rhythmicity
33355	FOXC1	Chr	HOXB9	5	0.999						ENSP00000309439	homeobox B9	Nucleus	transcription regulator	Sequence-specific transcription factor which is part of a developmental regulatory system that provides cells with specific positional identities on the anterior-posterior axis
33355	FOXC1	Chr	HOXD13	5	1						ENSP00000376322	homeobox D13	Nucleus	transcription regulator	Sequence-specific transcription factor which is part of a developmental regulatory system that provides cells with specific positional identities on the anterior-posterior axis
33355	FOXC1	Chr	MECP2	5	1						ENSP00000395535	methyl CpG binding protein 2 (Rett syndrome)	Nucleus	transcription regulator	Chromosomal protein that binds to methylated DNA. It can bind specifically to a single methyl-CpG pair. It is not influenced by sequences flanking the methyl-CpGs. Mediates transcriptional repression through interaction with histone deacetylase and the corepressor SIN3A
33355	FOXC1	Chr	PBX1	4	0.996						ENSP00000405890	pre-B-cell leukemia homeobox 1	Nucleus	transcription regulator	Binds the sequence 5'-ATCAATCAA-3'. Acts as a transcriptional activator of PF4 in complex with MEIS1. Converted into a potent transcriptional activator by the (1
33355	FOXC1	Chr	PBX2	4	0.995						ENSP00000403948	pre-B-cell leukemia homeobox 2	Nucleus	transcription regulator	Transcriptional activator that binds the sequence 5'- ATCAATCAA-3'. Activates transcription of PF4 in complex with MEIS1
33355	FOXC1	Chr	SATB2	4	1						ENSP00000260926	SATB homeobox 2	Nucleus	transcription regulator	Binds to DNA, at nuclear matrix- or scaffold-associated regions. Thought to recognize the sugar-phosphate structure of double-stranded DNA. Transcription factor controlling nuclear gene expression, by binding to matrix attachment regions (MARs) of DNA and inducing a local chromatin-loop remodeling. Acts as a docking site for several chromatin remodeling enzymes and also by recruiting corepressors…
33355	FOXC1	Chr	SMARCA1	4	1						ENSP00000360163	SWI/SNF related, matrix associated, actin dependent regulator of chromatin, subfamily a, member 1	Nucleus	transcription regulator	Energy-transducing component of NURF (nucleosome- remodeling factor) and CERF (CECR2-containing-remodeling factor) complexes. Both complexes facilitate the perturbation of chromatin structure in an ATP-dependent manner. Potentiates neurite outgrowth. May be involved in brain development by regulating En-1 and En-2 expression. May be involved in the development of luteal cells
33355	FOXC1	Chr	HOXC13	3	1						ENSP00000243056	homeobox C13	Nucleus	transcription regulator	Sequence-specific transcription factor which is part of a developmental regulatory system that provides cells with specific positional identities on the anterior-posterior axis
33355	FOXC1	Chr	LDB1	3	0.993						ENSP00000392466	LIM domain binding 1	Nucleus	transcription regulator	Binds to the LIM domain of a wide variety of LIM domain- containing transcription factors. May regulate the transcriptional activity of LIM-containing proteins by determining specific partner interactions. May play a role in the development of motor neurons. Acts synergistically with LHX1/LIM1 in axis formation and activation of gene expression. Acts with LMO2 in the regulation of red blood cell …
33355	FOXC1	Chr	MEIS1	3	0.99						ENSP00000272369	Meis homeobox 1	Nucleus	transcription regulator	Acts as a transcriptional regulator of PAX6. Acts as a transcriptional activator of PF4 in complex with PBX1 or PBX2. Required for hematopoiesis, megakaryocyte lineage development and vascular patterning. May function as a cofactor for HOXA7 and HOXA9 in the induction of myeloid leukemias
33355	FOXC1	Chr	SATB1	3	1						ENSP00000341024	SATB homeobox 1	Nucleus	transcription regulator	Crucial silencing factor contributing to the initiation of X inactivation mediated by Xist RNA that occurs during embryogenesis and in lymphoma (By similarity). Binds to DNA at special AT-rich sequences, the consensus SATB1-binding sequence (CSBS), at nuclear matrix- or scaffold-associated regions. Thought to recognize the sugar-phosphate structure of double-stranded DNA. Transcriptional represso…
33355	FOXC1	Chr	SMARCA5	3	1						ENSP00000283131	SWI/SNF related, matrix associated, actin dependent regulator of chromatin, subfamily a, member 5	Nucleus	transcription regulator	Helicase that possesses intrinsic ATP-dependent nucleosome-remodeling activity. Complexes containing SMARCA5 are capable of forming ordered nucleosome arrays on chromatin
33355	FOXC1	Chr	C5orf24	2	0.978						ENSP00000337044	UPF461 protein C5orf24	Other	other
33355	FOXC1	Chr	DACH1	2	0.984						ENSP00000352712	dachshund homolog 1 (Drosophila)	Nucleus	transcription regulator	Transcription factor that is involved in regulation of organogenesis. Seems to be a regulator of SIX1, SIX6 and probably SIX5. Corepression of precursor cell proliferation in myoblasts by SIX1 is switched to coactivation through recruitment of EYA3 to the SIX1-DACH1 complex. Transcriptional activation seems also to involve association of CREBBP. Seems to act as a corepressor of SIX6 in regulating…
33355	FOXC1	Chr	DDX39	2	0.972						ENSP00000242776	DEAD (Asp-Glu-Ala-Asp) box polypeptide 39	Nucleus	enzyme	Involved in pre-mRNA splicing. Required for the export of mRNA out of the nucleus
33355	FOXC1	Chr	DLX5	2	0.982						ENSP00000222598	distal-less homeobox 5	Nucleus	transcription regulator
33355	FOXC1	Chr	GATAD2B	2	0.982						ENSP00000357644	GATA zinc finger domain containing 2B	Nucleus	transcription regulator	Has transcriptional repressor activity. Targets MBD3 to discrete loci in the nucleus
33355	FOXC1	Chr	NDUFA11	2	0.954						ENSP00000311740	NADH dehydrogenase (ubiquinone) 1 alpha subcomplex, 11, 14.7kDa	Cytoplasm	enzyme	Accessory subunit of the mitochondrial membrane respiratory chain NADH dehydrogenase (Complex I), that is believed not to be involved in catalysis. Complex I functions in the transfer of electrons from NADH to the respiratory chain. The immediate electron acceptor for the enzyme is believed to be ubiquinone (By similarity)
33355	FOXC1	Chr	NFIC	2	0.983						ENSP00000396843	nuclear factor I/C (CCAAT-binding transcription factor)	Nucleus	transcription regulator	Recognizes and binds the palindromic sequence 5'- TTGGCNNNNNGCCAA-3' present in viral and cellular promoters and in the origin of replication of adenovirus type 2. These proteins are individually capable of activating transcription and replication (By similarity)
33355	FOXC1	Chr	NFIX	2	0.987						ENSP00000353219	nuclear factor I/X (CCAAT-binding transcription factor)	Nucleus	transcription regulator	Recognizes and binds the palindromic sequence 5'- TTGGCNNNNNGCCAA-3' present in viral and cellular promoters and in the origin of replication of adenovirus type 2. These proteins are individually capable of activating transcription and replication (By similarity)
33355	FOXC1	Chr	POU2F1	2	0.985						ENSP00000271411	POU class 2 homeobox 1	Nucleus	transcription regulator	Transcription factor that binds to the octamer motif (5'-ATTTGCAT-3') and activates the promoters of the genes for some small nuclear RNAs (snRNA) and of genes such as those for histone H2B and immunoglobulins. Modulates transcription transactivation by NR3C1, AR and PGR (By similarity). In case of human herpes simplex virus (HSV) infection, POU2F1 forms a multiprotein-DNA complex with the viral …
33355	FOXC1	Chr	SALL1	2	0.98						ENSP00000251020	sal-like 1 (Drosophila)	Nucleus	transcription regulator	Transcriptional repressor involved in organogenesis (By similarity)
33355	FOXC1	Chr	TFCP2	2	0.984						ENSP00000257915	transcription factor CP2	Nucleus	transcription regulator	Binds a variety of cellular and viral promoters including fibrinogen, alpha-globin, SV4 and HIV-1 promoters. Activation of the alpha-globin promoter in erythroid cells is via synergistic interaction with UBP1 (By similarity). Functions as part of the SSP (stage selector protein) complex. Facilitates the interaction of the gamma-globin genes with enhancer elements contained in the locus control re…
33355	FOXC1	Chr	TP53	2	0.851						ENSP00000269305	tumor protein p53	Nucleus	transcription regulator	Acts as a tumor suppressor in many tumor types
33355	FOXC1	Chr	UBP1	2	0.988						ENSP00000283628	upstream binding protein 1 (LBP-1a)	Cytoplasm	transcription regulator	Functions as a transcriptional activator in a promoter context-dependent manner. Modulates the placental expression of CYP11A1. Involved in regulation of the alpha-globin gene in erythroid cells. Activation of the alpha-globin promoter in erythroid cells is via synergistic interaction with TFCP2 (By similarity). Involved in regulation of the alpha-globin gene in erythroid cells. Binds strongly to…
33355	FOXC1	Chr	VARS	2	0.884						ENSP00000401121	valyl-tRNA synthetase	Cytoplasm	enzyme
33352	FOXC1	Sol	FOXC1	8	Bait	S	S	S	S	Y	ENSP00000370256	forkhead box C1	Nucleus	transcription regulator	Binding of FREAC-3 and FREAC-4 to their cognate sites results in bending of the DNA at an angle of 8-9 degrees
33352	FOXC1	Sol	FOXD4	3	0.987						ENSP00000371940	forkhead box D4	Nucleus	transcription regulator
32969	FOXC2	Chr	FOXC1	38	1						ENSP00000370256	forkhead box C1	Nucleus	transcription regulator	Binding of FREAC-3 and FREAC-4 to their cognate sites results in bending of the DNA at an angle of 8-9 degrees
32969	FOXC2	Chr	HOXD13	20	1						ENSP00000376322	homeobox D13	Nucleus	transcription regulator	Sequence-specific transcription factor which is part of a developmental regulatory system that provides cells with specific positional identities on the anterior-posterior axis
32969	FOXC2	Chr	FOXC2	9	Bait	S	S	S	S	Y	ENSP00000326371	forkhead box C2 (MFH-1, mesenchyme forkhead 1)	Nucleus	transcription regulator	Transcriptional activator. Might be involved in the formation of special mesenchymal tissues
32969	FOXC2	Chr	HOXC13	7	0.998						ENSP00000243056	homeobox C13	Nucleus	transcription regulator	Sequence-specific transcription factor which is part of a developmental regulatory system that provides cells with specific positional identities on the anterior-posterior axis
32969	FOXC2	Chr	SATB2	7	1						ENSP00000260926	SATB homeobox 2	Nucleus	transcription regulator	Binds to DNA, at nuclear matrix- or scaffold-associated regions. Thought to recognize the sugar-phosphate structure of double-stranded DNA. Transcription factor controlling nuclear gene expression, by binding to matrix attachment regions (MARs) of DNA and inducing a local chromatin-loop remodeling. Acts as a docking site for several chromatin remodeling enzymes and also by recruiting corepressors…
32969	FOXC2	Chr	NR2F1	4	0.998						ENSP00000325819	nuclear receptor subfamily 2, group F, member 1	Nucleus	ligand-dependent nuclear receptor	Coup (chicken ovalbumin upstream promoter) transcription factor binds to the ovalbumin promoter and, in conjunction with another protein (S3-II) stimulates initiation of transcription. Binds to both direct repeats and palindromes of the 5'-AGGTCA-3' motif
32969	FOXC2	Chr	ZBTB34	4	0.999						ENSP00000362551	zinc finger and BTB domain containing 34	Nucleus	other	May be a transcriptional repressor
32969	FOXC2	Chr	C5orf24	3	0.99						ENSP00000337044	UPF461 protein C5orf24	Other	other
32969	FOXC2	Chr	EBF3	3	0.994						ENSP00000357637	early B-cell factor 3	Nucleus	other	Transcriptional activator which recognizes variations of the palindromic sequence 5'-ATTCCCNNGGGAATT-3' (By similarity)
32969	FOXC2	Chr	HOXB13	3	0.995						ENSP00000290295	homeobox B13	Nucleus	transcription regulator	Sequence-specific transcription factor which is part of a developmental regulatory system that provides cells with specific positional identities on the anterior-posterior axis
32969	FOXC2	Chr	SATB1	3	0.998						ENSP00000341024	SATB homeobox 1	Nucleus	transcription regulator	Crucial silencing factor contributing to the initiation of X inactivation mediated by Xist RNA that occurs during embryogenesis and in lymphoma (By similarity). Binds to DNA at special AT-rich sequences, the consensus SATB1-binding sequence (CSBS), at nuclear matrix- or scaffold-associated regions. Thought to recognize the sugar-phosphate structure of double-stranded DNA. Transcriptional represso…
32969	FOXC2	Chr	ZNF536	3	0.992						ENSP00000347730	zinc finger protein 536	Other	other	May be involved in transcriptional regulation. Recognizes and binds 2 copies of the core DNA sequence 5'-CCCCCA- 3'
32969	FOXC2	Chr	AKAP8	2	0.98						ENSP00000269701	A kinase (PRKA) anchor protein 8	Nucleus	other	Anchoring protein that mediates the subcellular compartmentation of cAMP-dependent protein kinase (PKA type II)
32969	FOXC2	Chr	CREB1	2	0.981						ENSP00000387699	cAMP responsive element binding protein 1	Nucleus	transcription regulator	This protein binds the cAMP response element (CRE), a sequence present in many viral and cellular promoters. CREB stimulates transcription on binding to the CRE. Transcription activation is enhanced by the TORC coactivators which act independently of Ser-133 phosphorylation. Implicated in synchronization of circadian rhythmicity
32969	FOXC2	Chr	DACH1	2	0.982						ENSP00000352712	dachshund homolog 1 (Drosophila)	Nucleus	transcription regulator	Transcription factor that is involved in regulation of organogenesis. Seems to be a regulator of SIX1, SIX6 and probably SIX5. Corepression of precursor cell proliferation in myoblasts by SIX1 is switched to coactivation through recruitment of EYA3 to the SIX1-DACH1 complex. Transcriptional activation seems also to involve association of CREBBP. Seems to act as a corepressor of SIX6 in regulating…
32969	FOXC2	Chr	DLX5	2	0.98						ENSP00000222598	distal-less homeobox 5	Nucleus	transcription regulator
32969	FOXC2	Chr	HDAC2	2	0.977						ENSP00000381331	histone deacetylase 2	Nucleus	transcription regulator	Responsible for the deacetylation of lysine residues on the N-terminal part of the core histones (H2A, H2B, H3 and H4). Histone deacetylation gives a tag for epigenetic repression and plays an important role in transcriptional regulation, cell cycle progression and developmental events. Histone deacetylases act via the formation of large multiprotein complexes (By similarity)
32969	FOXC2	Chr	HOXB9	2	0.993						ENSP00000309439	homeobox B9	Nucleus	transcription regulator	Sequence-specific transcription factor which is part of a developmental regulatory system that provides cells with specific positional identities on the anterior-posterior axis
32969	FOXC2	Chr	NFIA	2	0.978						ENSP00000384523	nuclear factor I/A	Nucleus	transcription regulator	Recognizes and binds the palindromic sequence 5'- TTGGCNNNNNGCCAA-3' present in viral and cellular promoters and in the origin of replication of adenovirus type 2. These proteins are individually capable of activating transcription and replication (By similarity)
32969	FOXC2	Chr	PITX2	2	0.982	Y			Y		ENSP00000304169	paired-like homeodomain 2	Nucleus	transcription regulator	May play an important role in development and maintenance of anterior structures. Isoform PTX2C is involved in left-right asymmetry the developing embryo (By similarity)
32969	FOXC2	Chr	POU2F1	2	0.981						ENSP00000271411	POU class 2 homeobox 1	Nucleus	transcription regulator	Transcription factor that binds to the octamer motif (5'-ATTTGCAT-3') and activates the promoters of the genes for some small nuclear RNAs (snRNA) and of genes such as those for histone H2B and immunoglobulins. Modulates transcription transactivation by NR3C1, AR and PGR (By similarity). In case of human herpes simplex virus (HSV) infection, POU2F1 forms a multiprotein-DNA complex with the viral …
32969	FOXC2	Chr	POU2F2	2	0.975						ENSP00000373992	POU class 2 homeobox 2	Nucleus	transcription regulator	Transcription factor that specifically binds to the octamer motif (5'-ATTTGCAT-3'). Regulates transcription in a number of tissues in addition to activating immunoglobulin gene expression. Modulates transcription transactivation by NR3C1, AR and PGR. Isoform 5 activates the U2 small nuclear RNA (snRNA) promoter
32969	FOXC2	Chr	RIF1	2	0.985						ENSP00000243326	RAP1 interacting factor homolog (yeast)	Nucleus	other	Required for checkpoint mediated arrest of cell cycle progression in response to DNA damage during S-phase (the intra-S- phase checkpoint). This checkpoint requires activation of at least 2 parallel pathways by the ATM kinase: one involves the MRN (MRE11A-RAD5-NBS1) complex, while the second requires CHEK2. RIF1 seems to act independently of both these pathways. Seems to play no role in either th…
32969	FOXC2	Chr	SALL1	2	0.986						ENSP00000251020	sal-like 1 (Drosophila)	Nucleus	transcription regulator	Transcriptional repressor involved in organogenesis (By similarity)
32969	FOXC2	Chr	SMARCA5	2	0.929						ENSP00000283131	SWI/SNF related, matrix associated, actin dependent regulator of chromatin, subfamily a, member 5	Nucleus	transcription regulator	Helicase that possesses intrinsic ATP-dependent nucleosome-remodeling activity. Complexes containing SMARCA5 are capable of forming ordered nucleosome arrays on chromatin
32969	FOXC2	Chr	TFCP2	2	0.99						ENSP00000257915	transcription factor CP2	Nucleus	transcription regulator	Binds a variety of cellular and viral promoters including fibrinogen, alpha-globin, SV4 and HIV-1 promoters. Activation of the alpha-globin promoter in erythroid cells is via synergistic interaction with UBP1 (By similarity). Functions as part of the SSP (stage selector protein) complex. Facilitates the interaction of the gamma-globin genes with enhancer elements contained in the locus control re…
32969	FOXC2	Chr	UBP1	2	0.988						ENSP00000283628	upstream binding protein 1 (LBP-1a)	Cytoplasm	transcription regulator	Functions as a transcriptional activator in a promoter context-dependent manner. Modulates the placental expression of CYP11A1. Involved in regulation of the alpha-globin gene in erythroid cells. Activation of the alpha-globin promoter in erythroid cells is via synergistic interaction with TFCP2 (By similarity). Involved in regulation of the alpha-globin gene in erythroid cells. Binds strongly to…
36522	FOXC2	Sol	FOXC2	64	Bait	S	S	S	S	Y	ENSP00000326371	forkhead box C2 (MFH-1, mesenchyme forkhead 1)	Nucleus	transcription regulator	Transcriptional activator. Might be involved in the formation of special mesenchymal tissues
33773	FOXD3	Chr	FOXD3	11	Bait	S	S	S	S	Y	ENSP00000360157	forkhead box D3	Nucleus	transcription regulator	Binds to the consensus sequence 5'-A[AT]T[AG]TTTGTTT-3' and acts as a transcriptional repressor. Also acts as a transcriptional activator. Promotes development of neural crest cells from neural tube progenitors. Restricts neural progenitor cells to the neural crest lineage while suppressing interneuron differentiation. Required for maintenance of pluripotent cells in the pre-implantation and peri…
33773	FOXD3	Chr	FOXD1	5	0.999							unknown	Nucleus	other	unknown
33773	FOXD3	Chr	HOXD13	4	0.999						ENSP00000376322	homeobox D13	Nucleus	transcription regulator	Sequence-specific transcription factor which is part of a developmental regulatory system that provides cells with specific positional identities on the anterior-posterior axis
33769	FOXD3	Sol	FOXD3	30	Bait	S	S	S	S	Y	ENSP00000360157	forkhead box D3	Nucleus	transcription regulator	Binds to the consensus sequence 5'-A[AT]T[AG]TTTGTTT-3' and acts as a transcriptional repressor. Also acts as a transcriptional activator. Promotes development of neural crest cells from neural tube progenitors. Restricts neural progenitor cells to the neural crest lineage while suppressing interneuron differentiation. Required for maintenance of pluripotent cells in the pre-implantation and peri…
33769	FOXD3	Sol	PPP2R2D	19	1						ENSP00000381100	protein phosphatase 2, regulatory subunit B, delta isoform	Nucleus	phosphatase	The B regulatory subunit might modulate substrate selectivity and catalytic activity, and also might direct the localization of the catalytic enzyme to a particular subcellular compartment (By similarity)
33769	FOXD3	Sol	FOXD1	14	1							unknown	Nucleus	other	unknown
33769	FOXD3	Sol	CUX1	6	0.999						ENSP00000292535	cut-like homeobox 1	Nucleus	transcription regulator	Probably has a broad role in mammalian development as a repressor of developmentally regulated gene expression. May act by preventing binding of positively-activing CCAAT factors to promoters. Component of nf-munr repressor
33769	FOXD3	Sol	TOP2A	6	1						ENSP00000411532	topoisomerase (DNA) II alpha 17kDa	Nucleus	enzyme	Control of topological states of DNA by transient breakage and subsequent rejoining of DNA strands. Topoisomerase II makes double-strand breaks (By similarity)
33769	FOXD3	Sol	TOP2B	6	1						ENSP00000396704	topoisomerase (DNA) II beta 18kDa	Nucleus	enzyme	Control of topological states of DNA by transient breakage and subsequent rejoining of DNA strands. Topoisomerase II makes double-strand breaks. Indirectly ivolved in vitamin D- coupled transcription regulation via its association with the WINAC complex, a chromatin-remodeling complex recruited by vitamin D receptor (VDR), which is required for the ligand-bound VDR- mediated transrepression of th…
33769	FOXD3	Sol	LIG3	5	1						ENSP00000367787	ligase III, DNA, ATP-dependent	Nucleus	enzyme	Interacts with DNA-repair protein XRCC1 and can correct defective DNA strand-break repair and sister chromatid exchange following treatment with ionizing radiation and alkylating agents
33769	FOXD3	Sol	VRK3	5	1						ENSP00000324636	vaccinia related kinase 3	Nucleus	kinase	Probable serine/threonine kinase (By similarity)
33769	FOXD3	Sol	UBP1	4	0.991						ENSP00000283628	upstream binding protein 1 (LBP-1a)	Cytoplasm	transcription regulator	Functions as a transcriptional activator in a promoter context-dependent manner. Modulates the placental expression of CYP11A1. Involved in regulation of the alpha-globin gene in erythroid cells. Activation of the alpha-globin promoter in erythroid cells is via synergistic interaction with TFCP2 (By similarity). Involved in regulation of the alpha-globin gene in erythroid cells. Binds strongly to…
33769	FOXD3	Sol	MYL12B	3	0.981						ENSP00000237500	myosin, light chain 12B, regulatory	Cytoplasm	other	Myosin regulatory subunit that plays an important role in regulation of both smooth muscle and nonmuscle cell contractile activity via its phosphorylation. Phosphorylation triggers actin polymerization in vascular smooth muscle. Implicated in cytokinesis, receptor capping, and cell locomotion (By similarity)
33769	FOXD3	Sol	SATB1	3	0.999						ENSP00000341024	SATB homeobox 1	Nucleus	transcription regulator	Crucial silencing factor contributing to the initiation of X inactivation mediated by Xist RNA that occurs during embryogenesis and in lymphoma (By similarity). Binds to DNA at special AT-rich sequences, the consensus SATB1-binding sequence (CSBS), at nuclear matrix- or scaffold-associated regions. Thought to recognize the sugar-phosphate structure of double-stranded DNA. Transcriptional represso…
33769	FOXD3	Sol	XRCC1	3	0.994						ENSP00000262887	X-ray repair complementing defective repair in Chinese hamster cells 1	Nucleus	other	Corrects defective DNA strand-break repair and sister chromatid exchange following treatment with ionizing radiation and alkylating agents
33769	FOXD3	Sol	DRAP1	2	0.975						ENSP00000307850	DR1-associated protein 1 (negative cofactor 2 alpha)	Nucleus	transcription regulator	The association of the DR1/DRAP1 heterodimer with TBP results in a functional repression of both activated and basal transcription of class II genes. This interaction precludes the formation of a transcription-competent complex by inhibiting the association of TFIIA and/or TFIIB with TBP. Can bind to DNA on its own
33769	FOXD3	Sol	HOXB9	2	0.99						ENSP00000309439	homeobox B9	Nucleus	transcription regulator	Sequence-specific transcription factor which is part of a developmental regulatory system that provides cells with specific positional identities on the anterior-posterior axis
33769	FOXD3	Sol	MYL9	2	0.957						ENSP00000279022	myosin, light chain 9, regulatory	Cytoplasm	other	Myosin regulatory subunit that plays an important role in regulation of both smooth muscle and nonmuscle cell contractile activity via its phosphorylation. Implicated in cytokinesis, receptor capping, and cell locomotion
33769	FOXD3	Sol	SATB2	2	0.983						ENSP00000260926	SATB homeobox 2	Nucleus	transcription regulator	Binds to DNA, at nuclear matrix- or scaffold-associated regions. Thought to recognize the sugar-phosphate structure of double-stranded DNA. Transcription factor controlling nuclear gene expression, by binding to matrix attachment regions (MARs) of DNA and inducing a local chromatin-loop remodeling. Acts as a docking site for several chromatin remodeling enzymes and also by recruiting corepressors…
33359	FOXD4	Chr	FOXD4	6	Bait	S	S	S	S	Y	ENSP00000371940	forkhead box D4	Nucleus	transcription regulator
33359	FOXD4	Chr	CRYAB	4	0.993						ENSP00000227251	crystallin, alpha B	Nucleus	other	May contribute to the transparency and refractive index of the lens
33359	FOXD4	Chr	A2ML1	3	0.985						ENSP00000299698	alpha-2-macroglobulin-like 1	Cytoplasm	other	Is able to inhibit all four classes of proteinases by a unique 'trapping' mechanism. This protein has a peptide stretch, called the 'bait region' which contains specific cleavage sites for different proteinases. When a proteinase cleaves the bait region, a conformational change is induced in the protein which traps the proteinase. The entrapped enzyme remains active against low molecular weight s…
33359	FOXD4	Chr	GSTP1	3	0.975						ENSP00000381607	glutathione S-transferase pi 1	Cytoplasm	enzyme	Conjugation of reduced glutathione to a wide number of exogenous and endogenous hydrophobic electrophiles
33359	FOXD4	Chr	NP	3	0.994							unknown	Nucleus	enzyme	unknown
33359	FOXD4	Chr	DMKN	2	0.972						ENSP00000342012	dermokine	Other	other	May act as a soluble regulator of keratinocyte differentiation (Potential)
33359	FOXD4	Chr	RALY	2	0.975						ENSP00000246194	RNA binding protein, autoantigenic (hnRNP-associated with lethal yellow homolog (mouse))	Nucleus	other	Probable-RNA binding protein. Could be a heterogeneous nuclear ribonucleoprotein (hnRNP). May be involved in pre-mRNA splicing (By similarity)
33359	FOXD4	Chr	TRIM29	2	0.964						ENSP00000343129	tripartite motif-containing 29	Cytoplasm	transcription regulator	It is able to complement the radiosensitivity defect of an ataxia telangiectasia (AT) fibroblast cell line
33356	FOXD4	Sol	FOXD4	41	Bait	S	S	S	S	Y	ENSP00000371940	forkhead box D4	Nucleus	transcription regulator
33356	FOXD4	Sol	FOXD4L1	20	1						ENSP00000302756	forkhead box D4-like 1	Nucleus	transcription regulator
33356	FOXD4	Sol	RNASEH1	7	0.999						ENSP00000313350	ribonuclease H1	Nucleus	enzyme	Endonuclease that specifically degrades the RNA of RNA- DNA hybrids
33356	FOXD4	Sol	FOXD1	5	0.999							unknown	Nucleus	other	unknown
33356	FOXD4	Sol	SLC4A7	3	0.981						ENSP00000295736	solute carrier family 4, sodium bicarbonate cotransporter, member 7	Plasma Membrane	transporter	Electroneutral sodium- and bicarbonate-dependent cotransporter with a Na(+):HCO3(-) 1:1 stoichiometry. Regulates intracellular pH and may play a role in bicarbonate salvage in secretory epithelia. May also have an associated sodium channel activity
33356	FOXD4	Sol	CCDC44	2	0.962							unknown	Cytoplasm	other	unknown
33356	FOXD4	Sol	EIF5B	2	0.971						ENSP00000289371	eukaryotic translation initiation factor 5B	Cytoplasm	translation regulator	Function in general translation initiation by promoting the binding of the formylmethionine-tRNA to ribosomes. Seems to function along with eIF-2 (By similarity)
33360	FOXE1	Chr	FOXE1	88	Bait	S	S	S	S	Y	ENSP00000364265	forkhead box E1 (thyroid transcription factor 2)	Nucleus	transcription regulator	Probable transcription factor. Could be involved in thyroid gland organogenesis
33360	FOXE1	Chr	RECQL	21	1						ENSP00000395449	RecQ protein-like (DNA helicase Q1-like)	Nucleus	enzyme	DNA helicase that may play a role in the repair of DNA that is damaged by ultraviolet light or other mutagens. Exhibits a magnesium-dependent ATP-dependent DNA-helicase activity that unwinds single- and double-stranded DNA in a 3'-5' direction
33360	FOXE1	Chr	CHD4	12	1						ENSP00000349508	chromodomain helicase DNA binding protein 4	Nucleus	enzyme	Probable transcription regulator
33360	FOXE1	Chr	CUX1	9	1						ENSP00000292535	cut-like homeobox 1	Nucleus	transcription regulator	Probably has a broad role in mammalian development as a repressor of developmentally regulated gene expression. May act by preventing binding of positively-activing CCAAT factors to promoters. Component of nf-munr repressor
33360	FOXE1	Chr	H2AFY	8	0.998						ENSP00000353806	H2A histone family, member Y	Nucleus	other	Variant histone H2A which replaces conventional H2A in a subset of nucleosomes where it represses transcription. Nucleosomes wrap and compact DNA into chromatin, limiting DNA accessibility to the cellular machineries which require DNA as a template. Histones thereby play a central role in transcription regulation, DNA repair, DNA replication and chromosomal stability. DNA accessibility is regulat…
33360	FOXE1	Chr	POLE	8	1						ENSP00000322570	polymerase (DNA directed), epsilon	Nucleus	enzyme	Participates in DNA repair and in chromosomal DNA replication
33360	FOXE1	Chr	SMARCA5	8	1						ENSP00000283131	SWI/SNF related, matrix associated, actin dependent regulator of chromatin, subfamily a, member 5	Nucleus	transcription regulator	Helicase that possesses intrinsic ATP-dependent nucleosome-remodeling activity. Complexes containing SMARCA5 are capable of forming ordered nucleosome arrays on chromatin
33360	FOXE1	Chr	DLX5	7	0.993						ENSP00000222598	distal-less homeobox 5	Nucleus	transcription regulator
33360	FOXE1	Chr	HOXD13	7	1						ENSP00000376322	homeobox D13	Nucleus	transcription regulator	Sequence-specific transcription factor which is part of a developmental regulatory system that provides cells with specific positional identities on the anterior-posterior axis
33360	FOXE1	Chr	ORC2L	7	0.999						ENSP00000234296	origin recognition complex, subunit 2-like (yeast)	Nucleus	other	Component of the origin recognition complex (ORC) that binds origins of replication. Binds to the ARS consensus sequence (ACS) of origins of replication in an ATP-dependent manner
33360	FOXE1	Chr	PSIP1	7	0.998						ENSP00000370109	PC4 and SFRS1 interacting protein 1	Nucleus	other	Transcriptional coactivator involved in neuroepithelial stem cell differentiation and neurogenesis. Involved in particular in lens epithelial cell gene regulation and stress responses. May play an important role in lens epithelial to fiber cell terminal differentiation. May play a protective role during stress-induced apoptosis. Isoform 2 is a more general and stronger transcriptional coactivator…
33360	FOXE1	Chr	RALY	7	1						ENSP00000246194	RNA binding protein, autoantigenic (hnRNP-associated with lethal yellow homolog (mouse))	Nucleus	other	Probable-RNA binding protein. Could be a heterogeneous nuclear ribonucleoprotein (hnRNP). May be involved in pre-mRNA splicing (By similarity)
33360	FOXE1	Chr	SATB2	7	1						ENSP00000260926	SATB homeobox 2	Nucleus	transcription regulator	Binds to DNA, at nuclear matrix- or scaffold-associated regions. Thought to recognize the sugar-phosphate structure of double-stranded DNA. Transcription factor controlling nuclear gene expression, by binding to matrix attachment regions (MARs) of DNA and inducing a local chromatin-loop remodeling. Acts as a docking site for several chromatin remodeling enzymes and also by recruiting corepressors…
33360	FOXE1	Chr	ZFR	7	1						ENSP00000265069	zinc finger RNA binding protein	Nucleus	other	Involved in postimplantation and gastrulation stages of development. Involved in the nucleocytoplasmic shuttling of STAU2. Binds to DNA and RNA (By similarity)
33360	FOXE1	Chr	ALX4	6	1						ENSP00000332744	ALX homeobox 4	Nucleus	transcription regulator	Transcription factor involved in skull and limb development
33360	FOXE1	Chr	HEATR1	6	1						ENSP00000355541	HEAT repeat containing 1	Nucleus	other	Involved in nucleolar processing of pre-18S ribosomal RNA. Involved in ribosome biosynthesis (By similarity)
33360	FOXE1	Chr	RCC1	6	1						ENSP00000362937	regulator of chromosome condensation 1	Cytoplasm	other	Promotes the exchange of Ran-bound GDP by GTP. Involved in the regulation of onset of chromosome condensation in the S phase. Binds to the chromatin. RCC1/Ran complex (together with other proteins) acts as a component of a signal transmission pathway that detects unreplicated DNA
33360	FOXE1	Chr	DSP	5	1						ENSP00000369129	desmoplakin	Plasma Membrane	other	Major high molecular weight protein of desmosomes. Involved in the organization of the desmosomal cadherin- plakoglobin complexes into discrete plasma membrane domains and in the anchoring of intermediate filaments to the desmosomes
33360	FOXE1	Chr	FOXK2	5	1						ENSP00000335677	forkhead box K2	Nucleus	transcription regulator	Recognizes the core sequence 5'-TAAACA-3'. Binds to NFAT-like motifs (purine-rich) in the IL2 promoter. Also binds to HIV-1 long terminal repeat. May be involved in both positive and negative regulation of important viral and cellular promoter elements
33360	FOXE1	Chr	HOXB9	5	0.999						ENSP00000309439	homeobox B9	Nucleus	transcription regulator	Sequence-specific transcription factor which is part of a developmental regulatory system that provides cells with specific positional identities on the anterior-posterior axis
33360	FOXE1	Chr	PBX2	5	0.99						ENSP00000403948	pre-B-cell leukemia homeobox 2	Nucleus	transcription regulator	Transcriptional activator that binds the sequence 5'- ATCAATCAA-3'. Activates transcription of PF4 in complex with MEIS1
33360	FOXE1	Chr	ARID3B	4	1						ENSP00000343126	AT rich interactive domain 3B (BRIGHT-like)	Other	other	Transcription factor which may be involved in neuroblastoma growth and malignant transformation. Favors nuclear targeting of ARID3A
33360	FOXE1	Chr	BAZ1A	4	1						ENSP00000353458	bromodomain adjacent to zinc finger domain, 1A	Nucleus	other	May play a role in transcriptional regulation. May be involved in the formation or maintenance of heterochromatin playing a critical role in developmental control
33360	FOXE1	Chr	BTAF1	4	1						ENSP00000265990	BTAF1 RNA polymerase II, B-TFIID transcription factor-associated, 17kDa (Mot1 homolog, S. cerevisiae)	Nucleus	transcription regulator	Regulates transcription in association with TATA binding protein (TBP). Removes TBP from the TATA box in an ATP-dependent manner
33360	FOXE1	Chr	CREB1	4	1						ENSP00000387699	cAMP responsive element binding protein 1	Nucleus	transcription regulator	This protein binds the cAMP response element (CRE), a sequence present in many viral and cellular promoters. CREB stimulates transcription on binding to the CRE. Transcription activation is enhanced by the TORC coactivators which act independently of Ser-133 phosphorylation. Implicated in synchronization of circadian rhythmicity
33360	FOXE1	Chr	FUBP3	4	1						ENSP00000318177	far upstream element (FUSE) binding protein 3	Nucleus	transcription regulator	May interact with single-stranded DNA from the far- upstream element (FUSE). May activate gene expression
33360	FOXE1	Chr	HOXA10	4	0.997						ENSP00000283921	homeobox A1	Nucleus	transcription regulator	Sequence-specific transcription factor which is part of a developmental regulatory system that provides cells with specific positional identities on the anterior-posterior axis. Binds to the DNA sequence 5'-AA[AT]TTTTATTAC-3'
33360	FOXE1	Chr	ORC3L	4	1						ENSP00000257789	origin recognition complex, subunit 3-like (yeast)	Nucleus	other	Component of the origin recognition complex (ORC) that binds origins of replication. Binds to the ARS consensus sequence (ACS) of origins of replication in an ATP-dependent manner
33360	FOXE1	Chr	SALL1	4	0.991						ENSP00000251020	sal-like 1 (Drosophila)	Nucleus	transcription regulator	Transcriptional repressor involved in organogenesis (By similarity)
33360	FOXE1	Chr	SMARCA1	4	0.998						ENSP00000360163	SWI/SNF related, matrix associated, actin dependent regulator of chromatin, subfamily a, member 1	Nucleus	transcription regulator	Energy-transducing component of NURF (nucleosome- remodeling factor) and CERF (CECR2-containing-remodeling factor) complexes. Both complexes facilitate the perturbation of chromatin structure in an ATP-dependent manner. Potentiates neurite outgrowth. May be involved in brain development by regulating En-1 and En-2 expression. May be involved in the development of luteal cells
33360	FOXE1	Chr	SMPD4	4	0.999						ENSP00000376704	sphingomyelin phosphodiesterase 4, neutral membrane (neutral sphingomyelinase-3)	Cytoplasm	enzyme	Catalyzes the hydrolysis of membrane sphingomyelin to form phosphorylcholine and ceramide
33360	FOXE1	Chr	SYMPK	4	1						ENSP00000245934	symplekin	Cytoplasm	other	Heat-labile component of a multimolecular complex that function in histone mRNA 3'-end processing. Specific component of the tight junction (TJ) plaque, but might not be an exclusively junctional component. May have a house-keeping rule. May be required for pre-mRNA polyadenylation
33360	FOXE1	Chr	TFCP2	4	0.989						ENSP00000257915	transcription factor CP2	Nucleus	transcription regulator	Binds a variety of cellular and viral promoters including fibrinogen, alpha-globin, SV4 and HIV-1 promoters. Activation of the alpha-globin promoter in erythroid cells is via synergistic interaction with UBP1 (By similarity). Functions as part of the SSP (stage selector protein) complex. Facilitates the interaction of the gamma-globin genes with enhancer elements contained in the locus control re…
33360	FOXE1	Chr	AKAP8	3	0.998						ENSP00000269701	A kinase (PRKA) anchor protein 8	Nucleus	other	Anchoring protein that mediates the subcellular compartmentation of cAMP-dependent protein kinase (PKA type II)
33360	FOXE1	Chr	DDX39	3	0.999						ENSP00000242776	DEAD (Asp-Glu-Ala-Asp) box polypeptide 39	Nucleus	enzyme	Involved in pre-mRNA splicing. Required for the export of mRNA out of the nucleus
33360	FOXE1	Chr	H2AFY2	3	0.977						ENSP00000362352	H2A histone family, member Y2	Nucleus	other	Variant histone H2A which replaces conventional H2A in a subset of nucleosomes where it represses transcription. Nucleosomes wrap and compact DNA into chromatin, limiting DNA accessibility to the cellular machineries which require DNA as a template. Histones thereby play a central role in transcription regulation, DNA repair, DNA replication and chromosomal stability. DNA accessibility is regulat…
33360	FOXE1	Chr	HELLS	3	0.999						ENSP00000239027	helicase, lymphoid-specific	Nucleus	enzyme	Plays an essential role in normal development and survival. Involved in regulation of the expansion or survival of lymphoid cells. Required for de novo or maintenance DNA methylation. May control silencing of the imprinted CDKN1C gene through DNA methylation. May play a role in formation and organization of heterochromatin, implying a functional role in the regulation of transcription and mitosis…
33360	FOXE1	Chr	HNRNPUL2	3	0.999						ENSP00000301785	heterogeneous nuclear ribonucleoprotein U-like 2	Nucleus	other
33360	FOXE1	Chr	HOXB13	3	0.987						ENSP00000290295	homeobox B13	Nucleus	transcription regulator	Sequence-specific transcription factor which is part of a developmental regulatory system that provides cells with specific positional identities on the anterior-posterior axis
33360	FOXE1	Chr	LRWD1	3	0.993						ENSP00000292616	leucine-rich repeats and WD repeat domain containing 1	Nucleus	other
33360	FOXE1	Chr	MECP2	3	0.997						ENSP00000395535	methyl CpG binding protein 2 (Rett syndrome)	Nucleus	transcription regulator	Chromosomal protein that binds to methylated DNA. It can bind specifically to a single methyl-CpG pair. It is not influenced by sequences flanking the methyl-CpGs. Mediates transcriptional repression through interaction with histone deacetylase and the corepressor SIN3A
33360	FOXE1	Chr	PAX3	3	0.993						ENSP00000375921	paired box 3	Nucleus	transcription regulator	Probable transcription factor associated with development of alveolar rhabdomyosarcoma
33360	FOXE1	Chr	PBX1	3	0.992						ENSP00000405890	pre-B-cell leukemia homeobox 1	Nucleus	transcription regulator	Binds the sequence 5'-ATCAATCAA-3'. Acts as a transcriptional activator of PF4 in complex with MEIS1. Converted into a potent transcriptional activator by the (1
33360	FOXE1	Chr	SCRIB	3	1						ENSP00000349486	scribbled homolog (Drosophila)	Cytoplasm	other	Scaffold protein involved in different aspects of polarized cells differentiation regulating epithelial and neuronal morphogenesis. Most probably functions in the establishment of apico-basal cell polarity. May function in cell proliferation regulating progression from G1 to S phase and as a positive regulator of apoptosis for instance during acinar morphogenesis of the mammary epithelium. May al…
33360	FOXE1	Chr	SMARCA4	3	0.981						ENSP00000350720	SWI/SNF related, matrix associated, actin dependent regulator of chromatin, subfamily a, member 4	Nucleus	transcription regulator	Transcriptional coactivator cooperating with nuclear hormone receptors to potentiate transcriptional activation. Also involved in vitamin D-coupled transcription regulation via its association with the WINAC complex, a chromatin-remodeling complex recruited by vitamin D receptor (VDR), which is required for the ligand-bound VDR-mediated transrepression of the CYP27B1 gene
33360	FOXE1	Chr	TFAP2A	3	0.992						ENSP00000368924	transcription factor AP-2 alpha (activating enhancer binding protein 2 alpha)	Nucleus	transcription regulator	Sequence-specific DNA-binding protein that interacts with inducible viral and cellular enhancer elements to regulate transcription of selected genes. AP-2 factors bind to the consensus sequence 5'-GCCNNNGGC-3' and activate genes involved in a large spectrum of important biological functions including proper eye, face, body wall, limb and neural tube development. They also suppress a number of gen…
33360	FOXE1	Chr	UBP1	3	0.993						ENSP00000283628	upstream binding protein 1 (LBP-1a)	Cytoplasm	transcription regulator	Functions as a transcriptional activator in a promoter context-dependent manner. Modulates the placental expression of CYP11A1. Involved in regulation of the alpha-globin gene in erythroid cells. Activation of the alpha-globin promoter in erythroid cells is via synergistic interaction with TFCP2 (By similarity). Involved in regulation of the alpha-globin gene in erythroid cells. Binds strongly to…
33360	FOXE1	Chr	ZMYM4	3	0.994						ENSP00000322915	zinc finger, MYM-type 4	Other	other
33360	FOXE1	Chr	ADNP	2	0.959						ENSP00000342905	activity-dependent neuroprotector homeobox	Nucleus	transcription regulator	Potential transcription factor. May mediate some of the neuroprotective peptide VIP-associated effects involving normal growth and cancer proliferation
33360	FOXE1	Chr	CDC27	2	0.981						ENSP00000399255	cell division cycle 27 homolog (S. cerevisiae)	Nucleus	other	Component of the anaphase promoting complex/cyclosome (APC/C), a cell cycle-regulated E3 ubiquitin ligase that controls progression through mitosis and the G1 phase of the cell cycle. The APC/C complex acts by mediating ubiquitination and subsequent degradation of target proteins: it mainly mediates the formation of 'Lys-11'-linked polyubiquitin chains and, to a lower extent, the formation of 'Ly…
33360	FOXE1	Chr	CDX2	2	0.968						ENSP00000370408	caudal type homeobox 2	Nucleus	transcription regulator	Involved in the transcriptional regulation of multiple genes expressed in the intestinal epithelium. Important in broad range of functions from early differentiation to maintenance of the intestinal epithelial lining of both the small and large intestine
33360	FOXE1	Chr	CTBP2	2	0.983						ENSP00000311825	C-terminal binding protein 2	Nucleus	transcription regulator	Corepressor targeting diverse transcription regulators. Functions in brown adipose tissue (BAT) differentiation (By similarity)
33360	FOXE1	Chr	DACH1	2	0.977						ENSP00000352712	dachshund homolog 1 (Drosophila)	Nucleus	transcription regulator	Transcription factor that is involved in regulation of organogenesis. Seems to be a regulator of SIX1, SIX6 and probably SIX5. Corepression of precursor cell proliferation in myoblasts by SIX1 is switched to coactivation through recruitment of EYA3 to the SIX1-DACH1 complex. Transcriptional activation seems also to involve association of CREBBP. Seems to act as a corepressor of SIX6 in regulating…
33360	FOXE1	Chr	GATA4	2	0.976						ENSP00000334458	GATA binding protein 4	Nucleus	transcription regulator	Transcriptional activator. Binds to the consensus sequence 5'-AGATAG-3'. Acts as a transcriptional activator of ANF in cooperation with NKX2-5 (By similarity)
33360	FOXE1	Chr	HMGA1	2	0.967						ENSP00000308227	high mobility group AT-hook 1	Nucleus	transcription regulator	HMG-I/Y bind preferentially to the minor groove of A+T rich regions in double stranded DNA. It is suggested that these proteins could function in nucleosome phasing and in the 3'-end processing of mRNA transcripts. They are also involved in the transcription regulation of genes containing, or in close proximity to A+T-rich regions
33360	FOXE1	Chr	HNRNPL	2	0.977						ENSP00000221419	heterogeneous nuclear ribonucleoprotein L	Nucleus	other	This protein is a component of the heterogeneous nuclear ribonucleoprotein (hnRNP) complexes which provide the substrate for the processing events that pre-mRNAs undergo before becoming functional, translatable mRNAs in the cytoplasm. L is associated with most nascent transcripts including those of the landmark giant loops of amphibian lampbrush chromosomes
33360	FOXE1	Chr	HOXC13	2	0.985						ENSP00000243056	homeobox C13	Nucleus	transcription regulator	Sequence-specific transcription factor which is part of a developmental regulatory system that provides cells with specific positional identities on the anterior-posterior axis
33360	FOXE1	Chr	KIF22	2	0.963						ENSP00000160827	kinesin family member 22	Nucleus	other	Kinesin family that is involved in spindle formation and the movements of chromosomes during mitosis and meiosis. Binds to microtubules and to DNA
33360	FOXE1	Chr	LDB1	2	0.99						ENSP00000392466	LIM domain binding 1	Nucleus	transcription regulator	Binds to the LIM domain of a wide variety of LIM domain- containing transcription factors. May regulate the transcriptional activity of LIM-containing proteins by determining specific partner interactions. May play a role in the development of motor neurons. Acts synergistically with LHX1/LIM1 in axis formation and activation of gene expression. Acts with LMO2 in the regulation of red blood cell …
33360	FOXE1	Chr	LIG3	2	0.957						ENSP00000367787	ligase III, DNA, ATP-dependent	Nucleus	enzyme	Interacts with DNA-repair protein XRCC1 and can correct defective DNA strand-break repair and sister chromatid exchange following treatment with ionizing radiation and alkylating agents
33360	FOXE1	Chr	NFIC	2	0.987						ENSP00000396843	nuclear factor I/C (CCAAT-binding transcription factor)	Nucleus	transcription regulator	Recognizes and binds the palindromic sequence 5'- TTGGCNNNNNGCCAA-3' present in viral and cellular promoters and in the origin of replication of adenovirus type 2. These proteins are individually capable of activating transcription and replication (By similarity)
33360	FOXE1	Chr	NKX2-5	2	0.988						ENSP00000327758	NK2 transcription factor related, locus 5 (Drosophila)	Nucleus	transcription regulator	Implicated in commitment to and/or differentiation of the myocardial lineage. Acts as a transcriptional activator of ANF in cooperation with GATA4 (By similarity)
33360	FOXE1	Chr	NOVA1	2	0.988						ENSP00000267422	neuro-oncological ventral antigen 1	Nucleus	other	May regulate RNA splicing or metabolism in a specific subset of developing neurons
33360	FOXE1	Chr	PBX3	2	0.971						ENSP00000362588	pre-B-cell leukemia homeobox 3	Nucleus	transcription regulator	Transcriptional activator that binds the sequence 5'- ATCAATCAA-3'
33360	FOXE1	Chr	PDS5A	2	0.85						ENSP00000303427	PDS5, regulator of cohesion maintenance, homolog A (S. cerevisiae)	Nucleus	other	May contribute to regulation of sister chromatid cohesion during mitosis
33360	FOXE1	Chr	RANGAP1	2	0.969						ENSP00000348577	Ran GTPase activating protein 1	Nucleus	other	GTPase activator for the nuclear Ras-related regulatory protein Ran, converting it to the putatively inactive GDP-bound state
33360	FOXE1	Chr	RIF1	2	0.989						ENSP00000243326	RAP1 interacting factor homolog (yeast)	Nucleus	other	Required for checkpoint mediated arrest of cell cycle progression in response to DNA damage during S-phase (the intra-S- phase checkpoint). This checkpoint requires activation of at least 2 parallel pathways by the ATM kinase: one involves the MRN (MRE11A-RAD5-NBS1) complex, while the second requires CHEK2. RIF1 seems to act independently of both these pathways. Seems to play no role in either th…
33360	FOXE1	Chr	SATB1	2	0.979						ENSP00000341024	SATB homeobox 1	Nucleus	transcription regulator	Crucial silencing factor contributing to the initiation of X inactivation mediated by Xist RNA that occurs during embryogenesis and in lymphoma (By similarity). Binds to DNA at special AT-rich sequences, the consensus SATB1-binding sequence (CSBS), at nuclear matrix- or scaffold-associated regions. Thought to recognize the sugar-phosphate structure of double-stranded DNA. Transcriptional represso…
33360	FOXE1	Chr	SIX1	2	0.976						ENSP00000247182	SIX homeobox 1	Nucleus	transcription regulator	May be involved in limb tendon and ligament development (By similarity)
33360	FOXE1	Chr	SMC4	2	0.98						ENSP00000341382	structural maintenance of chromosomes 4	Nucleus	transporter	Central component of the condensin complex, a complex required for conversion of interphase chromatin into mitotic-like condense chromosomes. The condensin complex probably introduces positive supercoils into relaxed DNA in the presence of type I topoisomerases and converts nicked DNA into positive knotted forms in the presence of type II topoisomerases
33360	FOXE1	Chr	TFAP4	2	0.835						ENSP00000204517	transcription factor AP-4 (activating enhancer binding protein 4)	Nucleus	transcription regulator	Transcription factor that activates both viral and cellular genes by binding to the symmetrical DNA sequence 5'- CAGCTG-3'
33360	FOXE1	Chr	VARS	2	0.867						ENSP00000401121	valyl-tRNA synthetase	Cytoplasm	enzyme
33360	FOXE1	Chr	WIZ	2	0.974						ENSP00000263381	widely interspaced zinc finger motifs	Nucleus	other	May link EHMT1 and EHMT2 histone methyltransferases to the CTBP corepressor machinery. May be involved in EHMT1-EHMT2 heterodimer formation and stabilization (By similarity)
33360	FOXE1	Chr	ZBTB34	2	0.983						ENSP00000362551	zinc finger and BTB domain containing 34	Nucleus	other	May be a transcriptional repressor
33353	FOXE1	Sol	FOXE1	37	Bait	S	S	S	S	Y	ENSP00000364265	forkhead box E1 (thyroid transcription factor 2)	Nucleus	transcription regulator	Probable transcription factor. Could be involved in thyroid gland organogenesis
33353	FOXE1	Sol	KPNA1	27	1						ENSP00000343701	karyopherin alpha 1 (importin alpha 5)	Nucleus	transporter	Functions in nuclear protein import as an adapter protein for nuclear receptor KPNB1. Binds specifically and directly to substrates containing either a simple or bipartite NLS motif. Docking of the importin/substrate complex to the nuclear pore complex (NPC) is mediated by KPNB1 through binding to nucleoporin FxFG repeats and the complex is subsequently translocated through the pore by an energy …
33353	FOXE1	Sol	KPNA5	6	1						ENSP00000348704	karyopherin alpha 5 (importin alpha 6)	Cytoplasm	other	Functions in nuclear protein import as an adapter protein for nuclear receptor KPNB1. Binds specifically and directly to substrates containing either a simple or bipartite NLS motif. Docking of the importin/substrate complex to the nuclear pore complex (NPC) is mediated by KPNB1 through binding to nucleoporin FxFG repeats and the complex is subsequently translocated through the pore by an energy …
33353	FOXE1	Sol	LOC723972	5	0.997							unknown	unknown	other	unknown
33353	FOXE1	Sol	ANP32C	4	0.991						ENSP00000329250	acidic (leucine-rich) nuclear phosphoprotein 32 family, member C	Nucleus	other
33353	FOXE1	Sol	KPNA6	2	0.959						ENSP00000362728	karyopherin alpha 6 (importin alpha 7)	Nucleus	transporter	Functions in nuclear protein import as an adapter protein for nuclear receptor KPNB1. Binds specifically and directly to substrates containing either a simple or bipartite NLS motif. Docking of the importin/substrate complex to the nuclear pore complex (NPC) is mediated by KPNB1 through binding to nucleoporin FxFG repeats and the complex is subsequently translocated through the pore by an energy …
35643	FOXF1	Chr	SATB1	6	1						ENSP00000341024	SATB homeobox 1	Nucleus	transcription regulator	Crucial silencing factor contributing to the initiation of X inactivation mediated by Xist RNA that occurs during embryogenesis and in lymphoma (By similarity). Binds to DNA at special AT-rich sequences, the consensus SATB1-binding sequence (CSBS), at nuclear matrix- or scaffold-associated regions. Thought to recognize the sugar-phosphate structure of double-stranded DNA. Transcriptional represso…
35643	FOXF1	Chr	FUBP3	3	1						ENSP00000318177	far upstream element (FUSE) binding protein 3	Nucleus	transcription regulator	May interact with single-stranded DNA from the far- upstream element (FUSE). May activate gene expression
35643	FOXF1	Chr	HOXD13	3	0.994						ENSP00000376322	homeobox D13	Nucleus	transcription regulator	Sequence-specific transcription factor which is part of a developmental regulatory system that provides cells with specific positional identities on the anterior-posterior axis
35643	FOXF1	Chr	SATB2	3	0.998						ENSP00000260926	SATB homeobox 2	Nucleus	transcription regulator	Binds to DNA, at nuclear matrix- or scaffold-associated regions. Thought to recognize the sugar-phosphate structure of double-stranded DNA. Transcription factor controlling nuclear gene expression, by binding to matrix attachment regions (MARs) of DNA and inducing a local chromatin-loop remodeling. Acts as a docking site for several chromatin remodeling enzymes and also by recruiting corepressors…
35643	FOXF1	Chr	HOXB13	2	0.977						ENSP00000290295	homeobox B13	Nucleus	transcription regulator	Sequence-specific transcription factor which is part of a developmental regulatory system that provides cells with specific positional identities on the anterior-posterior axis
35643	FOXF1	Chr	HOXB9	2	0.992						ENSP00000309439	homeobox B9	Nucleus	transcription regulator	Sequence-specific transcription factor which is part of a developmental regulatory system that provides cells with specific positional identities on the anterior-posterior axis
35643	FOXF1	Chr	STRBP	2	0.98						ENSP00000321347	spermatid perinuclear RNA binding protein	Cytoplasm	other	Involved in spermatogenesis and sperm function. Plays a role in regulation of cell growth. Binds to double-stranded DNA and RNA. Binds most efficiently to poly(I:C) RNA than to poly(dI:dC) DNA. Binds also to single-stranded poly(G) RNA. Binds non-specifically to the mRNA PRM1 3'-UTR and adenovirus VA RNA (By similarity)
35642	FOXF1	Sol	FOXF1	8	Bait	S	S	S	S	Y	ENSP00000262426	forkhead box F1	Nucleus	transcription regulator	Probable transcription activator for a number of lung- specific genes
35642	FOXF1	Sol	GAPVD1	7	0.999						ENSP00000377665	GTPase activating protein and VPS9 domains 1	Cytoplasm	other	Acts both as a GTPase-activating protein (GAP) and a guanine nucleotide exchange factor (GEF), and participates in various processes such as endocytosis, insulin receptor internalization or LC2A4/GLUT4 trafficking. Acts as a GEF for the Ras-related protein RAB31 by exchanging bound GDP for free GTP, leading to regulate LC2A4/GLUT4 trafficking. In the absence of insulin, it maintains RAB31 in an a…
35642	FOXF1	Sol	STRBP	4	0.997						ENSP00000321347	spermatid perinuclear RNA binding protein	Cytoplasm	other	Involved in spermatogenesis and sperm function. Plays a role in regulation of cell growth. Binds to double-stranded DNA and RNA. Binds most efficiently to poly(I:C) RNA than to poly(dI:dC) DNA. Binds also to single-stranded poly(G) RNA. Binds non-specifically to the mRNA PRM1 3'-UTR and adenovirus VA RNA (By similarity)
35642	FOXF1	Sol	KHSRP	3	0.997						ENSP00000381216	KH-type splicing regulatory protein	Nucleus	enzyme	Binds to the dendritic targeting element and may play a role in mRNA trafficking (By similarity). Part of a ternary complex that binds to the downstream control sequence (DCS) of the pre-mRNA. Mediates exon inclusion in transcripts that are subject to tissue-specific alternative splicing. May interact with single- stranded DNA from the far-upstream element (FUSE). May activate gene expression. Al…
35642	FOXF1	Sol	CPS1	2	0.991	Y			Y		ENSP00000402608	carbamoyl-phosphate synthetase 1, mitochondrial	Cytoplasm	enzyme	Involved in the urea cycle of ureotelic animals where the enzyme plays an important role in removing excess ammonia from the cell
35642	FOXF1	Sol	FLNC	2	0.964						ENSP00000327145	filamin C, gamma	Cytoplasm	other	Muscle-specific filamin, which plays a central role in muscle cells, probably by functioning as a large actin-cross- linking protein. May be involved in reorganizing the actin cytoskeleton in response to signaling events, and may also display structural functions at the Z-disks in muscle cells. Critical for normal myogenesis and for maintaining the structural integrity of the muscle fibers
35642	FOXF1	Sol	PUSL1	2	0.962						ENSP00000368318	pseudouridylate synthase-like 1	Other	enzyme
33774	FOXG1	Chr	FOXG1	46	Bait	S	S	S	S	Y	ENSP00000339004	forkhead box G1	Nucleus	transcription regulator	Transcription repression factor which plays an important role in the establishment of the regional subdivision of the developing brain and in the development of the telencephalon
33774	FOXG1	Chr	CHD4	15	1						ENSP00000349508	chromodomain helicase DNA binding protein 4	Nucleus	enzyme	Probable transcription regulator
33774	FOXG1	Chr	HOXD13	11	1						ENSP00000376322	homeobox D13	Nucleus	transcription regulator	Sequence-specific transcription factor which is part of a developmental regulatory system that provides cells with specific positional identities on the anterior-posterior axis
33774	FOXG1	Chr	POLE	11	1						ENSP00000322570	polymerase (DNA directed), epsilon	Nucleus	enzyme	Participates in DNA repair and in chromosomal DNA replication
33774	FOXG1	Chr	ADNP	10	1						ENSP00000342905	activity-dependent neuroprotector homeobox	Nucleus	transcription regulator	Potential transcription factor. May mediate some of the neuroprotective peptide VIP-associated effects involving normal growth and cancer proliferation
33774	FOXG1	Chr	ZMYM3	9	1						ENSP00000322845	zinc finger, MYM-type 3	Nucleus	other
33774	FOXG1	Chr	KDM1	8	1							unknown	Nucleus	enzyme	unknown
33774	FOXG1	Chr	SMARCA5	7	1						ENSP00000283131	SWI/SNF related, matrix associated, actin dependent regulator of chromatin, subfamily a, member 5	Nucleus	transcription regulator	Helicase that possesses intrinsic ATP-dependent nucleosome-remodeling activity. Complexes containing SMARCA5 are capable of forming ordered nucleosome arrays on chromatin
33774	FOXG1	Chr	SMPD4	7	1						ENSP00000376704	sphingomyelin phosphodiesterase 4, neutral membrane (neutral sphingomyelinase-3)	Cytoplasm	enzyme	Catalyzes the hydrolysis of membrane sphingomyelin to form phosphorylcholine and ceramide
33774	FOXG1	Chr	BTAF1	6	1						ENSP00000265990	BTAF1 RNA polymerase II, B-TFIID transcription factor-associated, 17kDa (Mot1 homolog, S. cerevisiae)	Nucleus	transcription regulator	Regulates transcription in association with TATA binding protein (TBP). Removes TBP from the TATA box in an ATP-dependent manner
33774	FOXG1	Chr	PDS5A	6	1						ENSP00000303427	PDS5, regulator of cohesion maintenance, homolog A (S. cerevisiae)	Nucleus	other	May contribute to regulation of sister chromatid cohesion during mitosis
33774	FOXG1	Chr	SCRIB	6	1						ENSP00000349486	scribbled homolog (Drosophila)	Cytoplasm	other	Scaffold protein involved in different aspects of polarized cells differentiation regulating epithelial and neuronal morphogenesis. Most probably functions in the establishment of apico-basal cell polarity. May function in cell proliferation regulating progression from G1 to S phase and as a positive regulator of apoptosis for instance during acinar morphogenesis of the mammary epithelium. May al…
33774	FOXG1	Chr	HEATR1	5	1						ENSP00000355541	HEAT repeat containing 1	Nucleus	other	Involved in nucleolar processing of pre-18S ribosomal RNA. Involved in ribosome biosynthesis (By similarity)
33774	FOXG1	Chr	LRWD1	5	0.999						ENSP00000292616	leucine-rich repeats and WD repeat domain containing 1	Nucleus	other
33774	FOXG1	Chr	VARS	5	1						ENSP00000401121	valyl-tRNA synthetase	Cytoplasm	enzyme
33774	FOXG1	Chr	ZMYM2	5	0.999						ENSP00000372322	zinc finger, MYM-type 2	Nucleus	other	May function as a transcription factor
33774	FOXG1	Chr	DDX39	4	1						ENSP00000242776	DEAD (Asp-Glu-Ala-Asp) box polypeptide 39	Nucleus	enzyme	Involved in pre-mRNA splicing. Required for the export of mRNA out of the nucleus
33774	FOXG1	Chr	HELLS	4	1						ENSP00000239027	helicase, lymphoid-specific	Nucleus	enzyme	Plays an essential role in normal development and survival. Involved in regulation of the expansion or survival of lymphoid cells. Required for de novo or maintenance DNA methylation. May control silencing of the imprinted CDKN1C gene through DNA methylation. May play a role in formation and organization of heterochromatin, implying a functional role in the regulation of transcription and mitosis…
33774	FOXG1	Chr	NSDHL	4	1						ENSP00000359297	NAD(P) dependent steroid dehydrogenase-like	Cytoplasm	enzyme
33774	FOXG1	Chr	PUM1	4	0.994						ENSP00000391723	pumilio homolog 1 (Drosophila)	Cytoplasm	other	Sequence-specific RNA-binding protein that regulates translation and mRNA stability by binding the 3'-UTR of mRNA targets. May be required to support proliferation and self-renewal of stem cells (By similarity)
33774	FOXG1	Chr	SATB2	4	1						ENSP00000260926	SATB homeobox 2	Nucleus	transcription regulator	Binds to DNA, at nuclear matrix- or scaffold-associated regions. Thought to recognize the sugar-phosphate structure of double-stranded DNA. Transcription factor controlling nuclear gene expression, by binding to matrix attachment regions (MARs) of DNA and inducing a local chromatin-loop remodeling. Acts as a docking site for several chromatin remodeling enzymes and also by recruiting corepressors…
33774	FOXG1	Chr	CUX1	3	0.997						ENSP00000292535	cut-like homeobox 1	Nucleus	transcription regulator	Probably has a broad role in mammalian development as a repressor of developmentally regulated gene expression. May act by preventing binding of positively-activing CCAAT factors to promoters. Component of nf-munr repressor
33774	FOXG1	Chr	HDAC2	3	0.994						ENSP00000381331	histone deacetylase 2	Nucleus	transcription regulator	Responsible for the deacetylation of lysine residues on the N-terminal part of the core histones (H2A, H2B, H3 and H4). Histone deacetylation gives a tag for epigenetic repression and plays an important role in transcriptional regulation, cell cycle progression and developmental events. Histone deacetylases act via the formation of large multiprotein complexes (By similarity)
33774	FOXG1	Chr	HOXB13	3	0.992						ENSP00000290295	homeobox B13	Nucleus	transcription regulator	Sequence-specific transcription factor which is part of a developmental regulatory system that provides cells with specific positional identities on the anterior-posterior axis
33774	FOXG1	Chr	NCAPD2	3	0.988						ENSP00000325017	non-SMC condensin I complex, subunit D2	Nucleus	other	Regulatory subunit of the condensin complex, a complex required for conversion of interphase chromatin into mitotic-like condense chromosomes. The condensin complex probably introduces positive supercoils into relaxed DNA in the presence of type I topoisomerases and converts nicked DNA into positive knotted forms in the presence of type II topoisomerases. May target the condensin complex to DNA v…
33774	FOXG1	Chr	NR2F1	3	0.998						ENSP00000325819	nuclear receptor subfamily 2, group F, member 1	Nucleus	ligand-dependent nuclear receptor	Coup (chicken ovalbumin upstream promoter) transcription factor binds to the ovalbumin promoter and, in conjunction with another protein (S3-II) stimulates initiation of transcription. Binds to both direct repeats and palindromes of the 5'-AGGTCA-3' motif
33774	FOXG1	Chr	SALL1	3	0.991						ENSP00000251020	sal-like 1 (Drosophila)	Nucleus	transcription regulator	Transcriptional repressor involved in organogenesis (By similarity)
33774	FOXG1	Chr	ADAR	2	0.972						ENSP00000357459	adenosine deaminase, RNA-specific	Nucleus	enzyme	Converts multiple adenosines to inosines and creates I/U mismatched base pairs in double-helical RNA substrates without apparent sequence specificity. Has been found to modify more frequently adenosines in AU-rich regions, probably due to the relative ease of melting A/U base pairs as compared to G/C pairs. Functions to modify viral RNA genomes and may be responsible for hypermutation of certain …
33774	FOXG1	Chr	EEF1D	2	0.974						ENSP00000391944	eukaryotic translation elongation factor 1 delta (guanine nucleotide exchange protein)	Cytoplasm	translation regulator	EF-1-beta and EF-1-delta stimulate the exchange of GDP bound to EF-1-alpha to GTP
33774	FOXG1	Chr	GATAD2B	2	0.985						ENSP00000357644	GATA zinc finger domain containing 2B	Nucleus	transcription regulator	Has transcriptional repressor activity. Targets MBD3 to discrete loci in the nucleus
33774	FOXG1	Chr	GTF3C3	2	0.987						ENSP00000263956	general transcription factor IIIC, polypeptide 3, 12kDa	Nucleus	transcription regulator	Involved in RNA polymerase III-mediated transcription. Integral, tightly associated component of the DNA-binding TFIIIC2 subcomplex that directly binds tRNA and virus-associated RNA promoters
33774	FOXG1	Chr	GTF3C5	2	0.968						ENSP00000361180	general transcription factor IIIC, polypeptide 5, 63kDa	Nucleus	transcription regulator	Involved in RNA polymerase III-mediated transcription. Integral, tightly associated component of the DNA-binding TFIIIC2 subcomplex that directly binds tRNA and virus-associated RNA promoters
33774	FOXG1	Chr	HOXC13	2	0.988						ENSP00000243056	homeobox C13	Nucleus	transcription regulator	Sequence-specific transcription factor which is part of a developmental regulatory system that provides cells with specific positional identities on the anterior-posterior axis
33774	FOXG1	Chr	NDUFV2	2	0.979						ENSP00000327268	NADH dehydrogenase (ubiquinone) flavoprotein 2, 24kDa	Cytoplasm	enzyme	Core subunit of the mitochondrial membrane respiratory chain NADH dehydrogenase (Complex I) that is believed to belong to the minimal assembly required for catalysis. Complex I functions in the transfer of electrons from NADH to the respiratory chain. The immediate electron acceptor for the enzyme is believed to be ubiquinone (By similarity)
33774	FOXG1	Chr	ORC2L	2	0.987						ENSP00000234296	origin recognition complex, subunit 2-like (yeast)	Nucleus	other	Component of the origin recognition complex (ORC) that binds origins of replication. Binds to the ARS consensus sequence (ACS) of origins of replication in an ATP-dependent manner
33774	FOXG1	Chr	PLEKHG4	2	0.978						ENSP00000353646	pleckstrin homology domain containing, family G (with RhoGef domain) member 4	Other	other	Possible role in intracellular signaling and cytoskeleton dynamics at the Golgi
33774	FOXG1	Chr	POGZ	2	0.988						ENSP00000271715	pogo transposable element with ZNF domain	Nucleus	enzyme
33774	FOXG1	Chr	RIF1	2	0.987						ENSP00000243326	RAP1 interacting factor homolog (yeast)	Nucleus	other	Required for checkpoint mediated arrest of cell cycle progression in response to DNA damage during S-phase (the intra-S- phase checkpoint). This checkpoint requires activation of at least 2 parallel pathways by the ATM kinase: one involves the MRN (MRE11A-RAD5-NBS1) complex, while the second requires CHEK2. RIF1 seems to act independently of both these pathways. Seems to play no role in either th…
33774	FOXG1	Chr	SATB1	2	0.985						ENSP00000341024	SATB homeobox 1	Nucleus	transcription regulator	Crucial silencing factor contributing to the initiation of X inactivation mediated by Xist RNA that occurs during embryogenesis and in lymphoma (By similarity). Binds to DNA at special AT-rich sequences, the consensus SATB1-binding sequence (CSBS), at nuclear matrix- or scaffold-associated regions. Thought to recognize the sugar-phosphate structure of double-stranded DNA. Transcriptional represso…
33774	FOXG1	Chr	SMARCA1	2	0.968						ENSP00000360163	SWI/SNF related, matrix associated, actin dependent regulator of chromatin, subfamily a, member 1	Nucleus	transcription regulator	Energy-transducing component of NURF (nucleosome- remodeling factor) and CERF (CECR2-containing-remodeling factor) complexes. Both complexes facilitate the perturbation of chromatin structure in an ATP-dependent manner. Potentiates neurite outgrowth. May be involved in brain development by regulating En-1 and En-2 expression. May be involved in the development of luteal cells
33774	FOXG1	Chr	SMC3	2	0.98						ENSP00000354720	structural maintenance of chromosomes 3	Nucleus	other	Involved in chromosome cohesion during cell cycle and in DNA repair. Central component of cohesin complex. The cohesin complex is required for the cohesion of sister chromatids after DNA replication. The cohesin complex apparently forms a large proteinaceous ring within which sister chromatids can be trapped. At anaphase, the complex is cleaved and dissociates from chromatin, allowing sister chro…
33774	FOXG1	Chr	SYMPK	2	0.931						ENSP00000245934	symplekin	Cytoplasm	other	Heat-labile component of a multimolecular complex that function in histone mRNA 3'-end processing. Specific component of the tight junction (TJ) plaque, but might not be an exclusively junctional component. May have a house-keeping rule. May be required for pre-mRNA polyadenylation
33774	FOXG1	Chr	WIZ	2	0.978						ENSP00000263381	widely interspaced zinc finger motifs	Nucleus	other	May link EHMT1 and EHMT2 histone methyltransferases to the CTBP corepressor machinery. May be involved in EHMT1-EHMT2 heterodimer formation and stabilization (By similarity)
33774	FOXG1	Chr	ZBTB33	2	0.951						ENSP00000314153	zinc finger and BTB domain containing 33	Nucleus	other	Transcriptional regulator with bimodal DNA-binding specificity. Binds to methylated CpG dinucleotides in the consensus sequence 5'-CGCG-3' and also binds to the non-methylated consensus sequence 5'-CTGCNA-3'. Recruits the N-CoR repressor complex to promote histone deacetylation and the formation of repressive chromatin structures in target gene promoters. May contribute to the repression of targe…
33770	FOXG1	Sol	FOXG1	100	Bait	S	S	S	S	Y	ENSP00000339004	forkhead box G1	Nucleus	transcription regulator	Transcription repression factor which plays an important role in the establishment of the regional subdivision of the developing brain and in the development of the telencephalon
33770	FOXG1	Sol	SNX9	83	1						ENSP00000376024	sorting nexin 9	Cytoplasm	transporter	May be involved in several stages of intracellular trafficking
33770	FOXG1	Sol	AKAP8	4	1						ENSP00000269701	A kinase (PRKA) anchor protein 8	Nucleus	other	Anchoring protein that mediates the subcellular compartmentation of cAMP-dependent protein kinase (PKA type II)
33770	FOXG1	Sol	LARP1	4	1						ENSP00000366871	La ribonucleoprotein domain family, member 1	Cytoplasm	other
33770	FOXG1	Sol	MAGT1	4	0.989						ENSP00000354649	magnesium transporter 1	Plasma Membrane	enzyme	May be involved in N-glycosylation through its association with N-oligosaccharyl transferase. May be involved in Mg(2+) transport in epithelial cells
33770	FOXG1	Sol	P4HA1	4	1						ENSP00000263556	prolyl 4-hydroxylase, alpha polypeptide I	Cytoplasm	enzyme	Catalyzes the post-translational formation of 4- hydroxyproline in -Xaa-Pro-Gly- sequences in collagens and other proteins
33770	FOXG1	Sol	SMC1A	4	0.996						ENSP00000323421	structural maintenance of chromosomes 1A	Nucleus	transporter	Involved in chromosome cohesion during cell cycle and in DNA repair. Central component of cohesin complex. The cohesin complex is required for the cohesion of sister chromatids after DNA replication. The cohesin complex apparently forms a large proteinaceous ring within which sister chromatids can be trapped. At anaphase, the complex is cleaved and dissociates from chromatin, allowing sister chro…
33770	FOXG1	Sol	SMC3	4	0.999						ENSP00000354720	structural maintenance of chromosomes 3	Nucleus	other	Involved in chromosome cohesion during cell cycle and in DNA repair. Central component of cohesin complex. The cohesin complex is required for the cohesion of sister chromatids after DNA replication. The cohesin complex apparently forms a large proteinaceous ring within which sister chromatids can be trapped. At anaphase, the complex is cleaved and dissociates from chromatin, allowing sister chro…
33770	FOXG1	Sol	SNRNP200	4	1						ENSP00000317123	small nuclear ribonucleoprotein 2kDa (U5)	Nucleus	enzyme	Putative RNA helicase involved in the second step of RNA splicing. May promote one or more conformational changes in the dynamic network of RNA-RNA interactions in the spliceosome. Appears to catalyze an ATP-dependent unwinding of U4/U6 RNA duplices
33770	FOXG1	Sol	MOV10	3	0.997						ENSP00000350028	Mov1, Moloney leukemia virus 1, homolog (mouse)	Nucleus	enzyme	Probable RNA helicase. Required for RNA-mediated gene silencing by the RNA-induced silencing complex (RISC). Required for both miRNA-mediated translational repression and miRNA- mediated cleavage of complementary mRNAs by RISC. Also required for RNA-directed transcription and replication of the human hapatitis delta virus (HDV). Interacts with small capped HDV RNAs derived from genomic hairpin st…
33770	FOXG1	Sol	NUP205	3	0.994						ENSP00000285968	nucleoporin 25kDa	Nucleus	other
33770	FOXG1	Sol	RNF219	3	0.994						ENSP00000282003	ring finger protein 219	Other	other
33770	FOXG1	Sol	TP53	3	0.981						ENSP00000269305	tumor protein p53	Nucleus	transcription regulator	Acts as a tumor suppressor in many tumor types
33770	FOXG1	Sol	CPS1	2	0.985						ENSP00000402608	carbamoyl-phosphate synthetase 1, mitochondrial	Cytoplasm	enzyme	Involved in the urea cycle of ureotelic animals where the enzyme plays an important role in removing excess ammonia from the cell
33770	FOXG1	Sol	GBF1	2	0.987						ENSP00000359000	golgi-specific brefeldin A resistant guanine nucleotide exchange factor 1	Cytoplasm	other	Promotes guanine-nucleotide exchange on ARF5. Promotes the activation of ARF5 through replacement of GDP with GTP (By similarity)
33770	FOXG1	Sol	HNRNPUL2	2	0.985						ENSP00000301785	heterogeneous nuclear ribonucleoprotein U-like 2	Nucleus	other
33770	FOXG1	Sol	LGALS3BP	2	0.98						ENSP00000262776	lectin, galactoside-binding, soluble, 3 binding protein	Plasma Membrane	transmembrane receptor	Promotes intergrin-mediated cell adhesion. May stimulate host defense against viruses and tumor cells
33770	FOXG1	Sol	MYO9B	2	0.956						ENSP00000380444	myosin IXB	Cytoplasm	enzyme	Myosins are actin-based motor molecules with ATPase activity. Unconventional myosins serve in intracellular movements. May be involved in the remodeling of the actin cytoskeleton. Binds actin with high affinity both in the absence and presence of ATP and its mechanochemical activity is inhibited by calcium ions. Also acts as a GTPase activating protein on Rho
33770	FOXG1	Sol	NCAPD3	2	0.965						ENSP00000281189	non-SMC condensin II complex, subunit D3	Nucleus	other	Regulatory subunit of the condensin-2 complex, a complex which establishes mitotic chromosome architecture and is involved in physical rigidity of the chromatid axis
33770	FOXG1	Sol	RRBP1	2	0.978						ENSP00000354045	ribosome binding protein 1 homolog 18kDa (dog)	Cytoplasm	other	Acts as a ribosome receptor and mediates interaction between the ribosome and the endoplasmic reticulum membrane (By similarity)
33770	FOXG1	Sol	SMC4	2	0.98						ENSP00000341382	structural maintenance of chromosomes 4	Nucleus	transporter	Central component of the condensin complex, a complex required for conversion of interphase chromatin into mitotic-like condense chromosomes. The condensin complex probably introduces positive supercoils into relaxed DNA in the presence of type I topoisomerases and converts nicked DNA into positive knotted forms in the presence of type II topoisomerases
33770	FOXG1	Sol	TCERG1	2	0.97						ENSP00000296702	transcription elongation regulator 1	Nucleus	transcription regulator	Transcription factor that binds RNA polymerase II and inhibits the elongation of transcripts from target promoters. Regulates transcription elongation in a TATA box-dependent manner. Necessary for TAT-dependent activation of the human immunodeficiency virus type 1 (HIV-1) promoter
33770	FOXG1	Sol	UBR5	2	0.979						ENSP00000220959	ubiquitin protein ligase E3 component n-recognin 5	Nucleus	enzyme	E3 ubiquitin-protein ligase which is a component of the N-end rule pathway. Recognizes and binds to proteins bearing specific amino-terminal residues that are destabilizing according to the N-end rule, leading to their ubiquitination and subsequent degradation (By similarity). May be involved in maturation and/or transcriptional regulation of mRNA. May play a role in control of cell cycle progres…
36525	FOXH1	Chr	FOXH1	14	Bait	S	S	S	S	Y	ENSP00000366534	forkhead box H1	Nucleus	transcription regulator	Transcriptional activator. Recognizes and binds to the DNA sequence 5'-TGT[GT][GT]ATT-3'. Required for induction of the goosecoid (GSC) promoter by TGF-beta or activin signaling. Forms a transcriptionally active complex containing FOXH1/SMAD2/SMAD4 on a site on the GSC promoter called TARE (TGF-beta/activin response element)
36525	FOXH1	Chr	SCRIB	13	1						ENSP00000349486	scribbled homolog (Drosophila)	Cytoplasm	other	Scaffold protein involved in different aspects of polarized cells differentiation regulating epithelial and neuronal morphogenesis. Most probably functions in the establishment of apico-basal cell polarity. May function in cell proliferation regulating progression from G1 to S phase and as a positive regulator of apoptosis for instance during acinar morphogenesis of the mammary epithelium. May al…
36525	FOXH1	Chr	VARS	11	1						ENSP00000401121	valyl-tRNA synthetase	Cytoplasm	enzyme
36525	FOXH1	Chr	YARS	9	1						ENSP00000362576	tyrosyl-tRNA synthetase	Cytoplasm	enzyme	Catalyzes the attachment of tyrosine to tRNA(Tyr) in a two-step reaction: tyrosine is first activated by ATP to form Tyr- AMP and then transferred to the acceptor end of tRNA(Tyr) (By similarity)
36525	FOXH1	Chr	PDS5A	8	1						ENSP00000303427	PDS5, regulator of cohesion maintenance, homolog A (S. cerevisiae)	Nucleus	other	May contribute to regulation of sister chromatid cohesion during mitosis
36525	FOXH1	Chr	BTAF1	6	1						ENSP00000265990	BTAF1 RNA polymerase II, B-TFIID transcription factor-associated, 17kDa (Mot1 homolog, S. cerevisiae)	Nucleus	transcription regulator	Regulates transcription in association with TATA binding protein (TBP). Removes TBP from the TATA box in an ATP-dependent manner
36525	FOXH1	Chr	PA2G4	6	1						ENSP00000302886	proliferation-associated 2G4, 38kDa	Nucleus	transcription regulator	May play a role in a ERBB3-regulated signal transduction pathway. Seems be involved in growth regulation. Acts a corepressor of the androgen receptor (AR) and is regulated by the ERBB3 ligand neuregulin-1/heregulin (HRG). Inhibits transcription of some E2F1-regulated promoters, probably by recruiting histone acetylase (HAT) activity. Binds RNA. Associates with 28S, 18S and 5.8S mature rRNAs, seve…
36525	FOXH1	Chr	SMPD4	4	0.999						ENSP00000376704	sphingomyelin phosphodiesterase 4, neutral membrane (neutral sphingomyelinase-3)	Cytoplasm	enzyme	Catalyzes the hydrolysis of membrane sphingomyelin to form phosphorylcholine and ceramide
36525	FOXH1	Chr	ADAR	3	0.994						ENSP00000357459	adenosine deaminase, RNA-specific	Nucleus	enzyme	Converts multiple adenosines to inosines and creates I/U mismatched base pairs in double-helical RNA substrates without apparent sequence specificity. Has been found to modify more frequently adenosines in AU-rich regions, probably due to the relative ease of melting A/U base pairs as compared to G/C pairs. Functions to modify viral RNA genomes and may be responsible for hypermutation of certain …
36525	FOXH1	Chr	ARID3B	3	0.998						ENSP00000343126	AT rich interactive domain 3B (BRIGHT-like)	Other	other	Transcription factor which may be involved in neuroblastoma growth and malignant transformation. Favors nuclear targeting of ARID3A
36525	FOXH1	Chr	DARS2	3	0.997						ENSP00000355086	aspartyl-tRNA synthetase 2, mitochondrial	Cytoplasm	enzyme
36525	FOXH1	Chr	DDX39	3	0.997						ENSP00000242776	DEAD (Asp-Glu-Ala-Asp) box polypeptide 39	Nucleus	enzyme	Involved in pre-mRNA splicing. Required for the export of mRNA out of the nucleus
36525	FOXH1	Chr	HK2	3	0.998						ENSP00000290573	hexokinase 2	Cytoplasm	kinase
36525	FOXH1	Chr	LARS	3	0.994						ENSP00000377954	leucyl-tRNA synthetase	Cytoplasm	enzyme	Catalyzes the specific attachment of an amino acid to its cognate tRNA in a two step reaction: the amino acid (AA) is first activated by ATP to form AA-AMP and then transferred to the acceptor end of the tRNA. Exhibits a post-transfer editing activity to hydrolyze mischarged tRNAs
36525	FOXH1	Chr	RCC1	3	1						ENSP00000362937	regulator of chromosome condensation 1	Cytoplasm	other	Promotes the exchange of Ran-bound GDP by GTP. Involved in the regulation of onset of chromosome condensation in the S phase. Binds to the chromatin. RCC1/Ran complex (together with other proteins) acts as a component of a signal transmission pathway that detects unreplicated DNA
36525	FOXH1	Chr	SMC4	3	0.991						ENSP00000341382	structural maintenance of chromosomes 4	Nucleus	transporter	Central component of the condensin complex, a complex required for conversion of interphase chromatin into mitotic-like condense chromosomes. The condensin complex probably introduces positive supercoils into relaxed DNA in the presence of type I topoisomerases and converts nicked DNA into positive knotted forms in the presence of type II topoisomerases
36525	FOXH1	Chr	ZBTB33	3	0.995						ENSP00000314153	zinc finger and BTB domain containing 33	Nucleus	other	Transcriptional regulator with bimodal DNA-binding specificity. Binds to methylated CpG dinucleotides in the consensus sequence 5'-CGCG-3' and also binds to the non-methylated consensus sequence 5'-CTGCNA-3'. Recruits the N-CoR repressor complex to promote histone deacetylation and the formation of repressive chromatin structures in target gene promoters. May contribute to the repression of targe…
36525	FOXH1	Chr	ARID3A	2	0.876						ENSP00000263620	AT rich interactive domain 3A (BRIGHT-like)	Nucleus	transcription regulator	Transcription factor which may be involved in the control of cell cycle progression by the RB1/E2F1 pathway and in B-cell differentiation
36525	FOXH1	Chr	COX7A2	2	0.962						ENSP00000230459	cytochrome c oxidase subunit VIIa polypeptide 2 (liver)	Cytoplasm	enzyme	This protein is one of the nuclear-coded polypeptide chains of cytochrome c oxidase, the terminal oxidase in mitochondrial electron transport
36525	FOXH1	Chr	HEATR1	2	0.879						ENSP00000355541	HEAT repeat containing 1	Nucleus	other	Involved in nucleolar processing of pre-18S ribosomal RNA. Involved in ribosome biosynthesis (By similarity)
36525	FOXH1	Chr	IARS	2	0.969						ENSP00000364794	isoleucyl-tRNA synthetase	Cytoplasm	enzyme
36525	FOXH1	Chr	KIAA1967	2	0.965						ENSP00000310670	KIAA1967	Cytoplasm	peptidase	Inhibits SIRT1 deacetylase activity leading to increasing levels of p53/TP53 acetylation and p53-mediated apoptosis. Inhibits SUV39H1 methyltransferase activity
36525	FOXH1	Chr	MYEF2	2	0.987						ENSP00000316950	myelin expression factor 2	Nucleus	transcription regulator	Transcriptional repressor of the myelin basic protein gene (MBP). Binds to the proximal MB1 element 5'-TTGTCC-3' of the MBP promoter. Its binding to MB1 and function are inhibited by PURA (By similarity)
36525	FOXH1	Chr	NISCH	2	0.944						ENSP00000339958	nischarin	Plasma Membrane	transmembrane receptor	Acts either as the functional imidazoline-1 receptor (I1R) candidate or as a membrane-associated mediator of the I1R signaling. Binds numerous imidazoline ligands that induces initiation of cell-signaling cascades triggering to cell survival, growth and migration. Its activation by the agonist rilmenidine induces an increase in phosphorylation of mitogen-activated protein kinases MAPK1 and MAPK3 …
36525	FOXH1	Chr	SYMPK	2	0.929						ENSP00000245934	symplekin	Cytoplasm	other	Heat-labile component of a multimolecular complex that function in histone mRNA 3'-end processing. Specific component of the tight junction (TJ) plaque, but might not be an exclusively junctional component. May have a house-keeping rule. May be required for pre-mRNA polyadenylation
36525	FOXH1	Chr	UQCRC1	2	0.975						ENSP00000203407	ubiquinol-cytochrome c reductase core protein I	Cytoplasm	enzyme	This is a component of the ubiquinol-cytochrome c reductase complex (complex III or cytochrome b-c1 complex), which is part of the mitochondrial respiratory chain. This protein may mediate formation of the complex between cytochromes c and c1
36525	FOXH1	Chr	WAPAL	2	0.967						ENSP00000298767	wings apart-like homolog (Drosophila)	Nucleus	other	May play a role in cell growth
36524	FOXH1	Sol	FOXH1	18	Bait	S	S	S	S	Y	ENSP00000366534	forkhead box H1	Nucleus	transcription regulator	Transcriptional activator. Recognizes and binds to the DNA sequence 5'-TGT[GT][GT]ATT-3'. Required for induction of the goosecoid (GSC) promoter by TGF-beta or activin signaling. Forms a transcriptionally active complex containing FOXH1/SMAD2/SMAD4 on a site on the GSC promoter called TARE (TGF-beta/activin response element)
36524	FOXH1	Sol	A2ML1	5	1						ENSP00000299698	alpha-2-macroglobulin-like 1	Cytoplasm	other	Is able to inhibit all four classes of proteinases by a unique 'trapping' mechanism. This protein has a peptide stretch, called the 'bait region' which contains specific cleavage sites for different proteinases. When a proteinase cleaves the bait region, a conformational change is induced in the protein which traps the proteinase. The entrapped enzyme remains active against low molecular weight s…
36524	FOXH1	Sol	SERPINB3	4	0.992						ENSP00000283752	serpin peptidase inhibitor, clade B (ovalbumin), member 3	Cytoplasm	other	May act as a protease inhibitor to modulate the host immune response against tumor cells
36524	FOXH1	Sol	TRMT2A	4	1						ENSP00000252136	TRM2 tRNA methyltransferase 2 homolog A (S. cerevisiae)	Other	kinase	May be involved in nucleic acid metabolism and/or modifications
36524	FOXH1	Sol	GSDMA	2	0.973						ENSP00000301659	gasdermin A	Cytoplasm	other	Induces apoptosis
33775	FOXI1	Chr	FOXI1	23	Bait	S	S	S	S	Y	ENSP00000304286	forkhead box I1	Nucleus	transcription regulator	Transcriptional activator required for the development of normal hearing, sense of balance and kidney function. Required for the expression of SLC26A4/PDS, JAG1 and COCH in a subset of epithelial cells and the development of the endolymphatic system in the inner ear. Also required for the expression of SLC4A1/AE1, SLC4A9/AE4, ATP6V1B1 and the differentiation of intercalated cells in the epitheliu…
33775	FOXI1	Chr	SMPD4	7	1						ENSP00000376704	sphingomyelin phosphodiesterase 4, neutral membrane (neutral sphingomyelinase-3)	Cytoplasm	enzyme	Catalyzes the hydrolysis of membrane sphingomyelin to form phosphorylcholine and ceramide
33775	FOXI1	Chr	TRIM24	5	1						ENSP00000340507	tripartite motif-containing 24	Nucleus	transcription regulator	Interacts selectively in vitro with the AF2-activating domain of the estrogen receptors. Association with DNA-bound estrogen receptors requires the presence of estradiol
33775	FOXI1	Chr	TRIM33	5	1						ENSP00000351250	tripartite motif-containing 33	Nucleus	transcription regulator	Acts as an E3 ubiquitin-protein ligase. Promotes SMAD4 ubiquitination, nuclear exclusion and degradation via the ubiquitin proteasome pathway. According to PubMed:1675112, does not promote a decrease in the level of endogenous SMAD4. May act as a transcriptional repressor. Inhibits the transcriptional response to TGF-beta/BMP signaling cascade. Plays a role in the control of cell proliferation. I…
33775	FOXI1	Chr	DDX39	3	0.998						ENSP00000242776	DEAD (Asp-Glu-Ala-Asp) box polypeptide 39	Nucleus	enzyme	Involved in pre-mRNA splicing. Required for the export of mRNA out of the nucleus
33775	FOXI1	Chr	HEATR1	3	0.994						ENSP00000355541	HEAT repeat containing 1	Nucleus	other	Involved in nucleolar processing of pre-18S ribosomal RNA. Involved in ribosome biosynthesis (By similarity)
33775	FOXI1	Chr	PDS5A	2	0.841						ENSP00000303427	PDS5, regulator of cohesion maintenance, homolog A (S. cerevisiae)	Nucleus	other	May contribute to regulation of sister chromatid cohesion during mitosis
33775	FOXI1	Chr	TOMM40	2	0.983						ENSP00000252487	translocase of outer mitochondrial membrane 4 homolog (yeast)	Cytoplasm	ion channel	Channel-forming protein essential for import of protein precursors into mitochondria (By similarity)
33775	FOXI1	Chr	VARS	2	0.867						ENSP00000401121	valyl-tRNA synthetase	Cytoplasm	enzyme
33771	FOXI1	Sol	FOXI1	36	Bait	S	S	S	S	Y	ENSP00000304286	forkhead box I1	Nucleus	transcription regulator	Transcriptional activator required for the development of normal hearing, sense of balance and kidney function. Required for the expression of SLC26A4/PDS, JAG1 and COCH in a subset of epithelial cells and the development of the endolymphatic system in the inner ear. Also required for the expression of SLC4A1/AE1, SLC4A9/AE4, ATP6V1B1 and the differentiation of intercalated cells in the epitheliu…
33771	FOXI1	Sol	FASN	3	0.996						ENSP00000304592	fatty acid synthase	Cytoplasm	enzyme	Fatty acid synthetase catalyzes the formation of long- chain fatty acids from acetyl-CoA, malonyl-CoA and NADPH. This multifunctional protein has 7 catalytic activities and an acyl carrier protein
36527	FOXI2	Chr	FOXI1	19	1						ENSP00000304286	forkhead box I1	Nucleus	transcription regulator	Transcriptional activator required for the development of normal hearing, sense of balance and kidney function. Required for the expression of SLC26A4/PDS, JAG1 and COCH in a subset of epithelial cells and the development of the endolymphatic system in the inner ear. Also required for the expression of SLC4A1/AE1, SLC4A9/AE4, ATP6V1B1 and the differentiation of intercalated cells in the epitheliu…
36527	FOXI2	Chr	YARS	12	1						ENSP00000362576	tyrosyl-tRNA synthetase	Cytoplasm	enzyme	Catalyzes the attachment of tyrosine to tRNA(Tyr) in a two-step reaction: tyrosine is first activated by ATP to form Tyr- AMP and then transferred to the acceptor end of tRNA(Tyr) (By similarity)
36527	FOXI2	Chr	PDS5A	11	1						ENSP00000303427	PDS5, regulator of cohesion maintenance, homolog A (S. cerevisiae)	Nucleus	other	May contribute to regulation of sister chromatid cohesion during mitosis
36527	FOXI2	Chr	VARS	11	1						ENSP00000401121	valyl-tRNA synthetase	Cytoplasm	enzyme
36527	FOXI2	Chr	NUP205	9	1						ENSP00000285968	nucleoporin 25kDa	Nucleus	other
36527	FOXI2	Chr	PA2G4	7	1						ENSP00000302886	proliferation-associated 2G4, 38kDa	Nucleus	transcription regulator	May play a role in a ERBB3-regulated signal transduction pathway. Seems be involved in growth regulation. Acts a corepressor of the androgen receptor (AR) and is regulated by the ERBB3 ligand neuregulin-1/heregulin (HRG). Inhibits transcription of some E2F1-regulated promoters, probably by recruiting histone acetylase (HAT) activity. Binds RNA. Associates with 28S, 18S and 5.8S mature rRNAs, seve…
36527	FOXI2	Chr	DDX39	6	1						ENSP00000242776	DEAD (Asp-Glu-Ala-Asp) box polypeptide 39	Nucleus	enzyme	Involved in pre-mRNA splicing. Required for the export of mRNA out of the nucleus
36527	FOXI2	Chr	IARS	6	1						ENSP00000364794	isoleucyl-tRNA synthetase	Cytoplasm	enzyme
36527	FOXI2	Chr	RECQL	6	1						ENSP00000395449	RecQ protein-like (DNA helicase Q1-like)	Nucleus	enzyme	DNA helicase that may play a role in the repair of DNA that is damaged by ultraviolet light or other mutagens. Exhibits a magnesium-dependent ATP-dependent DNA-helicase activity that unwinds single- and double-stranded DNA in a 3'-5' direction
36527	FOXI2	Chr	FOXI2	5	Bait	S	S	S	S	Y	ENSP00000373572	forkhead box I2	Nucleus	transcription regulator	Possible transcriptional activator (By similarity)
36527	FOXI2	Chr	IKIP	5	0.999							unknown	unknown	other	unknown
36527	FOXI2	Chr	NSDHL	5	0.999						ENSP00000359297	NAD(P) dependent steroid dehydrogenase-like	Cytoplasm	enzyme
36527	FOXI2	Chr	NUP107	5	0.999						ENSP00000229179	nucleoporin 17kDa	Nucleus	transporter	Essential component of nuclear pore complex. Required for the assembly of peripheral proteins into the nuclear pore complex
36527	FOXI2	Chr	RCC1	5	1						ENSP00000362937	regulator of chromosome condensation 1	Cytoplasm	other	Promotes the exchange of Ran-bound GDP by GTP. Involved in the regulation of onset of chromosome condensation in the S phase. Binds to the chromatin. RCC1/Ran complex (together with other proteins) acts as a component of a signal transmission pathway that detects unreplicated DNA
36527	FOXI2	Chr	XPO7	5	1						ENSP00000404853	exportin 7	Nucleus	transporter	Mediates the nuclear export of proteins (cargos) with broad substrate specificity. In the nucleus binds cooperatively to its cargo and to the GTPase Ran in its active GTP-bound form. Docking of this trimeric complex to the nuclear pore complex (NPC) is mediated through binding to nucleoporins. Upon transit of a nuclear export complex into the cytoplasm, disassembling of the complex and hydrolysis…
36527	FOXI2	Chr	CTBP2	4	1						ENSP00000311825	C-terminal binding protein 2	Nucleus	transcription regulator	Corepressor targeting diverse transcription regulators. Functions in brown adipose tissue (BAT) differentiation (By similarity)
36527	FOXI2	Chr	EEF1D	4	0.998						ENSP00000391944	eukaryotic translation elongation factor 1 delta (guanine nucleotide exchange protein)	Cytoplasm	translation regulator	EF-1-beta and EF-1-delta stimulate the exchange of GDP bound to EF-1-alpha to GTP
36527	FOXI2	Chr	HK2	4	1						ENSP00000290573	hexokinase 2	Cytoplasm	kinase
36527	FOXI2	Chr	SYMPK	4	1						ENSP00000245934	symplekin	Cytoplasm	other	Heat-labile component of a multimolecular complex that function in histone mRNA 3'-end processing. Specific component of the tight junction (TJ) plaque, but might not be an exclusively junctional component. May have a house-keeping rule. May be required for pre-mRNA polyadenylation
36527	FOXI2	Chr	BTAF1	3	0.998						ENSP00000265990	BTAF1 RNA polymerase II, B-TFIID transcription factor-associated, 17kDa (Mot1 homolog, S. cerevisiae)	Nucleus	transcription regulator	Regulates transcription in association with TATA binding protein (TBP). Removes TBP from the TATA box in an ATP-dependent manner
36527	FOXI2	Chr	HOXC13	3	1						ENSP00000243056	homeobox C13	Nucleus	transcription regulator	Sequence-specific transcription factor which is part of a developmental regulatory system that provides cells with specific positional identities on the anterior-posterior axis
36527	FOXI2	Chr	MMS19	3	0.995						ENSP00000359818	MMS19 nucleotide excision repair homolog (S. cerevisiae)	Nucleus	transcription regulator	May play a role in nucleotide excision repair (NER) and RNA polymerase II (POL II) transcription by interacting with ERCC2/XPD and ERCC3/XPB helicases, both subunits of NER- transcription factor TFIIH. May also function as a transcriptional coactivator of estrogen receptor (ER). May be involved in regulation of ER activity by bridging TFIIH with ER or may facilitate TFIIH-mediated phosphorylation…
36527	FOXI2	Chr	PUM1	3	0.994						ENSP00000391723	pumilio homolog 1 (Drosophila)	Cytoplasm	other	Sequence-specific RNA-binding protein that regulates translation and mRNA stability by binding the 3'-UTR of mRNA targets. May be required to support proliferation and self-renewal of stem cells (By similarity)
36527	FOXI2	Chr	SATB2	3	1						ENSP00000260926	SATB homeobox 2	Nucleus	transcription regulator	Binds to DNA, at nuclear matrix- or scaffold-associated regions. Thought to recognize the sugar-phosphate structure of double-stranded DNA. Transcription factor controlling nuclear gene expression, by binding to matrix attachment regions (MARs) of DNA and inducing a local chromatin-loop remodeling. Acts as a docking site for several chromatin remodeling enzymes and also by recruiting corepressors…
36527	FOXI2	Chr	SMPD4	3	0.986						ENSP00000376704	sphingomyelin phosphodiesterase 4, neutral membrane (neutral sphingomyelinase-3)	Cytoplasm	enzyme	Catalyzes the hydrolysis of membrane sphingomyelin to form phosphorylcholine and ceramide
36527	FOXI2	Chr	ACOT7	2	0.965						ENSP00000367086	acyl-CoA thioesterase 7	Cytoplasm	enzyme	Acyl-CoA thioesterases are a group of enzymes that catalyze the hydrolysis of acyl-CoAs to the free fatty acid and coenzyme A (CoASH), providing the potential to regulate intracellular levels of acyl-CoAs, free fatty acids and CoASH. May play an important physiological function in brain. May play a regulatory role by modulating the cellular levels of fatty acyl- CoA ligands for certain transcript…
36527	FOXI2	Chr	ADAR	2	0.967						ENSP00000357459	adenosine deaminase, RNA-specific	Nucleus	enzyme	Converts multiple adenosines to inosines and creates I/U mismatched base pairs in double-helical RNA substrates without apparent sequence specificity. Has been found to modify more frequently adenosines in AU-rich regions, probably due to the relative ease of melting A/U base pairs as compared to G/C pairs. Functions to modify viral RNA genomes and may be responsible for hypermutation of certain …
36527	FOXI2	Chr	DARS	2	0.987						ENSP00000264161	aspartyl-tRNA synthetase	Cytoplasm	enzyme	Catalyzes the specific attachment of an amino acid to its cognate tRNA in a 2 step reaction: the amino acid (AA) is first activated by ATP to form AA-AMP and then transferred to the acceptor end of the tRNA
36527	FOXI2	Chr	DARS2	2	0.98						ENSP00000355086	aspartyl-tRNA synthetase 2, mitochondrial	Cytoplasm	enzyme
36527	FOXI2	Chr	DLX5	2	0.981						ENSP00000222598	distal-less homeobox 5	Nucleus	transcription regulator
36527	FOXI2	Chr	FASN	2	0.96						ENSP00000304592	fatty acid synthase	Cytoplasm	enzyme	Fatty acid synthetase catalyzes the formation of long- chain fatty acids from acetyl-CoA, malonyl-CoA and NADPH. This multifunctional protein has 7 catalytic activities and an acyl carrier protein
36527	FOXI2	Chr	HK3	2	0.965						ENSP00000292432	hexokinase 3 (white cell)	Cytoplasm	kinase
36527	FOXI2	Chr	HOXD13	2	0.903						ENSP00000376322	homeobox D13	Nucleus	transcription regulator	Sequence-specific transcription factor which is part of a developmental regulatory system that provides cells with specific positional identities on the anterior-posterior axis
36527	FOXI2	Chr	MECP2	2	0.963						ENSP00000395535	methyl CpG binding protein 2 (Rett syndrome)	Nucleus	transcription regulator	Chromosomal protein that binds to methylated DNA. It can bind specifically to a single methyl-CpG pair. It is not influenced by sequences flanking the methyl-CpGs. Mediates transcriptional repression through interaction with histone deacetylase and the corepressor SIN3A
36527	FOXI2	Chr	MYEF2	2	0.989						ENSP00000316950	myelin expression factor 2	Nucleus	transcription regulator	Transcriptional repressor of the myelin basic protein gene (MBP). Binds to the proximal MB1 element 5'-TTGTCC-3' of the MBP promoter. Its binding to MB1 and function are inhibited by PURA (By similarity)
36527	FOXI2	Chr	NUP133	2	0.971						ENSP00000261396	nucleoporin 133kDa	Nucleus	transporter	Involved in poly(A)+ RNA transport
36527	FOXI2	Chr	NUP160	2	0.977						ENSP00000367721	nucleoporin 16kDa	Nucleus	transporter	Involved in poly(A)+ RNA transport
36527	FOXI2	Chr	NUP98	2	0.981						ENSP00000316032	nucleoporin 98kDa	Nucleus	transporter	Nup98 and Nup96 play a role in the bidirectional transport across the nucleoporin complex (NPC). The repeat domain in Nup98 has a direct role in the transport
36527	FOXI2	Chr	PBX2	2	0.979						ENSP00000403948	pre-B-cell leukemia homeobox 2	Nucleus	transcription regulator	Transcriptional activator that binds the sequence 5'- ATCAATCAA-3'. Activates transcription of PF4 in complex with MEIS1
36527	FOXI2	Chr	PKP1	2	0.853						ENSP00000263946	plakophilin 1 (ectodermal dysplasia/skin fragility syndrome)	Plasma Membrane	other	Seems to play a role in junctional plaques. Contributes to epidermal morphogenesis
36527	FOXI2	Chr	TIMM8B	2	0.983						ENSP00000280354	translocase of inner mitochondrial membrane 8 homolog B (yeast)	Cytoplasm	transporter	Probable mitochondrial intermembrane chaperone that participates in the import and insertion of some multi-pass transmembrane proteins into the mitochondrial inner membrane. Also required for the transfer of beta-barrel precursors from the TOM complex to the sorting and assembly machinery (SAM complex) of the outer membrane. Acts as a chaperone-like protein that protects the hydrophobic precursor…
36527	FOXI2	Chr	UBE4A	2	0.978						ENSP00000252108	ubiquitination factor E4A (UFD2 homolog, yeast)	Cytoplasm	enzyme	Binds to the ubiquitin moieties of preformed conjugates and catalyzes ubiquitin chain assembly in conjunction with E1, E2, and E3 (By similarity)
36527	FOXI2	Chr	UQCRC1	2	0.99						ENSP00000203407	ubiquinol-cytochrome c reductase core protein I	Cytoplasm	enzyme	This is a component of the ubiquinol-cytochrome c reductase complex (complex III or cytochrome b-c1 complex), which is part of the mitochondrial respiratory chain. This protein may mediate formation of the complex between cytochromes c and c1
36527	FOXI2	Chr	WAPAL	2	0.969						ENSP00000298767	wings apart-like homolog (Drosophila)	Nucleus	other	May play a role in cell growth
36526	FOXI2	Sol	FOXI1	24	1						ENSP00000304286	forkhead box I1	Nucleus	transcription regulator	Transcriptional activator required for the development of normal hearing, sense of balance and kidney function. Required for the expression of SLC26A4/PDS, JAG1 and COCH in a subset of epithelial cells and the development of the endolymphatic system in the inner ear. Also required for the expression of SLC4A1/AE1, SLC4A9/AE4, ATP6V1B1 and the differentiation of intercalated cells in the epitheliu…
36526	FOXI2	Sol	FOXI2	8	Bait	S	S	S	S	Y	ENSP00000373572	forkhead box I2	Nucleus	transcription regulator	Possible transcriptional activator (By similarity)
36526	FOXI2	Sol	SORL1	5	0.998						ENSP00000260197	sortilin-related receptor, L(DLR class) A repeats-containing	Cytoplasm	transporter	Likely to be a multifunctional endocytic receptor, that may be implicated in the uptake of lipoproteins and of proteases. Binds LDL, the major cholesterol-carrying lipoprotein of plasma, and transports it into cells by endocytosis. Binds the receptor- associated protein (RAP). Could play a role in cell-cell interaction
36526	FOXI2	Sol	TIMM8B	5	0.996						ENSP00000280354	translocase of inner mitochondrial membrane 8 homolog B (yeast)	Cytoplasm	transporter	Probable mitochondrial intermembrane chaperone that participates in the import and insertion of some multi-pass transmembrane proteins into the mitochondrial inner membrane. Also required for the transfer of beta-barrel precursors from the TOM complex to the sorting and assembly machinery (SAM complex) of the outer membrane. Acts as a chaperone-like protein that protects the hydrophobic precursor…
36526	FOXI2	Sol	USP11	5	1						ENSP00000218348	ubiquitin specific peptidase 11	Nucleus	peptidase
36526	FOXI2	Sol	CTH	3	0.984						ENSP00000359976	cystathionase (cystathionine gamma-lyase)	Cytoplasm	enzyme	Catalyzes the last step in the transsulfuration pathway from methionine to cysteine. Has broad substrate specificity. Converts cystathionine to cysteine, ammonia and 2-oxobutanoate. Converts two cysteine molecules to lanthionine and hydrogen sulfide. Can also accept homocysteine as substrate. Specificity depends on the levels of the endogenous substrates. Generates the endogenous signaling molecu…
36526	FOXI2	Sol	GBF1	3	0.997						ENSP00000359000	golgi-specific brefeldin A resistant guanine nucleotide exchange factor 1	Cytoplasm	other	Promotes guanine-nucleotide exchange on ARF5. Promotes the activation of ARF5 through replacement of GDP with GTP (By similarity)
36526	FOXI2	Sol	ACSL4	2	0.977						ENSP00000339787	acyl-CoA synthetase long-chain family member 4	Cytoplasm	enzyme	Activation of long-chain fatty acids for both synthesis of cellular lipids, and degradation via beta-oxidation. Preferentially uses arachidonate and eicosapentaenoate as substrates
36526	FOXI2	Sol	C3orf26	2	0.965						ENSP00000410396	Uncharacterized protein C3orf26	Other	other
36526	FOXI2	Sol	DDX39	2	0.975						ENSP00000242776	DEAD (Asp-Glu-Ala-Asp) box polypeptide 39	Nucleus	enzyme	Involved in pre-mRNA splicing. Required for the export of mRNA out of the nucleus
36526	FOXI2	Sol	GAA	2	0.962						ENSP00000305692	glucosidase, alpha	Cytoplasm	enzyme	acid
36526	FOXI2	Sol	MTPAP	2	0.977						ENSP00000263063	DNM1 pseudogene 17	Cytoplasm	enzyme	Polymerase that creates the 3' poly(A) tail of mitochondrial transcripts. Plays a role in replication-dependent histone mRNA degradation. May be involved in the terminal uridylation of mature histone mRNAs before their degradation is initiated. Might be responsible for the creation of some UAA stop codons which are not encoded in mtDNA
33776	FOXJ1	Chr	FOXJ1	21	Bait	S	S	S	S	Y	ENSP00000323880	forkhead box J1	Nucleus	transcription regulator	May play an important role in cell fate determination during lung development and in spermatogenesis (By similarity)
33776	FOXJ1	Chr	RFX1	8	1						ENSP00000254325	regulatory factor X, 1 (influences HLA class II expression)	Nucleus	transcription regulator	Regulatory factor essential for MHC class II genes expression. Binds to the X boxes of MHC class II genes. Also binds to an inverted repeat (ENH1) required for hepatitis B virus genes expression and to the most upstream element (alpha) of the RPL3 promoter
33772	FOXJ1	Sol	FOXJ1	112	Bait	S	S	S	S	Y	ENSP00000323880	forkhead box J1	Nucleus	transcription regulator	May play an important role in cell fate determination during lung development and in spermatogenesis (By similarity)
33772	FOXJ1	Sol	C6orf170	30	1						ENSP00000357449	Uncharacterized protein C6orf17	Other	other
33772	FOXJ1	Sol	RFX1	21	1						ENSP00000254325	regulatory factor X, 1 (influences HLA class II expression)	Nucleus	transcription regulator	Regulatory factor essential for MHC class II genes expression. Binds to the X boxes of MHC class II genes. Also binds to an inverted repeat (ENH1) required for hepatitis B virus genes expression and to the most upstream element (alpha) of the RPL3 promoter
33772	FOXJ1	Sol	CCRK	16	1							unknown	Nucleus	kinase	unknown
33772	FOXJ1	Sol	FBXO11	7	1						ENSP00000323822	F-box protein 11	Cytoplasm	enzyme	Substrate recognition component of the a (SKP1-CUL1-F- box protein) E3 ubiquitin-protein ligase complex which mediates the ubiquitination and subsequent proteasomal degradation of target proteins. Probably recognizes and binds to phosphorylated target proteins. Binds to and neddylates phosphorylated TP53/p53, inhibiting its transcriptional activity. SCF(FBXO11) does not seem to direct ubiquitinat…
33772	FOXJ1	Sol	C16orf80	5	0.997						ENSP00000262498	UPF468 protein C16orf8 (Transcription factor IIB)	Other	other
33772	FOXJ1	Sol	RFX3	4	1	Y			Y		ENSP00000371434	regulatory factor X, 3 (influences HLA class II expression)	Nucleus	transcription regulator	Acts as a transcription factor. Represses transcription of MAP1A in non-neuronal cells but not in neuronal cells
33772	FOXJ1	Sol	RFX2	3	0.995	Y			Y		ENSP00000306335	regulatory factor X, 2 (influences HLA class II expression)	Nucleus	transcription regulator
33772	FOXJ1	Sol	ACSL4	2	0.975						ENSP00000339787	acyl-CoA synthetase long-chain family member 4	Cytoplasm	enzyme	Activation of long-chain fatty acids for both synthesis of cellular lipids, and degradation via beta-oxidation. Preferentially uses arachidonate and eicosapentaenoate as substrates
33772	FOXJ1	Sol	TM9SF3	2	0.962						ENSP00000360184	transmembrane 9 superfamily member 3	Cytoplasm	transporter
34192	FOXJ2	Chr	FOXJ2	129	Bait	S	S	S	S	Y	ENSP00000162391	forkhead box J2	Nucleus	transcription regulator	Transcriptional activator. Able to bind to two different type of DNA binding sites. Isoform FOXJ2.L behaves as a more potent transactivator than FOXJ2.S
34192	FOXJ2	Chr	RFX1	24	1						ENSP00000254325	regulatory factor X, 1 (influences HLA class II expression)	Nucleus	transcription regulator	Regulatory factor essential for MHC class II genes expression. Binds to the X boxes of MHC class II genes. Also binds to an inverted repeat (ENH1) required for hepatitis B virus genes expression and to the most upstream element (alpha) of the RPL3 promoter
34192	FOXJ2	Chr	QSER1	15	1						ENSP00000382241	glutamine and serine rich 1	Other	other
[truncated: 903 more rows]
