# Supplementary material for: Proteomic analyses reveal distinct chromatin-associated and soluble transcription factor complexes
Source: Mol Syst Biol. 2015 Jan 21;11(1):775. doi: 10.15252/msb.20145504 (PMC4332150; doi:10.15252/msb.20145504)
Supplement: Supplementary file 11 [file msb0011-0775-sd11.xlsx]

## Sheet: Sheet1
Bait	Prey	Overlap	SpectraC
ATF6-C	ATF6	SELF	12
ATF6-S	ATF6	SELF	28
ATF6-S	RFWD2	HCIP	7
ATF6-S	STK40	HCIP	6
ATF6-S	DECR1	HCIP	3
CREB1-C	CREB1	SELF	141
CREB1-C	ATF1	HCIP	29
CREB1-C	ZNF295	HCIP	26
CREB1-C	HIST1H2BA	HCIP	13
CREB1-C	ZNF131	HCIP	7
CREB1-C	NFIX	HCIP	6
CREB1-C	CREM	HCIP	4
CREB1-C	C5orf24	Unfiltered	4
CREB1-C	FOXC1	HCIP	3
CREB1-C	NFIA	HCIP	3
CREB1-C	NFIC	HCIP	2
CREB1-C	NFIL3	HCIP	2
CREB1-S	CREB1	SELF	93
CREB1-S	ATF1	HCIP	25
CREB1-S	FAM192A	HCIP	2
CREB1-S	ANKRD17	HCIP	2
ETS1-C	ETS1	SELF	42
ETS1-S	ETS1	SELF	138
FOXD3-C	FOXD3	SELF	11
FOXD3-C	FOXD1	HCIP	5
FOXD3-S	FOXD3	SELF	30
FOXD3-S	PPP2R2D	HCIP	19
FOXD3-S	FOXD1	HCIP	14
FOXK1-C	FOXK1	SELF	21
FOXK1-C	SIN3A	HCIP	17
FOXK1-C	SUDS3	HCIP	5
FOXK1-C	TBL1XR1	HCIP	5
FOXK1-S	FOXK1	SELF	64
FOXK1-S	SIN3A	HCIP	56
FOXK1-S	UBR4	HCIP	53
FOXK1-S	ARID4B	HCIP	21
FOXK1-S	NCOR1	HCIP	18
FOXK1-S	TBL1XR1	HCIP	15
FOXK1-S	CHEK2	HCIP	13
FOXK1-S	TP53BP1	HCIP	10
FOXK1-S	UHRF1BP1	HCIP	10
FOXK1-S	SNX9	Unfiltered	9
FOXK1-S	SUDS3	HCIP	8
FOXK1-S	RBL1	HCIP	8
FOXK1-S	PHKA2	Unfiltered	8
FOXK1-S	BAP1	HCIP	7
FOXK1-S	DVL2	Unfiltered	7
FOXK1-S	SAP130	HCIP	6
FOXK1-S	USP47	HCIP	6
FOXK1-S	AGGF1	Unfiltered	6
FOXK1-S	BRMS1L	HCIP	5
FOXK1-S	KIAA0513	Unfiltered	5
FOXK1-S	RB1	HCIP	5
FOXK1-S	KANK2	Unfiltered	4
FOXK1-S	RBL2	HCIP	3
FOXK1-S	TBC1D4	HCIP	3
FOXK1-S	BRMS1	HCIP	3
FOXK1-S	SAP30	HCIP	3
FOXK1-S	AGTPBP1	HCIP	2
FOXK1-S	ING2	HCIP	2
FOXK1-S	GPS2	HCIP	2
FOXN1-C	FOXN1	HCIP	51
FOXN1-C	VARS	HCIP	3
FOXN1-S	FOXN1	HCIP	22
GLI1-C	GLI1	SELF	210
GLI1-C	SUFU	HCIP	68
IRF3-C	IRF3	SELF	29
IRF3-S	IRF3	SELF	116
IRF3-S	TRO	Unfiltered	2
IRF3-S	SORT1	Unfiltered	2
IRF3-S	ASMTL	Unfiltered	2
MEF2A-C	MEF2A	SELF	129
MEF2A-C	JUN	HCIP	28
MEF2A-C	ATF3	HCIP	13
MEF2A-C	ATF7	HCIP	8
MEF2A-C	MEF2C	HCIP	4
MEF2A-C	JUND	HCIP	2
MEF2A-S	MEF2A	SELF	413
MEF2A-S	MEF2D	HCIP	18
MEF2A-S	CABIN1	HCIP	14
MEF2A-S	MEF2C	HCIP	6
MEF2A-S	HDAC5	HCIP	2
MEF2A-S	REV3L	HCIP	2
MEF2A-S	MEF2B	HCIP	2
NFATC1-C	NFATC1	SELF	300
NFATC1-C	JUN	Unfiltered	21
NFATC1-C	HIST1H2BC	Unfiltered	9
NFATC1-C	HIST3H3	HCIP	9
NFATC1-C	ATF3	Unfiltered	8
NFATC1-C	ZMYM3	HCIP	7
NFATC1-C	CHD4	HCIP	7
NFATC1-C	SMARCA5	HCIP	6
NFATC1-C	HIST1H2AD	HCIP	5
NFATC1-C	KIF4A	HCIP	3
NFATC1-C	LRWD1	HCIP	3
NFATC1-C	SMARCC2	HCIP	2
NFATC1-C	HOXA10	HCIP	2
NFATC1-C	ORC2	HCIP	2
NFATC1-C	SMARCA4	Unfiltered	2
NFATC1-C	ORC5	HCIP	2
NFATC1-C	PDS5A	HCIP	2
NFATC1-C	JUND	HCIP	2
NFATC1-S	NFATC1	SELF	62
PPARG-C	PPARG	SELF	36
PPARG-C	RXRB	HCIP	4
PPARG-C	RXRA	HCIP	3
PPARG-S	PPARG	SELF	21
STAT3-C	STAT3	SELF	237
STAT3-S	STAT3	SELF	789
