# Supplementary material for: Proteomic analyses reveal distinct chromatin-associated and soluble transcription factor complexes
Source: Mol Syst Biol. 2015 Jan 21;11(1):775. doi: 10.15252/msb.20145504 (PMC4332150; doi:10.15252/msb.20145504)
Supplement: Supplementary file 12 [file msb0011-0775-sd12.xlsx]

## Sheet: TF-PTM
ExpNo	Sequence	Modifications	Confidence Level	Unique Sequence ID	PSM Ambiguity	Protein Descriptions	Protein Group Accessions	Activation Type	DeltaScore	DeltaCn	Rank	Search Engine Rank	Decoy Peptides Matched	Exp Value	Homology Threshold	Identity High	Identity Middle	IonScore	# Missed Cleavages	Ion Inject Time [ms]	Intensity	Charge	m/z [Da]	MH+ [Da]	Delta Mass [Da]	Delta Mass [PPM]	RT [min]	First Scan	Last Scan	MS Order	Matched Ions	Total Ions	Annotation
21877	ATVEDEKLQGkINDEDK	K11(Acetyl)	Middle	42890	Unambiguous	Heat shock cognate 71 kDa protein OS=Homo sapiens GN=HSPA8 PE=1 SV=1 - [HSP7C_HUMAN]	P11142	CID	1	0	1	1	58015	0.017	43	57	48	53	2	9	618100	3	658.879	1974.62	-0.17	-250.68	15.05	1757	1757	MS2	12	176
21877	cIQQDCtkAFVSK	C1(Propionamide); T7(Phospho); K8(Acetyl)	Middle	32692	Unambiguous	Zinc finger protein PLAG1 OS=Homo sapiens GN=PLAG1 PE=1 SV=1 - [PLAG1_HUMAN]	Q6DJT9	CID	1	0	1	1	46246	0.047	47	55	47	47	1	0	85420000	2	832.826	1664.65	-0.1	-115.67	21.51	4970	4970	MS2	10	130
21877	ckLAELEGALQKAK	C1(Propionamide); K2(Acetyl)	High	27134	Rejected	Keratin, type II cuticular Hb6 OS=Homo sapiens GN=KRT86 PE=1 SV=1 - [KRT86_HUMAN]	O43790	CID		0.1324	3	3	43906	0.003	47	55	47	59	2	6	1473000	3	539.217	1615.64	-0.1	-184.88	20.72	4596	4596	MS2	10	132
21877	ckLAGLEEALQKAK	C1(Propionamide); K2(Acetyl)	High	30635	Rejected	Keratin, type II cuticular Hb2 OS=Homo sapiens GN=KRT82 PE=1 SV=3 - [KRT82_HUMAN]		CID	0.0588	0	1	1	43906	0.00037	47	55	47	68	2	6	1473000	3	539.217	1615.64	-0.1	-184.88	20.72	4596	4596	MS2	10	130
21877	DAkLDkAQIHDLVLVGGSTR	K3(Acetyl); K6(Acetyl)	Middle	49470	Unambiguous	Heat shock 70 kDa protein 1A/1B OS=Homo sapiens GN=HSPA1A PE=1 SV=5 - [HSP71_HUMAN]	P08107	CID	1	0	1	1	67553	0.016	39	57	49	54	2	5	2130000	3	741.721	2223.15	0.54	732.44	18.11	3302	3302	MS2	8	222
21877	DTTVISHsPNtSYDTALEAR	S8(Phospho); T11(Phospho)	High	47995	Unambiguous	Angiomotin OS=Homo sapiens GN=AMOT PE=1 SV=1 - [AMOT_HUMAN]	Q4VCS5	CID	0.0405	0	1	1	72706	0.00016	49	58	49	74	0	4	2505000	2	1169.76	2338.51	-0.38	-324.19	18.69	3592	3592	MS2	13	206
21877	DTTVISHSPNtSYDTALEAR	T11(Phospho)	High	47995	Unambiguous	Angiomotin OS=Homo sapiens GN=AMOT PE=1 SV=1 - [AMOT_HUMAN]	Q4VCS5	CID	0.1279	0	1	1	69368	9.4e-06	43	57	49	86	0	9	676300	3	753.564	2258.68	-0.2	-269.19	18.32	3407	3407	MS2	17	206
21877	EASkEIPDFLK	K4(Acetyl)	Middle	17476	Unambiguous	Retinal-specific ATP-binding cassette transporter OS=Homo sapiens GN=ABCA4 PE=1 SV=3 - [ABCA4_HUMAN]	P78363	CID	1	0	1	1	33589	0.022	46	54	46	49	1	11	806800	3	440.56	1319.66	0.06	125.69	14.91	1683	1683	MS2	6	108
21877	ELEKNKSQMSGVEAAASDPSEk	K22(Acetyl)	Middle	53881	Unconsidered			CID		0.25	2	2	74220	0.035	49	58	49	51	2	6	2171000	3	793.938	2379.8	0.41	513.89	21.35	4893	4893	MS2	22	244
21877	GAAGGVmGELtR	M7(Oxidation); T11(Phospho)	Middle	13334	Unambiguous	Syntaxin-binding protein 5-like OS=Homo sapiens GN=STXBP5L PE=1 SV=2 - [STB5L_HUMAN]	Q9Y2K9	CID	1	0	1	1	30370	0.018	45	54	45	50	0	8	558800	3	405.838	1215.5	0.08	190.91	16.48	2475	2475	MS2	6	92
21877	GGcGSSGGSkGGcGScGGckGGCGSCGGsk	C3(Carbamidomethyl); K10(Acetyl); C13(Carbamidomethyl); C16(Carbamidomethyl); C19(Carbamidomethyl); K20(Acetyl); S29(Phospho); K30(Acetyl)	Middle	57847	Unconsidered	Keratin-associated protein 5-1 OS=Homo sapiens GN=KRTAP5-1 PE=2 SV=1 - [KRA51_HUMAN]	Q6L8H4	CID		0.4157	2	2	89992	0.031	50	58	50	52	2	0	238000000	3	946.263	2836.78	0.61	641.87	22.82	5578	5578	MS2	11	320
21877	GGSGGGGGGssGGRGSGGGSSGGSIGGR	S10(Phospho); S11(Phospho)	Middle	49860	Unambiguous	Keratin, type II cytoskeletal 1 OS=Homo sapiens GN=KRT1 PE=1 SV=6 - [K2C1_HUMAN]	P04264	CID	1	0	1	1	68750	0.032	49	57	49	51	1	12	700500	3	747.944	2241.82	0.27	367.04	20.96	4710	4710	MS2	21	286
21877	kNAStVVVSDK	K1(Acetyl); T5(Phospho)	Middle	16157	Unconsidered	Serine/threonine-protein phosphatase 1 regulatory subunit 10 OS=Homo sapiens GN=PPP1R10 PE=1 SV=1 - [PP1RA_HUMAN]	Q96QC0	CID		0.4524	2	2	31934	0.042	46	54	46	46	1	6	865600	2	635.949	1270.89	0.29	449.53	15.61	2034	2034	MS2	6	112
21877	KtPIQILGQEPDAEMVEYLI	T2(Phospho)	High	50692	Unambiguous	Angiomotin OS=Homo sapiens GN=AMOT PE=1 SV=1 - [AMOT_HUMAN]	Q4VCS5	CID	1	0	1	1	73461	1.6e-05	39	58	49	84	1	6	1292000	2	1184.4	2367.79	-0.43	-363.54	25.31	6598	6598	MS2	14	198
21877	KtPIQILGQEPDAEmVEYLI	T2(Phospho); M15(Oxidation)	Middle	50692	Unambiguous	Angiomotin OS=Homo sapiens GN=AMOT PE=1 SV=1 - [AMOT_HUMAN]	Q4VCS5	CID	1	0	1	1	74325	0.011	40	58	49	56	1	8	1432000	3	795.626	2384.86	0.07	89.41	24.56	6297	6297	MS2	8	198
21877	LcMTRLLDTKNPsLDTIK	C2(Propionamide); S13(Phospho)	Middle	49267	Unambiguous	UPF0704 protein C6orf165 OS=Homo sapiens GN=C6orf165 PE=2 SV=2 - [CF165_HUMAN]	Q8IYR0	CID	1	0	1	1	67610	0.04	46	57	49	49	2	9	1043000	3	739.137	2215.4	0.28	380.85	19.5	3997	3997	MS2	10	186
21877	LIGRkFGDPVVQSDMK	K5(Acetyl)	High	39678	Unambiguous	Heat shock 70 kDa protein 1A/1B OS=Homo sapiens GN=HSPA1A PE=1 SV=5 - [HSP71_HUMAN]	P08107	CID	1	0	1	1	53063	0.0029	36	56	48	60	2	15	708600	3	612.081	1834.23	0.36	580.46	17.32	2896	2896	MS2	8	156
21877	LKGYLIsGSSyAR	S7(Phospho); Y11(Phospho)	Middle	28804	Unambiguous	Cullin-associated NEDD8-dissociated protein 1 OS=Homo sapiens GN=CAND1 PE=1 SV=2 - [CAND1_HUMAN]	Q86VP6	CID	0.0204	0	1	1	42611	0.032	47	55	47	49	1	3	640900	3	525.653	1574.95	-0.22	-411.51	17.39	2931	2931	MS2	8	124
21877	LLALQsASKKWQQK	S6(Phospho)	Middle	35477	Unambiguous	Zinc finger C3H1 domain-containing protein OS=Homo sapiens GN=ZFC3H1 PE=1 SV=3 - [ZC3H1_HUMAN]	O60293	CID	1	0	1	1	47524	0.013	38	56	47	53	2	7	1369000	2	855.761	1710.52	0.29	344.62	19.65	4078	4078	MS2	15	126
21877	LmPPDSttIEKLR	M2(Oxidation); T7(Phospho); T8(Phospho)	Middle	33764	Selected	Probable ubiquitin carboxyl-terminal hydrolase FAF-X OS=Homo sapiens GN=USP9X PE=1 SV=3 - [USP9X_HUMAN]	Q93008	CID		0.1111	2	2	46578	0.035	47	56	47	48	1	8	1207000	3	560.476	1679.41	0.56	990.3	22.88	5607	5607	MS2	6	110
21877	LYmsVEDFILEVDESsLNK	M3(Oxidation); S4(Phospho); S16(Phospho)	Middle	54438	Unambiguous	Serine/threonine-protein kinase 31 OS=Homo sapiens GN=STK31 PE=2 SV=2 - [STK31_HUMAN]	Q9BXU1	CID	1	0	1	1	75371	0.018	40	58	49	53	0	5	1558000	3	803.846	2409.52	0.35	435.06	17.85	3170	3170	MS2	8	170
21877	msLVSQNsR	M1(Oxidation); S2(Phospho); S8(Phospho)	Middle	12629	Unconsidered			CID		0.4353	2	2	29361	0.026	45	54	45	48	0	13	711200	2	599.915	1198.82	0.35	576.51	22.12	5256	5256	MS2	7	82
21877	NADmSEEmQQDSVEcAtQALEK	M4(Oxidation); M8(Oxidation); C15(Carbamidomethyl); T17(Phospho)	High	56744	Unambiguous	Dynein light chain 1, cytoplasmic OS=Homo sapiens GN=DYNLL1 PE=1 SV=1 - [DYL1_HUMAN]	P63167	CID	1	0	1	1	83275	0.0029	50	58	50	62	0	56	179200	3	876.17	2626.5	-0.4	-457.49	20.27	4381	4381	MS2	22	246
21877	NGsYGESSLEAHIWQEEEEVVQANR	S3(Phospho)	High	60051	Unambiguous	Angiomotin-like protein 1 OS=Homo sapiens GN=AMOTL1 PE=1 SV=1 - [AMOL1_HUMAN]	Q8IY63	CID	0.2473	0	1	1	93414	2.7e-06	49	59	50	93	0	54	254600	3	981.939	2943.8	0.28	283.88	24.4	6228	6228	MS2	24	272
21877	NkLEGLEDALQKAK	K2(Acetyl)	High	30075	Unconsidered	Keratin, type II cytoskeletal 6B OS=Homo sapiens GN=KRT6B PE=1 SV=5 - [K2C6B_HUMAN]|Keratin, type II cytoskeletal 6C OS=Homo sapiens GN=KRT6C PE=1 SV=3 - [K2C6C_HUMAN]|Keratin, type II cytoskeletal 6A OS=Homo sapiens GN=KRT6A PE=1 SV=3 - [K2C6A_HUMAN]	P04259;P02538	CID		0.2353	2	2	43274	0.00081	47	55	47	65	2	5	1776000	3	534.445	1601.32	0.5	933.57	20.33	4407	4407	MS2	16	138
21877	NSSsESAIVPK	S4(Phospho)	Middle	12630	Unconsidered	Vacuolar protein sorting-associated protein 13D OS=Homo sapiens GN=VPS13D PE=1 SV=2 - [VP13D_HUMAN]		CID		0.4471	2	2	29322	0.033	45	54	45	47	0	4	2582000	2	599.993	1198.98	-0.11	-181.1	22.02	5209	5209	MS2	7	108
21877	QGNCQPtNVSEYNAAALMELLR	T7(Phospho)	Middle	54560	Unambiguous	Angiomotin OS=Homo sapiens GN=AMOT PE=1 SV=1 - [AMOT_HUMAN]	Q4VCS5	CID	1	0	1	1	78575	0.017	36	58	49	54	0	13	993800	3	835.838	2505.5	0.6	711.96	25.45	6650	6650	MS2	14	234
21877	QTASIFKQPVtk	T11(Phospho); K12(Acetyl)	Middle	24033	Unambiguous	Methyl-CpG-binding domain protein 3 OS=Homo sapiens GN=MBD3 PE=1 SV=1 - [MBD3_HUMAN]	O95983	CID	1	0	1	1	38167	0.017	38	55	46	51	1	27	437300	2	734.865	1468.72	-0.94	-1280.38	23.27	5778	5778	MS2	7	128
21877	SGGGcsGSLSLR	C5(Propionamide); S6(Phospho)	High	14797	Unconsidered			CID		0.5816	2	2	30949	0.0021	45	54	45	59	0	7	1570000	2	617.188	1233.37	0.56	905.21	14.24	1352	1352	MS2	10	106
21877	SINPDEAVAYGAAVQAAILSGDk	K23(Acetyl)	Middle	50199	Unconsidered	Heat shock cognate 71 kDa protein OS=Homo sapiens GN=HSPA8 PE=1 SV=1 - [HSP7C_HUMAN]	P11142	CID		0.4712	2	2	71389	0.013	49	57	49	55	0	49	182400	2	1152.89	2304.78	0.62	539.7	25.04	6491	6491	MS2	14	258
21877	sKmTDEEILEKLR	S1(Phospho); M3(Oxidation)	Middle	34414	Rejected	Serine/threonine-protein kinase PAK 3 OS=Homo sapiens GN=PAK3 PE=1 SV=2 - [PAK3_HUMAN]	O75914	CID		0.0408	2	3	46572	0.045	47	56	47	47	2	27	340400	3	563.265	1687.78	-0.35	-624.95	24.51	6272	6272	MS2	8	136
21877	SLmSISNAGSGLLSHSSTLtGSPIMEEK	M3(Oxidation); T20(Phospho)	High	59386	Unambiguous	Angiomotin OS=Homo sapiens GN=AMOT PE=1 SV=1 - [AMOT_HUMAN]	Q4VCS5	CID	0.0625	0	1	1	93100	4.8e-05	44	59	50	80	0	4	1456000	3	977.661	2930.97	-0.41	-418.85	22.04	5218	5218	MS2	25	310
21877	SLmSISNAGSGLLSHSSTLtGSPImEEK	M3(Oxidation); T20(Phospho); M25(Oxidation)	High	59386	Unambiguous	Angiomotin OS=Homo sapiens GN=AMOT PE=1 SV=1 - [AMOT_HUMAN]	Q4VCS5	CID	0.2469	0	1	1	93867	3.8e-05	45	59	50	81	0	4	1703000	3	983.118	2947.34	-0.28	-289.79	21.24	4839	4839	MS2	21	310
21877	SLMSISNAGSGLLSHSSTLTGsPIMEEK	S22(Phospho)	High	59386	Unambiguous	Angiomotin OS=Homo sapiens GN=AMOT PE=1 SV=1 - [AMOT_HUMAN]	Q4VCS5	CID	0.1485	0	1	1	92875	3.8e-07	43	59	50	101	0	4	2310000	3	972.62	2915.85	-0.12	-119.97	23	5658	5658	MS2	26	310
21877	sNAyQDLLLAKKK	S1(Phospho); Y4(Phospho)	High	31929	Unambiguous	Regulator of G-protein signaling 6 OS=Homo sapiens GN=RGS6 PE=1 SV=5 - [RGS6_HUMAN]	P49758	CID	1	0	1	1	44890	0.0073	47	55	47	55	2	1	7086000	2	827.258	1653.51	0.39	476.94	19.62	4058	4058	MS2	8	128
21877	SQDTKVk	K7(Acetyl)	Middle	1982	Unambiguous	Cyclic nucleotide-gated cation channel alpha-4 OS=Homo sapiens GN=CNGA4 PE=1 SV=3 - [CNGA4_HUMAN]	Q8IV77	CID	1	0	1	1	19967	0.017	44	52	44	48	1	2	3632000	2	424.688	848.369	0.21	500.97	15.71	2087	2087	MS2	6	64
21877	StIETALK	T2(Phospho)	Middle	3951	Unambiguous	Translational activator of cytochrome c oxidase 1 OS=Homo sapiens GN=TACO1 PE=1 SV=1 - [TACO1_HUMAN]	Q9BSH4	CID	1	0	1	1	22885	0.028	44	53	44	47	0	60	131800	2	472.325	943.643	0.33	703.52	12.75	617	617	MS2	7	64
21877	sVAAGGGGGSGKtR	S1(Phospho); T13(Phospho)	Middle	17555	Unconsidered	Homeobox protein CDX-1 OS=Homo sapiens GN=CDX1 PE=1 SV=2 - [CDX1_HUMAN]		CID		0.2459	2	2	33440	0.046	46	54	46	46	1	6	796300	3	441.303	1321.89	-0.1	-235.89	15.16	1814	1814	MS2	8	132
21877	VELEAkVDALMDEINFMK	K6(Acetyl)	Middle	46467	Unambiguous	Keratin, type II cytoskeletal 5 OS=Homo sapiens GN=KRT5 PE=1 SV=3 - [K2C5_HUMAN]	P13647	CID	1	0	1	1	64216	0.014	35	57	48	54	1	65	180100	3	713.77	2139.3	0.26	365.09	23.37	5820	5820	MS2	8	182
21877	VIHAIANSGk	K10(Acetyl)	Middle	7034	Rejected	Poly(A)-specific ribonuclease PARN OS=Homo sapiens GN=PARN PE=1 SV=1 - [PARN_HUMAN]		CID		0.0769	2	2	23852	0.019	44	53	44	48	0	5	1421000	2	527.147	1053.29	0.53	1013.26	15.59	2024	2024	MS2	6	78
21877	VLESPENk	K8(Acetyl)	Middle	4302	Unconsidered			CID		0.2698	2	2	23709	0.035	44	53	44	46	0	4	1388000	2	479.786	958.566	0.25	531.17	13.25	838	838	MS2	5	64
21878	AHPPVTSAPLsPPQPNDLYK	S11(Phospho)	High	163260	Unambiguous	Angiomotin OS=Homo sapiens GN=AMOT PE=1 SV=1 - [AMOT_HUMAN]	Q4VCS5	CID	0.3158	0	1	1	67346	1.3e-06	41	55	48	95	0	9	938900	2	1105.32	2209.63	-0.38	-343.58	19.15	3854	3854	MS2	14	186
21878	AHPPVTSAPLsPPQPNDLYKNPTSSSEFYK	S11(Phospho)	High	181720	Unambiguous	Angiomotin OS=Homo sapiens GN=AMOT PE=1 SV=1 - [AMOT_HUMAN]	Q4VCS5	CID	0.3854	0	1	1	104781	1.6e-06	51	57	51	96	1	19	723600	3	1117.86	3351.56	-0.01	-8.8	20.16	4352	4352	MS2	16	306
21878	cDIDIRKDLyANNVmsGGTTMYPGIADR	C1(Carbamidomethyl); Y10(Phospho); M15(Oxidation); S16(Phospho)	High	182157	Selected	Actin, alpha skeletal muscle OS=Homo sapiens GN=ACTA1 PE=1 SV=1 - [ACTS_HUMAN]	P68133	CID		0.0159	3	3	104456	0.0037	44	57	51	62	2	3	2523000	3	1108.32	3322.96	-0.53	-474.53	22.14	5304	5304	MS2	12	310
21878	cDIDIRKDLyANNVMsGGTTMYPGIADR	C1(Propionamide); Y10(Phospho); S16(Phospho)	High	182157	Rejected	Actin, alpha skeletal muscle OS=Homo sapiens GN=ACTA1 PE=1 SV=1 - [ACTS_HUMAN]	P68133	CID		0.0952	4	4	104456	0.011	44	57	51	57	2	3	2523000	3	1108.32	3322.96	0.13	119.16	22.14	5304	5304	MS2	10	310
21878	cDVDIRkDLYANTVLSGGsTmyPGIADR	C1(Propionamide); K7(Acetyl); S19(Phospho); M21(Oxidation); Y22(Phospho)	High	182165	Rejected	Beta-actin-like protein 2 OS=Homo sapiens GN=ACTBL2 PE=1 SV=2 - [ACTBL_HUMAN]	Q562R1	CID	0.0159	0	1	2	104456	0.0031	44	57	51	63	2	3	2523000	3	1108.32	3322.96	0.48	437.07	22.14	5304	5304	MS2	12	310
21878	cSQNITETQESLssLNR	C1(Propionamide); S13(Phospho); S14(Phospho)	Middle	46537	Unconsidered	Inhibitor of nuclear factor kappa-B kinase subunit epsilon OS=Homo sapiens GN=IKBKE PE=1 SV=1 - [IKKE_HUMAN]	Q14164	CID		0.5315	2	2	64575	0.023	48	55	48	52	0	10	462000	2	1071.66	2142.31	0.1	97.87	24.56	6373	6373	MS2	14	180
21878	DAkLDkAQIHDLVLVGGSTR	K3(Acetyl); K6(Acetyl)	Middle	49470	Unambiguous	Heat shock 70 kDa protein 1A/1B OS=Homo sapiens GN=HSPA1A PE=1 SV=5 - [HSP71_HUMAN]	P08107	CID	1	0	1	1	67218	0.016	38	55	48	54	2	2	2787000	3	741.494	2222.47	0.32	427.01	17.68	3125	3125	MS2	8	222
21878	DLEtSCSDIR	T4(Phospho)	Middle	127180	Unambiguous	Dynactin subunit 1 OS=Homo sapiens GN=DCTN1 PE=1 SV=3 - [DCTN1_HUMAN]	Q14203	CID	1	0	1	1	30436	0.038	44	51	45	46	0	10	555000	2	610.12	1219.23	0.01	18.75	15.67	2078	2078	MS2	8	86
21878	DLYANNVmsGGTTmYPGIADR	M8(Oxidation); S9(Phospho); M14(Oxidation)	Middle	169911	Rejected	Actin, alpha skeletal muscle OS=Homo sapiens GN=ACTA1 PE=1 SV=1 - [ACTS_HUMAN]	P68133	CID		0.02	2	2	73292	0.047	44	55	49	49	0	5	1146000	3	787.666	2360.98	0.5	629.99	19.6	4079	4079	MS2	11	230
21878	DNLLASGTssLtAtK	S9(Phospho); S10(Phospho); T12(Phospho); T14(Phospho)	Middle	31485	Unambiguous	Transcription initiation factor TFIID subunit 4B OS=Homo sapiens GN=TAF4B PE=1 SV=2 - [TAF4B_HUMAN]	Q92750	CID	1	0	1	1	51187	0.037	47	53	47	49	0	0	47200000	3	599.902	1797.69	-0.62	-1031.8	21.7	5098	5098	MS2	7	164
21878	EILVGDVGQTVDDPYAtFVKMLPDkDCR	T17(Phospho); K25(Acetyl)	Middle	181469	Unambiguous	Cofilin-1 OS=Homo sapiens GN=CFL1 PE=1 SV=3 - [COF1_HUMAN]	P23528	CID	1	0	1	1	103027	0.04	49	57	50	52	2	10	845200	3	1083.96	3249.86	0.42	386.98	22.67	5549	5549	MS2	15	304
21878	ELGsLNsYLEQLR	S4(Phospho); S7(Phospho)	Middle	33886	Unambiguous	Tripartite motif-containing protein 72 OS=Homo sapiens GN=TRIM72 PE=1 SV=2 - [TRI72_HUMAN]	Q6ZMU5	CID	1	0	1	1	46639	0.033	47	53	47	49	0	10	1001000	3	561.616	1682.83	0.06	103.12	23.1	5744	5744	MS2	7	128
21878	EmEyLTRAIDRTGGEK	M2(Oxidation); Y4(Phospho)	High	156932	Unambiguous	NXPE family member 4 OS=Homo sapiens GN=NXPE4 PE=2 SV=1 - [NXPE4_HUMAN]	Q6UWF7	CID	1	0	1	1	57617	0.005	48	54	48	58	2	18	789500	2	983.048	1965.09	-0.49	-502.03	19.73	4141	4141	MS2	8	166
21878	EyLKNLPLLSK	Y2(Phospho)	Middle	20231	Unconsidered			CID		0.4125	2	2	35903	0.037	46	52	46	47	1	1	5978000	2	700.324	1399.64	0.53	756.61	20.71	4617	4617	MS2	8	112
21878	FFLkDIstTLNADEAVAR	K4(Acetyl); S7(Phospho); T8(Phospho)	High	165752	Unambiguous	Heat shock 70 kDa protein 4L OS=Homo sapiens GN=HSPA4L PE=1 SV=3 - [HS74L_HUMAN]	O95757	CID	1	0	1	1	67802	0.009	41	55	48	56	1	7	1634000	3	738.846	2214.52	0.09	115.45	18.36	3452	3452	MS2	9	182
21878	GGCGSCGGcKGGCGSCGGSkGGcGScGGSk	C9(Propionamide); K20(Acetyl); C23(Carbamidomethyl); C26(Carbamidomethyl); K30(Acetyl)	Middle	56071	Unambiguous	Keratin-associated protein 5-1 OS=Homo sapiens GN=KRTAP5-1 PE=2 SV=1 - [KRA51_HUMAN]	Q6L8H4	CID	1	0	1	1	85121	0.046	49	56	49	50	2	23	588500	3	895.96	2685.87	-0.04	-42.91	12.91	680	680	MS2	21	320
21878	IIDICLkLLDK	K7(Acetyl)	Middle	17741	Unambiguous	Protein-glutamine gamma-glutamyltransferase 5 OS=Homo sapiens GN=TGM5 PE=1 SV=4 - [TGM5_HUMAN]	O43548	CID	1	0	1	1	33604	0.028	45	52	45	48	1	9	742200	2	664.666	1328.33	-0.68	-1026.62	23.98	6132	6132	MS2	8	102
21878	kANLNVLDR	K1(Acetyl)	Middle	122572	Unconsidered	POTE ankyrin domain family member D OS=Homo sapiens GN=POTED PE=2 SV=2 - [POTED_HUMAN]		CID		0.1636	2	2	26454	0.039	44	51	44	46	1	7	931600	2	543.461	1085.92	0.33	613.36	22.23	5344	5344	MS2	7	80
21878	kDLyANTVLSGGTTmYPGIADR	K1(Acetyl); Y4(Phospho); M15(Oxidation)	High	169581	Unambiguous	Actin, cytoplasmic 1 OS=Homo sapiens GN=ACTB PE=1 SV=1 - [ACTB_HUMAN]	P60709	CID	0.0208	0	1	1	78213	1e-06	45	55	49	96	1	41	177400	3	828.247	2482.73	0.02	22.36	17.93	3243	3243	MS2	14	248
21878	KsLIEKVTQLEDLtLK	S2(Phospho); T14(Phospho)	High	159100	Unconsidered			CID		0.3605	2	2	59760	0.0097	48	54	48	55	2	0	33980000	2	1009.31	2017.62	-0.78	-771.42	17.41	2986	2986	MS2	11	174
21878	KVLDTIMAtK	T9(Phospho)	Middle	126386	Unambiguous	Poly [ADP-ribose] polymerase 14 OS=Homo sapiens GN=PARP14 PE=1 SV=3 - [PAR14_HUMAN]	Q460N5	CID	1	0	1	1	29197	0.051	44	51	45	45	1	3	1345000	2	600.218	1199.43	-0.48	-794.14	14.25	1342	1342	MS2	6	100
21878	LGAGGGsPEKSPSAQELK	S7(Phospho)	Middle	150565	Unambiguous	E3 ubiquitin-protein ligase CHIP OS=Homo sapiens GN=STUB1 PE=1 SV=2 - [CHIP_HUMAN]	Q9UNE7	CID	1	0	1	1	51369	0.013	42	54	47	53	1	10	841900	3	598.663	1793.98	0.04	61.31	14.96	1710	1710	MS2	9	170
21878	LGGkLSSEDKETmEK	K4(Acetyl); M13(Oxidation)	High	34963	Unambiguous	78 kDa glucose-regulated protein OS=Homo sapiens GN=HSPA5 PE=1 SV=2 - [GRP78_HUMAN]	P11021	CID	1	0	1	1	47574	4e-05	42	53	47	78	2	23	482800	2	855.766	1710.52	-0.19	-219.89	13.35	882	882	MS2	11	150
21878	LIGRkFGDPVVQSDMK	K5(Acetyl)	High	39678	Unambiguous	Heat shock 70 kDa protein 1A/1B OS=Homo sapiens GN=HSPA1A PE=1 SV=5 - [HSP71_HUMAN]	P08107	CID	1	0	1	1	52740	0.0033	39	54	47	59	2	1	9236000	3	611.964	1833.88	0.24	388.96	16.89	2714	2714	MS2	8	156
21878	MKEIAEAYLGGKVHsAVITVPAYFNDSQR	S15(Phospho)	Middle	63595	Unambiguous	Heat shock-related 70 kDa protein 2 OS=Homo sapiens GN=HSPA2 PE=1 SV=1 - [HSP72_HUMAN]	P54652	CID	1	0	1	1	103425	0.039	43	57	50	52	2	2	356700	3	1092.77	3276.3	-0.11	-104.35	23.94	6116	6116	MS2	10	326
21878	mLQAtGGK	M1(Oxidation); T5(Phospho)	Middle	3215	Rejected	Hairy/enhancer-of-split related with YRPW motif protein 2 OS=Homo sapiens GN=HEY2 PE=1 SV=1 - [HEY2_HUMAN]		CID	0.0435	0	1	1	22884	0.034	44	50	44	46	0	3	1149000	2	451.758	902.508	0.28	614.19	18.39	3469	3469	MS2	7	66
21878	msLVSQNsR	M1(Oxidation); S2(Phospho); S8(Phospho)	High	12629	Unconsidered			CID		0.4022	3	3	29102	0.0056	45	51	45	55	0	9	640300	2	599.579	1198.15	0.01	16.28	21.99	5235	5235	MS2	7	82
21878	NDIFDsLQKAK	S6(Phospho)	Middle	18736	Unconsidered			CID		0.5052	3	3	34958	0.033	46	52	46	48	1	4	1450000	2	679.58	1358.15	-0.63	-930.32	19.24	3900	3900	MS2	8	108
21878	NFKTkTFQEK	K5(Acetyl)	Middle	131591	Unambiguous	Double zinc ribbon and ankyrin repeat-containing protein 1 OS=Homo sapiens GN=DZANK1 PE=1 SV=3 - [DZAN1_HUMAN]	Q9NVP4	CID	1	0	1	1	33201	0.026	45	52	45	48	2	2	5614000	2	657.682	1314.36	0.43	652.88	15.14	1800	1800	MS2	6	100
21878	NkLEGLEDALQKAK	K2(Acetyl)	High	30075	Unconsidered	Keratin, type II cytoskeletal 6B OS=Homo sapiens GN=KRT6B PE=1 SV=5 - [K2C6B_HUMAN]|Keratin, type II cytoskeletal 6C OS=Homo sapiens GN=KRT6C PE=1 SV=3 - [K2C6C_HUMAN]|Keratin, type II cytoskeletal 6A OS=Homo sapiens GN=KRT6A PE=1 SV=3 - [K2C6A_HUMAN]	P04259;P02538	CID		0.1707	2	2	43042	0.00034	47	53	47	68	2	6	1446000	3	534.552	1601.64	0.61	1133.91	19.8	4179	4179	MS2	16	138
21878	NsQPHSPTSSLTSGGSLPLLQSPPStR	S2(Phospho); T26(Phospho)	High	175342	Unambiguous	Angiomotin OS=Homo sapiens GN=AMOT PE=1 SV=1 - [AMOT_HUMAN]	Q4VCS5	CID	1	0	1	1	92558	0.012	50	56	50	56	0	10	522200	3	966.125	2896.36	0.47	489.34	21.54	5028	5028	MS2	12	308
21878	NSQPHSPTSSLTSGGSLPLLQsPPSTR	S22(Phospho)	High	175342	Unambiguous	Angiomotin OS=Homo sapiens GN=AMOT PE=1 SV=1 - [AMOT_HUMAN]	Q4VCS5	CID	0.1724	0	1	1	89714	9.7e-06	50	56	50	87	0	0	2652000	3	938.352	2813.04	-0.64	-683.12	20.73	4628	4628	MS2	14	308
21878	NsQPHSPTSSLTSGGSLPLLQSPPSTRLsPAR	S2(Phospho); S29(Phospho)	High	182317	Unambiguous	Angiomotin OS=Homo sapiens GN=AMOT PE=1 SV=1 - [AMOT_HUMAN]	Q4VCS5	CID	1	0	1	1	107029	0.0053	44	57	51	61	1	5	1182000	3	1140.07	3418.2	-0.45	-397.87	21.48	4999	4999	MS2	24	364
21878	NsQPHSPTSSLTSGGSLPLLQSPPStRLsPAR	S2(Phospho); T26(Phospho); S29(Phospho)	High	182317	Unambiguous	Angiomotin OS=Homo sapiens GN=AMOT PE=1 SV=1 - [AMOT_HUMAN]	Q4VCS5	CID	1	0	1	1	108847	0.00036	49	57	51	73	1	48	148400	3	1166.68	3498.03	-0.51	-434.27	21.6	5053	5053	MS2	16	364
21878	NSQPHSPTSSLTSGGSLPLLQSPPSTRLsPAR	S29(Phospho)	High	182317	Unambiguous	Angiomotin OS=Homo sapiens GN=AMOT PE=1 SV=1 - [AMOT_HUMAN]	Q4VCS5	CID	0.018	0	1	1	104611	5.2e-08	51	57	51	111	1	4	1655000	3	1113.48	3338.41	-0.39	-351.27	20.87	4695	4695	MS2	17	364
21878	NSSsESAIVPK	S4(Phospho)	High	12630	Unconsidered	Vacuolar protein sorting-associated protein 13D OS=Homo sapiens GN=VPS13D PE=1 SV=2 - [VP13D_HUMAN]		CID		0.3913	2	2	29102	0.0045	45	51	45	56	0	9	640300	2	599.579	1198.15	-0.52	-873.42	21.99	5235	5235	MS2	8	108
21878	NTSTVVsPSLLEKDPAFQMITIAK	S7(Phospho)	High	174279	Unambiguous	Syntaxin-binding protein 4 OS=Homo sapiens GN=STXBP4 PE=1 SV=2 - [STXB4_HUMAN]	Q6ZWJ1	CID	0.1186	0	1	1	84407	0.0058	44	56	49	59	1	75	129200	3	891.471	2672.4	0.13	144.75	24.42	6318	6318	MS2	22	268
21878	QVRStQPQQNNEELPTYEEAK	T5(Phospho)	Middle	173945	Unambiguous	Angiomotin-like protein 1 OS=Homo sapiens GN=AMOTL1 PE=1 SV=1 - [AMOL1_HUMAN]	Q8IY63	CID	1	0	1	2	80858	0.013	40	56	49	55	1	1	8971000	3	857.168	2569.49	-0.38	-443.89	16.21	2361	2361	MS2	9	230
21878	RHGLAtPPLSsTLR	T6(Phospho); S11(Phospho)	Middle	29305	Unambiguous	Centrosomal protein of 135 kDa OS=Homo sapiens GN=CEP135 PE=1 SV=2 - [CP135_HUMAN]	Q66GS9	CID	1	0	1	2	46014	0.03	47	53	47	49	1	0	206100000	3	555.832	1665.48	-0.41	-736.63	21.29	4906	4906	MS2	7	142
21878	SGGGcsGSLSLR	C5(Propionamide); S6(Phospho)	Middle	14797	Unconsidered			CID		0.6212	2	2	31129	0.017	45	52	45	50	0	5	2226000	2	617.073	1233.14	0.44	718.88	14.02	1221	1221	MS2	9	106
21878	SINPDEAVAYGAAVQAAILSGDk	K23(Acetyl)	High	50199	Unconsidered	Heat shock cognate 71 kDa protein OS=Homo sapiens GN=HSPA8 PE=1 SV=1 - [HSP7C_HUMAN]	P11142	CID		0.3438	2	2	71394	0.002	49	55	49	63	0	48	117200	3	768.973	2304.91	0.46	596.34	25.98	6861	6861	MS2	13	258
21878	SIssDtSSNKKLR	S3(Phospho); S4(Phospho); T6(Phospho)	Middle	32640	Unambiguous	G protein-regulated inducer of neurite outgrowth 3 OS=Homo sapiens GN=GPRIN3 PE=2 SV=2 - [GRIN3_HUMAN]	Q6ZVF9	CID	0.04	0	1	1	45991	0.024	47	53	47	50	2	0	220600000	3	555.763	1665.27	0.59	1061.34	21.19	4858	4858	MS2	7	118
21878	SLGGIEGCLsK	S10(Phospho)	Middle	10813	Unambiguous	Tetratricopeptide repeat protein 38 OS=Homo sapiens GN=TTC38 PE=1 SV=1 - [TTC38_HUMAN]	Q5R3I4	CID	1	0	1	1	28493	0.037	45	51	45	46	0	3	1848000	2	573.017	1145.03	0.4	697.99	18.4	3476	3476	MS2	7	98
21878	SNAtASIPSLVK	T4(Phospho)	High	77598	Unambiguous	Lipoyltransferase 1, mitochondrial OS=Homo sapiens GN=LIPT1 PE=1 SV=1 - [LIPT_HUMAN]	Q9Y234	CID	0.1296	0	1	1	31351	0.0068	45	52	45	54	0	4	2066000	3	423.755	1269.25	0.3	712.35	19.02	3792	3792	MS2	13	124
21878	SSMPVIQsR	S8(Phospho)	Middle	71433	Rejected	Protein MMS22-like OS=Homo sapiens GN=MMS22L PE=1 SV=3 - [MMS22_HUMAN]		CID		0.1321	2	2	26816	0.041	45	51	45	46	0	15	621600	2	543.844	1086.68	0.76	1394.79	22.3	5379	5379	MS2	8	82
21878	TGKDSEVSGsNSLDLk	S10(Phospho); K16(Acetyl)	High	149613	Unambiguous	Zinc finger protein 445 OS=Homo sapiens GN=ZNF445 PE=2 SV=1 - [ZN445_HUMAN]	P59923	CID	1	0	1	1	49926	0.012	47	53	47	53	1	38	251200	3	587.862	1761.57	0.61	1029.94	24.11	6190	6190	MS2	9	172
21878	TRPKVSLGGAsR	S11(Phospho)	Middle	17128	Unambiguous	Ubiquitin-protein ligase E3C OS=Homo sapiens GN=UBE3C PE=1 SV=3 - [UBE3C_HUMAN]	Q15386	CID	1	0	1	1	32628	0.039	41	52	45	47	1	75	70230	3	437.326	1309.96	0.19	425.9	12.8	636	636	MS2	9	128
21878	TRSPDVIsSASTALSQDIPEIASEALSR	S8(Phospho)	High	178962	Unambiguous	Enhancer of mRNA-decapping protein 4 OS=Homo sapiens GN=EDC4 PE=1 SV=1 - [EDC4_HUMAN]	Q6P2E9	CID	1	0	1	4	95405	5.5e-07	46	56	50	100	1	36	388300	3	995.037	2983.09	-0.02	-19.83	25.08	6565	6565	MS2	12	320
21878	VLDELTLTkADLEmQIESLTEELAYLK	K9(Acetyl); M14(Oxidation)	High	180916	Unambiguous	Keratin, type I cytoskeletal 10 OS=Homo sapiens GN=KRT10 PE=1 SV=6 - [K1C10_HUMAN]	P13645	CID	1	0	1	1	100648	0.011	38	57	50	57	1	14	996300	3	1056.87	3168.59	-0.01	-13.73	26.01	6871	6871	MS2	11	282
21878	VLESPENk	K8(Acetyl)	High	4302	Unconsidered			CID		0.3377	2	2	24146	0.011	44	50	44	51	0	8	846200	2	480.117	959.227	0.59	1220.04	13.13	775	775	MS2	5	64
21878	yLAVVYPLK	Y1(Phospho)	Middle	124419	Unambiguous	Psychosine receptor OS=Homo sapiens GN=GPR65 PE=2 SV=1 - [PSYR_HUMAN]	Q8IYL9	CID	1	0	1	1	28752	0.02	45	51	45	49	0	4	1913000	2	574.072	1147.14	0.41	720.17	18.38	3462	3462	MS2	6	66
23100	ADLDkLNIDSIIQR	K5(Acetyl)	Middle	279894	Unambiguous	Serine/threonine-protein phosphatase PP1-gamma catalytic subunit OS=Homo sapiens GN=PPP1CC PE=1 SV=1 - [PP1G_HUMAN]	P36873	CID	1	0	1	1	45113	0.0093	48	56	48	54	1	75	55260	2	828.989	1656.97	0.05	55.45	23.55	5211	5211	MS2	16	138
23100	AQYEEIALk	K9(Acetyl)	High	9363	Rejected	Keratin, type II cytoskeletal 72 OS=Homo sapiens GN=KRT72 PE=1 SV=2 - [K2C72_HUMAN]	Q14CN4	CID		0.0172	2	2	25806	0.0032	46	53	46	57	0	2	3528000	2	554.559	1108.11	0.43	776.6	15.24	1706	1706	MS2	6	80
23100	cDIDIRKDLyANNVmsGGTTMYPGIADR	C1(Carbamidomethyl); Y10(Phospho); M15(Oxidation); S16(Phospho)	High	182157	Selected	Actin, alpha skeletal muscle OS=Homo sapiens GN=ACTA1 PE=1 SV=1 - [ACTS_HUMAN]	P68133	CID	0.0469	0	1	1	104356	0.0022	52	60	52	64	2	12	720000	3	1108.48	3323.44	-0.36	-329.11	22.37	4809	4809	MS2	12	310
23100	cDIDIRKDLyANNVMsGGTTMYPGIADR	C1(Propionamide); Y10(Phospho); S16(Phospho)	Middle	182157	Rejected	Actin, alpha skeletal muscle OS=Homo sapiens GN=ACTA1 PE=1 SV=1 - [ACTS_HUMAN]	P68133	CID		0.0806	4	4	104453	0.011	52	60	52	57	2	75	90640	3	1108.4	3323.17	0.2	183.95	22.27	4774	4774	MS2	10	310
23100	cDVDIRkDLYANTVLSGGsTmyPGIADR	C1(Propionamide); K7(Acetyl); S19(Phospho); M21(Oxidation); Y22(Phospho)	High	182165	Rejected	Beta-actin-like protein 2 OS=Homo sapiens GN=ACTBL2 PE=1 SV=2 - [ACTBL_HUMAN]	Q562R1	CID		0.0469	2	3	104356	0.0051	52	60	52	61	2	12	720000	3	1108.48	3323.44	0.65	582.35	22.37	4809	4809	MS2	12	310
23100	ckLAGLEEALQKAK	C1(Propionamide); K2(Acetyl)	Middle	30635	Unconsidered	Keratin, type II cuticular Hb2 OS=Homo sapiens GN=KRT82 PE=1 SV=3 - [KRT82_HUMAN]		CID		0.4949	2	2	43548	0.023	48	56	48	50	2	51	168300	2	807.807	1614.61	-0.66	-822.94	21.07	4304	4304	MS2	10	130
23100	CLQEDVk	K7(Acetyl)	Middle	236732	Unambiguous	HAUS augmin-like complex subunit 1 OS=Homo sapiens GN=HAUS1 PE=1 SV=1 - [HAUS1_HUMAN]	Q96CS2	CID	1	0	1	1	19288	0.026	45	52	45	46	0	46	116000	2	439.629	878.251	0.62	1417.06	13.16	766	766	MS2	5	58
23100	cTkKVGGIVSK	C1(Carbamidomethyl); K3(Acetyl)	High	127253	Unconsidered			CID		0.3441	2	3	30629	0.0012	47	54	47	61	2	15	371300	2	610.53	1220.05	0.28	460.99	21.53	4487	4487	MS2	7	112
23100	DLLVSSGSNNsLPcGSPK	S11(Phospho); C14(Propionamide)	High	41645	Unconsidered	Protein PRR14L OS=Homo sapiens GN=PRR14L PE=1 SV=1 - [PR14L_HUMAN]	Q5THK1	CID		0.42	2	2	56112	0.0053	49	57	49	58	0	75	17030	2	963.356	1925.7	-0.67	-690.97	25.86	5974	5974	MS2	9	184
23100	DLNsVNCDELGPLPPGWEVR	S4(Phospho)	Middle	293460	Unambiguous	E3 ubiquitin-protein ligase SMURF1 OS=Homo sapiens GN=SMURF1 PE=1 SV=2 - [SMUF1_HUMAN]	Q9HCE7	CID	1	0	1	1	70811	0.033	43	58	50	51	0	64	178500	2	1145.85	2290.7	-0.37	-323.81	23.44	5173	5173	MS2	8	220
23100	DLYANNVmSGGtTMYPGIADR	M8(Oxidation); T12(Phospho)	High	169911	Unconsidered	Actin, alpha skeletal muscle OS=Homo sapiens GN=ACTA1 PE=1 SV=1 - [ACTS_HUMAN]	P68133	CID		0.3056	2	2	72562	0.00011	50	58	50	75	0	34	223600	3	782.057	2344.16	0.22	281.61	20.76	4178	4178	MS2	12	230
23100	DLyANNVmSGGTTmYPGIADR	Y3(Phospho); M8(Oxidation); M14(Oxidation)	High	169911	Unconsidered	Actin, alpha skeletal muscle OS=Homo sapiens GN=ACTA1 PE=1 SV=1 - [ACTS_HUMAN]	P68133	CID		0.2478	2	2	73081	1.3e-05	50	58	50	85	0	20	352800	3	787.359	2360.06	0.19	240.14	19.8	3782	3782	MS2	12	230
23100	DNEDNTAsILTR	S8(Phospho)	Middle	267657	Unconsidered			CID		0.4337	2	2	37541	0.039	47	55	47	47	0	33	283500	2	715.699	1430.39	0.51	708.85	19.61	3701	3701	MS2	7	128
23100	DNKDNtASILTR	T6(Phospho)	Middle	267659	Unconsidered			CID		0.4337	4	5	37541	0.039	47	55	47	47	1	33	283500	2	715.699	1430.39	0.98	1366.78	19.61	3701	3701	MS2	7	128
23100	DNLLASGtSsLtAtK	T8(Phospho); S10(Phospho); T12(Phospho); T14(Phospho)	Middle	31485	Unambiguous	Transcription initiation factor TFIID subunit 4B OS=Homo sapiens GN=TAF4B PE=1 SV=2 - [TAF4B_HUMAN]	Q92750	CID	1	0	1	2	51400	0.033	49	56	49	49	0	20	422900	3	599.963	1797.88	-0.56	-929.65	22.07	4697	4697	MS2	7	164
23100	DYQQkEIEFLK	K5(Acetyl)	Middle	270005	Unambiguous	Neurabin-2 OS=Homo sapiens GN=PPP1R9B PE=1 SV=2 - [NEB2_HUMAN]	Q96SB3	CID	1	0	1	1	38743	0.029	48	55	48	49	1	75	72960	2	742.323	1483.64	-0.01	-16.08	23.92	5332	5332	MS2	7	110
23100	ELGsLNsYLEQLR	S4(Phospho); S7(Phospho)	Middle	33886	Unambiguous	Tripartite motif-containing protein 72 OS=Homo sapiens GN=TRIM72 PE=1 SV=2 - [TRI72_HUMAN]	Q6ZMU5	CID	1	0	1	1	46260	0.026	48	56	48	50	0	23	326200	3	561.245	1681.72	-0.31	-558.04	23.45	5176	5176	MS2	7	128
23100	EPSQPLPLPSEGsLEDEELPAQR	S13(Phospho)	Middle	296123	Unambiguous	E3 ubiquitin-protein ligase SMURF1 OS=Homo sapiens GN=SMURF1 PE=1 SV=2 - [SMUF1_HUMAN]	Q9HCE7	CID	1	0	1	1	81823	0.026	42	58	51	52	0	63	196900	3	867.342	2600.01	0.1	116.91	21.65	4532	4532	MS2	17	248
23100	EtPHSPGVEDAPIAK	T2(Phospho)	Middle	273857	Unambiguous	LIM domain and actin-binding protein 1 OS=Homo sapiens GN=LIMA1 PE=1 SV=1 - [LIMA1_HUMAN]	Q9UHB6	CID	1	0	1	1	44033	0.0079	44	56	48	55	0	57	172400	3	543.537	1628.6	-0.03	-47.82	15.67	1900	1900	MS2	8	130
23100	EtPSsANGPsR	T2(Phospho); S5(Phospho); S10(Phospho)	Middle	263167	Unambiguous	BAG family molecular chaperone regulator 3 OS=Homo sapiens GN=BAG3 PE=1 SV=3 - [BAG3_HUMAN]	O95817	CID	1	0	1	1	34625	0.037	47	55	47	47	0	15	310200	3	448.597	1343.78	0.23	522.92	14.8	1501	1501	MS2	9	106
23100	FSDGLESNSStQFEVK	T11(Phospho)	Middle	286020	Unconsidered	Complement C4-A OS=Homo sapiens GN=C4A PE=1 SV=2 - [CO4A_HUMAN]	P0C0L4	CID		0.6077	2	2	53418	0.021	49	56	49	51	0	75	24860	2	928.964	1856.92	0.54	577.61	25.39	5815	5815	MS2	10	160
23100	FVEsPSQDQR	S4(Phospho)	Middle	253477	Unambiguous	E3 ubiquitin-protein ligase SMURF1 OS=Homo sapiens GN=SMURF1 PE=1 SV=2 - [SMUF1_HUMAN]	Q9HCE7	CID	1	0	1	1	32512	0.029	47	54	47	48	0	32	198000	2	637.555	1274.1	0.43	677.57	14.52	1371	1371	MS2	7	88
23100	GRMSMkEVDEQmLNVQNK	K6(Acetyl); M12(Oxidation)	High	291506	Unambiguous	Tubulin beta-4B chain OS=Homo sapiens GN=TUBB4B PE=1 SV=1 - [TBB4B_HUMAN]|Tubulin beta chain OS=Homo sapiens GN=TUBB PE=1 SV=2 - [TBB5_HUMAN]|Tubulin beta-2A chain OS=Homo sapiens GN=TUBB2A PE=1 SV=1 - [TBB2A_HUMAN]|Tubulin beta-2B chain OS=Homo sapiens GN=TUBB2B PE=1 SV=1 - [TBB2B_HUMAN]	P68371;P07437;Q13885;Q9BVA1	CID	1	0	1	1	66917	0.002	50	57	50	62	2	21	470800	3	732.284	2194.84	-0.57	-775.57	15.3	1734	1734	MS2	8	180
23100	IAQESkNIWk	K6(Acetyl); K10(Acetyl)	Middle	16903	Unconsidered			CID		0.4419	2	2	32960	0.028	47	54	47	48	1	40	274000	2	651.686	1302.36	0.44	674.29	17.13	2583	2583	MS2	7	88
23100	IGHHsTSDDSSAYR	S5(Phospho)	High	277946	Unambiguous	2-oxoisovalerate dehydrogenase subunit alpha, mitochondrial OS=Homo sapiens GN=BCKDHA PE=1 SV=2 - [ODBA_HUMAN]	P12694	CID	0.1758	0	1	1	43300	1.7e-06	48	55	48	91	0	74	131200	3	538.508	1613.51	-0.01	-15.29	13.24	798	798	MS2	10	116
23100	IRSLSPRSVsR	S10(Phospho)	Middle	262651	Unambiguous	Titin OS=Homo sapiens GN=TTN PE=1 SV=4 - [TITIN_HUMAN]	Q8WZ42	CID	1	0	1	1	33424	0.015	45	55	47	51	2	38	160100	3	447.329	1339.97	0.51	1138.47	15.74	1933	1933	MS2	6	112
23100	kANLNVLDR	K1(Acetyl)	Middle	122572	Rejected	POTE ankyrin domain family member D OS=Homo sapiens GN=POTED PE=2 SV=2 - [POTED_HUMAN]		CID		0.1273	2	2	26217	0.025	46	53	46	48	1	10	801000	2	543.56	1086.11	0.43	795.66	22.6	4890	4890	MS2	7	80
23100	kDLYANtVLSGGTTmYPGIADR	K1(Acetyl); T7(Phospho); M15(Oxidation)	High	169581	Unambiguous	Actin, cytoplasmic 1 OS=Homo sapiens GN=ACTB PE=1 SV=1 - [ACTB_HUMAN]	P60709	CID	0.0745	0	1	1	78047	1.7e-06	51	58	51	94	1	31	195600	3	828.794	2484.37	0.57	683.9	18.29	3106	3106	MS2	10	248
23100	KGGQLsPVCNGGIMtPPK	S6(Phospho); T15(Phospho)	Middle	41876	Unconsidered			CID		0.5487	2	2	56753	0.027	49	57	49	51	1	75	28840	2	972.508	1944.01	-0.55	-563.54	24.46	5509	5509	MS2	10	188
23100	kkmEIDLK	K1(Acetyl); K2(Acetyl); M3(Oxidation)	Middle	248711	Rejected	Myosin-10 OS=Homo sapiens GN=MYH10 PE=1 SV=3 - [MYH10_HUMAN]		CID		0.0909	2	2	27437	0.017	46	54	46	50	2	29	343500	2	553.016	1105.02	-0.16	-286.99	13.27	810	810	MS2	6	74
23100	KSQNGmENGDAGSEk	M6(Oxidation); K15(Acetyl)	Middle	206012	Unambiguous	Chromodomain Y-like protein 2 OS=Homo sapiens GN=CDYL2 PE=1 SV=2 - [CDYL2_HUMAN]	Q8N8U2	CID	1	0	1	1	43479	0.035	48	55	48	48	1	24	343800	2	806.235	1611.46	0.4	500.83	13.6	953	953	MS2	7	164
23100	LYGGVcyAGIDTDPELK	C6(Carbamidomethyl); Y7(Phospho)	Middle	45100	Unambiguous	Cytoplasmic polyadenylation element-binding protein 2 OS=Homo sapiens GN=CPEB2 PE=2 SV=3 - [CPEB2_HUMAN]	Q7Z5Q1	CID	1	0	1	1	57412	0.027	49	57	49	51	0	52	138000	3	651.975	1953.91	0.61	932.67	22.25	4767	4767	MS2	7	136
23100	mLscLFLLK	M1(Oxidation); S3(Phospho); C4(Carbamidomethyl)	Middle	255789	Unambiguous	WAP four-disulfide core domain protein 3 OS=Homo sapiens GN=WFDC3 PE=2 SV=1 - [WFDC3_HUMAN]	Q8IUB2	CID	1	0	1	1	29808	0.011	38	54	47	52	0	75	60550	2	611.585	1222.16	0.35	568.94	24.08	5383	5383	MS2	6	64
23100	msLVSQNsR	M1(Oxidation); S2(Phospho); S8(Phospho)	Middle	12629	Unconsidered			CID		0.5619	3	3	29243	0.04	46	54	46	46	0	21	426200	2	599.735	1198.46	0.17	277.03	21.98	4662	4662	MS2	7	82
23100	NSSsESAIVPK	S4(Phospho)	Middle	12630	Unconsidered	Vacuolar protein sorting-associated protein 13D OS=Homo sapiens GN=VPS13D PE=1 SV=2 - [VP13D_HUMAN]		CID		0.5524	2	2	29243	0.032	46	54	46	47	0	21	426200	2	599.735	1198.46	-0.37	-612.44	21.98	4662	4662	MS2	7	108
23100	NVSGFsIANRSSIkR	S6(Phospho); K14(Acetyl)	Middle	283553	Unambiguous	CUB domain-containing protein 1 OS=Homo sapiens GN=CDCP1 PE=1 SV=3 - [CDCP1_HUMAN]	Q9H5V8	CID	1	0	1	1	49536	0.0099	49	56	49	54	2	22	309800	3	587.62	1760.85	0.66	1122.73	16.03	2068	2068	MS2	7	158
23100	QFRPPmGGyCIEFPAGLIDDGETPEAAALR	M6(Oxidation); Y9(Phospho)	High	299313	Unambiguous	ADP-sugar pyrophosphatase OS=Homo sapiens GN=NUDT5 PE=1 SV=1 - [NUDT5_HUMAN]	Q9UKK9	CID	1	0	1	1	104658	0.0038	43	60	52	62	0	75	58710	3	1107.56	3320.68	0.35	312.69	23.81	5293	5293	MS2	15	316
23100	SGGGcsGSLSLR	C5(Propionamide); S6(Phospho)	Middle	14797	Unconsidered			CID		0.6	2	2	30884	0.011	47	54	47	52	0	24	444500	2	617.131	1233.26	0.5	813.93	14.41	1318	1318	MS2	10	106
23100	sILLATDVASR	S1(Phospho)	Middle	256152	Unconsidered	Probable ATP-dependent RNA helicase DDX47 OS=Homo sapiens GN=DDX47 PE=1 SV=1 - [DDX47_HUMAN]	Q9H0S4	CID		0.1562	2	2	29904	0.0068	47	54	47	54	0	47	223300	2	614.224	1227.44	0.57	921.88	19.32	3568	3568	MS2	9	98
23100	SSEAIKESSk	K10(Acetyl)	Middle	9365	Unconsidered			CID		0.2034	4	4	26059	0.029	46	53	46	47	1	20	376300	2	554.553	1108.1	-0.05	-82.26	15.13	1656	1656	MS2	8	96
23100	SSGGVKEk	K8(Acetyl)	Middle	231629	Unambiguous	Zinc finger protein PLAG1 OS=Homo sapiens GN=PLAG1 PE=1 SV=1 - [PLAG1_HUMAN]	Q6DJT9	CID	1	0	1	1	18900	0.031	45	52	45	46	1	25	340200	2	417.954	834.902	0.49	1180.28	17.49	2745	2745	MS2	10	72
23100	SSQQSAVSAkGFsK	K10(Acetyl); S13(Phospho)	Middle	85633	Rejected	Cysteine-rich C-terminal protein 1 OS=Homo sapiens GN=CRCT1 PE=2 SV=1 - [CRCT1_HUMAN]		CID		0.0392	2	2	41053	0.031	48	55	48	49	1	43	165900	2	767.558	1534.11	-0.23	-294.14	21.55	4495	4495	MS2	8	150
23100	sSSPAPADIAQTVQEDLR	S1(Phospho)	High	288042	Unambiguous	Ras GTPase-activating protein-binding protein 1 OS=Homo sapiens GN=G3BP1 PE=1 SV=1 - [G3BP1_HUMAN]	Q13283	CID	0.0147	0	1	1	57475	0.00049	38	57	49	68	0	75	63750	2	983.264	1965.52	-0.24	-246.58	22.95	5011	5011	MS2	15	180
23100	sVAAGGGGGSGKtR	S1(Phospho); T13(Phospho)	Middle	17555	Unconsidered	Homeobox protein CDX-1 OS=Homo sapiens GN=CDX1 PE=1 SV=2 - [CDX1_HUMAN]		CID		0.359	2	2	33421	0.02	47	54	47	50	1	5	1686000	3	441.346	1322.02	-0.06	-137.94	15.69	1913	1913	MS2	9	132
23100	ttPGKLTK	T1(Phospho); T2(Phospho)	Middle	120384	Unambiguous	Synergin gamma OS=Homo sapiens GN=SYNRG PE=1 SV=2 - [SYNRG_HUMAN]	Q9UMZ2	CID	1	0	1	1	23624	0.04	45	53	45	45	1	23	335500	2	504.046	1007.08	0.56	1101.21	17.13	2584	2584	MS2	5	74
23100	VDSEYIATVcGsFR	C10(Carbamidomethyl); S12(Phospho)	Middle	93243	Unconsidered			CID		0.4	2	2	46267	0.0098	48	56	48	54	0	25	302300	3	562.655	1685.95	0.4	705.26	15.3	1730	1730	MS2	7	124
23100	VLESPENk	K8(Acetyl)	Middle	4302	Unconsidered			CID		0.1667	2	2	23708	0.037	45	53	45	45	0	31	162800	2	479.892	958.777	0.36	752.08	13.52	915	915	MS2	5	64
23100	yGSSkIAIQK	Y1(Phospho); K5(Acetyl)	Middle	255452	Unconsidered	Dynein heavy chain 14, axonemal OS=Homo sapiens GN=DNAH14 PE=2 SV=3 - [DYH14_HUMAN]	Q0VDD8	CID		0.4545	2	2	30619	0.027	47	54	47	48	1	1	9505000	2	609.736	1218.46	0.58	953.86	21.42	4442	4442	MS2	7	84
23100	yILSSGkDsVAK	Y1(Phospho); K7(Acetyl); S9(Phospho)	Middle	84776	Unconsidered	Cleavage stimulation factor subunit 1 OS=Homo sapiens GN=CSTF1 PE=1 SV=1 - [CSTF1_HUMAN]	Q05048	CID		0.2687	2	2	38565	0.028	48	55	48	49	1	70	170800	2	736.263	1471.52	0.54	726.79	18.95	3404	3404	MS2	6	108
23100	yMIWDkGLAk	Y1(Phospho); K6(Acetyl); K10(Acetyl)	Middle	265741	Unambiguous	GLIPR1-like protein 1 OS=Homo sapiens GN=GLIPR1L1 PE=1 SV=2 - [GPRL1_HUMAN]	Q6UWM5	CID	1	0	1	1	36199	0.033	47	55	47	48	1	24	252500	2	695.367	1389.73	0.09	124.5	19	3427	3427	MS2	7	80
23101	AEELLSk	K7(Acetyl)	Middle	337821	Unambiguous	Tetratricopeptide repeat protein 5 OS=Homo sapiens GN=TTC5 PE=1 SV=2 - [TTC5_HUMAN]	Q8N0Z6	CID	1	0	1	1	20755	0.014	47	52	47	49	0	15	449500	2	416.652	832.296	0.18	426.52	14.64	1370	1370	MS2	5	56
23101	AQYEEIALk	K9(Acetyl)	High	9363	Rejected	Keratin, type II cytoskeletal 72 OS=Homo sapiens GN=KRT72 PE=1 SV=2 - [K2C72_HUMAN]	Q14CN4	CID	0.0161	0	1	1	25962	0.00085	48	53	48	62	0	16	510300	2	554.496	1107.99	0.37	664.31	15.11	1561	1561	MS2	6	80
23101	ELSSkLVTEDVLK	K5(Acetyl)	Middle	370457	Unambiguous	Protein zyg-11 homolog A OS=Homo sapiens GN=ZYG11A PE=2 SV=3 - [ZY11A_HUMAN]	Q6WRX3	CID	1	0	1	1	39825	0.026	49	54	49	49	1	65	92680	2	752.389	1503.77	0.02	23.87	19.44	3291	3291	MS2	13	130
23101	GIEAQFLALQk	K11(Acetyl)	High	255451	Unambiguous	E3 ubiquitin-protein ligase SMURF1 OS=Homo sapiens GN=SMURF1 PE=1 SV=2 - [SMUF1_HUMAN]|E3 ubiquitin-protein ligase SMURF2 OS=Homo sapiens GN=SMURF2 PE=1 SV=1 - [SMUF2_HUMAN]	Q9HCE7;Q9HAU4	CID	1	0	1	1	31962	5.1e-05	49	54	49	75	0	75	16780	2	630.414	1259.82	-0.33	-520.63	23.12	4564	4564	MS2	9	92
23101	IGTGGQVVDcsR	C10(Propionamide); S11(Phospho)	High	355938	Unambiguous	E3 ubiquitin-protein ligase SMURF2 OS=Homo sapiens GN=SMURF2 PE=1 SV=1 - [SMUF2_HUMAN]	Q9HAU4	CID	1	0	1	1	34469	0.0023	45	54	49	59	0	42	178900	2	672.661	1344.32	0.46	683.61	15.5	1719	1719	MS2	9	116
23101	IyTkPkGQLPDYTSPVVLPYSR	Y2(Phospho); K4(Acetyl); K6(Acetyl)	Middle	387580	Unambiguous	Developmentally-regulated GTP-binding protein 1 OS=Homo sapiens GN=DRG1 PE=1 SV=1 - [DRG1_HUMAN]	Q9Y295	CID	1	0	1	1	85289	0.021	47	58	53	53	1	75	45850	3	896.799	2688.38	0.13	145.4	21.36	3973	3973	MS2	11	240
23101	KSGLsDIILGK	S5(Phospho)	Middle	11668	Unambiguous	Epidermal growth factor receptor substrate 15-like 1 OS=Homo sapiens GN=EPS15L1 PE=1 SV=1 - [EP15R_HUMAN]	Q9UBC2	CID	1	0	1	1	29069	0.012	48	53	48	51	1	74	79640	3	404.255	1210.75	-0.2	-486.43	20.48	3666	3666	MS2	11	108
23101	LCAEEIk	K7(Acetyl)	Middle	116831	Unambiguous	Rho-related GTP-binding protein RhoU OS=Homo sapiens GN=RHOU PE=1 SV=1 - [RHOU_HUMAN]	Q7L0Q8	CID	1	0	1	1	20117	0.022	47	52	47	47	0	19	433000	2	424.537	848.067	0.03	68.91	15.94	1897	1897	MS2	6	50
23101	mLTEQVEQyTK	M1(Oxidation); Y9(Phospho)	Middle	369265	Unconsidered	Centrosomal protein of 290 kDa OS=Homo sapiens GN=CEP290 PE=1 SV=2 - [CE290_HUMAN]	O15078	CID		0.1935	2	3	38277	0.02	49	54	49	50	0	75	85420	2	733.83	1466.65	0.05	70.72	16.02	1933	1933	MS2	13	106
23101	NDIFDsLQKAK	S6(Phospho)	Middle	18736	Unconsidered			CID		0.5	2	2	34961	0.02	49	54	49	50	1	39	147800	2	680.225	1359.44	0.01	19.6	19.91	3464	3464	MS2	9	108
23101	NkLEGLEDALQKAK	K2(Acetyl)	High	30075	Rejected	Keratin, type II cytoskeletal 6B OS=Homo sapiens GN=KRT6B PE=1 SV=5 - [K2C6B_HUMAN]|Keratin, type II cytoskeletal 6C OS=Homo sapiens GN=KRT6C PE=1 SV=3 - [K2C6C_HUMAN]|Keratin, type II cytoskeletal 6A OS=Homo sapiens GN=KRT6A PE=1 SV=3 - [K2C6A_HUMAN]	P04259;P02538	CID		0.1111	2	2	43306	0.0065	50	55	50	56	2	60	114200	3	534.463	1601.38	0.52	967.96	20.59	3705	3705	MS2	9	138
23101	QAETEAEVKkK	K10(Acetyl)	Middle	16926	Unconsidered			CID		0.5586	2	2	33309	0.021	49	54	49	49	2	32	274100	2	652.264	1303.52	0.03	49.8	24.33	4970	4970	MS2	8	108
23101	QGsPVAAGAPAK	S3(Phospho)	Middle	10473	Unambiguous	Insulin-like growth factor 2 mRNA-binding protein 1 OS=Homo sapiens GN=IGF2BP1 PE=1 SV=2 - [IF2B1_HUMAN]	Q9NZI8	CID	1	0	1	1	27757	0.012	37	53	48	51	0	56	103100	2	567.546	1134.08	-0.04	-75.89	13.34	836	836	MS2	9	110
23101	SGGGcsGSLSLR	C5(Propionamide); S6(Phospho)	High	14797	Unconsidered			CID		0.6042	2	2	30999	0.0034	48	53	48	57	0	15	688800	2	617.054	1233.1	0.42	688.11	14.3	1226	1226	MS2	10	106
23101	sILLATDVASR	S1(Phospho)	Middle	256152	Rejected	Probable ATP-dependent RNA helicase DDX47 OS=Homo sapiens GN=DDX47 PE=1 SV=1 - [DDX47_HUMAN]	Q9H0S4	CID		0.0556	2	2	30079	0.012	40	54	49	51	0	75	65790	2	613.848	1226.69	0.19	308.56	19.53	3326	3326	MS2	8	98
23101	SSsPAPADIAQTVQEDLR	S3(Phospho)	High	288042	Unambiguous	Ras GTPase-activating protein-binding protein 1 OS=Homo sapiens GN=G3BP1 PE=1 SV=1 - [G3BP1_HUMAN]	Q13283	CID	0.14	0	1	1	57846	3.3e-07	43	56	51	100	0	75	14870	2	983.012	1965.02	-0.49	-503.21	23.06	4544	4544	MS2	14	180
23101	sVAAGGGGGSGKtR	S1(Phospho); T13(Phospho)	Middle	17555	Unconsidered	Homeobox protein CDX-1 OS=Homo sapiens GN=CDX1 PE=1 SV=2 - [CDX1_HUMAN]		CID		0.3929	2	2	33565	0.016	49	54	49	51	1	35	133600	3	440.864	1320.58	-0.54	-1232.85	15.72	1808	1808	MS2	9	132
23101	THLHtPPDLPEGYEQR	T5(Phospho)	High	382058	Unambiguous	E3 ubiquitin-protein ligase SMURF2 OS=Homo sapiens GN=SMURF2 PE=1 SV=1 - [SMUF2_HUMAN]	Q9HAU4	CID	0.0769	0	1	1	57716	0.001	51	56	51	65	0	54	204800	3	657.797	1971.38	0.11	173.91	17.14	2399	2399	MS2	10	148
23101	VNGHSEETSQsPNR	S11(Phospho)	High	278327	Unconsidered			CID		0.1642	2	2	44320	0.0064	50	55	50	56	0	75	33650	2	811.472	1621.94	-0.3	-373.15	23.14	4570	4570	MS2	8	140
23536	AQYEEIALk	K9(Acetyl)	High	9363	Unambiguous	Keratin, type II cytoskeletal 72 OS=Homo sapiens GN=KRT72 PE=1 SV=2 - [K2C72_HUMAN]	Q14CN4	CID	1	0	1	1	26631	0.0026	44	51	46	57	0	75	45310	2	553.584	1106.16	-0.54	-983.85	15.81	1637	1637	MS2	6	80
23536	ckLAGLEEALQKAK	C1(Propionamide); K2(Acetyl)	High	30635	Unconsidered	Keratin, type II cuticular Hb2 OS=Homo sapiens GN=KRT82 PE=1 SV=3 - [KRT82_HUMAN]		CID		0.3171	2	2	43508	0.0063	48	53	48	56	2	75	56860	3	539.121	1615.35	-0.2	-362.43	21.62	3638	3638	MS2	9	130
23536	cTkKVGGIVSK	C1(Carbamidomethyl); K3(Acetyl)	High	127253	Unconsidered			CID		0.3474	2	3	30279	0.0012	47	52	47	62	2	75	33290	2	611.208	1221.41	0.96	1569.74	22.32	3865	3865	MS2	7	112
23536	EAVTDGLk	K8(Acetyl)	Middle	337951	Unambiguous	DNA repair protein RAD52 homolog OS=Homo sapiens GN=RAD52 PE=1 SV=1 - [RAD52_HUMAN]	P43351	CID	1	0	1	1	21550	0.034	45	51	45	46	0	75	26250	2	438.229	875.451	0.24	554.37	18.17	2466	2466	MS2	5	64
23536	EIPtPEPLK	T4(Phospho)	Middle	431558	Rejected	Muscle-related coiled-coil protein OS=Homo sapiens GN=MURC PE=1 SV=2 - [MURC_HUMAN]		CID	0.06	0	1	1	26750	0.014	46	51	46	50	0	75	53900	2	553.183	1105.36	0.59	1062.62	13.6	868	868	MS2	7	74
23536	ELQAVYTLsLK	S9(Phospho)	Middle	18446	Unconsidered			CID		0.3827	2	2	34487	0.02	47	52	47	50	0	75	43100	2	673.78	1346.55	0.54	800.27	19.65	2975	2975	MS2	8	112
23536	EVIDSIIkEK	K8(Acetyl)	High	434774	Unambiguous	Histidine ammonia-lyase OS=Homo sapiens GN=HAL PE=1 SV=1 - [HUTH_HUMAN]	P42357	CID	1	0	1	1	30543	0.0098	47	52	47	52	1	75	12790	2	608.829	1216.65	0.12	190.62	24.81	4678	4678	MS2	7	92
23536	GRMSMkEVDEQmLNVQNK	K6(Acetyl); M12(Oxidation)	High	291506	Unambiguous	Tubulin beta-4B chain OS=Homo sapiens GN=TUBB4B PE=1 SV=1 - [TBB4B_HUMAN]|Tubulin beta chain OS=Homo sapiens GN=TUBB PE=1 SV=2 - [TBB5_HUMAN]|Tubulin beta-2A chain OS=Homo sapiens GN=TUBB2A PE=1 SV=1 - [TBB2A_HUMAN]|Tubulin beta-2B chain OS=Homo sapiens GN=TUBB2B PE=1 SV=1 - [TBB2B_HUMAN]	P68371;P07437;Q13885;Q9BVA1	CID	1	0	1	1	66917	0.0053	47	55	50	58	2	75	53120	3	732.295	2194.87	-0.56	-759.37	15.99	1701	1701	MS2	8	180
23536	IIDICLkLLDK	K7(Acetyl)	High	17741	Unconsidered	Protein-glutamine gamma-glutamyltransferase 5 OS=Homo sapiens GN=TGM5 PE=1 SV=4 - [TGM5_HUMAN]	O43548	CID		0.4444	2	2	34246	0.0055	47	52	47	55	1	75	41060	2	665.81	1330.61	0.46	694.71	24.77	4666	4666	MS2	8	102
23536	kNNGAVVEGEVAGPR	K1(Acetyl)	Middle	273088	Unambiguous	Leucine-rich repeat and immunoglobulin-like domain-containing nogo receptor-interacting protein 2 OS=Homo sapiens GN=LINGO2 PE=1 SV=1 - [LIGO2_HUMAN]	Q7L985	CID	1	0	1	1	41059	0.025	48	53	48	49	1	75	26810	3	513.655	1538.95	-0.25	-480.05	18.48	2575	2575	MS2	15	144
23536	kQLATkAAR	K1(Acetyl); K6(Acetyl)	High	428769	Unambiguous	Histone H3.1 OS=Homo sapiens GN=HIST1H3A PE=1 SV=2 - [H31_HUMAN]	P68431	CID	1	0	1	1	25590	0.0097	43	51	46	52	2	75	62470	2	536.488	1071.97	0.35	655.87	15.45	1515	1515	MS2	8	80
23536	KQLATkAAR	K6(Acetyl)	High	428769	Unambiguous	Histone H3.1 OS=Homo sapiens GN=HIST1H3A PE=1 SV=2 - [H31_HUMAN]	P68431	CID	1	0	1	1	24938	0.0022	46	51	46	58	2	75	114600	2	515.14	1029.27	0.02	43.56	13.52	839	839	MS2	8	80
23536	LGEHNIkVLEGNEQFINAAK	K7(Acetyl)	High	50343	Unambiguous	Trypsin-3 OS=Homo sapiens GN=PRSS3 PE=1 SV=2 - [TRY3_HUMAN]	P35030	CID	1	0	1	1	69642	0.0042	50	55	50	59	1	75	21930	3	756.039	2266.1	-0.48	-637.94	21.56	3615	3615	MS2	18	202
23536	msLVSQNsR	M1(Oxidation); S2(Phospho); S8(Phospho)	Middle	12629	Unconsidered			CID		0.4516	2	2	29357	0.015	47	52	47	51	0	75	47110	2	599.885	1198.76	0.32	527.76	22.9	4057	4057	MS2	7	82
23536	NkLEGLEDALQKAK	K2(Acetyl)	High	30075	Unconsidered	Keratin, type II cytoskeletal 6B OS=Homo sapiens GN=KRT6B PE=1 SV=5 - [K2C6B_HUMAN]|Keratin, type II cytoskeletal 6C OS=Homo sapiens GN=KRT6C PE=1 SV=3 - [K2C6C_HUMAN]|Keratin, type II cytoskeletal 6A OS=Homo sapiens GN=KRT6A PE=1 SV=3 - [K2C6A_HUMAN]	P04259;P02538	CID		0.2361	2	2	43396	0.0066	48	53	48	55	2	75	28340	3	534.204	1600.6	0.26	482.81	21.13	3471	3471	MS2	9	138
23536	NSSsESAIVPK	S4(Phospho)	Middle	12630	Unconsidered	Vacuolar protein sorting-associated protein 13D OS=Homo sapiens GN=VPS13D PE=1 SV=2 - [VP13D_HUMAN]		CID		0.4624	3	3	29357	0.015	47	52	47	50	0	75	47110	2	599.885	1198.76	-0.22	-361.48	22.9	4057	4057	MS2	6	108
23536	SGGGcsGSLSLR	C5(Propionamide); S6(Phospho)	High	14797	Unconsidered			CID		0.5915	2	2	30683	0.0027	47	52	47	58	0	44	239400	2	617.142	1233.28	0.51	830.84	15.09	1386	1386	MS2	10	106
23536	sILLATDVASR	S1(Phospho)	High	256152	Unconsidered	Probable ATP-dependent RNA helicase DDX47 OS=Homo sapiens GN=DDX47 PE=1 SV=1 - [DDX47_HUMAN]	Q9H0S4	CID		0.1765	2	2	30202	0.0042	47	52	47	56	0	75	43840	2	614.417	1227.83	0.76	1235.66	20.37	3220	3220	MS2	9	98
23536	SSEAIKESSk	K10(Acetyl)	Middle	9365	Unconsidered			CID		0.2836	4	4	25630	0.021	46	51	46	48	1	35	230200	2	554.642	1108.28	0.04	78.12	15.82	1642	1642	MS2	7	96
23536	SSsPAPADIAQTVQEDLR	S3(Phospho)	High	288042	Unambiguous	Ras GTPase-activating protein-binding protein 1 OS=Homo sapiens GN=G3BP1 PE=1 SV=1 - [G3BP1_HUMAN]	Q13283	CID	0.11	0	1	1	57413	2.9e-07	44	55	49	100	0	75	24130	2	983.113	1965.22	-0.39	-400.67	23.48	4246	4246	MS2	15	180
23536	SVTTEIk	K7(Acetyl)	Middle	233454	Rejected	Coiled-coil domain-containing protein 73 OS=Homo sapiens GN=CCDC73 PE=2 SV=2 - [CCD73_HUMAN]	Q6ZRK6	CID		0	2	2	18565	0.029	45	50	45	46	0	75	48340	2	410.591	820.175	0.12	298.42	14.76	1275	1275	MS2	5	56
23536	TIFQcEPsENNLGSENSAFQQSQGPAVQR	C5(Carbamidomethyl); S8(Phospho)	High	465163	Unambiguous	Zinc finger and SCAN domain-containing protein 4 OS=Homo sapiens GN=ZSCAN4 PE=2 SV=1 - [ZSCA4_HUMAN]	Q8NAM6	CID	1	0	1	1	103793	0.00082	44	57	52	69	0	75	36610	3	1102.22	3304.63	-0.26	-238.09	22.37	3881	3881	MS2	17	316
23536	VDSEYIATVcGsFR	C10(Carbamidomethyl); S12(Phospho)	High	93243	Unconsidered			CID		0.3494	2	2	46680	0.0095	48	54	48	54	0	75	38060	3	562.645	1685.92	0.39	686.7	16.1	1739	1739	MS2	7	124
23536	VLEAIQkK	K7(Acetyl)	High	239842	Unconsidered	Paired amphipathic helix protein Sin3a OS=Homo sapiens GN=SIN3A PE=1 SV=2 - [SIN3A_HUMAN]		CID		0.2121	2	2	22691	0.0076	45	51	45	52	1	75	21650	2	485.807	970.606	-0.29	-597.49	20.47	3251	3251	MS2	7	60
23536	YtALVTLmTQyIk	T2(Phospho); M8(Oxidation); Y11(Phospho); K13(Acetyl)	Middle	452897	Unambiguous	Dystonin OS=Homo sapiens GN=DST PE=1 SV=4 - [DYST_HUMAN]	Q03001	CID	1	0	1	1	49719	0.02	49	54	49	51	0	75	4582	3	588.516	1763.53	-0.12	-198.22	25.99	5070	5070	MS2	8	116
23537	csAQDLSIsDWLAR	C1(Propionamide); S2(Phospho); S9(Phospho)	Middle	553739	Unambiguous	Rho GTPase-activating protein 21 OS=Homo sapiens GN=ARHGAP21 PE=1 SV=1 - [RHG21_HUMAN]	Q5T5U3	CID	1	0	1	1	51210	0.0078	53	61	53	55	0	75	50720	2	899.129	1797.25	0.23	257.96	25.77	5984	5984	MS2	7	140
23537	GkVSPTAKtK	K2(Acetyl); T9(Phospho)	Middle	10587	Unambiguous	Collagen alpha-1(XXIV) chain OS=Homo sapiens GN=COL24A1 PE=2 SV=2 - [COOA1_HUMAN]	Q17RW2	CID	1	0	1	1	27276	0.0053	51	59	51	55	2	24	327600	2	570.184	1139.36	0.07	114.02	14.41	1252	1252	MS2	11	98
23537	GQVSFyR	Y6(Phospho)	Middle	512425	Unambiguous	p53-induced death domain-containing protein 1 OS=Homo sapiens GN=PIDD1 PE=1 SV=2 - [PIDD1_HUMAN]	Q9HB75	CID	1	0	1	1	20565	0.0091	50	58	50	51	0	38	235400	2	469.545	938.083	0.57	1221.11	13.66	920	920	MS2	5	58
23537	GRSNTLSSPNSk	K12(Acetyl)	High	530571	Unambiguous	Tumor necrosis factor ligand superfamily member 10 OS=Homo sapiens GN=TNFSF10 PE=1 SV=1 - [TNF10_HUMAN]	P50591	CID	1	0	1	1	32871	0.0016	45	59	51	60	1	17	316500	2	645.108	1289.21	-0.58	-905.41	22.36	4805	4805	MS2	9	124
23537	IIDICLkLLDK	K7(Acetyl)	Middle	17741	Unconsidered	Protein-glutamine gamma-glutamyltransferase 5 OS=Homo sapiens GN=TGM5 PE=1 SV=4 - [TGM5_HUMAN]	O43548	CID		0.4239	2	2	34158	0.0098	52	60	52	53	1	35	259400	2	665.792	1330.58	0.44	667.21	24.75	5656	5656	MS2	8	102
23537	KQLATkAAR	K6(Acetyl)	Middle	428769	Unambiguous	Histone H3.1 OS=Homo sapiens GN=HIST1H3A PE=1 SV=2 - [H31_HUMAN]	P68431	CID	1	0	1	1	24674	0.0034	50	58	50	56	2	46	204700	2	515.103	1029.2	-0.02	-29.27	13.65	918	918	MS2	8	80
23537	LGEHNIkVLEGNEQFINAAK	K7(Acetyl)	High	50343	Unambiguous	Trypsin-3 OS=Homo sapiens GN=PRSS3 PE=1 SV=2 - [TRY3_HUMAN]	P35030	CID	1	0	1	1	69956	0.00068	50	63	55	67	1	69	175600	3	756.579	2267.72	0.06	75.89	21.42	4432	4432	MS2	21	202
23537	sCARNR	S1(Phospho)	Middle	504272	Unambiguous	DNA repair protein SWI5 homolog OS=Homo sapiens GN=SWI5 PE=1 SV=1 - [SWI5_HUMAN]	Q1ZZU3	CID	1	0	1	1	20756	0.011	50	58	50	50	1	75	14470	2	394.739	788.471	0.84	2139.97	11.65	227	227	MS2	5	44
23537	SGGGcsGSLSLR	C5(Propionamide); S6(Phospho)	High	14797	Unconsidered			CID		0.5987	2	2	30777	0.0013	51	59	51	61	0	15	728100	2	617.14	1233.27	0.51	827.78	15.09	1576	1576	MS2	10	106
23537	SLAsFIK	S4(Phospho)	Middle	507170	Unambiguous	Serine-protein kinase ATM OS=Homo sapiens GN=ATM PE=1 SV=4 - [ATM_HUMAN]	Q13315	CID	1	0	1	1	21712	0.0068	50	58	50	53	0	75	54320	2	423.84	846.672	0.38	901.73	12.86	633	633	MS2	6	54
23537	WGQLEALk	K8(Acetyl)	Middle	514555	Unambiguous	Spectrin beta chain, non-erythrocytic 5 OS=Homo sapiens GN=SPTBN5 PE=1 SV=1 - [SPTN5_HUMAN]	Q9NRC6	CID	1	0	1	1	23771	0.012	50	58	50	50	0	21	186300	2	493.609	986.21	-0.47	-947.42	18.94	3375	3375	MS2	7	66
23538	AFYsVNGsVYcEEDYLFSGFQEAAEK	S4(Phospho); S8(Phospho); C11(Propionamide)	High	661397	Selected	LIM domain-containing protein ajuba OS=Homo sapiens GN=AJUBA PE=1 SV=1 - [AJUBA_HUMAN]	Q96IF1	CID	0.0476	0	1	1	100849	0.003	51	60	51	63	0	63	89700	3	1062.6	3185.79	-0.15	-137.02	24.82	5192	5192	MS2	20	282
23538	ALPLPQSLPPDFRLEPTAPALsPR	S22(Phospho)	Middle	657403	Unambiguous	LIM domain-containing protein ajuba OS=Homo sapiens GN=AJUBA PE=1 SV=1 - [AJUBA_HUMAN]	Q96IF1	CID	0.1186	0	1	1	84403	0.0061	42	59	50	59	1	4	272800	3	888.543	2663.61	-0.46	-522.14	24.43	5064	5064	MS2	20	250
23538	AQYEEIALk	K9(Acetyl)	High	9363	Rejected	Keratin, type II cytoskeletal 72 OS=Homo sapiens GN=KRT72 PE=1 SV=2 - [K2C72_HUMAN]	Q14CN4	CID		0.0656	3	3	26296	0.0032	45	55	45	57	0	11	731700	2	554.604	1108.2	0.48	858.6	15.85	1848	1848	MS2	6	80
23538	EDLKLDLGEk	K10(Acetyl)	Middle	12883	Rejected	Lysine-specific demethylase 8 OS=Homo sapiens GN=KDM8 PE=1 SV=1 - [KDM8_HUMAN]	Q8N371	CID		0.1475	2	2	29936	0.01	46	55	46	52	1	11	697500	3	401.712	1203.12	0.26	643.53	13.99	1065	1065	MS2	6	100
23538	EEtQLRLDVEK	T3(Phospho)	High	633480	Rejected	Protein RUFY3 OS=Homo sapiens GN=RUFY3 PE=1 SV=1 - [RUFY3_HUMAN]		CID		0.0317	2	2	36979	0.0015	46	56	46	61	1	75	151300	2	720.238	1439.47	-0.51	-708.76	16.86	2244	2244	MS2	8	112
23538	EKAKADAEyyAAHK	Y9(Phospho); Y10(Phospho)	Middle	643905	Rejected	Erlin-1 OS=Homo sapiens GN=ERLIN1 PE=1 SV=1 - [ERLN1_HUMAN]		CID		0.0204	2	2	49239	0.037	47	57	47	48	2	10	530800	3	586.49	1757.45	0.58	990.68	21.16	3898	3898	MS2	8	142
23538	ELGsLNsYLEQLR	S4(Phospho); S7(Phospho)	Middle	33886	Unambiguous	Tripartite motif-containing protein 72 OS=Homo sapiens GN=TRIM72 PE=1 SV=2 - [TRI72_HUMAN]	Q6ZMU5	CID	1	0	1	1	46087	0.025	47	57	47	50	0	43	226300	3	561.597	1682.78	0.04	69.93	24.16	4966	4966	MS2	7	128
23538	EtRVSPEEAVK	T2(Phospho)	Middle	194821	Unambiguous	Regulator of G-protein signaling 18 OS=Homo sapiens GN=RGS18 PE=1 SV=1 - [RGS18_HUMAN]	Q9NS28	CID	1	0	1	1	33315	0.029	44	56	46	48	1	73	114200	2	663.39	1325.77	0.21	314.84	24.83	5194	5194	MS2	10	110
23538	GAQPGRHsVTGYGDcAVGAR	S8(Phospho); C15(Propionamide)	High	651221	Unambiguous	LIM domain-containing protein ajuba OS=Homo sapiens GN=AJUBA PE=1 SV=1 - [AJUBA_HUMAN]	Q96IF1	CID	1	0	1	1	62862	0.00044	45	58	49	69	1	58	149200	3	704.698	2112.08	0.29	416.43	15.76	1811	1811	MS2	11	198
23538	GGSGGGGGGssGGRGSGGGSSGGSIGGR	S10(Phospho); S11(Phospho)	High	49860	Unambiguous	Keratin, type II cytoskeletal 1 OS=Homo sapiens GN=KRT1 PE=1 SV=6 - [K2C1_HUMAN]	P04264	CID	1	0	1	1	68629	0.0032	47	59	49	61	1	71	171600	3	747.636	2240.89	-0.03	-45.61	21.61	4067	4067	MS2	23	286
23538	GsFEAPRYEGSFPAGPPPTR	S2(Phospho)	High	651389	Unambiguous	LIM domain-containing protein ajuba OS=Homo sapiens GN=AJUBA PE=1 SV=1 - [AJUBA_HUMAN]	Q96IF1	CID	1	0	1	1	67009	0.002	39	58	49	62	1	53	190700	3	734.678	2202.02	0.24	327.09	20.11	3528	3528	MS2	17	212
23538	GSLLLDGAGAGGAGGSRPcsNR	C19(Carbamidomethyl); S20(Phospho)	High	496079	Unambiguous	LIM domain-containing protein ajuba OS=Homo sapiens GN=AJUBA PE=1 SV=1 - [AJUBA_HUMAN]	Q96IF1	CID	0.1047	0	1	1	62923	7.7e-06	47	58	49	86	0	31	354800	3	704.46	2111.37	0.06	80.79	19.76	3398	3398	MS2	26	214
23538	GSLLLDGAGAGGAGGSRPcsNR	C19(Propionamide); S20(Phospho)	High	496079	Unambiguous	LIM domain-containing protein ajuba OS=Homo sapiens GN=AJUBA PE=1 SV=1 - [AJUBA_HUMAN]	Q96IF1	CID	0.2468	0	1	1	63569	6.2e-05	48	58	49	77	0	47	248300	3	708.8	2124.38	-0.28	-394.36	19	3113	3113	MS2	14	214
23538	HSYPPALGsPGALAGAGVGAAGPLER	S9(Phospho)	High	655106	Unambiguous	LIM domain-containing protein ajuba OS=Homo sapiens GN=AJUBA PE=1 SV=1 - [AJUBA_HUMAN]	Q96IF1	CID	0.0909	0	1	1	76545	6.1e-06	42	59	49	88	0	29	286300	3	818.933	2454.78	0.05	57.79	22.25	4297	4297	MS2	27	246
23538	kGSTAVGIR	K1(Acetyl)	Middle	118937	Rejected	Proteasome subunit alpha type-7-like OS=Homo sapiens GN=PSMA8 PE=1 SV=3 - [PSA7L_HUMAN]		CID	0.1154	0	1	1	23336	0.0075	44	54	44	52	1	9	1030000	2	466.147	931.287	0.1	222.98	16.19	1977	1977	MS2	7	82
23538	KLSkGtK	K4(Acetyl); T6(Phospho)	Middle	340607	Unambiguous	Acidic fibroblast growth factor intracellular-binding protein OS=Homo sapiens GN=FIBP PE=1 SV=3 - [FIBP_HUMAN]	O43427	CID	1	0	1	1	20566	0.037	44	53	44	45	2	28	169900	2	442.871	884.735	0.39	879.24	14.71	1374	1374	MS2	6	66
23538	KNINcSIEESMGKFEEVVk	C5(Propionamide); K19(Acetyl)	Middle	654158	Unambiguous	3-hydroxymethyl-3-methylglutaryl-CoA lyase, cytoplasmic OS=Homo sapiens GN=HMGCLL1 PE=1 SV=3 - [HMGC2_HUMAN]	Q8TB92	CID	1	0	1	1	70525	0.042	42	59	49	50	2	10	1144000	3	766.96	2298.87	0.07	95.79	25.48	5402	5402	MS2	11	200
23538	KtTNQNVIKK	T2(Phospho)	Middle	626971	Unconsidered			CID		0.4026	2	2	31147	0.042	46	55	46	46	2	64	126800	2	628.263	1255.52	0.58	916.18	24.2	4979	4979	MS2	7	92
23538	LEPTAPALsPR	S9(Phospho)	High	260684	Unambiguous	LIM domain-containing protein ajuba OS=Homo sapiens GN=AJUBA PE=1 SV=1 - [AJUBA_HUMAN]	Q96IF1	CID	1	0	1	1	31034	0.0011	46	55	46	62	0	6	1404000	2	616.707	1232.41	0.04	72.92	18.28	2825	2825	MS2	7	94
23538	LKsTKSLMAK	S3(Phospho)	Middle	77902	Unambiguous	Liprin-beta-1 OS=Homo sapiens GN=PPFIBP1 PE=1 SV=2 - [LIPB1_HUMAN]	Q86W92	CID	1	0	1	1	29594	0.037	46	55	46	47	2	53	134600	1	1186.94	1186.94	-0.44	-371.77	20.66	3718	3718	MS2	7	47
23538	LsmmIQEANAISsk	S2(Phospho); M3(Oxidation); M4(Oxidation); S13(Phospho); K14(Acetyl)	Middle	142095	Selected	Kinesin-like protein KIF14 OS=Homo sapiens GN=KIF14 PE=1 SV=1 - [KIF14_HUMAN]	Q15058	CID	0.0204	0	1	1	49239	0.029	47	57	47	49	0	10	530800	3	586.49	1757.45	-0.12	-203.49	21.16	3898	3898	MS2	7	142
23538	mSELNtKTSPATNQAAGQEEKGk	M1(Oxidation); T6(Phospho); K23(Acetyl)	Middle	108665	Unambiguous	Purkinje cell protein 4-like protein 1 OS=Homo sapiens GN=PCP4L1 PE=2 SV=3 - [PC4L1_HUMAN]	A6NKN8	CID	1	0	1	1	80276	0.0059	37	59	50	59	2	34	309300	3	853.909	2559.71	0.02	18.45	18.11	2759	2759	MS2	9	248
23538	msLVSQNsR	M1(Oxidation); S2(Phospho); S8(Phospho)	Middle	12629	Unconsidered			CID		0.5185	3	3	28913	0.01	45	55	45	52	0	50	143600	2	599.624	1198.24	0.06	91.87	22.87	4517	4517	MS2	7	82
23538	MsTAVLENPGLGR	S2(Phospho)	Middle	80331	Unconsidered			CID		0.2949	2	2	36906	0.006	46	56	46	55	0	1	12480000	2	713.41	1425.81	0.13	188	16.43	2074	2074	MS2	9	116
23538	NkLEGLEDALQKAK	K2(Acetyl)	High	30075	Rejected	Keratin, type II cytoskeletal 6B OS=Homo sapiens GN=KRT6B PE=1 SV=5 - [K2C6B_HUMAN]|Keratin, type II cytoskeletal 6C OS=Homo sapiens GN=KRT6C PE=1 SV=3 - [K2C6C_HUMAN]|Keratin, type II cytoskeletal 6A OS=Homo sapiens GN=KRT6A PE=1 SV=3 - [K2C6A_HUMAN]	P04259;P02538	CID		0.0676	2	2	43296	0.00029	47	57	47	69	2	14	624100	3	534.484	1601.44	0.54	1005.54	21.12	3880	3880	MS2	8	138
23538	NQRGsFEAPR	S5(Phospho)	Middle	626455	Selected	LIM domain-containing protein ajuba OS=Homo sapiens GN=AJUBA PE=1 SV=1 - [AJUBA_HUMAN]	Q96IF1	CID	0.098	0	1	1	31012	0.014	46	55	46	51	1	1	10070000	2	621.793	1242.58	0.17	279.28	14.81	1418	1418	MS2	7	94
23538	NQRGsFEAPRYEGSFPAGPPPTR	S5(Phospho)	High	657499	Unambiguous	LIM domain-containing protein ajuba OS=Homo sapiens GN=AJUBA PE=1 SV=1 - [AJUBA_HUMAN]	Q96IF1	CID	1	0	1	1	82082	0.003	39	59	50	62	2	63	210400	3	867.288	2599.85	0.04	49.29	19.26	3208	3208	MS2	24	254
23538	NSSsESAIVPK	S4(Phospho)	Middle	12630	Unconsidered	Vacuolar protein sorting-associated protein 13D OS=Homo sapiens GN=VPS13D PE=1 SV=2 - [VP13D_HUMAN]		CID		0.4907	2	2	28913	0.0052	45	55	45	55	0	50	143600	2	599.624	1198.24	-0.48	-797.76	22.87	4517	4517	MS2	6	108
23538	RDGGSsCVGPAR	S6(Phospho)	Middle	626425	Rejected	Papilin OS=Homo sapiens GN=PAPLN PE=2 SV=4 - [PPN_HUMAN]		CID		0.098	2	2	31012	0.04	46	55	46	46	1	1	10070000	2	621.793	1242.58	0.16	263.11	14.81	1418	1418	MS2	8	118
23538	RNTLNAGQDAsER	S11(Phospho)	Middle	636118	Unambiguous	Transmembrane protein 171 OS=Homo sapiens GN=TMEM171 PE=2 SV=3 - [TM171_HUMAN]	Q8WVE6	CID	1	0	1	1	39790	0.025	47	56	47	49	1	53	179900	2	756.851	1512.7	0.11	146.74	19.12	3159	3159	MS2	10	138
23538	SGGGcsGSLSLR	C5(Propionamide); S6(Phospho)	Middle	14797	Unconsidered			CID		0.6343	2	2	31105	0.02	46	55	46	49	0	3	2753000	2	617.233	1233.46	0.6	977.78	15.12	1546	1546	MS2	9	106
23538	SGSDGTPGPGkGR	K11(Acetyl)	Middle	75384	Unambiguous	LIM domain-containing protein ajuba OS=Homo sapiens GN=AJUBA PE=1 SV=1 - [AJUBA_HUMAN]	Q96IF1	CID	1	0	1	1	30498	0.024	41	55	46	49	1	34	193400	2	608.311	1215.62	0.18	289.12	13.66	933	933	MS2	10	110
23538	SQDTKVk	K7(Acetyl)	Middle	1982	Unambiguous	Cyclic nucleotide-gated cation channel alpha-4 OS=Homo sapiens GN=CNGA4 PE=1 SV=3 - [CNGA4_HUMAN]	Q8IV77	CID	1	0	1	1	19967	0.027	44	54	44	46	1	41	149500	2	424.634	848.26	0.16	372.75	16.74	2195	2195	MS2	6	64
23538	sSFASSSASDASKPSsPR	S1(Phospho); S16(Phospho)	Middle	643867	Unambiguous	LIM domain-containing protein ajuba OS=Homo sapiens GN=AJUBA PE=1 SV=1 - [AJUBA_HUMAN]	Q96IF1	CID	1	0	1	1	55469	0.018	40	58	48	52	0	75	151500	2	958.865	1916.72	-0.03	-31.64	14.97	1484	1484	MS2	10	176
23538	SSFASSSASDASKPSsPR	S16(Phospho)	High	643867	Unambiguous	LIM domain-containing protein ajuba OS=Homo sapiens GN=AJUBA PE=1 SV=1 - [AJUBA_HUMAN]	Q96IF1	CID	0.1181	0	1	1	52550	5.3e-10	48	58	48	127	0	29	344500	2	918.895	1836.78	-0.01	-10.73	14.58	1319	1319	MS2	15	176
23538	tGSGGVASSsEsNRDR	T1(Phospho); S10(Phospho); S12(Phospho)	Middle	644947	Unambiguous	Splicing factor 3A subunit 2 OS=Homo sapiens GN=SF3A2 PE=1 SV=2 - [SF3A2_HUMAN]	Q15428	CID	1	0	1	1	51505	0.013	46	57	48	53	1	33	240200	3	603.259	1807.76	0.08	139.95	17.14	2356	2356	MS2	7	154
23538	VQHLTLENEALk	K12(Acetyl)	Middle	21614	Unambiguous	Kinesin-like protein KIFC2 OS=Homo sapiens GN=KIFC2 PE=2 SV=1 - [KIFC2_HUMAN]	Q96AC6	CID	1	0	1	1	37084	0.039	41	56	46	47	0	51	101900	3	479.801	1437.39	-0.08	-173.58	13.99	1067	1067	MS2	6	116
23538	yLGLMEHLR	Y1(Phospho)	Middle	476195	Unambiguous	Unconventional myosin-Ih OS=Homo sapiens GN=MYO1H PE=2 SV=2 - [MYO1H_HUMAN]	Q8N1T3	CID	1	0	1	1	28856	0.051	44	55	45	45	0	75	76610	2	606.148	1211.29	-0.53	-879.71	19.14	3166	3166	MS2	6	64
23538	YsVILSK	S2(Phospho)	Middle	615447	Unambiguous	Olfactory receptor 5V1 OS=Homo sapiens GN=OR5V1 PE=2 SV=1 - [OR5V1_HUMAN]	Q9UGF6	CID	1	0	1	1	20970	0.029	44	54	44	46	0	37	197700	2	446.12	891.233	0.64	1426.31	24.43	5063	5063	MS2	5	56
24256	ckLAGLEEALQKAK	C1(Propionamide); K2(Acetyl)	High	30635	Unconsidered	Keratin, type II cuticular Hb2 OS=Homo sapiens GN=KRT82 PE=1 SV=3 - [KRT82_HUMAN]		CID		0.1618	2	2	43568	0.0044	49	57	49	57	2	20	328800	3	538.802	1614.39	-0.52	-956.97	20.54	4194	4194	MS2	14	130
24256	cTkKVGGIVSK	C1(Carbamidomethyl); K3(Acetyl)	High	127253	Unconsidered			CID		0.2667	2	3	30388	0.00039	48	56	48	66	2	14	379600	2	611.077	1221.15	0.83	1356.45	21.27	4500	4500	MS2	7	112
24256	FSDGLESNSStQFEVK	T11(Phospho)	Middle	286020	Unconsidered	Complement C4-A OS=Homo sapiens GN=C4A PE=1 SV=2 - [CO4A_HUMAN]	P0C0L4	CID		0.5229	2	2	53255	0.02	50	58	50	52	0	75	24270	2	928.237	1855.47	-0.19	-204.7	25.35	5982	5982	MS2	12	160
24256	GRPIAGkGR	K7(Acetyl)	Middle	513191	Unambiguous	Copper chaperone for superoxide dismutase OS=Homo sapiens GN=CCS PE=1 SV=1 - [CCS_HUMAN]	O14618	CID	1	0	1	1	21142	0.02	46	54	46	48	1	24	371800	2	477.866	954.724	0.3	632.27	13.64	1029	1029	MS2	7	80
24256	IALcIDGPkR	C4(Carbamidomethyl); K9(Acetyl)	Middle	475640	Unambiguous	FAST kinase domain-containing protein 3 OS=Homo sapiens GN=FASTKD3 PE=2 SV=2 - [FAKD3_HUMAN]	Q14CZ7	CID	1	0	1	1	28916	0.0052	48	56	48	55	1	32	323500	2	593.02	1185.03	-0.2	-337.77	19.98	3957	3957	MS2	9	74
24256	IGHHStSDDSSAYR	T6(Phospho)	Middle	277946	Unambiguous	2-oxoisovalerate dehydrogenase subunit alpha, mitochondrial OS=Homo sapiens GN=BCKDHA PE=1 SV=2 - [ODBA_HUMAN]	P12694	CID	1	0	1	1	43265	0.015	39	57	49	52	0	38	149700	3	538.201	1612.59	-0.32	-586.9	12.58	573	573	MS2	7	116
24256	IIDICLkLLDK	K7(Acetyl)	Middle	17741	Unconsidered	Protein-glutamine gamma-glutamyltransferase 5 OS=Homo sapiens GN=TGM5 PE=1 SV=4 - [TGM5_HUMAN]	O43548	CID		0.4792	2	2	34124	0.02	48	56	48	50	1	4	2117000	2	665.587	1330.17	0.24	359.34	24.14	5578	5578	MS2	8	102
24256	LMDGkQLVK	K5(Acetyl)	Middle	7925	Unambiguous	Teneurin-1 OS=Homo sapiens GN=TENM1 PE=1 SV=2 - [TEN1_HUMAN]	Q9UKZ4	CID	1	0	1	1	27064	0.027	47	55	47	48	1	17	298700	2	537.984	1074.96	0.32	585.79	13.86	1128	1128	MS2	11	72
24256	LtFNNPTTEFRYk	T2(Phospho); K13(Acetyl)	Middle	752979	Unambiguous	Protein ENL OS=Homo sapiens GN=MLLT1 PE=1 SV=2 - [ENL_HUMAN]	Q03111	CID	1	0	1	1	49193	0.016	50	58	50	52	1	49	273000	2	877.098	1753.19	-0.33	-375.72	19.79	3874	3874	MS2	9	128
24256	mAALEEGLk	M1(Oxidation); K9(Acetyl)	Middle	244063	Unambiguous	Chromodomain-helicase-DNA-binding protein 1-like OS=Homo sapiens GN=CHD1L PE=1 SV=2 - [CHD1L_HUMAN]	Q86WJ1	CID	1	0	1	1	24358	0.016	47	55	47	49	0	11	586200	2	510.495	1019.98	-0.1	-204.8	17.33	2756	2756	MS2	6	66
24256	msLVSQNsR	M1(Oxidation); S2(Phospho); S8(Phospho)	Middle	12629	Unconsidered			CID		0.375	2	2	29210	0.0055	48	56	48	55	0	5	1617000	2	599.514	1198.02	-0.05	-91.73	21.85	4746	4746	MS2	7	82
24256	NkLEGLEDALQKAK	K2(Acetyl)	High	30075	Unconsidered	Keratin, type II cytoskeletal 6B OS=Homo sapiens GN=KRT6B PE=1 SV=5 - [K2C6B_HUMAN]|Keratin, type II cytoskeletal 6C OS=Homo sapiens GN=KRT6C PE=1 SV=3 - [K2C6C_HUMAN]|Keratin, type II cytoskeletal 6A OS=Homo sapiens GN=KRT6A PE=1 SV=3 - [K2C6A_HUMAN]	P04259;P02538	CID		0.16	2	2	43315	0.0011	49	57	49	63	2	6	1124000	3	534.048	1600.13	0.1	189.66	20.14	4026	4026	MS2	16	138
24256	QAYKAyLk	Y6(Phospho); K8(Acetyl)	High	9364	Rejected	Membrane metallo-endopeptidase-like 1 OS=Homo sapiens GN=MMEL1 PE=1 SV=2 - [MMEL1_HUMAN]		CID		0.125	2	2	25900	0.0035	47	55	47	56	1	4	2563000	2	554.375	1107.74	0.28	499.76	14.82	1561	1561	MS2	6	72
24256	SEILSGkFTILNVR	K7(Acetyl)	Middle	747295	Unambiguous	Tyrosine-protein phosphatase non-receptor type 9 OS=Homo sapiens GN=PTPN9 PE=1 SV=1 - [PTN9_HUMAN]	P43378	CID	1	0	1	1	44303	0.022	48	57	49	50	1	31	316400	3	540.402	1619.19	-0.24	-439.84	16.05	2148	2148	MS2	7	134
24256	SGGGcsGSLSLR	C5(Propionamide); S6(Phospho)	High	14797	Unconsidered			CID		0.5935	2	2	31005	0.0009	48	56	48	63	0	2	4254000	2	616.988	1232.97	0.36	581.16	14.15	1258	1258	MS2	10	106
24256	SIssDtSSNKKLR	S3(Phospho); S4(Phospho); T6(Phospho)	Middle	32640	Unambiguous	G protein-regulated inducer of neurite outgrowth 3 OS=Homo sapiens GN=GPRIN3 PE=2 SV=2 - [GRIN3_HUMAN]	Q6ZVF9	CID	1	0	1	1	45786	0.021	49	57	49	50	2	0	71170000	3	555.621	1664.85	0.45	805.79	21.5	4602	4602	MS2	7	118
24256	SQDTKVk	K7(Acetyl)	Middle	1982	Unambiguous	Cyclic nucleotide-gated cation channel alpha-4 OS=Homo sapiens GN=CNGA4 PE=1 SV=3 - [CNGA4_HUMAN]	Q8IV77	CID	1	0	1	1	20658	0.027	46	54	46	46	1	3	2902000	2	424.449	847.89	-0.03	-62.82	15.69	1978	1978	MS2	6	64
24256	sVAAGGGGGsGKTR	S1(Phospho); S10(Phospho)	High	17555	Rejected	Homeobox protein CDX-1 OS=Homo sapiens GN=CDX1 PE=1 SV=2 - [CDX1_HUMAN]		CID		0.0492	2	2	33429	0.0032	48	56	48	58	1	18	241000	3	441.355	1322.05	-0.05	-117.51	15.21	1743	1743	MS2	9	132
24256	TVQAGLGQADALtR	T13(Phospho)	Middle	740292	Unambiguous	Probable methyltransferase TARBP1 OS=Homo sapiens GN=TARBP1 PE=1 SV=1 - [TARB1_HUMAN]	Q13395	CID	1	0	1	1	38696	0.015	49	57	49	51	0	22	275800	2	741.651	1482.29	0.38	507.14	21.1	4431	4431	MS2	11	150
24256	VVktLLLR	K3(Acetyl); T4(Phospho)	Middle	715199	Unambiguous	Maestro heat-like repeat-containing protein family member 7 OS=Homo sapiens GN=MROH7 PE=2 SV=4 - [MROH7_HUMAN]	Q68CQ1	CID	1	0	1	1	25412	0.011	47	55	47	51	1	21	450100	2	532.364	1063.72	-0.27	-499.31	14.84	1572	1572	MS2	6	66
24256	WPYAGTAEAIkALGAK	K11(Acetyl)	Middle	550422	Unambiguous	ES1 protein homolog, mitochondrial OS=Homo sapiens GN=C21orf33 PE=1 SV=3 - [ES1_HUMAN]	P30042	CID	1	0	1	1	47201	0.015	50	58	50	52	1	74	94290	3	564.216	1690.63	0.23	403.19	23.23	5264	5264	MS2	15	134
24469	ckLAGLEEALQKAK	C1(Propionamide); K2(Acetyl)	Middle	30635	Unconsidered	Keratin, type II cuticular Hb2 OS=Homo sapiens GN=KRT82 PE=1 SV=3 - [KRT82_HUMAN]		CID		0.1791	2	2	43441	0.0068	49	61	49	55	2	23	353600	3	539.005	1615	-0.31	-578.72	20.53	4037	4037	MS2	9	130
24469	DFTATFGPLDSLNTRLFLQGPk	K22(Acetyl)	Middle	295593	Unambiguous	Pyruvate carboxylase, mitochondrial OS=Homo sapiens GN=PC PE=1 SV=2 - [PYC_HUMAN]	P11498	CID	1	0	1	1	78128	0.015	41	63	51	55	1	19	528000	3	828.167	2482.49	0.22	271.66	22.88	5002	5002	MS2	12	212
24469	DPNmkGAMLtNTGk	M4(Oxidation); K5(Acetyl); T10(Phospho); K14(Acetyl)	Middle	200255	Unambiguous	E3 ubiquitin-protein ligase RBBP6 OS=Homo sapiens GN=RBBP6 PE=1 SV=1 - [RBBP6_HUMAN]	Q7Z6E9	CID	1	0	1	1	45199	0.022	44	61	49	50	1	30	222100	3	553.548	1658.63	-0.05	-95.65	17.35	2652	2652	MS2	8	148
24469	GkALEVAEYLTPVLK	K2(Acetyl)	High	549734	Unambiguous	Ubiquitin-like-conjugating enzyme ATG3 OS=Homo sapiens GN=ATG3 PE=1 SV=1 - [ATG3_HUMAN]	Q9NT62	CID	1	0	1	1	46194	4.8e-05	47	61	49	77	1	75	50790	2	837.179	1673.35	-0.32	-382.96	24.22	5474	5474	MS2	19	150
24469	GkEEVTTLVTLPR	K2(Acetyl)	Middle	22486	Unconsidered			CID		0.2286	2	2	39412	0.008	48	60	48	54	1	40	155000	2	743.749	1486.49	0.38	516.95	20.71	4110	4110	MS2	7	132
24469	IIDICLkLLDK	K7(Acetyl)	Middle	17741	Unconsidered	Protein-glutamine gamma-glutamyltransferase 5 OS=Homo sapiens GN=TGM5 PE=1 SV=4 - [TGM5_HUMAN]	O43548	CID		0.4545	2	2	34059	0.0074	48	60	48	54	1	20	436500	2	665.631	1330.25	0.28	424.84	24.01	5402	5402	MS2	8	102
24469	KGQtPGGAQFVGLELYK	T4(Phospho)	Middle	153543	Unconsidered			CID		0.6327	4	4	54428	0.014	50	62	50	54	1	75	49610	2	937.816	1874.62	0.29	310.31	24.02	5406	5406	MS2	10	180
24469	kLNTESVSAAPSAAR	K1(Acetyl)	Middle	412900	Unambiguous	CST complex subunit STN1 OS=Homo sapiens GN=OBFC1 PE=1 SV=2 - [STN1_HUMAN]	Q9H668	CID	1	0	1	1	41654	0.0022	49	60	49	60	1	15	389500	3	515.743	1545.21	0.17	330.1	15.81	1941	1941	MS2	7	156
24469	LCGKAFycHIsLQK	Y7(Phospho); C8(Propionamide); S11(Phospho)	Middle	37887	Unambiguous	Zinc finger protein 555 OS=Homo sapiens GN=ZNF555 PE=2 SV=4 - [ZN555_HUMAN]	Q8NEP9	CID	1	0	1	1	52776	0.017	50	62	50	52	1	75	20710	2	922.299	1843.59	0.29	312.76	25.32	5837	5837	MS2	7	124
24469	LGEHNIkVLEGNEQFINAAK	K7(Acetyl)	High	50343	Unambiguous	Trypsin-3 OS=Homo sapiens GN=PRSS3 PE=1 SV=2 - [TRY3_HUMAN]	P35030	CID	1	0	1	1	70466	0.00048	47	63	51	69	1	62	196000	3	757.176	2269.51	0.66	865.37	20.44	3997	3997	MS2	13	202
24469	mAALEEGLk	M1(Oxidation); K9(Acetyl)	Middle	244063	Unambiguous	Chromodomain-helicase-DNA-binding protein 1-like OS=Homo sapiens GN=CHD1L PE=1 SV=2 - [CHD1L_HUMAN]	Q86WJ1	CID	1	0	1	1	24130	0.017	46	58	46	49	0	25	380400	2	510.401	1019.79	-0.2	-390.85	17.31	2630	2630	MS2	6	66
24469	NkLEGLEDALQKAK	K2(Acetyl)	High	30075	Unconsidered	Keratin, type II cytoskeletal 6B OS=Homo sapiens GN=KRT6B PE=1 SV=5 - [K2C6B_HUMAN]|Keratin, type II cytoskeletal 6C OS=Homo sapiens GN=KRT6C PE=1 SV=3 - [K2C6C_HUMAN]|Keratin, type II cytoskeletal 6A OS=Homo sapiens GN=KRT6A PE=1 SV=3 - [K2C6A_HUMAN]	P04259;P02538	CID		0.1528	2	2	43125	0.0016	49	61	49	61	2	17	189000	3	533.779	1599.32	-0.17	-314.69	20.1	3851	3851	MS2	8	138
24469	NTLSEIk	K7(Acetyl)	Middle	897	Unambiguous	E3 ubiquitin-protein ligase TRIM37 OS=Homo sapiens GN=TRIM37 PE=1 SV=2 - [TRI37_HUMAN]	O94972	CID	1	0	1	1	21243	0.03	46	58	46	46	0	11	604400	2	424.429	847.852	0.45	1056.16	15.75	1911	1911	MS2	6	66
24469	SGGGcsGSLSLR	C5(Propionamide); S6(Phospho)	High	14797	Unconsidered			CID		0.5655	2	2	30991	0.00084	47	59	47	63	0	9	579500	2	616.789	1232.57	0.16	258.78	14.12	1209	1209	MS2	10	106
24469	sVRELINTyLK	S1(Phospho); Y9(Phospho)	Middle	841031	Unambiguous	Glycylpeptide N-tetradecanoyltransferase 2 OS=Homo sapiens GN=NMT2 PE=1 SV=1 - [NMT2_HUMAN]	O60551	CID	0.0577	0	1	1	39325	0.014	48	60	48	52	1	27	243500	3	499.365	1496.08	-0.15	-304.35	21.91	4612	4612	MS2	12	110
24469	sVSSFPVPQDNVDTHPGSGK	S1(Phospho)	High	858854	Unambiguous	Autophagy-related protein 16-1 OS=Homo sapiens GN=ATG16L1 PE=1 SV=2 - [A16L1_HUMAN]	Q676U5	CID	0.0667	0	1	1	64126	3.7e-06	43	62	51	90	0	32	294400	2	1068.2	2135.39	-0.39	-368.48	17.98	2932	2932	MS2	24	208
24469	TKLLVsDK	S6(Phospho)	Middle	818629	Unambiguous	Acyl-coenzyme A synthetase ACSM6, mitochondrial OS=Homo sapiens GN=ACSM6 PE=2 SV=3 - [ACSM6_HUMAN]	Q6P461	CID	1	0	1	1	22689	0.029	44	58	46	46	1	22	309700	2	492.946	984.885	0.41	821.9	16.85	2413	2413	MS2	6	80
24469	TSGQkAGDKk	K5(Acetyl); K10(Acetyl)	Middle	822839	Unambiguous	FGFR1 oncogene partner OS=Homo sapiens GN=FGFR1OP PE=1 SV=1 - [FR1OP_HUMAN]	O95684	CID	1	0	1	1	26659	0.028	43	59	47	47	2	9	920800	2	553.447	1105.89	0.84	1521.69	17.45	2698	2698	MS2	7	98
24469	VLESPENk	K8(Acetyl)	Middle	4302	Unconsidered			CID		0.3855	2	2	23706	0.011	46	58	46	51	0	30	249100	2	479.849	958.69	0.32	660.91	13.26	836	836	MS2	5	64
24469	VtPsskIVGDLAQFmVQNGLSR	T2(Phospho); S4(Phospho); S5(Phospho); K6(Acetyl); M15(Oxidation)	High	868662	Unambiguous	Pyruvate carboxylase, mitochondrial OS=Homo sapiens GN=PC PE=1 SV=2 - [PYC_HUMAN]	P11498	CID	1	0	1	1	83987	2.7e-05	45	63	52	82	1	47	160200	3	882.784	2646.34	-0.12	-139.88	20.93	4197	4197	MS2	11	238
24469	WPYAGTAEAIkALGAK	K11(Acetyl)	Middle	550422	Unambiguous	ES1 protein homolog, mitochondrial OS=Homo sapiens GN=C21orf33 PE=1 SV=3 - [ES1_HUMAN]	P30042	CID	1	0	1	1	47172	0.0036	47	61	49	58	1	75	100800	3	564.226	1690.66	0.24	419.76	23.17	5102	5102	MS2	12	134
24469	yCQKYGSDKVR	Y1(Phospho)	Middle	371924	Unambiguous	Dolichyl-phosphate beta-glucosyltransferase OS=Homo sapiens GN=ALG5 PE=1 SV=1 - [ALG5_HUMAN]	Q9Y673	CID	1	0	1	1	36929	0.029	48	60	48	48	2	49	240600	2	714.03	1427.05	-0.23	-327.54	18.24	3047	3047	MS2	10	98
24470	AQYEEIALk	K9(Acetyl)	Middle	9363	Unconsidered	Keratin, type II cytoskeletal 72 OS=Homo sapiens GN=KRT72 PE=1 SV=2 - [K2C72_HUMAN]	Q14CN4	CID		0.2344	3	3	25940	0.017	45	53	45	49	0	3	3125000	2	554.471	1107.93	0.34	618.06	14.82	1593	1593	MS2	5	80
24470	AVQMStK	T6(Phospho)	Middle	507116	Unambiguous	Interleukin-6 OS=Homo sapiens GN=IL6 PE=1 SV=1 - [IL6_HUMAN]	P05231	CID	1	0	1	1	21427	0.027	45	52	45	47	0	36	139300	2	422.924	844.84	-0.03	-72.85	12.27	444	444	MS2	6	58
24470	ckLAELEGALQKAK	C1(Propionamide); K2(Acetyl)	Middle	27134	Unconsidered	Keratin, type II cuticular Hb6 OS=Homo sapiens GN=KRT86 PE=1 SV=1 - [KRT86_HUMAN]	O43790	CID		0.1692	3	3	43524	0.01	47	55	47	54	2	11	662400	3	538.74	1614.21	-0.58	-1070.85	20.59	4360	4360	MS2	10	132
24470	ckLAGLEEALQKAK	C1(Propionamide); K2(Acetyl)	High	30635	Rejected	Keratin, type II cuticular Hb2 OS=Homo sapiens GN=KRT82 PE=1 SV=3 - [KRT82_HUMAN]		CID		0.1077	2	2	43524	0.0039	47	55	47	58	2	11	662400	3	538.74	1614.21	-0.58	-1070.85	20.59	4360	4360	MS2	18	130
24470	cTkKVGGIVSK	C1(Carbamidomethyl); K3(Acetyl)	High	127253	Unconsidered			CID		0.3333	2	3	30780	0.001	46	53	46	62	2	4	1872000	2	610.586	1220.16	0.34	552.19	21.2	4633	4633	MS2	7	112
24470	DFLAGGVAAAIsk	S12(Phospho); K13(Acetyl)	Middle	127248	Unambiguous	ADP/ATP translocase 2 OS=Homo sapiens GN=SLC25A5 PE=1 SV=7 - [ADT2_HUMAN]	P05141	CID	1	0	1	1	34107	0.037	46	54	46	47	0	21	409700	2	671.634	1342.26	-0.08	-124.27	20.57	4352	4352	MS2	10	118
24470	DkLLEKR	K2(Acetyl)	Middle	920608	Unconsidered			CID		0.2414	2	2	21810	0.044	44	52	44	44	2	7	882800	2	471.573	942.139	-0.99	-2103.17	17.72	2999	2999	MS2	5	66
24470	DVNAAIATIKtkR	T11(Phospho); K12(Acetyl)	High	139199	Unambiguous	Tubulin alpha-3C/D chain OS=Homo sapiens GN=TUBA3C PE=1 SV=3 - [TBA3C_HUMAN]|Tubulin alpha-1A chain OS=Homo sapiens GN=TUBA1A PE=1 SV=1 - [TBA1A_HUMAN]|Tubulin alpha-1C chain OS=Homo sapiens GN=TUBA1C PE=1 SV=1 - [TBA1C_HUMAN]|Tubulin alpha-1B chain OS=Homo sapiens GN=TUBA1B PE=1 SV=1 - [TBA1B_HUMAN]	Q13748;Q71U36;Q9BQE3;P68363	CID	1	0	1	1	40280	0.0035	41	54	47	58	2	12	554100	3	508.432	1523.28	-0.13	-253.34	17.82	3048	3048	MS2	9	136
24470	ELGsLNsYLEQLR	S4(Phospho); S7(Phospho)	Middle	33886	Unambiguous	Tripartite motif-containing protein 72 OS=Homo sapiens GN=TRIM72 PE=1 SV=2 - [TRI72_HUMAN]	Q6ZMU5	CID	1	0	1	1	46533	0.032	48	55	48	49	0	7	1445000	3	561.18	1681.53	-0.38	-674.84	23.14	5513	5513	MS2	7	128
24470	FkKLADISLGk	K2(Acetyl); K11(Acetyl)	Middle	16963	Rejected	Desmoglein-1 OS=Homo sapiens GN=DSG1 PE=1 SV=2 - [DSG1_HUMAN]	Q02413	CID		0.0962	2	3	33425	0.038	46	54	46	47	2	32	198700	3	435.097	1303.28	-0.43	-994.23	24.1	5896	5896	MS2	11	102
24470	GDkGEPGGPGADGVPGK	K3(Acetyl)	Middle	273031	Unambiguous	Collagen alpha-1(III) chain OS=Homo sapiens GN=COL3A1 PE=1 SV=4 - [CO3A1_HUMAN]	P02461	CID	1	0	1	1	40775	0.024	47	54	47	50	1	2	4978000	3	513.491	1538.46	0.28	542.18	17.37	2826	2826	MS2	19	176
24470	GkEEVTTLVTLPR	K2(Acetyl)	Middle	22486	Unconsidered			CID		0.197	2	2	39734	0.011	47	54	47	53	1	17	404900	2	744.14	1487.27	0.78	1042.14	20.68	4399	4399	MS2	7	132
24470	IEDVGsDEEDDSGKDKK	S6(Phospho)	Middle	456781	Unambiguous	Heat shock protein HSP 90-beta OS=Homo sapiens GN=HSP90AB1 PE=1 SV=4 - [HS90B_HUMAN]|Putative heat shock protein HSP 90-beta 2 OS=Homo sapiens GN=HSP90AB2P PE=1 SV=2 - [H90B2_HUMAN]	P08238;Q58FF8	CID	1	0	1	1	57460	0.0091	45	56	49	56	2	29	307600	3	649.474	1946.41	-0.15	-236.49	13.12	802	802	MS2	10	160
24470	IIDICLkLLDK	K7(Acetyl)	High	17741	Unconsidered	Protein-glutamine gamma-glutamyltransferase 5 OS=Homo sapiens GN=TGM5 PE=1 SV=4 - [TGM5_HUMAN]	O43548	CID		0.4227	2	2	33869	0.005	46	54	46	56	1	8	1142000	2	665.656	1330.31	0.31	463.18	24.02	5866	5866	MS2	8	102
24470	IPtcFTLYQDEITER	T3(Phospho); C4(Carbamidomethyl)	High	854701	Unambiguous	Autophagy protein 5 OS=Homo sapiens GN=ATG5 PE=1 SV=2 - [ATG5_HUMAN]	Q9H1Y0	CID	0.2273	0	1	1	57034	0.00086	48	56	49	66	0	34	200300	2	983.716	1966.42	-0.34	-344.89	23.83	5794	5794	MS2	11	146
24470	KLkGINK	K3(Acetyl)	Middle	814507	Rejected	TPR and ankyrin repeat-containing protein 1 OS=Homo sapiens GN=TRANK1 PE=2 SV=4 - [TRNK1_HUMAN]	O15050	CID		0.06	2	2	20389	0.025	44	52	44	47	2	10	874400	2	421.995	842.984	-0.04	-88.39	17.92	3093	3093	MS2	6	62
24470	NkLEGLEDALQKAK	K2(Acetyl)	High	30075	Rejected	Keratin, type II cytoskeletal 6B OS=Homo sapiens GN=KRT6B PE=1 SV=5 - [K2C6B_HUMAN]|Keratin, type II cytoskeletal 6C OS=Homo sapiens GN=KRT6C PE=1 SV=3 - [K2C6C_HUMAN]|Keratin, type II cytoskeletal 6A OS=Homo sapiens GN=KRT6A PE=1 SV=3 - [K2C6A_HUMAN]	P04259;P02538	CID		0.0725	2	2	43288	0.00099	47	55	47	64	2	4	2369000	3	534.172	1600.5	0.22	421.17	20.11	4137	4137	MS2	8	138
24470	RLsQPAGGLLDSITNIFGR	S3(Phospho)	High	857594	Unambiguous	Autophagy-related protein 16-1 OS=Homo sapiens GN=ATG16L1 PE=1 SV=2 - [A16L1_HUMAN]	Q676U5	CID	1	0	1	1	62418	1.3e-07	49	56	49	104	1	75	48550	2	1048.32	2095.63	-0.33	-314.17	25.53	6389	6389	MS2	14	202
24470	sDNkMGItPLR	S1(Phospho); K4(Acetyl); T8(Phospho)	Middle	267920	Unambiguous	General transcription factor 3C polypeptide 1 OS=Homo sapiens GN=GTF3C1 PE=1 SV=4 - [TF3C1_HUMAN]	Q12789	CID	1	0	1	1	37884	0.04	41	54	47	47	1	25	361500	3	478.447	1433.33	-0.37	-779.74	15.01	1679	1679	MS2	7	110
24470	SGcPFLGNNFGytFK	C3(Carbamidomethyl); Y12(Phospho); T13(Phospho)	Middle	153396	Unconsidered			CID		0.6016	2	2	53760	0.041	48	56	48	49	0	75	61110	2	935.406	1869.8	-0.04	-42.83	24.93	6191	6191	MS2	14	150
24470	SGGGcsGSLSLR	C5(Propionamide); S6(Phospho)	Middle	14797	Unconsidered			CID		0.6212	2	2	30815	0.017	46	53	46	50	0	13	417100	2	616.69	1232.37	0.06	98.56	14.12	1256	1256	MS2	9	106
24470	sVAAGGGGGsGKTR	S1(Phospho); S10(Phospho)	Middle	17555	Unconsidered	Homeobox protein CDX-1 OS=Homo sapiens GN=CDX1 PE=1 SV=2 - [CDX1_HUMAN]		CID		0.2388	2	2	33377	0.014	46	54	46	51	1	12	578800	3	441.195	1321.57	-0.21	-481.95	15.19	1766	1766	MS2	9	132
24470	sVRELINtYLK	S1(Phospho); T8(Phospho)	High	841031	Unambiguous	Glycylpeptide N-tetradecanoyltransferase 2 OS=Homo sapiens GN=NMT2 PE=1 SV=1 - [NMT2_HUMAN]	O60551	CID	1	0	1	1	39264	0.0047	47	54	47	57	1	17	446400	3	499.547	1496.63	0.03	60.6	21.86	4944	4944	MS2	7	110
24470	tAQPHPKLLGtIYTAAEEIEAVGGK	T1(Phospho); T11(Phospho)	High	984448	Unambiguous	Hydroxysteroid dehydrogenase-like protein 2 OS=Homo sapiens GN=HSDL2 PE=1 SV=1 - [HSDL2_HUMAN]	Q6YN16	CID	1	0	1	1	87105	0.0048	41	58	50	60	1	75	78590	3	918.89	2754.66	-0.42	-458.18	24.33	5981	5981	MS2	9	274
24470	VKDPTkALPEK	K6(Acetyl)	High	935674	Unconsidered			CID		0.2286	2	2	31204	0.0064	46	53	46	54	2	27	270700	2	634.487	1267.97	-0.27	-418.1	14.97	1660	1660	MS2	8	112
24470	VLKTSPVREIGQSPsR	S15(Phospho)	Middle	964662	Unconsidered			CID		0.4842	2	2	52367	0.039	48	56	48	49	2	51	268100	2	918.899	1836.79	0.89	969.7	23.88	5814	5814	MS2	8	168
24470	yILSSGkDsVAK	Y1(Phospho); K7(Acetyl); S9(Phospho)	Middle	84776	Unconsidered	Cleavage stimulation factor subunit 1 OS=Homo sapiens GN=CSTF1 PE=1 SV=1 - [CSTF1_HUMAN]	Q05048	CID		0.2899	2	2	38787	0.028	47	54	47	49	1	5	2054000	2	736.104	1471.2	0.38	509.64	18.75	3497	3497	MS2	6	108
24470	yLVQDGAQVEAKAK	Y1(Phospho)	Middle	30076	Unconsidered	Ankyrin-3 OS=Homo sapiens GN=ANK3 PE=1 SV=3 - [ANK3_HUMAN]		CID		0.5053	2	2	43328	0.044	47	55	47	47	1	14	660700	2	800.693	1600.38	-0.16	-205.02	20.04	4102	4102	MS2	10	134
24581	AAALGtKIIDEDGLLNLIR	T6(Phospho)	Middle	1087564	Unambiguous	Replication factor C subunit 1 OS=Homo sapiens GN=RFC1 PE=1 SV=4 - [RFC1_HUMAN]	P35251	CID	1	0	1	1	62146	0.016	42	59	49	53	1	75	28840	3	693.167	2077.49	0.05	77.98	24.39	5347	5347	MS2	8	180
24581	AAEEEAAAGGk	K11(Acetyl)	Middle	1042379	Unconsidered			CID		0.3793	2	2	26094	0.0062	45	56	45	54	0	39	168300	2	523.411	1045.81	-0.13	-251.79	13.18	771	771	MS2	8	84
24581	ADkmDmSLDDIIK	K3(Acetyl); M4(Oxidation); M6(Oxidation)	Middle	446545	Unambiguous	THO complex subunit 4 OS=Homo sapiens GN=ALYREF PE=1 SV=3 - [THOC4_HUMAN]	Q86V81	CID	1	0	1	1	42045	0.02	47	58	47	51	1	51	197800	2	785.225	1569.44	-0.18	-224.94	19.61	3660	3660	MS2	13	132
24581	ARVsGDDFsVPSK	S4(Phospho); S9(Phospho)	Middle	371253	Unambiguous	Transcription termination factor 1 OS=Homo sapiens GN=TTF1 PE=1 SV=3 - [TTF1_HUMAN]	Q15361	CID	1	0	1	1	40206	0.028	47	57	47	49	1	34	204700	3	509.02	1525.04	-0.13	-263.5	19.62	3662	3662	MS2	13	134
24581	DGVkIIsVGVQK	K4(Acetyl); S7(Phospho)	Middle	1052456	Unambiguous	Collagen alpha-6(VI) chain OS=Homo sapiens GN=COL6A6 PE=1 SV=2 - [CO6A6_HUMAN]	A6NMZ7	CID	1	0	1	1	34602	0.036	47	57	47	47	1	49	179800	3	455.438	1364.3	-0.4	-884.8	19.79	3731	3731	MS2	6	116
24581	EGmNPSYDEYADsDEDQHDAYLER	M3(Oxidation); S13(Phospho)	High	1099690	Unambiguous	FACT complex subunit SSRP1 OS=Homo sapiens GN=SSRP1 PE=1 SV=1 - [SSRP1_HUMAN]	Q08945	CID	0.2603	0	1	1	93725	0.00026	39	61	51	73	0	17	584700	3	982.748	2946.23	-0.2	-207.5	17.74	2842	2842	MS2	14	268
24581	EGMNPSYDEYADsDEDQHDAYLER	S13(Phospho)	High	1099690	Unambiguous	FACT complex subunit SSRP1 OS=Homo sapiens GN=SSRP1 PE=1 SV=1 - [SSRP1_HUMAN]	Q08945	CID	0.3333	0	1	1	93042	8e-05	41	61	51	78	0	20	520500	3	977.458	2930.36	-0.16	-164.63	18.46	3159	3159	MS2	22	268
24581	EIEyTcNEGFLLEGARSR	Y4(Phospho); C6(Carbamidomethyl)	Middle	49544	Unambiguous	Sushi, von Willebrand factor type A, EGF and pentraxin domain-containing protein 1 OS=Homo sapiens GN=SVEP1 PE=1 SV=3 - [SVEP1_HUMAN]	Q4LDE5	CID	1	0	1	1	67900	0.042	49	60	49	49	1	31	390500	3	742.788	2226.35	0.34	454.12	20.69	4090	4090	MS2	16	190
24581	ELGsLNsYLEQLR	S4(Phospho); S7(Phospho)	Middle	33886	Unambiguous	Tripartite motif-containing protein 72 OS=Homo sapiens GN=TRIM72 PE=1 SV=2 - [TRI72_HUMAN]	Q6ZMU5	CID	1	0	1	1	46295	0.034	48	58	48	49	0	75	104200	3	561.259	1681.76	-0.3	-532.98	23.48	5050	5050	MS2	7	128
24581	ELQAVYTLsLK	S9(Phospho)	Middle	18446	Unconsidered			CID		0.3718	2	2	34504	0.025	47	57	47	49	0	7	1564000	2	673.585	1346.16	0.34	510.78	18.75	3290	3290	MS2	8	112
24581	ELSSkLVTEDVLK	K5(Acetyl)	Middle	370457	Unambiguous	Protein zyg-11 homolog A OS=Homo sapiens GN=ZYG11A PE=2 SV=3 - [ZY11A_HUMAN]	Q6WRX3	CID	1	0	1	1	39935	0.027	47	57	47	49	1	75	139200	2	752.713	1504.42	0.34	454.39	19.38	3564	3564	MS2	13	130
24581	EMNDAAMFyTNR	Y9(Phospho)	High	409238	Unambiguous	Adenylyl cyclase-associated protein 1 OS=Homo sapiens GN=CAP1 PE=1 SV=5 - [CAP1_HUMAN]	Q01518	CID	0.2034	0	1	1	41281	0.0027	47	58	47	59	0	75	35690	2	772.243	1543.48	-0.07	-89.44	24.33	5330	5330	MS2	7	124
24581	ETAGLkVGVSsR	K6(Acetyl); S11(Phospho)	Middle	360632	Unconsidered			CID		0.3239	2	2	33486	0.026	46	57	46	48	1	20	366100	2	663.626	1326.24	-0.07	-106.73	16.58	2306	2306	MS2	9	120
24581	FSDGLESNSStQFEVK	T11(Phospho)	Middle	286020	Unconsidered	Complement C4-A OS=Homo sapiens GN=C4A PE=1 SV=2 - [CO4A_HUMAN]	P0C0L4	CID		0.619	2	2	53275	0.042	48	59	48	48	0	75	20860	2	928.341	1855.67	-0.09	-93.5	25.4	5674	5674	MS2	10	160
24581	GGEFDEFVNDDtDDDLPISK	T12(Phospho)	High	1093292	Unambiguous	RNA polymerase-associated protein CTR9 homolog OS=Homo sapiens GN=CTR9 PE=1 SV=1 - [CTR9_HUMAN]	Q6PD62	CID	1	0	1	1	71240	3.2e-06	47	60	50	91	0	75	71480	2	1154.58	2308.15	-0.55	-475.9	21.99	4556	4556	MS2	23	206
24581	IGHHStSDDSSAYR	T6(Phospho)	High	277946	Unambiguous	2-oxoisovalerate dehydrogenase subunit alpha, mitochondrial OS=Homo sapiens GN=BCKDHA PE=1 SV=2 - [ODBA_HUMAN]	P12694	CID	0.1695	0	1	2	43293	0.0029	47	58	47	59	0	45	169700	3	538.377	1613.12	-0.14	-259.46	13.03	709	709	MS2	13	116
24581	IGmtRkFGYVDFESAEDLEK	M3(Oxidation); T4(Phospho); K6(Acetyl)	Middle	1095240	Unambiguous	Nucleolin OS=Homo sapiens GN=NCL PE=1 SV=3 - [NUCL_HUMAN]	P19338	CID	1	0	1	1	77373	0.0093	37	60	50	57	2	75	129800	3	825.036	2473.09	-0.52	-628.51	21.69	4453	4453	MS2	12	212
24581	IIDICLkLLDK	K7(Acetyl)	Middle	17741	Unconsidered	Protein-glutamine gamma-glutamyltransferase 5 OS=Homo sapiens GN=TGM5 PE=1 SV=4 - [TGM5_HUMAN]	O43548	CID		0.4433	2	2	34119	0.0075	47	57	47	54	1	75	146500	2	665.577	1330.15	0.23	344.48	24.2	5286	5286	MS2	8	102
24581	kAPGtkGtAAAAAAAAAAK	K1(Acetyl); T5(Phospho); K6(Acetyl); T8(Phospho)	High	453523	Unambiguous	60S ribosomal protein L14 OS=Homo sapiens GN=RPL14 PE=1 SV=4 - [RL14_HUMAN]	P50914	CID	1	0	1	1	52744	0.001	39	59	49	65	2	30	206800	3	615.594	1844.77	0.63	1025.48	17.97	2942	2942	MS2	12	186
24581	KEEsEEsDDDmGFGLFD	S4(Phospho); S7(Phospho); M11(Oxidation)	Middle	1084952	Unambiguous	60S acidic ribosomal protein P1 OS=Homo sapiens GN=RPLP1 PE=1 SV=1 - [RLA1_HUMAN]|60S acidic ribosomal protein P2 OS=Homo sapiens GN=RPLP2 PE=1 SV=1 - [RLA2_HUMAN]	P05386;P05387	CID	1	0	1	1	64020	0.0045	41	59	49	59	1	75	47360	2	1064.1	2127.19	0.12	114.69	23.1	4926	4926	MS2	12	158
24581	kEQSLALsILK	K1(Acetyl); S8(Phospho)	Middle	364620	Unambiguous	Serine-protein kinase ATM OS=Homo sapiens GN=ATM PE=1 SV=4 - [ATM_HUMAN]	Q13315	CID	1	0	1	1	34238	0.021	47	57	47	49	1	27	329400	3	451.978	1353.92	0.47	1041.23	15.79	1959	1959	MS2	6	112
24581	kTkPYIQVDIGGGQTk	K1(Acetyl); K3(Acetyl); K16(Acetyl)	Middle	455223	Unconsidered	78 kDa glucose-regulated protein OS=Homo sapiens GN=HSPA5 PE=1 SV=2 - [GRP78_HUMAN]	P11021	CID		0.407	3	3	53545	0.026	49	59	49	51	1	72	148800	3	620.2	1858.58	-0.51	-825.09	14.29	1276	1276	MS2	11	176
24581	LGEHNIkVLEGNEQFINAAK	K7(Acetyl)	Middle	50343	Unambiguous	Trypsin-3 OS=Homo sapiens GN=PRSS3 PE=1 SV=2 - [TRY3_HUMAN]	P35030	CID	1	0	1	1	69595	0.029	42	60	50	51	1	38	142300	3	756.515	2267.53	-0.01	-8.89	20.69	4092	4092	MS2	11	202
24581	LLsRQNLQSPk	S3(Phospho); K11(Acetyl)	High	266692	Unambiguous	Nitric oxide synthase, brain OS=Homo sapiens GN=NOS1 PE=1 SV=2 - [NOS1_HUMAN]	P29475	CID	1	0	1	1	36848	0.0026	47	57	47	59	1	23	209600	3	469.119	1405.34	-0.39	-837.66	20.08	3854	3854	MS2	6	106
24581	LPsTSVNsLVQGNGVLNSR	S3(Phospho); S8(Phospho)	Middle	697381	Unconsidered			CID		0.5146	2	2	62829	0.038	49	59	49	50	0	75	95630	3	701.219	2101.64	-0.5	-707.47	25.99	5866	5866	MS2	8	198
24581	mEEAVGkVEELIESEAPPK	M1(Oxidation); K7(Acetyl)	High	1089519	Unambiguous	Uncharacterized protein C18orf25 OS=Homo sapiens GN=C18orf25 PE=1 SV=2 - [CR025_HUMAN]	Q96B23	CID	1	0	1	1	64374	0.0014	49	59	49	64	1	75	60870	3	715.491	2144.46	0.02	23.58	24.2	5284	5284	MS2	17	194
24581	NkLEGLEDALQKAK	K2(Acetyl)	High	30075	Unconsidered	Keratin, type II cytoskeletal 6B OS=Homo sapiens GN=KRT6B PE=1 SV=5 - [K2C6B_HUMAN]|Keratin, type II cytoskeletal 6C OS=Homo sapiens GN=KRT6C PE=1 SV=3 - [K2C6C_HUMAN]|Keratin, type II cytoskeletal 6A OS=Homo sapiens GN=KRT6A PE=1 SV=3 - [K2C6A_HUMAN]	P04259;P02538	CID		0.2162	2	2	43328	0.0033	47	58	47	58	2	24	295600	3	533.99	1599.96	0.04	81.64	20.31	3943	3943	MS2	16	138
24581	QEkAKIK	K3(Acetyl)	Middle	468424	Rejected	G-protein coupled receptor 4 OS=Homo sapiens GN=GPR4 PE=2 SV=2 - [GPR4_HUMAN]		CID		0.0962	2	2	22788	0.028	45	55	45	47	2	11	429900	2	444.515	888.022	0.48	1074.65	15.22	1699	1699	MS2	9	60
24581	RDsSESQLASTESDKPTTGR	S3(Phospho)	High	1091964	Unambiguous	Uncharacterized protein C18orf25 OS=Homo sapiens GN=C18orf25 PE=1 SV=2 - [CR025_HUMAN]	Q96B23	CID	0.1277	0	1	1	68210	1.6e-06	49	60	49	94	1	58	207000	3	744.783	2232.33	-0.29	-389.96	14.14	1212	1212	MS2	24	222
24581	SAEQNESkINKLR	K8(Acetyl)	Middle	542151	Unconsidered			CID		0.3778	2	2	41805	0.0053	47	58	47	56	2	16	569400	2	780.112	1559.22	-0.25	-322.61	17.98	2947	2947	MS2	16	126
24581	SAsPDDDLGSSNWEAADLGNEER	S3(Phospho)	High	108675	Unambiguous	Small acidic protein OS=Homo sapiens GN=SMAP PE=1 SV=1 - [SMAP_HUMAN]	O00193	CID	1	0	1	1	79025	0.00018	47	60	50	74	0	44	133600	3	839.182	2515.53	-0.29	-345.59	20.36	3964	3964	MS2	17	240
24581	sILLATDVASR	S1(Phospho)	High	256152	Unconsidered	Probable ATP-dependent RNA helicase DDX47 OS=Homo sapiens GN=DDX47 PE=1 SV=1 - [DDX47_HUMAN]	Q9H0S4	CID		0.2469	2	2	30045	0.0014	46	56	46	61	0	45	140500	2	613.776	1226.54	0.12	190.95	19.38	3565	3565	MS2	9	98
24581	smsLNIGRAkGSmNR	S1(Phospho); M2(Oxidation); S3(Phospho); K10(Acetyl); M13(Oxidation)	Middle	149630	Unconsidered			CID		0.3605	2	2	53545	0.0089	49	59	49	55	2	72	148800	3	620.2	1858.58	0.56	900.38	14.29	1276	1276	MS2	9	154
24581	SQDTKVk	K7(Acetyl)	Middle	1982	Unambiguous	Cyclic nucleotide-gated cation channel alpha-4 OS=Homo sapiens GN=CNGA4 PE=1 SV=3 - [CNGA4_HUMAN]	Q8IV77	CID	1	0	1	1	21029	0.029	45	55	45	46	1	34	251300	2	424.367	847.726	-0.11	-256.86	15.86	1990	1990	MS2	6	64
24581	SRAASVGscSVPK	S8(Phospho); C9(Carbamidomethyl)	High	410380	Unambiguous	Protocadherin beta-11 OS=Homo sapiens GN=PCDHB11 PE=2 SV=1 - [PCDBB_HUMAN]	Q9Y5F2	CID	1	0	1	2	35766	0.0016	47	57	47	61	1	51	175700	2	694.634	1388.26	0.9	1293.64	16.27	2171	2171	MS2	12	136
24581	STSADSASSsDTSR	S10(Phospho)	Middle	30067	Unconsidered			CID		0.1754	2	2	37207	0.037	47	57	47	47	0	57	206300	2	720.664	1440.32	0.52	721.66	21.7	4457	4457	MS2	8	128
24581	sVAAGGGGGsGKTR	S1(Phospho); S10(Phospho)	Middle	17555	Unconsidered	Homeobox protein CDX-1 OS=Homo sapiens GN=CDX1 PE=1 SV=2 - [CDX1_HUMAN]		CID		0.1754	2	2	33537	0.036	47	57	47	47	1	36	155000	3	440.992	1320.96	-0.42	-941.61	15.44	1803	1803	MS2	8	132
24581	sWsGKITsTEIR	S1(Phospho); S3(Phospho); S8(Phospho)	Middle	735213	Unambiguous	Serine/threonine-protein phosphatase 2A regulatory subunit B'' subunit alpha OS=Homo sapiens GN=PPP2R3A PE=1 SV=1 - [P2R3A_HUMAN]	Q06190	CID	1	0	1	1	43697	0.032	42	58	48	49	1	21	380600	3	535.992	1605.96	0.16	306.32	13.89	1094	1094	MS2	6	120
24581	TtILLQVAALK	T2(Phospho)	Middle	1052872	Rejected	Dedicator of cytokinesis protein 2 OS=Homo sapiens GN=DOCK2 PE=1 SV=2 - [DOCK2_HUMAN]		CID		0.0962	2	2	30765	0.036	46	56	46	47	0	19	168300	3	417.44	1250.3	-0.38	-914.58	16.21	2142	2142	MS2	6	92
24581	VELQSkVDLLNQEIEFLK	K6(Acetyl)	Middle	1090826	Unambiguous	Keratin, type II cytoskeletal 2 epidermal OS=Homo sapiens GN=KRT2 PE=1 SV=2 - [K22E_HUMAN]	P35908	CID	1	0	1	1	66879	0.011	49	59	49	55	1	75	71730	3	730.743	2190.22	0.56	769.92	23.97	5209	5209	MS2	9	190
24581	yILSSGkDsVAK	Y1(Phospho); K7(Acetyl); S9(Phospho)	Middle	84776	Unambiguous	Cleavage stimulation factor subunit 1 OS=Homo sapiens GN=CSTF1 PE=1 SV=1 - [CSTF1_HUMAN]	Q05048	CID	1	0	1	1	38819	0.013	47	57	47	52	1	18	211400	2	735.859	1470.71	0.13	177.39	19	3406	3406	MS2	6	108
24581	YsALAKLSEk	S2(Phospho); K10(Acetyl)	Middle	192784	Unconsidered	Pre-mRNA-processing factor 40 homolog A OS=Homo sapiens GN=PRPF40A PE=1 SV=2 - [PR40A_HUMAN]	O75400	CID		0.4556	2	2	31106	0.023	46	56	46	49	1	9	987100	2	617.065	1233.12	0.4	656.25	14.67	1447	1447	MS2	7	94
25394	ALLAYAFALAGNQDk	K15(Acetyl)	Middle	31697	Unambiguous	Alpha-2-macroglobulin OS=Homo sapiens GN=A2M PE=1 SV=3 - [A2MG_HUMAN]	P01023	CID	1	0	1	1	33645	0.015	48	58	48	50	0	75	69750	2	804.645	1608.28	-0.28	-343.44	24.3	5168	5168	MS2	10	118
25394	ALQINTkLR	K7(Acetyl)	Middle	10302	Unambiguous	Leucine-rich repeat-containing protein 16A OS=Homo sapiens GN=LRRC16A PE=1 SV=1 - [LR16A_HUMAN]	Q5VZK9	CID	1	0	1	1	22802	0.02	47	57	47	48	1	30	220500	2	550.61	1100.21	0.45	811.04	20.54	3783	3783	MS2	6	76
25394	ENIQDLVFRtK	T10(Phospho)	Middle	24883	Selected	Mediator of RNA polymerase II transcription subunit 14 OS=Homo sapiens GN=MED14 PE=1 SV=2 - [MED14_HUMAN]	O60244	CID	0.0741	0	1	1	30157	0.0056	48	57	48	54	1	75	136500	2	722.009	1443.01	-0.26	-365.32	22.51	4562	4562	MS2	7	116
25394	EtRVSPEEAVK	T2(Phospho)	Middle	19654	Unambiguous	Regulator of G-protein signaling 18 OS=Homo sapiens GN=RGS18 PE=1 SV=1 - [RGS18_HUMAN]	Q9NS28	CID	1	0	1	1	27246	0.012	47	57	47	51	1	75	45360	2	663.595	1326.18	0.41	623.74	24.25	5152	5152	MS2	7	110
25394	kGDWKDLAPMK	K1(Acetyl)	Middle	19896	Unconsidered			CID		0.4125	2	2	27986	0.026	47	57	47	47	2	75	15350	2	666.16	1331.31	-0.13	-200.9	25.29	5496	5496	MS2	7	106
25394	LGEHNIkVLEGNEQFINAAK	K7(Acetyl)	High	46839	Unambiguous	Trypsin-3 OS=Homo sapiens GN=PRSS3 PE=1 SV=2 - [TRY3_HUMAN]	P35030	CID	1	0	1	1	47782	0.0023	48	59	49	59	1	34	168900	3	757.089	2269.25	0.57	750.57	20.89	3923	3923	MS2	10	202
25394	LLsAGATKVyAILTHGIFSGPAISR	S3(Phospho); Y10(Phospho)	High	51686	Unambiguous	Ribose-phosphate pyrophosphokinase 2 OS=Homo sapiens GN=PRPS2 PE=1 SV=2 - [PRPS2_HUMAN]	P11908	CID	0.0282	0	1	2	54330	0.00017	41	59	49	71	1	66	106100	3	902.084	2704.24	-0.24	-268.07	23.02	4740	4740	MS2	11	268
25394	mAALEEGLk	M1(Oxidation); K9(Acetyl)	Middle	7079	Unambiguous	Chromodomain-helicase-DNA-binding protein 1-like OS=Homo sapiens GN=CHD1L PE=1 SV=2 - [CHD1L_HUMAN]	Q86WJ1	CID	1	0	1	1	20741	0.013	46	56	46	49	0	6	1035000	2	510.465	1019.92	-0.14	-265.01	17.7	2634	2634	MS2	6	66
25394	mGNPKISVAGIGAsNR	M1(Oxidation); S14(Phospho)	Middle	34072	Unambiguous	Protein phosphatase 1 regulatory subunit 3A OS=Homo sapiens GN=PPP1R3A PE=1 SV=3 - [PPR3A_HUMAN]	Q16821	CID	1	0	1	1	35369	0.019	48	58	48	49	1	75	35740	2	835.173	1669.34	0.26	317.29	24.6	5270	5270	MS2	8	160
25394	NkLEGLEDALQKAK	K2(Acetyl)	High	31317	Rejected	Keratin, type II cytoskeletal 6B OS=Homo sapiens GN=KRT6B PE=1 SV=5 - [K2C6B_HUMAN]|Keratin, type II cytoskeletal 6C OS=Homo sapiens GN=KRT6C PE=1 SV=3 - [K2C6C_HUMAN]|Keratin, type II cytoskeletal 6A OS=Homo sapiens GN=KRT6A PE=1 SV=3 - [K2C6A_HUMAN]	P04259;P02538	CID		0.1333	2	2	33430	0.00052	48	58	48	65	2	9	961800	3	534.244	1600.72	0.3	556.78	20.75	3866	3866	MS2	16	138
25394	QCKmEkDIMSVLSYLK	M4(Oxidation); K6(Acetyl)	Middle	41803	Unambiguous	Basal body-orientation factor 1 OS=Homo sapiens GN=CCDC176 PE=2 SV=3 - [BBOF1_HUMAN]	Q8ND07	CID	1	0	1	1	42037	0.018	49	59	49	50	2	75	19630	3	659.283	1975.84	0.14	217.2	24.8	5336	5336	MS2	8	166
25394	SIssDtSSNKKLR	S3(Phospho); S4(Phospho); T6(Phospho)	Middle	33710	Unambiguous	G protein-regulated inducer of neurite outgrowth 3 OS=Homo sapiens GN=GPRIN3 PE=2 SV=2 - [GRIN3_HUMAN]	Q6ZVF9	CID	1	0	1	1	35211	0.018	48	58	48	49	2	75	32380	3	555.498	1664.48	0.32	583.75	24.14	5115	5115	MS2	7	118
25394	SQDTKVk	K7(Acetyl)	Middle	2309	Unambiguous	Cyclic nucleotide-gated cation channel alpha-4 OS=Homo sapiens GN=CNGA4 PE=1 SV=3 - [CNGA4_HUMAN]	Q8IV77	CID	1	0	1	1	17333	0.013	46	56	46	49	1	58	145500	2	424.469	847.931	-0.01	-15.45	15.95	1901	1901	MS2	6	64
25394	SSLAEFIsER	S8(Phospho)	Middle	15404	Unambiguous	Phosphatidylinositol glycan anchor biosynthesis class U protein OS=Homo sapiens GN=PIGU PE=1 SV=3 - [PIGU_HUMAN]	Q9H490	CID	1	0	1	1	24689	0.022	47	57	47	48	0	60	92210	2	611.106	1221.2	0.99	1616.21	22.07	4387	4387	MS2	6	88
25394	sVAAGGGGGSGKtR	S1(Phospho); T13(Phospho)	Middle	14712	Unconsidered	Homeobox protein CDX-1 OS=Homo sapiens GN=CDX1 PE=1 SV=2 - [CDX1_HUMAN]		CID		0.2113	2	2	27161	0.0034	47	57	47	56	1	26	329900	3	441.216	1321.63	-0.19	-433.64	16.49	2122	2122	MS2	9	132
25394	VLESPENk	K8(Acetyl)	Middle	5253	Unconsidered	EH domain-binding protein 1-like protein 1 OS=Homo sapiens GN=EHBP1L1 PE=1 SV=2 - [EH1L1_HUMAN]		CID		0.3625	2	2	20901	0.0093	46	56	46	51	0	23	267000	2	479.928	958.85	0.4	827.26	13.6	914	914	MS2	5	64
25394	yVAEkMGGKIPK	Y1(Phospho); K5(Acetyl)	Middle	24884	Rejected	Armadillo repeat-containing protein 3 OS=Homo sapiens GN=ARMC3 PE=2 SV=2 - [ARMC3_HUMAN]		CID		0.0741	2	2	30157	0.016	48	57	48	50	2	75	136500	2	722.009	1443.01	-0.32	-439.61	22.51	4562	4562	MS2	8	102
26311	AAALKLtLAsVR	T7(Phospho); S10(Phospho)	High	1154149	Unambiguous	Neurexin-1 OS=Homo sapiens GN=NRXN1 PE=2 SV=1 - [NRX1A_HUMAN]	Q9ULB1	CID	1	0	1	1	32380	0.013	39	51	45	51	1	75	81870	2	687.507	1374.01	-0.22	-326.91	20.66	3486	3486	MS2	6	108
26311	AQYEEIALk	K9(Acetyl)	High	9363	Unconsidered	Keratin, type II cytoskeletal 72 OS=Homo sapiens GN=KRT72 PE=1 SV=2 - [K2C72_HUMAN]	Q14CN4	CID		0.381	3	3	23817	0.0076	44	50	44	52	0	8	1079000	2	554.56	1108.11	0.43	779.13	14.67	1257	1257	MS2	7	80
26311	ckLAELEGALQKAK	C1(Propionamide); K2(Acetyl)	Middle	27134	Unconsidered	Keratin, type II cuticular Hb6 OS=Homo sapiens GN=KRT86 PE=1 SV=1 - [KRT86_HUMAN]	O43790	CID		0.3827	3	3	38434	0.019	46	52	46	50	2	75	60460	3	538.873	1614.6	-0.44	-824.04	21.12	3645	3645	MS2	9	132
26311	ckLAGLEEALQKAK	C1(Propionamide); K2(Acetyl)	High	30635	Rejected	Keratin, type II cuticular Hb2 OS=Homo sapiens GN=KRT82 PE=1 SV=3 - [KRT82_HUMAN]		CID		0.1235	2	2	38434	0.00014	46	52	46	71	2	75	60460	3	538.873	1614.6	-0.44	-824.04	21.12	3645	3645	MS2	10	130
26311	CRGHIVPSKVLcVLk	C12(Propionamide); K15(Acetyl)	Middle	1076684	Unambiguous	Uncharacterized protein C2orf54 OS=Homo sapiens GN=C2orf54 PE=2 SV=2 - [CB054_HUMAN]	Q08AI8	CID	1	0	1	1	43261	0.04	47	52	47	47	2	34	221700	3	590.037	1768.1	0.62	1056.24	22.49	4120	4120	MS2	9	138
26311	CSIVIEMSKFEAWsKR	S14(Phospho)	High	43258	Unconsidered			CID		0.321	2	2	50004	0.0072	47	53	47	55	2	75	36630	3	666.198	1996.58	0.44	654.32	25.51	5097	5097	MS2	10	158
26311	DAkLDkAQIHDLVLVGGSTR	K3(Acetyl); K6(Acetyl)	Middle	49470	Unambiguous	Heat shock 70 kDa protein 1A/1B OS=Homo sapiens GN=HSPA1A PE=1 SV=5 - [HSP71_HUMAN]	P08107	CID	1	0	1	1	56228	0.024	41	53	48	51	2	75	89990	3	741.788	2223.35	0.61	823.13	18.06	2524	2524	MS2	8	222
26311	DyLIKIIDDsDSNLSVVkK	Y2(Phospho); S10(Phospho); K18(Acetyl)	High	53599	Unconsidered			CID		0.3133	2	2	61062	0.0062	48	54	48	57	2	75	61840	3	790.255	2368.75	0.09	116.5	24.1	4646	4646	MS2	14	200
26311	EDLKLDLGEk	K10(Acetyl)	Middle	12883	Unambiguous	Lysine-specific demethylase 8 OS=Homo sapiens GN=KDM8 PE=1 SV=1 - [KDM8_HUMAN]	Q8N371	CID	1	0	1	1	27441	0.025	45	51	45	48	1	67	122100	3	401.713	1203.12	0.26	644.82	14.92	1351	1351	MS2	6	100
26311	EEEVTSEEDEEkEEEEEK	K12(Acetyl)	Middle	497912	Rejected	DNA-directed RNA polymerase III subunit RPC7-like OS=Homo sapiens GN=POLR3GL PE=1 SV=1 - [RPC7L_HUMAN]		CID		0.15	2	2	58443	0.022	48	54	48	51	1	59	144300	3	757.069	2269.19	0	-2.71	20.65	3480	3480	MS2	9	180
26311	ELQAVYTLsLK	S9(Phospho)	Middle	18446	Unconsidered			CID		0.2958	2	2	31117	0.018	45	51	45	50	0	75	67900	2	673.483	1345.96	0.24	359.85	18.49	2685	2685	MS2	8	112
26311	EMNDAAMFyTNR	Y9(Phospho)	High	409238	Unambiguous	Adenylyl cyclase-associated protein 1 OS=Homo sapiens GN=CAP1 PE=1 SV=5 - [CAP1_HUMAN]	Q01518	CID	1	0	1	1	36762	0.003	46	52	46	58	0	75	33320	2	771.968	1542.93	-0.34	-446.13	24.12	4652	4652	MS2	7	124
26311	EsLVKGRAGPDTSAsGEPGANsK	S2(Phospho); S15(Phospho); S22(Phospho)	Middle	807584	Rejected	Sphingomyelin phosphodiesterase 3 OS=Homo sapiens GN=SMPD3 PE=1 SV=1 - [NSMA2_HUMAN]		CID		0.125	2	2	62864	0.037	48	54	48	49	2	50	86900	3	818.965	2454.88	-0.48	-582.11	20.95	3584	3584	MS2	23	254
26311	IGmtRkFGYVDFESAEDLEK	M3(Oxidation); T4(Phospho); K6(Acetyl)	Middle	1095240	Unambiguous	Nucleolin OS=Homo sapiens GN=NCL PE=1 SV=3 - [NUCL_HUMAN]	P19338	CID	1	0	1	1	64020	0.015	36	54	48	53	2	58	118400	3	825.788	2475.35	0.23	283.24	21.41	3748	3748	MS2	11	212
26311	ISEQDKNk	K8(Acetyl)	Middle	5753	Unconsidered	Heat shock-related 70 kDa protein 2 OS=Homo sapiens GN=HSPA2 PE=1 SV=1 - [HSP72_HUMAN]	P54652	CID		0.1695	3	3	22709	0.016	44	50	44	49	1	61	123900	2	502.586	1004.16	0.04	78.82	13.51	840	840	MS2	5	70
26311	IYkIGQGYLIK	K3(Acetyl)	Middle	363487	Selected	60S ribosomal protein L3 OS=Homo sapiens GN=RPL3 PE=1 SV=2 - [RL3_HUMAN]	P39023	CID		0.1132	3	3	30345	0.035	45	51	45	47	1	25	194300	3	446.431	1337.28	-0.45	-1015.32	17.39	2262	2262	MS2	7	98
26311	kAPGtkGtAAAAAAAAAAK	K1(Acetyl); T5(Phospho); K6(Acetyl); T8(Phospho)	High	453523	Unambiguous	60S ribosomal protein L14 OS=Homo sapiens GN=RPL14 PE=1 SV=4 - [RL14_HUMAN]	P50914	CID	1	0	1	1	45639	0.00013	45	53	47	73	2	75	108700	3	615.035	1843.09	0.07	117.09	17.59	2339	2339	MS2	11	186
26311	kSVDKDPMLLSGTHVMEGsGR	K1(Acetyl); S19(Phospho)	High	53606	Unconsidered	Plasma membrane calcium-transporting ATPase 1 OS=Homo sapiens GN=ATP2B1 PE=1 SV=3 - [AT2B1_HUMAN]	P20020	CID		0.3373	4	4	61062	0.0093	48	54	48	55	2	75	61840	3	790.255	2368.75	0.38	484	24.1	4646	4646	MS2	22	234
26311	LcVAGARLkR	C2(Propionamide); K9(Acetyl)	Middle	12679	Unconsidered	Homeobox protein cut-like 1 OS=Homo sapiens GN=CUX1 PE=1 SV=3 - [CUX1_HUMAN]	P39880	CID		0.4713	3	3	27595	0.037	45	51	45	46	2	64	163100	2	600.674	1200.34	-0.08	-127.91	20.56	3448	3448	MS2	8	80
26311	LGEHNIkVLEGNEQFINAAK	K7(Acetyl)	High	50343	Unambiguous	Trypsin-3 OS=Homo sapiens GN=PRSS3 PE=1 SV=2 - [TRY3_HUMAN]	P35030	CID	0.1667	0	1	1	58566	0.00073	48	54	48	66	1	75	72040	3	756.996	2268.97	0.47	627.35	20.4	3395	3395	MS2	13	202
26311	LGKFFKGGGSsk	S11(Phospho); K12(Acetyl)	High	132708	Rejected	Charged multivesicular body protein 4c OS=Homo sapiens GN=CHMP4C PE=1 SV=1 - [CHM4C_HUMAN]	Q96CF2	CID	0.1132	0	1	1	30345	0.0086	45	51	45	53	2	25	194300	3	446.431	1337.28	0.61	1374.11	17.39	2262	2262	MS2	6	108
26311	LIGRkFGDPVVQSDMK	K5(Acetyl)	Middle	39678	Unambiguous	Heat shock 70 kDa protein 1A/1B OS=Homo sapiens GN=HSPA1A PE=1 SV=5 - [HSP71_HUMAN]	P08107	CID	1	0	1	1	45797	0.015	45	53	47	52	2	57	153400	3	612.059	1834.16	0.33	544.74	17.15	2173	2173	MS2	8	156
26311	LQEANAQLAEQAcPHDVEMtPVQR	C13(Propionamide); T20(Phospho)	Middle	1184536	Unambiguous	Lethal(2) giant larvae protein homolog 1 OS=Homo sapiens GN=LLGL1 PE=1 SV=3 - [L2GL1_HUMAN]	Q15334	CID	1	0	1	1	71452	0.014	42	54	48	54	0	40	153300	3	944.658	2831.96	0.3	319.17	18.85	2819	2819	MS2	17	262
26311	LRsALALVtGAGsGIGR	S3(Phospho); T9(Phospho); S13(Phospho)	High	645681	Unconsidered			CID		0.4727	2	2	45345	0.0034	47	53	47	58	1	75	34910	2	920.365	1839.72	-0.05	-50.1	23.67	4508	4508	MS2	13	178
26311	LSSSADANGNAQPsSLAAK	S14(Phospho)	Middle	457452	Unconsidered			CID		0.6732	2	2	46328	0.021	47	53	47	50	0	75	74350	2	935.436	1869.87	-0.01	-5.54	23.61	4487	4487	MS2	8	192
26311	NDIFDsLQKAK	S6(Phospho)	Middle	18736	Unconsidered			CID		0.5577	3	3	31643	0.044	45	51	45	46	1	48	130100	2	679.352	1357.7	-0.86	-1267.26	19.29	2990	2990	MS2	8	108
26311	NDLQDTEIsPR	S9(Phospho)	High	1153702	Unambiguous	E3 ubiquitin-protein ligase RAD18 OS=Homo sapiens GN=RAD18 PE=1 SV=2 - [RAD18_HUMAN]	Q9NS91	CID	1	0	1	1	31305	0.002	45	51	45	59	0	75	66970	2	684.62	1368.23	-0.05	-75.86	15.83	1691	1691	MS2	7	114
26311	NITEPLCsLDINWPR	S8(Phospho)	Middle	1167271	Unambiguous	Lethal(2) giant larvae protein homolog 1 OS=Homo sapiens GN=LLGL1 PE=1 SV=3 - [L2GL1_HUMAN]	Q15334	CID	1	0	1	1	45611	0.014	46	53	47	52	0	30	54230	2	926.161	1851.31	-0.35	-379.59	24.2	4677	4677	MS2	10	154
26311	NkLEGLEDALQKAK	K2(Acetyl)	High	30075	Rejected	Keratin, type II cytoskeletal 6B OS=Homo sapiens GN=KRT6B PE=1 SV=5 - [K2C6B_HUMAN]|Keratin, type II cytoskeletal 6C OS=Homo sapiens GN=KRT6C PE=1 SV=3 - [K2C6C_HUMAN]|Keratin, type II cytoskeletal 6A OS=Homo sapiens GN=KRT6A PE=1 SV=3 - [K2C6A_HUMAN]	P04259;P02538	CID		0.0882	2	2	37772	0.0013	46	52	46	62	2	51	189600	3	534.595	1601.77	0.65	1214.18	20.59	3462	3462	MS2	16	138
26311	NSSsESAIVPK	S4(Phospho)	Middle	12630	Unconsidered	Vacuolar protein sorting-associated protein 13D OS=Homo sapiens GN=VPS13D PE=1 SV=2 - [VP13D_HUMAN]		CID		0.359	3	3	27024	0.015	45	51	45	50	0	41	123000	2	600.243	1199.48	0.14	234.5	21.57	3800	3800	MS2	8	108
26311	QLQKDFAAmk	M9(Oxidation); K10(Acetyl)	Middle	525095	Unconsidered	60S ribosomal protein L3-like OS=Homo sapiens GN=RPL3L PE=1 SV=3 - [RL3L_HUMAN]		CID		0.3235	2	2	27424	0.037	45	51	45	46	1	7	1571000	2	619.663	1238.32	-0.07	-107.41	19.49	3066	3066	MS2	7	90
26311	SGGGcsGSLSLR	C5(Propionamide); S6(Phospho)	High	14797	Unconsidered			CID		0.5775	2	2	28289	0.0014	45	51	45	60	0	11	835600	2	617.1	1233.19	0.47	763.29	14.14	1066	1066	MS2	10	106
26311	sILLATDVASR	S1(Phospho)	High	256152	Unconsidered	Probable ATP-dependent RNA helicase DDX47 OS=Homo sapiens GN=DDX47 PE=1 SV=1 - [DDX47_HUMAN]	Q9H0S4	CID		0.1818	2	2	27395	0.0007	45	51	45	63	0	47	133200	2	613.718	1226.43	0.06	97.31	19.12	2927	2927	MS2	9	98
26311	SIssDtSSNKKLR	S3(Phospho); S4(Phospho); T6(Phospho)	Middle	32640	Unambiguous	G protein-regulated inducer of neurite outgrowth 3 OS=Homo sapiens GN=GPRIN3 PE=2 SV=2 - [GRIN3_HUMAN]	Q6ZVF9	CID	1	0	1	2	40314	0.026	46	52	46	49	2	3	2859000	3	555.807	1665.41	0.63	1140.31	22.63	4170	4170	MS2	6	118
26311	sKkIMPAGLVAGLSLmMILR	S1(Phospho); K3(Acetyl); M16(Oxidation)	High	101980	Unconsidered			CID		0.1667	2	2	58566	0.0086	48	54	48	55	2	75	72040	3	756.996	2268.97	0.06	76.49	20.4	3395	3395	MS2	14	214
26311	SQDTKVk	K7(Acetyl)	Middle	1982	Unambiguous	Cyclic nucleotide-gated cation channel alpha-4 OS=Homo sapiens GN=CNGA4 PE=1 SV=3 - [CNGA4_HUMAN]	Q8IV77	CID	1	0	1	1	18659	0.022	43	49	43	47	1	13	665600	2	424.495	847.982	0.02	44.87	15.67	1625	1625	MS2	6	64
26311	SSSEGLsKGKK	S7(Phospho)	Middle	133254	Unconsidered	Leucine zipper protein 1 OS=Homo sapiens GN=LUZP1 PE=1 SV=2 - [LUZP1_HUMAN]	Q86V48	CID		0.2333	2	2	27433	0.035	45	51	45	46	2	75	65130	2	595.079	1189.15	0.47	784.65	14.38	1155	1155	MS2	8	98
26311	sVAAGGGGGsGKTR	S1(Phospho); S10(Phospho)	High	17555	Rejected	Homeobox protein CDX-1 OS=Homo sapiens GN=CDX1 PE=1 SV=2 - [CDX1_HUMAN]		CID	0.0357	0	1	1	30277	0.0036	45	51	45	56	1	31	254200	3	441.179	1321.52	-0.23	-518.61	16.52	1942	1942	MS2	9	132
26311	tLDsFkNLTFQLESLEk	T1(Phospho); S4(Phospho); K6(Acetyl); K17(Acetyl)	Middle	50116	Rejected	Girdin OS=Homo sapiens GN=CCDC88A PE=1 SV=2 - [GRDN_HUMAN]		CID		0.1475	2	2	57777	0.017	48	53	48	52	1	33	207000	3	753.656	2258.95	0.21	280.3	20.27	3352	3352	MS2	10	180
26311	WDkmTMKELIDK	K3(Acetyl); M4(Oxidation)	Middle	142107	Unambiguous	Amine oxidase [flavin-containing] A OS=Homo sapiens GN=MAOA PE=1 SV=1 - [AOFA_HUMAN]	P21397	CID	1	0	1	1	38044	0.041	44	52	46	47	2	75	126500	3	533.522	1598.55	0.55	1025.46	14.14	1063	1063	MS2	7	124
26552	ALQINTkLR	K7(Acetyl)	Middle	520664	Unambiguous	Leucine-rich repeat-containing protein 16A OS=Homo sapiens GN=LRRC16A PE=1 SV=1 - [LR16A_HUMAN]	Q5VZK9	CID	1	0	1	1	24780	0.021	48	54	48	48	1	53	122800	2	550.664	1100.32	0.5	910.47	19.18	3195	3195	MS2	8	76
26552	ckLAELEGALQKAK	C1(Propionamide); K2(Acetyl)	Middle	27134	Unconsidered	Keratin, type II cuticular Hb6 OS=Homo sapiens GN=KRT86 PE=1 SV=1 - [KRT86_HUMAN]	O43790	CID		0.2603	3	3	38438	0.0084	49	55	49	54	2	17	444600	3	538.79	1614.36	-0.53	-978.2	19.42	3284	3284	MS2	10	132
26552	ckLAGLEEALQKAK	C1(Propionamide); K2(Acetyl)	High	30635	Rejected	Keratin, type II cuticular Hb2 OS=Homo sapiens GN=KRT82 PE=1 SV=3 - [KRT82_HUMAN]		CID		0.0685	2	2	38438	0.0003	49	55	49	68	2	17	444600	3	538.79	1614.36	-0.53	-978.2	19.42	3284	3284	MS2	10	130
26552	DAQERGLNPCEVGtD	T14(Phospho)	High	88375	Unambiguous	Meteorin-like protein OS=Homo sapiens GN=METRNL PE=2 SV=1 - [METRL_HUMAN]	Q641Q3	CID	1	0	1	1	40676	0.0039	49	55	49	57	1	75	35940	2	843.65	1686.29	0.81	959.54	23.28	4623	4623	MS2	13	150
26552	GMtQEQLEQIR	T3(Phospho)	Middle	20751	Unambiguous	RIB43A-like with coiled-coils protein 2 OS=Homo sapiens GN=RIBC2 PE=2 SV=1 - [RIBC2_HUMAN]	Q9H4K1	CID	1	0	1	1	32826	0.026	43	55	48	48	0	75	95020	2	707.164	1413.32	-0.08	-119.9	20.89	3824	3824	MS2	14	104
26552	GRSkLTENLVALk	K4(Acetyl); K13(Acetyl)	High	1246330	Unambiguous	Cyclin-dependent kinase 18 OS=Homo sapiens GN=CDK18 PE=1 SV=3 - [CDK18_HUMAN]	Q07002	CID	1	0	1	1	35917	0.00045	49	55	49	66	2	75	87070	2	757.087	1513.17	-0.31	-404.59	16.53	2203	2203	MS2	10	126
26552	IIDICLkLLDK	K7(Acetyl)	Middle	17741	Unconsidered	Protein-glutamine gamma-glutamyltransferase 5 OS=Homo sapiens GN=TGM5 PE=1 SV=4 - [TGM5_HUMAN]	O43548	CID		0.4362	2	2	30772	0.0086	48	54	48	53	1	75	23330	2	665.296	1329.58	-0.05	-78.44	22.89	4493	4493	MS2	8	102
26552	IQmLKmKEAk	M3(Oxidation); M6(Oxidation); K10(Acetyl)	Middle	627657	Rejected	Uncharacterized protein CXorf65 OS=Homo sapiens GN=CXorf65 PE=4 SV=1 - [CX065_HUMAN]		CID		0	2	2	28857	0.016	48	54	48	50	2	75	102900	2	648.108	1295.21	0.29	450.88	19.07	3151	3151	MS2	6	88
26552	kAGAVTSTPNRNsSK	K1(Acetyl); S13(Phospho)	Middle	33761	Unambiguous	Protein phosphatase 1H OS=Homo sapiens GN=PPM1H PE=1 SV=2 - [PPM1H_HUMAN]	Q9ULR3	CID	1	0	1	2	39639	0.0095	49	55	49	53	2	75	112100	3	547.329	1639.97	-0.24	-435.74	17.72	2660	2660	MS2	9	156
26552	LGEHNIkVLEGNEQFINAAK	K7(Acetyl)	High	50343	Unambiguous	Trypsin-3 OS=Homo sapiens GN=PRSS3 PE=1 SV=2 - [TRY3_HUMAN]	P35030	CID	1	0	1	1	57962	0.0018	51	57	51	62	1	18	304200	3	756.009	2266.01	-0.51	-678.61	19.44	3295	3295	MS2	11	202
26552	NkLEGLEDALQKAK	K2(Acetyl)	High	30075	Unconsidered	Keratin, type II cytoskeletal 6B OS=Homo sapiens GN=KRT6B PE=1 SV=5 - [K2C6B_HUMAN]|Keratin, type II cytoskeletal 6C OS=Homo sapiens GN=KRT6C PE=1 SV=3 - [K2C6C_HUMAN]|Keratin, type II cytoskeletal 6A OS=Homo sapiens GN=KRT6A PE=1 SV=3 - [K2C6A_HUMAN]	P04259;P02538	CID		0.1571	2	2	38208	0.0025	49	55	49	59	2	14	441700	3	534.47	1601.4	0.52	980.75	19.05	3146	3146	MS2	16	138
26552	SGGGcsGSLSLR	C5(Propionamide); S6(Phospho)	Middle	14797	Unconsidered			CID		0.6	2	2	28154	0.017	48	54	48	50	0	48	117200	2	617.441	1233.87	0.81	1315.41	12.56	627	627	MS2	9	106
26552	sVAAGGGGGsGKTR	S1(Phospho); S10(Phospho)	High	17555	Rejected	Homeobox protein CDX-1 OS=Homo sapiens GN=CDX1 PE=1 SV=2 - [CDX1_HUMAN]		CID		0.0847	2	2	30301	0.0056	48	54	48	54	1	18	376600	3	440.979	1320.92	-0.43	-971.99	13.91	1158	1158	MS2	9	132
26552	VELEAkVDALMDEINFMK	K6(Acetyl)	High	46467	Unambiguous	Keratin, type II cytoskeletal 5 OS=Homo sapiens GN=KRT5 PE=1 SV=3 - [K2C5_HUMAN]	P13647	CID	1	0	1	1	54143	0.00036	43	57	50	69	1	75	129700	3	713.613	2138.82	0.1	144.72	22	4200	4200	MS2	9	182
26552	VEQVLSLEPQHELk	K14(Acetyl)	High	378314	Unambiguous	Vesicle-associated membrane protein-associated protein B/C OS=Homo sapiens GN=VAPB PE=1 SV=3 - [VAPB_HUMAN]	O95292	CID	1	0	1	1	40778	0.0058	49	55	49	55	0	21	391000	3	563.979	1689.92	-0.67	-1185.09	21.01	3864	3864	MS2	7	146
28040	AQYEEIALk	K9(Acetyl)	Middle	9363	Rejected	Keratin, type II cytoskeletal 72 OS=Homo sapiens GN=KRT72 PE=1 SV=2 - [K2C72_HUMAN]	Q14CN4	CID		0.1429	3	3	23885	0.02	48	56	48	48	0	15	405600	2	554.482	1107.96	0.35	638.65	14.62	1749	1749	MS2	6	80
28040	DAkLDkAQIHDLVLVGGSTR	K3(Acetyl); K6(Acetyl)	Middle	49470	Unambiguous	Heat shock 70 kDa protein 1A/1B OS=Homo sapiens GN=HSPA1A PE=1 SV=5 - [HSP71_HUMAN]	P08107	CID	1	0	1	1	56398	0.012	43	60	51	54	2	8	1084000	3	741.745	2223.22	0.57	764.95	17.62	3315	3315	MS2	8	222
28040	DtcPPLMLYNPTTYQMDVNPEGK	T2(Phospho); C3(Propionamide)	High	1397679	Unambiguous	Epidermal growth factor receptor OS=Homo sapiens GN=EGFR PE=1 SV=2 - [EGFR_HUMAN]	P00533	CID	0.1224	0	1	1	70892	5.7e-07	44	61	52	98	0	1	12110000	3	927.547	2780.63	0.19	199.88	20.77	4938	4938	MS2	12	242
28040	EGDNVENNkENLR	K9(Acetyl)	Middle	1369270	Unambiguous	Ras GTPase-activating protein 2 OS=Homo sapiens GN=RASA2 PE=1 SV=3 - [RASA2_HUMAN]	Q15283	CID	1	0	1	1	37759	0.021	49	58	49	49	1	1	9447000	3	525.752	1575.24	0.54	1031.21	21.33	5225	5225	MS2	7	132
28040	ELGsLNsYLEQLR	S4(Phospho); S7(Phospho)	Middle	33886	Unambiguous	Tripartite motif-containing protein 72 OS=Homo sapiens GN=TRIM72 PE=1 SV=2 - [TRI72_HUMAN]	Q6ZMU5	CID	1	0	1	1	40642	0.019	50	58	50	50	0	5	1218000	3	561.424	1682.26	-0.13	-239.6	22.7	5902	5902	MS2	7	128
28040	ELVEPLtPSGEAPNQALLR	T7(Phospho)	High	1387938	Unambiguous	Epidermal growth factor receptor OS=Homo sapiens GN=EGFR PE=1 SV=2 - [EGFR_HUMAN]	P00533	CID	0.3021	0	1	1	53577	7.2e-07	51	59	51	96	0	2	4627000	2	1057.88	2114.75	-0.27	-253.12	20.57	4840	4840	MS2	12	174
28040	GSHQIsLDNPDYQQDFFPK	S6(Phospho)	High	1391687	Unambiguous	Epidermal growth factor receptor OS=Homo sapiens GN=EGFR PE=1 SV=2 - [EGFR_HUMAN]	P00533	CID	0.1495	0	1	1	59507	5.4e-08	47	60	51	107	0	26	527400	2	1159.04	2317.07	-0.15	-132.51	20.71	4907	4907	MS2	13	200
28040	GSHQIsLDNPDyQQDFFPK	S6(Phospho); Y12(Phospho)	High	1391687	Unambiguous	Epidermal growth factor receptor OS=Homo sapiens GN=EGFR PE=1 SV=2 - [EGFR_HUMAN]	P00533	CID	0.0625	0	1	1	61626	3.1e-05	46	60	51	80	0	12	977800	3	799.954	2397.85	0.16	205.89	20.65	4882	4882	MS2	9	200
28040	GSTAENAEyLR	Y9(Phospho)	High	264758	Unambiguous	Epidermal growth factor receptor OS=Homo sapiens GN=EGFR PE=1 SV=2 - [EGFR_HUMAN]	P00533	CID	1	0	1	1	29613	0.0014	48	57	48	60	0	0	54940000	2	646.049	1291.09	-0.08	-127.43	14.48	1674	1674	MS2	7	102
28040	IEDVGsDEEDDSGKDKK	S6(Phospho)	Middle	456781	Unambiguous	Heat shock protein HSP 90-beta OS=Homo sapiens GN=HSP90AB1 PE=1 SV=4 - [HS90B_HUMAN]|Putative heat shock protein HSP 90-beta 2 OS=Homo sapiens GN=HSP90AB2P PE=1 SV=2 - [H90B2_HUMAN]	P08238;Q58FF8	CID	1	0	1	1	49193	0.014	49	59	50	52	2	9	657700	3	649.95	1947.84	0.32	496.92	12.69	771	771	MS2	11	160
28040	IKtADRQymEGFNDELEAFK	T3(Phospho); Y8(Phospho); M9(Oxidation)	Middle	1396854	Unambiguous	Hsp90 co-chaperone Cdc37 OS=Homo sapiens GN=CDC37 PE=1 SV=1 - [CDC37_HUMAN]	Q16543	CID	1	0	1	1	65807	0.01	38	60	51	55	2	7	1328000	3	861.278	2581.82	-0.27	-318.74	21.66	5394	5394	MS2	10	216
28040	kANLNVLDR	K1(Acetyl)	Middle	122572	Unconsidered	POTE ankyrin domain family member D OS=Homo sapiens GN=POTED PE=2 SV=2 - [POTED_HUMAN]		CID		0.3288	2	2	24396	0.017	48	56	48	49	1	0	74220000	2	543.578	1086.15	0.45	827.32	21.96	5546	5546	MS2	7	80
28040	KAQPVkYK	K6(Acetyl)	Middle	1331690	Unconsidered			CID		0.25	2	2	23109	0.0094	47	56	47	51	2	0	46230000	2	502.991	1004.98	0.38	752.94	14.66	1770	1770	MS2	6	72
28040	kcPRNyVVTDHGSCVR	K1(Acetyl); C2(Propionamide); Y6(Phospho)	Middle	1387819	Unambiguous	Epidermal growth factor receptor OS=Homo sapiens GN=EGFR PE=1 SV=2 - [EGFR_HUMAN]	P00533	CID	1	0	1	1	51464	0.0086	50	59	51	55	2	6	1143000	3	676.527	2027.57	-0.22	-320.79	15.12	2016	2016	MS2	8	158
28040	kENIPLK	K1(Acetyl)	Middle	1324549	Unambiguous	Liver carboxylesterase 1 OS=Homo sapiens GN=CES1 PE=1 SV=2 - [EST1_HUMAN]	P23141	CID	1	0	1	1	18365	0.0091	46	55	46	50	1	4	1971000	2	442.486	883.964	-0.05	-113.54	19.87	4485	4485	MS2	5	60
28040	KkIAENK	K2(Acetyl)	High	1323812	Unambiguous	M-phase phosphoprotein 8 OS=Homo sapiens GN=MPHOSPH8 PE=1 SV=2 - [MPP8_HUMAN]	Q99549	CID	1	0	1	1	19782	0.00062	47	56	47	62	2	8	855200	2	436.92	872.832	-0.1	-239.15	11.29	106	106	MS2	6	60
28040	kLsVDLIktYk	K1(Acetyl); S3(Phospho); K8(Acetyl); T9(Phospho); K11(Acetyl)	Middle	137628	Unambiguous	Dual specificity tyrosine-phosphorylation-regulated kinase 1B OS=Homo sapiens GN=DYRK1B PE=1 SV=1 - [DYR1B_HUMAN]	Q9Y463	CID	1	0	1	2	37961	0.017	46	58	49	50	2	5	1375000	3	531.817	1593.44	-0.41	-777.84	20.85	4982	4982	MS2	6	112
28040	KSWLQkNQDLLR	K6(Acetyl)	Middle	1368935	Rejected	DmX-like protein 2 OS=Homo sapiens GN=DMXL2 PE=1 SV=2 - [DMXL2_HUMAN]		CID	0.0385	0	1	1	37404	0.012	49	58	49	52	2	2	5745000	3	524.603	1571.79	-0.01	-18.47	22.06	5594	5594	MS2	11	124
28040	LLGAEEKEyHAEGGK	Y9(Phospho)	High	1373565	Unambiguous	Epidermal growth factor receptor OS=Homo sapiens GN=EGFR PE=1 SV=2 - [EGFR_HUMAN]	P00533	CID	1	0	1	1	41708	0.00081	46	58	50	64	1	9	1140000	3	571.052	1711.14	-0.21	-364.73	13.06	972	972	MS2	16	142
28040	LLGAEEKEyHAEGGKVPIK	Y9(Phospho)	High	1390434	Unambiguous	Epidermal growth factor receptor OS=Homo sapiens GN=EGFR PE=1 SV=2 - [EGFR_HUMAN]	P00533	CID	1	0	1	1	54872	0.00039	43	59	51	68	2	12	963300	3	717.481	2150.43	0.36	502.89	15.12	2011	2011	MS2	19	182
28040	LVGtPGAELLKK	T4(Phospho)	Middle	1113330	Unambiguous	Mitogen-activated protein kinase 14 OS=Homo sapiens GN=MAPK14 PE=1 SV=3 - [MK14_HUMAN]	Q16539	CID	1	0	1	1	29312	0.011	48	57	48	52	1	4	1547000	3	436.494	1307.47	0.33	752.2	15.37	2148	2148	MS2	6	98
28040	mHLPsPTDSNFYR	M1(Oxidation); S5(Phospho)	High	1368329	Unambiguous	Epidermal growth factor receptor OS=Homo sapiens GN=EGFR PE=1 SV=2 - [EGFR_HUMAN]	P00533	CID	0.1	0	1	1	40453	0.0002	49	58	49	70	0	4	3547000	2	831.153	1661.3	-0.22	-260.85	17.43	3220	3220	MS2	10	110
28040	MHLPsPTDSNFYR	S5(Phospho)	High	1368329	Unambiguous	Epidermal growth factor receptor OS=Homo sapiens GN=EGFR PE=1 SV=2 - [EGFR_HUMAN]	P00533	CID	0.1831	0	1	1	39343	0.00015	42	58	49	71	0	5	1098000	2	822.923	1644.84	-0.45	-542.72	19.02	4045	4045	MS2	10	110
28040	MHLPsPTDsNFYR	S5(Phospho); S9(Phospho)	High	1368329	Unambiguous	Epidermal growth factor receptor OS=Homo sapiens GN=EGFR PE=1 SV=2 - [EGFR_HUMAN]	P00533	CID	1	0	1	1	42250	0.00056	50	59	50	66	0	11	1150000	2	862.981	1724.95	-0.38	-438.91	19.72	4406	4406	MS2	10	110
28040	msLVSQNsR	M1(Oxidation); S2(Phospho); S8(Phospho)	Middle	12629	Unconsidered			CID		0.3377	2	2	26692	0.012	48	57	48	51	0	7	1109000	2	599.585	1198.16	0.02	27.28	21.4	5260	5260	MS2	7	82
28040	NkLEGLEDALQKAK	K2(Acetyl)	Middle	30075	Rejected	Keratin, type II cytoskeletal 6B OS=Homo sapiens GN=KRT6B PE=1 SV=5 - [K2C6B_HUMAN]|Keratin, type II cytoskeletal 6C OS=Homo sapiens GN=KRT6C PE=1 SV=3 - [K2C6C_HUMAN]|Keratin, type II cytoskeletal 6A OS=Homo sapiens GN=KRT6A PE=1 SV=3 - [K2C6A_HUMAN]	P04259;P02538	CID	0.0377	0	1	1	38156	0.01	49	58	49	53	2	9	703000	3	534.011	1600.02	0.06	119.64	19.73	4414	4414	MS2	7	138
28040	NNSFItHSLK	T6(Phospho)	Middle	1347880	Unambiguous	Centrosomal protein of 192 kDa OS=Homo sapiens GN=CEP192 PE=1 SV=2 - [CE192_HUMAN]	Q8TEP8	CID	1	0	1	1	27782	0.0091	48	57	48	52	0	5	1377000	3	414.01	1240.02	-0.42	-1023.5	18.56	3806	3806	MS2	6	100
28040	NSSsESAIVPK	S4(Phospho)	Middle	12630	Unconsidered	Vacuolar protein sorting-associated protein 13D OS=Homo sapiens GN=VPS13D PE=1 SV=2 - [VP13D_HUMAN]		CID		0.3467	2	2	26907	0.017	48	57	48	49	0	1	6283000	2	599.564	1198.12	-0.54	-897.89	21.49	5305	5305	MS2	6	108
28040	RLKyDGPIEILR	Y4(Phospho)	Middle	1367509	Unambiguous	Gamma-aminobutyric acid receptor subunit alpha-4 OS=Homo sapiens GN=GABRA4 PE=2 SV=2 - [GBRA4_HUMAN]	P48169	CID	1	0	1	1	36566	0.011	49	58	49	52	2	5	1075000	3	518.862	1554.57	0.28	533.41	21.65	5388	5388	MS2	8	118
28040	RPAGSVQNPVyHNQPLNPAPSR	Y11(Phospho)	High	1394690	Unambiguous	Epidermal growth factor receptor OS=Homo sapiens GN=EGFR PE=1 SV=2 - [EGFR_HUMAN]	P00533	CID	1	0	1	1	63806	1.4e-05	51	60	51	83	0	4	2698000	3	827.443	2480.32	-0.11	-132.68	15.31	2118	2118	MS2	21	242
28040	TkPIWTRNPDDITQEEYGEFYK	K2(Acetyl)	High	1398271	Unambiguous	Heat shock protein HSP 90-beta OS=Homo sapiens GN=HSP90AB1 PE=1 SV=4 - [HS90B_HUMAN]	P08238	CID	1	0	1	1	70639	5.4e-05	42	61	52	78	1	6	1639000	3	924.667	2771.99	-0.68	-733.64	19.05	4063	4063	MS2	11	244
28040	TPLLSsLSATSNNSTVAcIDR	S6(Phospho); C18(Propionamide)	High	1391363	Unambiguous	Epidermal growth factor receptor OS=Homo sapiens GN=EGFR PE=1 SV=2 - [EGFR_HUMAN]	P00533	CID	0.0328	0	1	3	58726	0.0024	43	60	51	61	0	4	2422000	3	768.182	2302.53	0.02	30.48	20.56	4837	4837	MS2	13	216
28040	TPRIANGIAtR	T10(Phospho)	Middle	1151928	Unconsidered	Protein VPRBP OS=Homo sapiens GN=VPRBP PE=1 SV=3 - [VPRBP_HUMAN]	Q9Y4B6	CID		0.3014	2	2	27836	0.012	48	57	48	51	1	0	58810000	2	625.622	1250.24	-0.05	-81.43	19.28	4185	4185	MS2	8	114
28040	VKDPTkALPEK	K6(Acetyl)	Middle	935674	Unconsidered			CID		0.4851	2	2	28551	0.0097	48	57	48	52	2	3	2605000	2	634.627	1268.25	-0.13	-197.69	14.78	1831	1831	MS2	8	112
28040	yEEEEEQSR	Y1(Phospho)	Middle	525163	Selected	FACT complex subunit SPT16 OS=Homo sapiens GN=SUPT16H PE=1 SV=1 - [SP16H_HUMAN]	Q9Y5B9	CID		0	2	2	28745	0.013	48	57	48	51	0	7	1622000	2	640.03	1279.05	-0.05	-79.21	15.1	2004	2004	MS2	7	80
28040	ySQALRKNEILR	Y1(Phospho)	Middle	1368905	Unambiguous	Thyroid receptor-interacting protein 11 OS=Homo sapiens GN=TRIP11 PE=1 SV=3 - [TRIPB_HUMAN]	Q15643	CID	1	0	1	1	37410	0.015	49	58	49	51	2	22	276900	3	524.364	1571.08	-0.21	-406.19	25.14	6889	6889	MS2	7	120
28040	YsSDPTGALTEDSIDDTFLPVPEyINQSVPK	S2(Phospho); Y24(Phospho)	High	1401369	Unambiguous	Epidermal growth factor receptor OS=Homo sapiens GN=EGFR PE=1 SV=2 - [EGFR_HUMAN]	P00533	CID	0.0952	0	1	2	83062	1.6e-05	53	61	53	84	0	4	2178000	3	1187.22	3559.65	-0.33	-277.48	24.33	6585	6585	MS2	32	302
28040	YSsDPTGALTEDSIDDTFLPVPEYINQSVPK	S3(Phospho)	High	1401369	Unambiguous	Epidermal growth factor receptor OS=Homo sapiens GN=EGFR PE=1 SV=2 - [EGFR_HUMAN]	P00533	CID	0.0096	0	1	1	82837	1.5e-07	49	61	53	104	0	11	1308000	3	1160.69	3480.05	-0.2	-175.91	24.53	6664	6664	MS2	25	302
28046	ADKIAsK	S6(Phospho)	Middle	301177	Unambiguous	Guanine nucleotide-binding protein-like 3-like protein OS=Homo sapiens GN=GNL3L PE=1 SV=1 - [GNL3L_HUMAN]	Q9NVN8	CID	1	0	1	1	16285	0.019	45	53	45	47	1	2	3142000	2	406.477	811.947	-0.44	-1093.62	18.37	3935	3935	MS2	5	64
28046	AESIDKk	K7(Acetyl)	Middle	1463	Unambiguous	Charged multivesicular body protein 5 OS=Homo sapiens GN=CHMP5 PE=1 SV=1 - [CHMP5_HUMAN]	Q9NZZ3	CID	0.08	0	1	1	19554	0.011	45	54	45	50	1	1	8181000	2	416.658	832.308	-0.31	-745.91	16.41	2888	2888	MS2	5	56
28046	AkTsPEGARDLLGPK	K2(Acetyl); S4(Phospho)	Middle	145065	Unambiguous	LIM domain-binding protein 3 OS=Homo sapiens GN=LDB3 PE=1 SV=2 - [LDB3_HUMAN]	O75112	CID	1	0	1	1	40375	0.021	47	57	48	50	2	5	2828000	2	832.144	1663.28	0.25	302.17	18.73	4127	4127	MS2	10	152
28046	AQYEEIALk	K9(Acetyl)	High	9363	Rejected	Keratin, type II cytoskeletal 72 OS=Homo sapiens GN=KRT72 PE=1 SV=2 - [K2C72_HUMAN]	Q14CN4	CID		0.1493	2	2	23872	0.0025	46	55	46	57	0	2	4103000	2	554.443	1107.88	0.31	568.07	14.53	1863	1863	MS2	6	80
28046	ARGTGAsMAVAARSGR	S7(Phospho)	Middle	375698	Unconsidered			CID		0.3457	2	2	38153	0.011	48	57	48	53	2	1	7449000	3	534.005	1600	0.1	182.72	20.19	4890	4890	MS2	9	168
28046	AVVFRDIEDsK	S10(Phospho)	Middle	1484583	Unambiguous	Lipopolysaccharide-responsive and beige-like anchor protein OS=Homo sapiens GN=LRBA PE=1 SV=4 - [LRBA_HUMAN]	P50851	CID	1	0	1	1	31409	0.015	47	56	47	50	1	12	460000	3	453.55	1358.64	-0.26	-575.53	11.71	341	341	MS2	6	100
28046	ckkDILIGR	C1(Propionamide); K2(Acetyl); K3(Acetyl)	Middle	11286	Unambiguous	Zinc finger CCCH domain-containing protein 7A OS=Homo sapiens GN=ZC3H7A PE=1 SV=1 - [Z3H7A_HUMAN]	Q8IWR0	CID	1	0	1	1	27577	0.0065	47	55	47	54	2	2	2190000	3	401.515	1202.53	0.35	878.16	15.24	2253	2253	MS2	6	78
28046	DAkLDkAQIHDLVLVGGSTR	K3(Acetyl); K6(Acetyl)	Middle	49470	Unambiguous	Heat shock 70 kDa protein 1A/1B OS=Homo sapiens GN=HSPA1A PE=1 SV=5 - [HSP71_HUMAN]	P08107	CID	1	0	1	1	56600	0.012	45	58	49	54	2	1	11630000	3	741.714	2223.13	0.54	722.73	17.64	3544	3544	MS2	8	222
28046	DAQERGLNPCEVGtD	T14(Phospho)	Middle	88375	Unambiguous	Meteorin-like protein OS=Homo sapiens GN=METRNL PE=2 SV=1 - [METRL_HUMAN]	Q641Q3	CID	1	0	1	1	40622	0.021	48	57	48	50	1	12	1069000	2	843.769	1686.53	0.93	1100.26	24.08	6806	6806	MS2	12	150
28046	EFEkEISATK	K4(Acetyl)	Middle	265529	Unambiguous	Centromere-associated protein E OS=Homo sapiens GN=CENPE PE=1 SV=2 - [CENPE_HUMAN]	Q02224	CID	1	0	1	1	26860	0.029	47	55	47	47	1	3	2343000	2	613.024	1225.04	0.34	560.67	21.99	5816	5816	MS2	6	100
28046	EGTKItFPk	T6(Phospho); K9(Acetyl)	Middle	1043790	Rejected	DnaJ homolog subfamily B member 1 OS=Homo sapiens GN=DNAJB1 PE=1 SV=4 - [DNJB1_HUMAN]		CID		0.0755	2	2	25699	0.019	46	55	46	49	1	2	5792000	2	571.478	1141.95	-0.64	-1113.26	17.79	3624	3624	MS2	11	84
28046	EILVEVLTk	K9(Acetyl)	Middle	122574	Unconsidered			CID		0.36	2	2	24315	0.021	46	55	46	48	0	4	2224000	2	543.525	1086.04	-0.14	-251.5	22.03	5834	5834	MS2	6	78
28046	ENtLNIkK	T3(Phospho); K7(Acetyl)	Middle	307044	Unambiguous	Putative pre-mRNA-splicing factor ATP-dependent RNA helicase DHX32 OS=Homo sapiens GN=DHX32 PE=1 SV=1 - [DHX32_HUMAN]	Q7L7V1	CID	1	0	1	2	23713	0.03	46	55	46	46	1	9	1419000	1	1082.64	1082.64	0.5	465.76	20.57	5085	5085	MS2	6	36
28046	EPVkERPVsEmFSLEDSIIER	K4(Acetyl); S9(Phospho); M11(Oxidation)	High	1531127	Unambiguous	Tyrosine-protein phosphatase non-receptor type 14 OS=Homo sapiens GN=PTPN14 PE=1 SV=2 - [PTN14_HUMAN]	Q15678	CID	1	0	1	1	67089	0.0018	39	59	50	62	1	19	502900	3	876.708	2628.11	-0.58	-660.05	23.52	6557	6557	MS2	11	232
28046	ERHPYTVPYGPQGVYSNKLVsPsDQR	S21(Phospho); S23(Phospho)	Middle	1536914	Unambiguous	Tyrosine-protein phosphatase non-receptor type 14 OS=Homo sapiens GN=PTPN14 PE=1 SV=2 - [PTN14_HUMAN]	Q15678	CID	1	0	1	1	77546	0.012	38	59	51	55	2	6	2392000	3	1046.73	3138.18	0.65	616.34	16.63	3007	3007	MS2	13	294
28046	ERPVSEMFsLEDSIIER	S9(Phospho)	High	1521022	Unambiguous	Tyrosine-protein phosphatase non-receptor type 14 OS=Homo sapiens GN=PTPN14 PE=1 SV=2 - [PTN14_HUMAN]	Q15678	CID	0.3763	0	1	1	53612	1.2e-06	48	58	49	93	0	3	3020000	2	1059.34	2117.68	-0.3	-280.26	23.27	6441	6441	MS2	14	188
28046	EtADAItKEAkK	T2(Phospho); T7(Phospho); K11(Acetyl)	High	1200392	Unambiguous	Receptor expression-enhancing protein 5 OS=Homo sapiens GN=REEP5 PE=1 SV=3 - [REEP5_HUMAN]	Q00765	CID	1	0	1	2	35704	0.0044	48	56	48	56	2	0	45810000	3	502.873	1506.61	-0.29	-572.73	13.3	1194	1194	MS2	7	112
28046	FFLkDIstTLNADEAVAR	K4(Acetyl); S7(Phospho); T8(Phospho)	High	165752	Unambiguous	Heat shock 70 kDa protein 4L OS=Homo sapiens GN=HSPA4L PE=1 SV=3 - [HS74L_HUMAN]	O95757	CID	0.2239	0	1	1	56421	0.00057	47	58	49	67	1	6	1849000	3	738.534	2213.59	-0.23	-308.1	18.25	3867	3867	MS2	10	182
28046	GITIDISLWkFETSK	K10(Acetyl)	High	1379991	Unambiguous	Elongation factor 1-alpha 1 OS=Homo sapiens GN=EEF1A1 PE=1 SV=1 - [EF1A1_HUMAN]	P68104	CID	1	0	1	1	43625	1.6e-05	43	57	48	81	1	29	392200	2	890.751	1780.5	-0.28	-317.73	23.19	6403	6403	MS2	20	144
28046	GkISEADK	K2(Acetyl)	Middle	237286	Unambiguous	Heat shock 70 kDa protein 1A/1B OS=Homo sapiens GN=HSPA1A PE=1 SV=5 - [HSP71_HUMAN]	P08107	CID	1	0	1	1	20785	0.021	46	54	46	47	1	10	494900	2	445.272	889.536	-0.22	-500.18	11.56	264	264	MS2	5	74
28046	GRMSMkEVDEQmLNVQNK	K6(Acetyl); M12(Oxidation)	High	291506	Unambiguous	Tubulin beta-4B chain OS=Homo sapiens GN=TUBB4B PE=1 SV=1 - [TBB4B_HUMAN]|Tubulin beta chain OS=Homo sapiens GN=TUBB PE=1 SV=2 - [TBB5_HUMAN]|Tubulin beta-2A chain OS=Homo sapiens GN=TUBB2A PE=1 SV=1 - [TBB2A_HUMAN]|Tubulin beta-2B chain OS=Homo sapiens GN=TUBB2B PE=1 SV=1 - [TBB2B_HUMAN]	P68371;P07437;Q13885;Q9BVA1	CID	1	0	1	1	55782	0.0015	44	58	49	62	2	1	3687000	3	732.456	2195.35	-0.39	-539.26	14.64	1925	1925	MS2	8	180
28046	HGPAkAISMSRTDPPAVNGASLGPSISEPDLTSVK	K5(Acetyl)	Middle	1538245	Unambiguous	Tyrosine-protein phosphatase non-receptor type 14 OS=Homo sapiens GN=PTPN14 PE=1 SV=2 - [PTN14_HUMAN]	Q15678	CID	1	0	1	1	83007	0.021	41	60	51	53	2	0	110900000	3	1177.41	3530.2	-0.59	-501.19	20.06	4826	4826	MS2	11	382
28046	HKYVSGSsPDLVTR	S8(Phospho)	High	1497372	Unambiguous	Tyrosine-protein phosphatase non-receptor type 14 OS=Homo sapiens GN=PTPN14 PE=1 SV=2 - [PTN14_HUMAN]	Q15678	CID	0.2	0	1	1	39072	2e-05	48	57	48	80	1	2	2543000	3	543.371	1628.1	0.47	856.97	14.57	1885	1885	MS2	10	144
28046	HPPIVVHCsAGVGR	S9(Phospho)	High	368171	Unambiguous	Tyrosine-protein phosphatase non-receptor type 14 OS=Homo sapiens GN=PTPN14 PE=1 SV=2 - [PTN14_HUMAN]	Q15678	CID	1	0	1	1	35767	0.00049	47	56	48	66	0	5	2398000	2	755.377	1509.75	0.04	50.17	16.81	3101	3101	MS2	9	104
28046	HsLEVMNSMVR	S2(Phospho)	High	442084	Unambiguous	Tyrosine-protein phosphatase non-receptor type 14 OS=Homo sapiens GN=PTPN14 PE=1 SV=2 - [PTN14_HUMAN]	Q15678	CID	1	0	1	1	31571	0.002	41	56	47	59	0	6	1821000	2	692.004	1383	-0.27	-384.23	18.22	3853	3853	MS2	9	100
28046	IcTEQSNsPPPIR	C2(Propionamide); S8(Phospho)	High	1500979	Unambiguous	Tyrosine-protein phosphatase non-receptor type 14 OS=Homo sapiens GN=PTPN14 PE=1 SV=2 - [PTN14_HUMAN]	Q15678	CID	0.3103	0	1	1	38002	4e-06	48	56	48	87	0	1	7900000	2	797.125	1593.24	-0.23	-283.94	15.03	2135	2135	MS2	10	122
28046	IIDICLkLLDK	K7(Acetyl)	Middle	17741	Unconsidered	Protein-glutamine gamma-glutamyltransferase 5 OS=Homo sapiens GN=TGM5 PE=1 SV=4 - [TGM5_HUMAN]	O43548	CID		0.4271	2	2	30796	0.0049	47	56	47	55	1	2	5219000	2	665.6	1330.19	0.25	378.97	23.73	6650	6650	MS2	8	102
28046	KsVSNGALR	S2(Phospho)	High	243461	Unambiguous	Tyrosine-protein phosphatase non-receptor type 14 OS=Homo sapiens GN=PTPN14 PE=1 SV=2 - [PTN14_HUMAN]	Q15678	CID	0.0667	0	1	1	22196	0.0011	46	54	46	60	1	4	2225000	2	506.863	1012.72	0.34	663.24	12.64	839	839	MS2	8	84
28046	LGAGGGsPEK	S7(Phospho)	High	1136750	Unambiguous	E3 ubiquitin-protein ligase CHIP OS=Homo sapiens GN=STUB1 PE=1 SV=2 - [CHIP_HUMAN]	Q9UNE7	CID	1	0	1	1	19362	0.00057	45	54	45	63	0	19	322000	2	476.615	952.222	-0.36	-746.41	11.72	348	348	MS2	8	76
28046	LGGkLSSEDKETMEK	K4(Acetyl)	High	34963	Unambiguous	78 kDa glucose-regulated protein OS=Homo sapiens GN=HSPA5 PE=1 SV=2 - [GRP78_HUMAN]	P11021	CID	1	0	1	1	40930	0.0021	42	57	48	60	2	5	1109000	3	566.274	1696.81	0.64	1123.23	13.51	1309	1309	MS2	8	150
28046	LIGRkFGDPVVQSDMK	K5(Acetyl)	High	39678	Unambiguous	Heat shock 70 kDa protein 1A/1B OS=Homo sapiens GN=HSPA1A PE=1 SV=5 - [HSP71_HUMAN]	P08107	CID	1	0	1	1	45761	0.0014	49	57	49	62	2	1	7624000	3	611.955	1833.85	0.23	373.89	16.83	3112	3112	MS2	8	156
28046	LVsPSDQR	S3(Phospho)	High	1450764	Unambiguous	Tyrosine-protein phosphatase non-receptor type 14 OS=Homo sapiens GN=PTPN14 PE=1 SV=2 - [PTN14_HUMAN]	Q15678	CID	1	0	1	1	20385	0.00014	45	54	45	69	0	10	925700	2	491.341	981.674	-0.15	-306.83	12.62	830	830	MS2	7	64
28046	mDkNELVQK	M1(Oxidation); K3(Acetyl)	Middle	623486	Unambiguous	14-3-3 protein zeta/delta OS=Homo sapiens GN=YWHAZ PE=1 SV=1 - [1433Z_HUMAN]	P63104	CID	1	0	1	1	26623	0.018	46	55	46	49	1	2	3468000	2	582.03	1163.05	-0.14	-246.24	13.44	1271	1271	MS2	6	82
28046	msLVSQNsR	M1(Oxidation); S2(Phospho); S8(Phospho)	Middle	12629	Unconsidered			CID		0.2763	2	2	26848	0.0048	46	55	46	55	0	8	503800	2	599.344	1197.68	-0.23	-376.32	21.78	5707	5707	MS2	7	82
28046	NkLEGLEDALQKAK	K2(Acetyl)	Middle	30075	Rejected	Keratin, type II cytoskeletal 6B OS=Homo sapiens GN=KRT6B PE=1 SV=5 - [K2C6B_HUMAN]|Keratin, type II cytoskeletal 6C OS=Homo sapiens GN=KRT6C PE=1 SV=3 - [K2C6C_HUMAN]|Keratin, type II cytoskeletal 6A OS=Homo sapiens GN=KRT6A PE=1 SV=3 - [K2C6A_HUMAN]	P04259;P02538	CID		0	2	2	38229	0.005	47	57	48	56	2	4	2090000	3	534.277	1600.82	0.33	618.74	19.72	4645	4645	MS2	12	138
28046	NSSsESAIVPK	S4(Phospho)	Middle	12630	Unconsidered	Vacuolar protein sorting-associated protein 13D OS=Homo sapiens GN=VPS13D PE=1 SV=2 - [VP13D_HUMAN]		CID		0.4318	2	2	27042	0.013	46	55	46	50	0	4	1671000	2	599.708	1198.41	-0.39	-657.9	21.37	5500	5500	MS2	8	108
28046	QFAALVASk	K9(Acetyl)	Middle	187150	Unconsidered	Transcription termination factor 2 OS=Homo sapiens GN=TTF2 PE=1 SV=2 - [TTF2_HUMAN]|NEDD8 ultimate buster 1 OS=Homo sapiens GN=NUB1 PE=1 SV=2 - [NUB1_HUMAN]|Coiled-coil domain-containing protein 124 OS=Homo sapiens GN=CCDC124 PE=1 SV=1 - [CC124_HUMAN]	Q9UNY4;Q96CT7	CID		0.3088	2	2	21537	0.025	46	54	46	47	0	5	1646000	2	488.57	976.132	-0.51	-1041.04	14.19	1677	1677	MS2	10	80
28046	QPLVSVVDtIAK	T9(Phospho)	Middle	312788	Unconsidered			CID		0.3043	2	2	30868	0.024	47	56	47	48	0	6	992200	2	676.13	1351.25	0.38	562.72	19	4271	4271	MS2	6	118
28046	QSsFEIPDDVPLPAGWEMAK	S3(Phospho)	Middle	165821	Unambiguous	Yorkie homolog OS=Homo sapiens GN=YAP1 PE=1 SV=2 - [YAP1_HUMAN]	P46937	CID	1	0	1	1	58458	0.0053	49	58	49	57	0	21	440600	2	1149.31	2297.6	-0.44	-379.3	24.14	6834	6834	MS2	19	220
28046	RHsLEVMNSMVR	S3(Phospho)	High	1496841	Unambiguous	Tyrosine-protein phosphatase non-receptor type 14 OS=Homo sapiens GN=PTPN14 PE=1 SV=2 - [PTN14_HUMAN]	Q15678	CID	1	0	1	1	36382	5.5e-05	48	56	48	75	1	3	1812000	3	513.635	1538.89	-0.28	-538.36	17.04	3228	3228	MS2	8	122
28046	RHsLEVMNSmVR	S3(Phospho); M10(Oxidation)	High	1496841	Unambiguous	Tyrosine-protein phosphatase non-receptor type 14 OS=Homo sapiens GN=PTPN14 PE=1 SV=2 - [PTN14_HUMAN]	Q15678	CID	1	0	1	1	36711	3.6e-05	47	56	48	77	1	1	7797000	3	519.11	1555.32	-0.13	-259.08	15	2120	2120	MS2	8	122
28046	RHsLEVmNSmVR	S3(Phospho); M7(Oxidation); M10(Oxidation)	High	1496841	Unambiguous	Tyrosine-protein phosphatase non-receptor type 14 OS=Homo sapiens GN=PTPN14 PE=1 SV=2 - [PTN14_HUMAN]	Q15678	CID	1	0	1	1	37382	0.00043	47	56	48	66	1	1	4919000	3	524.495	1571.47	-0.08	-157.84	13.29	1189	1189	MS2	13	122
28046	RYSLSmGSEVk	M6(Oxidation); K11(Acetyl)	Middle	132775	Unambiguous	Sine oculis-binding protein homolog OS=Homo sapiens GN=SOBP PE=1 SV=2 - [SOBP_HUMAN]	A7XYQ1	CID	1	0	1	1	30461	0.014	47	56	47	51	1	4	1198000	3	439.582	1316.73	0.41	942.06	13.78	1453	1453	MS2	10	112
28046	SGGGcsGSLSLR	C5(Propionamide); S6(Phospho)	Middle	14797	Unconsidered			CID		0.6336	2	2	28196	0.021	47	55	47	48	0	4	2492000	2	617.076	1233.15	0.45	724.32	13.87	1503	1503	MS2	9	106
28046	SINPDEAVAYGAAVQAAILSGDk	K23(Acetyl)	Middle	50199	Unconsidered	Heat shock cognate 71 kDa protein OS=Homo sapiens GN=HSPA8 PE=1 SV=1 - [HSP7C_HUMAN]	P11142	CID		0.5351	2	2	59310	0.013	49	58	49	53	0	10	724900	2	1152.86	2304.71	0.59	513.02	24.7	7081	7081	MS2	14	258
28046	SQDTKVk	K7(Acetyl)	Middle	1982	Unambiguous	Cyclic nucleotide-gated cation channel alpha-4 OS=Homo sapiens GN=CNGA4 PE=1 SV=3 - [CNGA4_HUMAN]	Q8IV77	CID	1	0	1	1	19980	0.013	45	54	45	49	1	1	5672000	2	424.403	847.798	-0.07	-171.82	15.26	2264	2264	MS2	6	64
28046	SSEAIKESSk	K10(Acetyl)	Middle	9365	Unconsidered			CID		0.2985	4	4	23872	0.026	46	55	46	47	1	2	4103000	2	554.443	1107.88	-0.16	-280.83	14.53	1863	1863	MS2	7	96
28046	SSGGGGGGGGkR	K11(Acetyl)	Middle	119701	Unambiguous	AFG3-like protein 2 OS=Homo sapiens GN=AFG3L2 PE=1 SV=2 - [AFG32_HUMAN]	Q9Y4W6	CID	1	0	1	1	21621	0.0086	46	54	46	51	1	1	935000	2	488.846	976.685	0.35	710.25	17.65	3549	3549	MS2	8	92
28046	SVQNkLEk	K5(Acetyl); K8(Acetyl)	Middle	512694	Rejected	Nucleoprotein TPR OS=Homo sapiens GN=TPR PE=1 SV=3 - [TPR_HUMAN]	P12270	CID		0.0536	2	2	22863	0.0056	46	55	46	53	1	7	1402000	2	514.842	1028.68	-0.75	-1447.53	14.25	1707	1707	MS2	6	78
28046	SVsNGALR	S3(Phospho)	Middle	115734	Unambiguous	Tyrosine-protein phosphatase non-receptor type 14 OS=Homo sapiens GN=PTPN14 PE=1 SV=2 - [PTN14_HUMAN]	Q15678	CID	1	0	1	1	19560	0.0045	44	54	45	54	0	6	868600	2	442.631	884.255	0.19	431.31	12.65	848	848	MS2	7	68
28046	TDPPAVNGASLGPSIsEPDLTSVK	S16(Phospho)	High	1395577	Unambiguous	Tyrosine-protein phosphatase non-receptor type 14 OS=Homo sapiens GN=PTPN14 PE=1 SV=2 - [PTN14_HUMAN]	Q15678	CID	0.1789	0	1	1	62857	9.4e-07	42	58	50	95	0	4	2625000	3	811.9	2433.69	0.04	48.19	20.21	4899	4899	MS2	22	260
28046	TDsVcYATTGLK	S3(Phospho); C5(Propionamide)	Middle	948308	Unambiguous	Tyrosine-protein phosphatase non-receptor type 14 OS=Homo sapiens GN=PTPN14 PE=1 SV=2 - [PTN14_HUMAN]	Q15678	CID	0.04	0	1	1	32732	0.018	43	56	47	50	0	3	2180000	2	706.495	1411.98	0.75	1063.97	16.82	3106	3106	MS2	12	104
28046	tFDAASCDIsYR	T1(Phospho); S10(Phospho)	Middle	1494890	Unambiguous	C-type lectin domain family 5 member A OS=Homo sapiens GN=CLEC5A PE=1 SV=1 - [CLC5A_HUMAN]	Q9NY25	CID	1	0	1	1	35977	0.019	38	56	48	50	0	1	3461000	3	503.205	1507.6	-0.61	-1210.72	17.67	3560	3560	MS2	6	106
28046	TFQEDSsPVVHQSLQEVSEPLTATK	S7(Phospho)	High	704781	Unambiguous	Tyrosine-protein phosphatase non-receptor type 14 OS=Homo sapiens GN=PTPN14 PE=1 SV=2 - [PTN14_HUMAN]	Q15678	CID	0.0119	0	1	1	71706	1.3e-05	42	59	50	84	0	4	2732000	3	946.928	2838.77	-0.07	-74.53	20.45	5023	5023	MS2	22	282
28046	tGGsGLSRk	T1(Phospho); S4(Phospho); K9(Acetyl)	Middle	118240	Unambiguous	Brain-enriched guanylate kinase-associated protein OS=Homo sapiens GN=BEGAIN PE=1 SV=1 - [BEGIN_HUMAN]	Q9BUH8	CID	1	0	1	1	22308	0.026	40	54	46	47	1	0	57650000	2	533.55	1066.09	0.57	1063.85	20.28	4937	4937	MS2	6	78
28046	VAQEHkAHsGILPAEAELmYINEVER	K6(Acetyl); S9(Phospho); M19(Oxidation)	High	1536548	Unambiguous	Tyrosine-protein phosphatase non-receptor type 14 OS=Homo sapiens GN=PTPN14 PE=1 SV=2 - [PTN14_HUMAN]	Q15678	CID	1	0	1	1	77102	0.0018	40	59	51	63	1	29	303100	3	1025.88	3075.64	0.43	421.88	23.05	6338	6338	MS2	12	288
28046	VLDELTLCRtDLEIQLETLSEELAYLKK	T10(Phospho)	Middle	182584	Unconsidered	Keratin, type I cytoskeletal 27 OS=Homo sapiens GN=KRT27 PE=1 SV=2 - [K1C27_HUMAN]		CID		0.3256	3	3	80816	0.0069	51	60	51	58	2	74	158200	3	1120.76	3360.27	-0.17	-155.04	25.04	7219	7219	MS2	10	292
28046	VLDELTLtkADLEMQIESLTEELAYLKK	T8(Phospho); K9(Acetyl)	High	182582	Unambiguous	Keratin, type I cytoskeletal 10 OS=Homo sapiens GN=KRT10 PE=1 SV=6 - [K1C10_HUMAN]	P13645	CID	0.3256	0	1	1	80816	9.4e-06	51	60	51	86	2	74	158200	3	1120.76	3360.27	-0.17	-153.99	25.04	7219	7219	MS2	12	292
28046	VSVQLTVKPk	K10(Acetyl)	Middle	255579	Rejected	Peroxidasin-like protein OS=Homo sapiens GN=PXDNL PE=1 SV=3 - [PXDNL_HUMAN]		CID		0.0566	2	2	25702	0.013	46	55	46	50	0	1	12100000	2	571.493	1141.98	0.29	509.24	17.7	3577	3577	MS2	6	92
28046	YVSGsSPDLVTR	S5(Phospho)	High	1284704	Unambiguous	Tyrosine-protein phosphatase non-receptor type 14 OS=Homo sapiens GN=PTPN14 PE=1 SV=2 - [PTN14_HUMAN]	Q15678	CID	0.1731	0	1	1	31422	6.2e-08	47	56	47	104	0	2	3551000	2	681.049	1361.09	-0.15	-218.81	16.35	2854	2854	MS2	10	104
28046	YVSGssPDLVTR	S5(Phospho); S6(Phospho)	High	1284704	Unambiguous	Tyrosine-protein phosphatase non-receptor type 14 OS=Homo sapiens GN=PTPN14 PE=1 SV=2 - [PTN14_HUMAN]	Q15678	CID	0.25	0	1	1	33408	0.00072	40	56	47	64	0	5	2359000	2	721.085	1441.16	-0.1	-142.39	16.58	2980	2980	MS2	10	104
28046	YVSGSsPDLVTRK	S6(Phospho)	High	37611	Unambiguous	Tyrosine-protein phosphatase non-receptor type 14 OS=Homo sapiens GN=PTPN14 PE=1 SV=2 - [PTN14_HUMAN]	Q15678	CID	0.1667	0	1	1	35281	0.00041	39	56	47	66	1	6	2080000	2	745.278	1489.55	-0.01	-9.36	14.95	2093	2093	MS2	10	114
28046	YYkTIDDLKNQILNLTTDNANILLQIDNAR	K3(Acetyl)	High	1538322	Unambiguous	Keratin, type I cytoskeletal 10 OS=Homo sapiens GN=KRT10 PE=1 SV=6 - [K1C10_HUMAN]	P13645	CID	0.042	0	1	1	83223	4.9e-09	51	60	51	119	2	42	220700	3	1184.54	3551.6	0.2	169.62	23.89	6723	6723	MS2	14	332
28293	AGIkVTVAGLAGk	K4(Acetyl); K13(Acetyl)	Middle	785043	Unambiguous	Protein DJ-1 OS=Homo sapiens GN=PARK7 PE=1 SV=2 - [PARK7_HUMAN]	Q99497	CID	1	0	1	1	28407	0.042	45	54	45	45	1	20	400500	3	423.496	1268.47	-0.35	-831.24	15.7	2367	2367	MS2	7	114
28293	AQYEEIALk	K9(Acetyl)	High	9363	Rejected	Keratin, type II cytoskeletal 72 OS=Homo sapiens GN=KRT72 PE=1 SV=2 - [K2C72_HUMAN]	Q14CN4	CID		0.0172	2	2	24213	0.0024	45	53	45	57	0	5	1008000	2	554.122	1107.24	-0.01	-11.39	14.4	1708	1708	MS2	6	80
28293	ckLAELEGALQKAK	C1(Propionamide); K2(Acetyl)	Middle	27134	Unconsidered	Keratin, type II cuticular Hb6 OS=Homo sapiens GN=KRT86 PE=1 SV=1 - [KRT86_HUMAN]	O43790	CID		0.3088	3	3	38366	0.035	47	55	47	47	2	3	2397000	3	538.965	1614.88	-0.35	-652.23	20.04	4568	4568	MS2	10	132
28293	ckLAGLEEALQKAK	C1(Propionamide); K2(Acetyl)	Middle	30635	Unconsidered	Keratin, type II cuticular Hb2 OS=Homo sapiens GN=KRT82 PE=1 SV=3 - [KRT82_HUMAN]		CID		0.1912	2	2	38366	0.0069	47	55	47	55	2	3	2397000	3	538.965	1614.88	-0.35	-652.23	20.04	4568	4568	MS2	8	130
28293	cQQAEkILKEQER	C1(Propionamide); K6(Acetyl)	Middle	86416	Unambiguous	Stress-induced-phosphoprotein 1 OS=Homo sapiens GN=STIP1 PE=1 SV=1 - [STIP1_HUMAN]	P31948	CID	1	0	1	1	41995	0.04	47	55	47	47	2	22	445800	2	858.861	1716.72	-0.12	-140.95	23.3	6086	6086	MS2	8	132
28293	DAkLDkAQIHDLVLVGGSTR	K3(Acetyl); K6(Acetyl)	Middle	49470	Unambiguous	Heat shock 70 kDa protein 1A/1B OS=Homo sapiens GN=HSPA1A PE=1 SV=5 - [HSP71_HUMAN]	P08107	CID	1	0	1	1	56660	0.012	41	56	48	54	2	4	2258000	3	741.651	2222.94	0.47	638.36	17.53	3303	3303	MS2	8	222
28293	DAQERGLNPCEVGtD	T14(Phospho)	High	88375	Unambiguous	Meteorin-like protein OS=Homo sapiens GN=METRNL PE=2 SV=1 - [METRL_HUMAN]	Q641Q3	CID	1	0	1	1	40694	0.0013	47	55	47	62	1	2	5245000	2	843.777	1686.55	0.94	1109.95	23.94	6329	6329	MS2	7	150
28293	DKsPVREPIDNLTPEER	S3(Phospho)	High	1642076	Unambiguous	RNA-binding protein 39 OS=Homo sapiens GN=RBM39 PE=1 SV=2 - [RBM39_HUMAN]	Q14498	CID	1	0	1	1	52504	0.0033	45	56	48	59	2	17	512000	3	692.685	2076.04	-0.04	-60.72	16.92	2994	2994	MS2	9	188
28293	EADASLsALR	S7(Phospho)	Middle	352737	Unambiguous	Forkhead box protein D4-like 5 OS=Homo sapiens GN=FOXD4L5 PE=2 SV=1 - [FX4L5_HUMAN]	Q5VV16	CID	1	0	1	1	23871	0.031	45	53	45	46	0	60	131500	2	557.076	1113.14	0.02	34.21	24.41	6506	6506	MS2	6	84
28293	EDLKLDLGEk	K10(Acetyl)	Middle	12883	Rejected	Lysine-specific demethylase 8 OS=Homo sapiens GN=KDM8 PE=1 SV=1 - [KDM8_HUMAN]	Q8N371	CID		0.1404	2	2	27589	0.02	45	54	45	49	1	0	17280000	3	401.563	1202.68	0.11	272.36	12.61	777	777	MS2	6	100
28293	EFEsRLADALQELR	S4(Phospho)	Middle	33766	Unambiguous	Prelamin-A/C OS=Homo sapiens GN=LMNA PE=1 SV=1 - [LMNA_HUMAN]	P02545	CID	1	0	1	1	42940	0.018	47	55	47	51	1	40	134700	3	586.458	1757.36	-0.16	-272.03	23.91	6317	6317	MS2	8	144
28293	EGkDNIAGTQK	K3(Acetyl)	Middle	12886	Rejected	NACHT, LRR and PYD domains-containing protein 10 OS=Homo sapiens GN=NLRP10 PE=1 SV=1 - [NAL10_HUMAN]		CID		0.0196	2	2	27486	0.016	45	54	45	50	1	3	2998000	2	601.562	1202.12	-0.59	-980.07	12.6	774	774	MS2	9	112
28293	EVLQSsR	S6(Phospho)	Middle	1579085	Unambiguous	Xin actin-binding repeat-containing protein 2 OS=Homo sapiens GN=XIRP2 PE=1 SV=2 - [XIRP2_HUMAN]	A4UGR9	CID	1	0	1	1	18990	0.0095	44	52	44	50	0	3	2105000	2	449.57	898.133	-0.38	-838.08	14.18	1593	1593	MS2	5	64
28293	FDLmyAkRAFVHWYVGEGMEEGEFSEAR	M4(Oxidation); Y5(Phospho); K7(Acetyl)	Middle	1658929	Unambiguous	Tubulin alpha-4A chain OS=Homo sapiens GN=TUBA4A PE=1 SV=1 - [TBA4A_HUMAN]|Tubulin alpha-3C/D chain OS=Homo sapiens GN=TUBA3C PE=1 SV=3 - [TBA3C_HUMAN]|Tubulin alpha-1A chain OS=Homo sapiens GN=TUBA1A PE=1 SV=1 - [TBA1A_HUMAN]|Tubulin alpha-1C chain OS=Homo sapiens GN=TUBA1C PE=1 SV=1 - [TBA1C_HUMAN]|Tubulin alpha-8 chain OS=Homo sapiens GN=TUBA8 PE=1 SV=1 - [TBA8_HUMAN]|Tubulin alpha-1B chain OS…	P68366;Q13748;Q71U36;Q9BQE3;P68363	CID	1	0	1	1	82268	0.021	46	58	50	53	2	21	512700	3	1165.82	3495.43	0.21	184.39	21.15	5122	5122	MS2	11	306
28293	FLEQQNQVLQTkWELLQQVDTSTR	K12(Acetyl)	High	61204	Unambiguous	Keratin, type II cytoskeletal 1 OS=Homo sapiens GN=KRT1 PE=1 SV=6 - [K2C1_HUMAN]	P04264	CID	1	0	1	1	75250	0.00011	43	58	49	75	1	75	76890	3	992.908	2976.71	0.13	130.55	24.49	6532	6532	MS2	10	264
28293	GkVSPTAKtK	K2(Acetyl); T9(Phospho)	Middle	10587	Rejected	Collagen alpha-1(XXIV) chain OS=Homo sapiens GN=COL24A1 PE=2 SV=2 - [COOA1_HUMAN]	Q17RW2	CID		0.02	2	2	24676	0.017	42	53	45	49	2	2	4391000	2	570.024	1139.04	-0.1	-167.91	12.95	953	953	MS2	10	98
28293	IGmtRkFGYVDFESAEDLEK	M3(Oxidation); T4(Phospho); K6(Acetyl)	Middle	1095240	Unambiguous	Nucleolin OS=Homo sapiens GN=NCL PE=1 SV=3 - [NUCL_HUMAN]	P19338	CID	1	0	1	1	63412	0.0092	35	57	48	55	2	10	937400	3	825.133	2473.38	-0.42	-511.03	21.09	5093	5093	MS2	12	212
28293	IIDICLkLLDK	K7(Acetyl)	Middle	17741	Unconsidered	Protein-glutamine gamma-glutamyltransferase 5 OS=Homo sapiens GN=TGM5 PE=1 SV=4 - [TGM5_HUMAN]	O43548	CID		0.4217	2	2	30723	0.026	46	54	46	48	1	4	2477000	2	665.681	1330.35	0.33	499.68	23.72	6250	6250	MS2	8	102
28293	IQTLkLAARYIDFLYQVLQSDELDSK	K5(Acetyl)	High	1656574	Unambiguous	Twist-related protein 1 OS=Homo sapiens GN=TWIST1 PE=1 SV=1 - [TWST1_HUMAN]	Q15672	CID	1	0	1	1	77575	0.0031	38	58	49	61	2	7	1328000	3	1038.87	3114.58	0	4.47	25.18	6778	6778	MS2	13	292
28293	IYkIGQGYLIK	K3(Acetyl)	High	363487	Unambiguous	60S ribosomal protein L3 OS=Homo sapiens GN=RPL3 PE=1 SV=2 - [RL3_HUMAN]	P39023	CID	1	0	1	1	30442	0.0055	46	54	46	55	1	0	15480000	3	446.496	1337.47	-0.39	-867.72	17	3034	3034	MS2	7	98
28293	kALVLDCHYPEDEVGQEDEAESDIFSIR	K1(Acetyl)	High	1657959	Unambiguous	Complement component 1 Q subcomponent-binding protein, mitochondrial OS=Homo sapiens GN=C1QBP PE=1 SV=1 - [C1QBP_HUMAN]	Q07021	CID	1	0	1	1	79597	1.5e-05	42	58	49	84	1	26	388600	3	1083.96	3249.86	-0.55	-508.85	20.25	4668	4668	MS2	12	310
28293	KEEsEEsDDDMGFGLFD	S4(Phospho); S7(Phospho)	Middle	1084952	Unambiguous	60S acidic ribosomal protein P1 OS=Homo sapiens GN=RPLP1 PE=1 SV=1 - [RLA1_HUMAN]|60S acidic ribosomal protein P2 OS=Homo sapiens GN=RPLP2 PE=1 SV=1 - [RLA2_HUMAN]	P05386;P05387	CID	1	0	1	1	53661	0.0071	35	56	48	56	1	47	298800	2	1055.71	2110.41	-0.27	-253.02	24.23	6441	6441	MS2	11	158
28293	KkEDELDGK	K2(Acetyl)	Middle	249529	Unconsidered			CID		0.25	2	2	25291	0.042	45	53	45	45	2	3	2257000	2	552.51	1104.01	-0.09	-171.29	13.7	1351	1351	MS2	7	88
28293	KSAGcGGGGGAGGGGGSSSGGGsPQSYEELQTQR	C5(Propionamide); S23(Phospho)	High	229031	Unambiguous	Twist-related protein 1 OS=Homo sapiens GN=TWIST1 PE=1 SV=1 - [TWST1_HUMAN]	Q15672	CID	0.2331	0	1	1	77790	1.7e-10	49	58	49	133	1	13	577600	3	1047.1	3139.29	0.39	372.11	15.18	2108	2108	MS2	33	390
28293	ksAGcGGGGGAGGGGGSSSGGGSPQSYEELQTQR	K1(Acetyl); S2(Phospho); C5(Propionamide)	High	229031	Unambiguous	Twist-related protein 1 OS=Homo sapiens GN=TWIST1 PE=1 SV=1 - [TWST1_HUMAN]	Q15672	CID	0.0714	0	1	1	78418	1.4e-05	46	58	49	84	1	5	1560000	3	1060.12	3178.34	-0.61	-572.12	14.38	1699	1699	MS2	16	390
28293	ksAGCGGGGGAGGGGGsSSGGGSPQSYEELQTQR	K1(Acetyl); S2(Phospho); S17(Phospho)	High	229031	Unambiguous	Twist-related protein 1 OS=Homo sapiens GN=TWIST1 PE=1 SV=1 - [TWST1_HUMAN]	Q15672	CID	0.0676	0	1	1	77914	0.00015	46	58	49	74	1	14	588200	3	1063.86	3189.56	0.17	157.09	15.43	2235	2235	MS2	10	390
28293	KSAGCGGGGGAGGGGGSsSGGGSPQSYEELQTQR	S18(Phospho)	High	229031	Unambiguous	Twist-related protein 1 OS=Homo sapiens GN=TWIST1 PE=1 SV=1 - [TWST1_HUMAN]	Q15672	CID	0.0517	0	1	1	76517	0.0051	44	58	49	59	1	11	693800	3	1023.53	3068.58	0.51	501.34	15.42	2230	2230	MS2	16	390
28293	LEDQVIGVALQAsk	S13(Phospho); K14(Acetyl)	Middle	140554	Unambiguous	Glutamine and serine-rich protein 1 OS=Homo sapiens GN=QSER1 PE=1 SV=3 - [QSER1_HUMAN]	Q2KHR3	CID	1	0	1	1	38203	0.047	46	55	46	46	0	22	539000	2	796.587	1592.17	-0.77	-970.68	17.57	3326	3326	MS2	10	146
28293	LIGRkFGDPVVQSDMK	K5(Acetyl)	High	39678	Unambiguous	Heat shock 70 kDa protein 1A/1B OS=Homo sapiens GN=HSPA1A PE=1 SV=5 - [HSP71_HUMAN]	P08107	CID	1	0	1	1	46041	0.0027	43	56	47	59	2	5	1709000	3	612.003	1833.99	0.28	451.84	16.74	2904	2904	MS2	8	156
28293	msLVSQNsR	M1(Oxidation); S2(Phospho); S8(Phospho)	High	12629	Unconsidered			CID		0.3933	2	2	26979	0.005	45	54	45	54	0	2	5153000	2	599.559	1198.11	-0.01	-15.92	21.4	5241	5241	MS2	7	82
28293	mStkAEQFASkIR	M1(Oxidation); T3(Phospho); K4(Acetyl); K11(Acetyl)	Middle	146083	Unambiguous	Protein unc-79 homolog OS=Homo sapiens GN=UNC79 PE=2 SV=4 - [UNC79_HUMAN]	Q9P2D8	CID	1	0	1	1	40734	0.026	47	55	47	49	2	21	425500	3	560.391	1679.16	0.45	801.43	24.01	6359	6359	MS2	6	130
28293	MtscSYVAHER	T2(Phospho); S3(Phospho); C4(Propionamide)	High	1602977	Unambiguous	Twist-related protein 2 OS=Homo sapiens GN=TWIST2 PE=1 SV=1 - [TWST2_HUMAN]	Q8WVJ9	CID	0.2698	0	1	1	35833	0.00097	46	55	46	63	0	0	31250000	3	505.364	1514.08	-0.47	-939.28	13.25	1114	1114	MS2	7	96
28293	QGsPVAAGAPAK	S3(Phospho)	High	10473	Unambiguous	Insulin-like growth factor 2 mRNA-binding protein 1 OS=Homo sapiens GN=IGF2BP1 PE=1 SV=2 - [IF2B1_HUMAN]	Q9NZI8	CID	1	0	1	1	25314	8.7e-05	43	53	45	72	0	9	1061000	2	567.495	1133.98	-0.09	-164.82	12.63	786	786	MS2	9	110
28293	QRtQSLNEAFAALR	T3(Phospho)	High	1624271	Unambiguous	Twist-related protein 1 OS=Homo sapiens GN=TWIST1 PE=1 SV=1 - [TWST1_HUMAN]|Twist-related protein 2 OS=Homo sapiens GN=TWIST2 PE=1 SV=1 - [TWST2_HUMAN]	Q15672;Q8WVJ9	CID	0.1714	0	1	1	40630	0.0002	47	55	47	70	1	4	2657000	3	562.569	1685.69	-0.03	-48.91	19.91	4505	4505	MS2	9	140
28293	QRtQSLNEAFAALRK	T3(Phospho)	Middle	1632096	Unambiguous	Twist-related protein 1 OS=Homo sapiens GN=TWIST1 PE=1 SV=1 - [TWST1_HUMAN]|Twist-related protein 2 OS=Homo sapiens GN=TWIST2 PE=1 SV=1 - [TWST2_HUMAN]	Q15672;Q8WVJ9	CID	1	0	1	1	44582	0.017	47	56	47	51	2	11	606600	3	605.156	1813.45	-0.17	-273.62	18.55	3826	3826	MS2	8	150
28293	RSAGGGAGPGGAAGGGVGGGDEPGsPAQGK	S25(Phospho)	High	222494	Unambiguous	Twist-related protein 1 OS=Homo sapiens GN=TWIST1 PE=1 SV=1 - [TWST1_HUMAN]	Q15672	CID	1	0	1	1	63807	1.8e-11	48	57	48	142	1	3	4412000	3	825.552	2474.64	0.06	74.11	13.28	1129	1129	MS2	33	336
28293	RSAGGGAGPGGAAGGGVGGGDEPGsPAQGKR	S25(Phospho)	High	1131574	Unambiguous	Twist-related protein 1 OS=Homo sapiens GN=TWIST1 PE=1 SV=1 - [TWST1_HUMAN]	Q15672	CID	1	0	1	1	67032	1.2e-10	49	57	49	134	2	11	840100	3	877.453	2630.34	-0.1	-113.9	12.89	926	926	MS2	37	346
28293	SAGcGGGGGAGGGGGSSSGGGsPQSYEELQTQR	C4(Propionamide); S22(Phospho)	High	706068	Unambiguous	Twist-related protein 1 OS=Homo sapiens GN=TWIST1 PE=1 SV=1 - [TWST1_HUMAN]	Q15672	CID	0.2414	0	1	1	75232	9.1e-09	49	58	49	116	0	27	523300	3	1003.78	3009.32	-0.21	-209.23	15.85	2445	2445	MS2	31	334
28293	sAGCGGGGGAGGGGGsSSGGGSPQSYEELQTQR	S1(Phospho); S16(Phospho)	High	706068	Unambiguous	Twist-related protein 1 OS=Homo sapiens GN=TWIST1 PE=1 SV=1 - [TWST1_HUMAN]	Q15672	CID	0.137	0	1	1	75436	0.00016	48	58	49	73	0	8	1173000	3	1006.77	3018.31	-0.18	-178.69	15.33	2184	2184	MS2	13	334
28293	sAGCGGGGGAGGGGGsssGGGSPQSYEELQTQR	S1(Phospho); S16(Phospho); S17(Phospho); S18(Phospho)	Middle	706068	Unconsidered	Twist-related protein 1 OS=Homo sapiens GN=TWIST1 PE=1 SV=1 - [TWST1_HUMAN]	Q15672	CID		0.369	5	5	78418	0.018	46	58	49	53	0	5	1560000	3	1060.12	3178.34	-0.16	-147.55	14.38	1699	1699	MS2	15	334
28293	SAGCGGGGGAGGGGGSSSGGGSPQsYEELQTQR	S25(Phospho)	High	706068	Unambiguous	Twist-related protein 1 OS=Homo sapiens GN=TWIST1 PE=1 SV=1 - [TWST1_HUMAN]	Q15672	CID	0.039	0	1	2	74093	7.5e-05	46	58	49	77	0	7	1472000	3	980.159	2938.46	-0.13	-137.5	16.13	2585	2585	MS2	32	334
28293	sAGGGAGPGGAAGGGVGGGDEPGSPAQGK	S1(Phospho)	High	1647510	Unambiguous	Twist-related protein 1 OS=Homo sapiens GN=TWIST1 PE=1 SV=1 - [TWST1_HUMAN]	Q15672	CID	0.6867	0	1	1	59116	7.9e-14	42	57	48	166	0	4	2118000	2	1159.29	2317.57	-0.35	-302.54	14.33	1671	1671	MS2	34	274
28293	sAGGGAGPGGAAGGGVGGGDEPGsPAQGK	S1(Phospho); S24(Phospho)	High	1647510	Unambiguous	Twist-related protein 1 OS=Homo sapiens GN=TWIST1 PE=1 SV=1 - [TWST1_HUMAN]	Q15672	CID	1	0	1	1	61723	1.7e-08	48	57	48	112	0	10	967300	3	799.994	2397.97	-0.09	-117.25	14.3	1656	1656	MS2	25	274
28293	sAGGGAGPGGAAGGGVGGGDEPGsPAQGKR	S1(Phospho); S24(Phospho)	High	108643	Unambiguous	Twist-related protein 1 OS=Homo sapiens GN=TWIST1 PE=1 SV=1 - [TWST1_HUMAN]	Q15672	CID	1	0	1	1	65715	1.1e-09	47	57	49	125	1	11	1232000	3	852.217	2554.64	0.07	78.75	13.76	1382	1382	MS2	19	284
28293	SAGGGAGPGGAAGGGVGGGDEPGsPAQGKR	S24(Phospho)	High	108643	Unambiguous	Twist-related protein 1 OS=Homo sapiens GN=TWIST1 PE=1 SV=1 - [TWST1_HUMAN]	Q15672	CID	1	0	1	1	63947	3e-09	48	57	48	120	1	0	112400000	3	825.652	2474.94	0.16	195.58	13.47	1226	1226	MS2	21	284
28293	SGGGcsGSLSLR	C5(Propionamide); S6(Phospho)	High	14797	Unconsidered			CID		0.6014	2	2	28140	0.0045	45	54	45	55	0	2	3991000	2	617.019	1233.03	0.39	631.52	13.74	1370	1370	MS2	10	106
28293	SGGGYGsGcGGGGGsYGGSGRSGR	S7(Phospho); C9(Propionamide); S15(Phospho)	Middle	46930	Unambiguous	Keratin, type II cytoskeletal 1b OS=Homo sapiens GN=KRT77 PE=2 SV=3 - [K2C1B_HUMAN]	Q7Z794	CID	1	0	1	1	57107	0.042	48	56	48	48	1	14	489800	2	1113.85	2226.7	0.33	293.4	20.05	4573	4573	MS2	11	232
28293	sILLATDVASR	S1(Phospho)	High	256152	Rejected	Probable ATP-dependent RNA helicase DDX47 OS=Homo sapiens GN=DDX47 PE=1 SV=1 - [DDX47_HUMAN]	Q9H0S4	CID		0	2	2	27517	0.00047	37	54	45	65	0	5	2138000	2	614.062	1227.12	0.4	657.81	18.99	4041	4041	MS2	8	98
28293	SKmtDEEILEKLR	M3(Oxidation); T4(Phospho)	Middle	34414	Unambiguous	Serine/threonine-protein kinase PAK 3 OS=Homo sapiens GN=PAK3 PE=1 SV=2 - [PAK3_HUMAN]	O75914	CID	1	0	1	1	40765	0.026	47	55	47	49	2	1	8227000	3	563.025	1687.06	-0.59	-1052.73	23.94	6330	6330	MS2	8	136
28293	SKTsENSsAKR	S4(Phospho); S8(Phospho)	Middle	197131	Unambiguous	Testis-specific gene 13 protein OS=Homo sapiens GN=TSGA13 PE=2 SV=1 - [TSG13_HUMAN]	Q96PP4	CID	1	0	1	1	31270	0.015	46	54	46	50	2	12	703000	3	452.939	1356.8	0.52	1154.73	13.41	1195	1195	MS2	8	112
28293	SPSCSSPSsSTISmFHk	S9(Phospho); M14(Oxidation); K17(Acetyl)	Middle	154922	Unambiguous	Teashirt homolog 2 OS=Homo sapiens GN=TSHZ2 PE=1 SV=3 - [TSH2_HUMAN]	Q9NRE2	CID	1	0	1	1	48047	0.043	32	56	47	47	0	14	648100	2	954.509	1908.01	-0.49	-517.63	19.95	4524	4524	MS2	8	152
28293	SQDTKVk	K7(Acetyl)	Middle	1982	Unambiguous	Cyclic nucleotide-gated cation channel alpha-4 OS=Homo sapiens GN=CNGA4 PE=1 SV=3 - [CNGA4_HUMAN]	Q8IV77	CID	1	0	1	1	18612	0.0071	44	52	44	52	1	9	700300	2	424.583	848.159	0.11	253.33	15.3	2169	2169	MS2	6	64
28293	sVAAGGGGGsGKTR	S1(Phospho); S10(Phospho)	Middle	17555	Unconsidered	Homeobox protein CDX-1 OS=Homo sapiens GN=CDX1 PE=1 SV=2 - [CDX1_HUMAN]		CID		0.3235	2	2	30059	0.038	46	54	46	46	1	3	2504000	3	441.12	1321.35	-0.29	-651.92	14.67	1850	1850	MS2	15	132
28293	SVQNkLEk	K5(Acetyl); K8(Acetyl)	High	512694	Unambiguous	Nucleoprotein TPR OS=Homo sapiens GN=TPR PE=1 SV=3 - [TPR_HUMAN]	P12270	CID	1	0	1	1	22876	0.006	45	53	45	53	1	10	933300	2	514.951	1028.9	-0.64	-1235.09	14.13	1568	1568	MS2	6	78
28293	TkPIWTRNPDDITQEEYGEFYK	K2(Acetyl)	Middle	1398271	Unambiguous	Heat shock protein HSP 90-beta OS=Homo sapiens GN=HSP90AB1 PE=1 SV=4 - [HS90B_HUMAN]	P08238	CID	1	0	1	1	70600	0.017	36	57	49	53	1	25	374200	3	924.781	2772.33	-0.56	-609.65	19.06	4079	4079	MS2	10	244
28293	TNIKSEGKGSsR	S11(Phospho)	Middle	314947	Unconsidered			CID		0.338	2	2	31134	0.031	46	54	46	47	2	14	602900	2	673.11	1345.21	0.43	633.03	18.49	3797	3797	MS2	7	128
28293	TQsLNEAFAALR	S3(Phospho)	High	1354528	Unambiguous	Twist-related protein 1 OS=Homo sapiens GN=TWIST1 PE=1 SV=1 - [TWST1_HUMAN]|Twist-related protein 2 OS=Homo sapiens GN=TWIST2 PE=1 SV=1 - [TWST2_HUMAN]	Q15672;Q8WVJ9	CID	0.3579	0	1	1	32549	4.9e-07	44	54	46	95	0	1	9711000	2	701.144	1401.28	-0.09	-126.42	21.27	5178	5178	MS2	10	118
28293	TQsLNEAFAALRK	S3(Phospho)	High	1614448	Unambiguous	Twist-related protein 1 OS=Homo sapiens GN=TWIST1 PE=1 SV=1 - [TWST1_HUMAN]|Twist-related protein 2 OS=Homo sapiens GN=TWIST2 PE=1 SV=1 - [TWST2_HUMAN]	Q15672;Q8WVJ9	CID	0.2826	0	1	1	36399	1.2e-06	46	55	46	92	1	1	6212000	2	765.218	1529.43	-0.1	-132.47	19.88	4489	4489	MS2	10	128
28293	VEGtEPttAFNLFVGNLNFNK	T4(Phospho); T7(Phospho); T8(Phospho)	High	294064	Unambiguous	Nucleolin OS=Homo sapiens GN=NCL PE=1 SV=3 - [NUCL_HUMAN]	P19338	CID	1	0	1	1	65623	0.0011	47	57	49	64	0	56	121800	3	851.552	2552.64	-0.29	-341.66	24.66	6591	6591	MS2	10	192
28293	VEQQILkLK	K7(Acetyl)	High	1593716	Rejected	Putative nuclear receptor corepressor 1-like protein NCOR1P1 OS=Homo sapiens GN=NCOR1P1 PE=5 SV=1 - [CT191_HUMAN]		CID		0.1176	2	2	25457	0.0015	45	53	45	60	1	37	144400	2	570.823	1140.64	-0.38	-664.91	24.25	6448	6448	MS2	6	76
28293	VLDELtLCRTDLEIQLETLSEELAYLKK	T6(Phospho)	Middle	182584	Unconsidered	Keratin, type I cytoskeletal 27 OS=Homo sapiens GN=KRT27 PE=1 SV=2 - [K1C27_HUMAN]		CID		0.3373	3	4	80587	0.012	50	58	50	55	2	51	115400	3	1120.5	3359.49	-0.43	-385.62	24.95	6699	6699	MS2	10	292
28293	VLDELtLTkADLEMQIESLTEELAYLKK	T6(Phospho); K9(Acetyl)	High	182582	Unambiguous	Keratin, type I cytoskeletal 10 OS=Homo sapiens GN=KRT10 PE=1 SV=6 - [K1C10_HUMAN]	P13645	CID	0.3373	0	1	2	80587	2e-05	50	58	50	83	2	51	115400	3	1120.5	3359.49	-0.43	-384.58	24.95	6699	6699	MS2	12	292
28293	WkGmTQEQLEQIR	K2(Acetyl); M4(Oxidation)	High	32639	Unambiguous	RIB43A-like with coiled-coils protein 2 OS=Homo sapiens GN=RIBC2 PE=2 SV=1 - [RIBC2_HUMAN]	Q9H4K1	CID	1	0	1	1	41666	0.002	47	55	47	60	1	11	818900	3	569.594	1706.77	0.28	486.91	21.09	5092	5092	MS2	7	128
28293	YIDFLYQVLQSDELDSk	K17(Acetyl)	High	1642084	Unambiguous	Twist-related protein 1 OS=Homo sapiens GN=TWIST1 PE=1 SV=1 - [TWST1_HUMAN]	Q15672	CID	1	0	1	1	53658	4.2e-07	43	56	48	98	0	75	50690	2	1060.31	2119.61	0.14	130.06	25.07	6739	6739	MS2	13	174
28293	YIDFLYQVLQSDELDsK	S16(Phospho)	High	1642084	Unambiguous	Twist-related protein 1 OS=Homo sapiens GN=TWIST1 PE=1 SV=1 - [TWST1_HUMAN]	Q15672	CID	0.2344	0	1	1	54939	0.001	41	56	48	64	0	75	52300	2	1078.7	2156.4	-0.44	-408.51	25.19	6781	6781	MS2	22	174
28293	YILDKVEEGAFVk	K13(Acetyl)	Middle	1620813	Unconsidered			CID		0.3286	2	2	36764	0.037	46	55	46	47	1	16	406500	3	518.475	1553.41	-0.13	-249.68	20.11	4603	4603	MS2	8	120
28293	YLKGkDLVAR	K5(Acetyl)	Middle	1232401	Unambiguous	Agrin OS=Homo sapiens GN=AGRN PE=1 SV=5 - [AGRIN_HUMAN]	O00468	CID	1	0	1	1	27595	0.01	45	54	45	52	2	19	377400	3	401.99	1203.95	-0.5	-1237.56	15.64	2338	2338	MS2	7	86
28293	YYkTIDDLKNQILNLTTDNANILLQIDNAR	K3(Acetyl)	High	1538322	Unambiguous	Keratin, type I cytoskeletal 10 OS=Homo sapiens GN=KRT10 PE=1 SV=6 - [K1C10_HUMAN]	P13645	CID	0.0526	0	1	1	82769	1.9e-10	50	58	50	133	2	75	123300	3	1184.25	3550.74	-0.08	-71.16	23.8	6276	6276	MS2	14	332
28294	ACDHMPSLMssk	S10(Phospho); S11(Phospho); K12(Acetyl)	Middle	138335	Unambiguous	Plasmalemma vesicle-associated protein OS=Homo sapiens GN=PLVAP PE=2 SV=1 - [PLVAP_HUMAN]	Q9BX97	CID	1	0	1	1	35695	0.017	47	55	47	50	0	0	21630000	2	755.242	1509.48	-0.04	-53.45	18.57	4040	4040	MS2	10	104
28294	ADkEAAFDDAVEER	K3(Acetyl)	High	487795	Unambiguous	Histone-binding protein RBBP4 OS=Homo sapiens GN=RBBP4 PE=1 SV=3 - [RBBP4_HUMAN]	Q09028	CID	1	0	1	1	38409	0.00017	45	55	47	71	1	2	5257000	2	804.701	1608.4	-0.13	-164.01	17.37	3395	3395	MS2	10	148
28294	AQsQEDGDYINANYIR	S3(Phospho)	High	1764732	Unambiguous	Tyrosine-protein phosphatase non-receptor type 7 OS=Homo sapiens GN=PTPN7 PE=1 SV=3 - [PTN7_HUMAN]	P35236	CID	1	0	1	1	47849	1.7e-08	48	56	48	112	0	2	3384000	2	969.409	1937.81	-0.05	-52.7	18.9	4220	4220	MS2	13	158
28294	ASKEIyQLR	Y6(Phospho)	Middle	1339574	Rejected	Protein WWC3 OS=Homo sapiens GN=WWC3 PE=1 SV=3 - [WWC3_HUMAN]		CID		0.1228	3	3	27386	0.014	46	54	46	50	1	8	1254000	2	595.558	1190.11	0.92	1549.09	24.16	6888	6888	MS2	6	80
28294	AySIVIR	Y2(Phospho)	Middle	238243	Unconsidered	E3 ubiquitin-protein ligase UBR5 OS=Homo sapiens GN=UBR5 PE=1 SV=2 - [UBR5_HUMAN]	O95071	CID		0.1754	3	3	21249	0.023	45	53	45	47	0	0	16220000	2	451.992	902.978	0.5	1108.82	17.75	3599	3599	MS2	6	48
28294	ckkDILIGR	C1(Propionamide); K2(Acetyl); K3(Acetyl)	High	11286	Unambiguous	Zinc finger CCCH domain-containing protein 7A OS=Homo sapiens GN=ZC3H7A PE=1 SV=1 - [Z3H7A_HUMAN]	Q8IWR0	CID	1	0	1	1	27647	0.0051	46	54	46	55	2	2	2100000	3	401.65	1202.93	0.49	1212.66	15	2099	2099	MS2	6	78
28294	DAkLDkAQIHDLVLVGGSTR	K3(Acetyl); K6(Acetyl)	Middle	49470	Unambiguous	Heat shock 70 kDa protein 1A/1B OS=Homo sapiens GN=HSPA1A PE=1 SV=5 - [HSP71_HUMAN]	P08107	CID	1	0	1	1	56659	0.012	43	57	49	53	2	0	36220000	3	741.683	2223.03	0.51	681.17	17.35	3386	3386	MS2	8	222
28294	DITGkLk	K5(Acetyl); K7(Acetyl)	High	235488	Rejected	NAD(P)H dehydrogenase [quinone] 1 OS=Homo sapiens GN=NQO1 PE=1 SV=1 - [NQO1_HUMAN]		CID		0.037	2	2	18716	0.006	45	52	45	52	1	1	8171000	2	429.407	857.807	-0.6	-1401.97	16.03	2663	2663	MS2	5	56
28294	DNLLASGtsSLtAtK	T8(Phospho); S9(Phospho); T12(Phospho); T14(Phospho)	High	31485	Unambiguous	Transcription initiation factor TFIID subunit 4B OS=Homo sapiens GN=TAF4B PE=1 SV=2 - [TAF4B_HUMAN]	Q92750	CID	1	0	1	3	44668	0.0024	42	56	48	60	0	6	1434000	3	600.139	1798.4	-0.38	-635.64	21.91	5788	5788	MS2	8	164
28294	EEkVkALLEEILER	K3(Acetyl); K5(Acetyl)	Middle	150270	Unambiguous	Dynein heavy chain 9, axonemal OS=Homo sapiens GN=DNAH9 PE=1 SV=3 - [DYH9_HUMAN]	Q9NYC9	CID	1	0	1	1	44192	0.028	48	56	48	49	2	8	1254000	3	595.558	1784.66	0.2	334.35	24.16	6888	6888	MS2	9	150
28294	EFEkEISATK	K4(Acetyl)	Middle	265529	Unambiguous	Centromere-associated protein E OS=Homo sapiens GN=CENPE PE=1 SV=2 - [CENPE_HUMAN]	Q02224	CID	1	0	1	1	27134	0.033	46	54	46	46	1	9	1161000	2	613.148	1225.29	0.47	762.79	21.82	5744	5744	MS2	6	100
28294	EGkRNELQPGSK	K3(Acetyl)	Middle	1737595	Rejected	Gamma-secretase-activating protein OS=Homo sapiens GN=GSAP PE=1 SV=2 - [GSAP_HUMAN]		CID		0.0196	2	2	31803	0.015	47	54	47	50	2	3	2305000	3	461.872	1383.6	-0.64	-1387.43	12.63	803	803	MS2	6	126
28294	ENSQLCkLFIGGLNVQTSESGLR	K7(Acetyl)	High	609033	Unambiguous	Heterogeneous nuclear ribonucleoprotein A0 OS=Homo sapiens GN=HNRNPA0 PE=1 SV=1 - [ROA0_HUMAN]	Q13151	CID	1	0	1	1	65251	0.00034	48	57	49	69	1	4	3371000	3	846.269	2536.79	-0.03	-31.02	21.18	5420	5420	MS2	10	256
28294	EyTPFPPPQPESQIDK	Y2(Phospho)	Middle	1683252	Unconsidered	KRR1 small subunit processome component homolog OS=Homo sapiens GN=KRR1 PE=1 SV=4 - [KRR1_HUMAN]	Q13601	CID		0.4747	2	2	49148	0.015	48	56	48	52	0	48	128600	2	977.897	1954.79	0.37	382.07	25.36	7395	7395	MS2	10	162
28294	FFLkDIstTLNADEAVAR	K4(Acetyl); S7(Phospho); T8(Phospho)	Middle	165752	Unambiguous	Heat shock 70 kDa protein 4L OS=Homo sapiens GN=HSPA4L PE=1 SV=3 - [HS74L_HUMAN]	O95757	CID	1	0	1	1	56788	0.0054	43	57	49	57	1	2	4000000	3	738.702	2214.09	-0.06	-80.03	17.99	3728	3728	MS2	9	182
28294	FVsENEGALGKGkGk	S3(Phospho); K13(Acetyl); K15(Acetyl)	Middle	34313	Unambiguous	Transmembrane channel-like protein 1 OS=Homo sapiens GN=TMC1 PE=1 SV=2 - [TMC1_HUMAN]	Q8TDI8	CID	1	0	1	1	40720	0.031	48	55	48	48	2	5	2825000	2	843.752	1686.5	0.36	431.82	23.78	6711	6711	MS2	10	138
28294	GkVSPTAKtK	K2(Acetyl); T9(Phospho)	Middle	10587	Rejected	Collagen alpha-1(XXIV) chain OS=Homo sapiens GN=COL24A1 PE=2 SV=2 - [COOA1_HUMAN]	Q17RW2	CID		0.0189	2	2	25092	0.0078	45	54	46	52	2	0	37460000	2	570.089	1139.17	-0.03	-52.91	13.05	1030	1030	MS2	10	98
28294	IGmtRkFGYVDFESAEDLEK	M3(Oxidation); T4(Phospho); K6(Acetyl)	High	1095240	Unambiguous	Nucleolin OS=Homo sapiens GN=NCL PE=1 SV=3 - [NUCL_HUMAN]	P19338	CID	1	0	1	1	63158	0.0011	41	57	49	64	2	5	1495000	3	825.205	2473.6	-0.35	-423.49	21.06	5355	5355	MS2	12	212
28294	IPSNFVsPEDLDIPGHASK	S7(Phospho)	High	1770899	Unambiguous	Tyrosine-protein phosphatase non-receptor type 7 OS=Homo sapiens GN=PTPN7 PE=1 SV=3 - [PTN7_HUMAN]	P35236	CID	0.1618	0	1	1	53297	0.0004	49	56	49	68	0	1	6804000	3	702.003	2103.99	-0.07	-106.74	20.06	4835	4835	MS2	19	204
28294	kANLNVLDR	K1(Acetyl)	High	122572	Rejected	POTE ankyrin domain family member D OS=Homo sapiens GN=POTED PE=2 SV=2 - [POTED_HUMAN]		CID	0.0702	0	1	1	24702	0.0025	46	53	46	57	1	5	2047000	2	543.615	1086.22	0.49	896.61	21.86	5762	5762	MS2	8	80
28294	kAPGtkGtAAAAAAAAAAK	K1(Acetyl); T5(Phospho); K6(Acetyl); T8(Phospho)	High	453523	Unambiguous	60S ribosomal protein L14 OS=Homo sapiens GN=RPL14 PE=1 SV=4 - [RL14_HUMAN]	P50914	CID	1	0	1	1	45595	1e-05	44	56	48	84	2	4	2582000	3	614.918	1842.74	-0.05	-73.47	17.13	3261	3261	MS2	12	186
28294	KGTEELYAIkILK	K10(Acetyl)	High	205653	Unambiguous	Protein kinase C alpha type OS=Homo sapiens GN=PRKCA PE=1 SV=4 - [KPCA_HUMAN]	P17252	CID	0.0862	0	1	1	36931	0.0029	47	55	47	58	2	1	8979000	3	517.513	1550.52	0.55	1069.17	19.94	4772	4772	MS2	7	124
28294	kQERAAAAAAAAAK	K1(Acetyl)	High	403518	Unambiguous	Paired mesoderm homeobox protein 2B OS=Homo sapiens GN=PHOX2B PE=1 SV=2 - [PHX2B_HUMAN]	Q99453	CID	1	0	1	1	31955	8.7e-05	47	54	47	73	2	1	5693000	3	457.943	1371.81	0.42	920.98	18.84	4190	4190	MS2	10	130
28294	LAkDLttILTk	K3(Acetyl); T6(Phospho); T7(Phospho); K11(Acetyl)	Middle	1147449	Unambiguous	Nesprin-1 OS=Homo sapiens GN=SYNE1 PE=1 SV=4 - [SYNE1_HUMAN]	Q8NF91	CID	1	0	1	1	34404	0.021	47	55	47	49	1	6	868900	3	488.431	1463.28	0.58	1197.1	13.96	1533	1533	MS2	6	108
28294	LGAGGGsPEK	S7(Phospho)	High	1136750	Unambiguous	E3 ubiquitin-protein ligase CHIP OS=Homo sapiens GN=STUB1 PE=1 SV=2 - [CHIP_HUMAN]	Q9UNE7	CID	1	0	1	1	19226	0.00014	45	52	45	69	0	45	96170	2	476.387	951.767	-0.58	-1225.35	11.17	77	77	MS2	8	76
28294	LGAGGGsPEKSPSAQELK	S7(Phospho)	High	150565	Unambiguous	E3 ubiquitin-protein ligase CHIP OS=Homo sapiens GN=STUB1 PE=1 SV=2 - [CHIP_HUMAN]	Q9UNE7	CID	1	0	1	1	44514	0.00014	48	56	48	72	1	2	7829000	2	897.163	1793.32	-0.27	-304.57	13.36	1207	1207	MS2	12	170
28294	LGGkLSSEDKETMEK	K4(Acetyl)	Middle	34963	Unambiguous	78 kDa glucose-regulated protein OS=Homo sapiens GN=HSPA5 PE=1 SV=2 - [GRP78_HUMAN]	P11021	CID	1	0	1	1	40947	0.017	45	55	48	51	2	0	30350000	3	565.506	1694.5	-0.13	-234.18	13.1	1061	1061	MS2	15	150
28294	LIGRkFGDPVVQSDMK	K5(Acetyl)	Middle	39678	Unambiguous	Heat shock 70 kDa protein 1A/1B OS=Homo sapiens GN=HSPA1A PE=1 SV=5 - [HSP71_HUMAN]	P08107	CID	1	0	1	1	45930	0.017	42	56	48	51	2	6	1690000	3	611.966	1833.88	0.24	392.85	16.74	3047	3047	MS2	8	156
28294	MKEIAEAYLGkTVTNAVVTVPAYFNDSQR	K11(Acetyl)	Middle	63598	Unconsidered	Heat shock cognate 71 kDa protein OS=Homo sapiens GN=HSPA8 PE=1 SV=1 - [HSP7C_HUMAN]	P11142	CID		0.3333	2	2	79271	0.036	50	58	50	50	2	0	10230000	3	1087.65	3260.94	0.41	376.1	23.65	6646	6646	MS2	20	326
28294	msLVSQNsR	M1(Oxidation); S2(Phospho); S8(Phospho)	High	12629	Unconsidered			CID		0.3871	2	2	26931	0.0028	46	54	46	57	0	0	230900000	2	599.678	1198.35	0.11	181.71	21.27	5466	5466	MS2	7	82
28294	NSSsESAIVPK	S4(Phospho)	Middle	12630	Unconsidered	Vacuolar protein sorting-associated protein 13D OS=Homo sapiens GN=VPS13D PE=1 SV=2 - [VP13D_HUMAN]		CID		0.2394	2	2	26968	0.006	46	54	46	54	0	5	1997000	2	599.735	1198.46	-0.37	-613.05	21.99	5829	5829	MS2	9	108
28294	RATLkNLR	K5(Acetyl)	High	513946	Rejected	Ryanodine receptor 3 OS=Homo sapiens GN=RYR3 PE=1 SV=3 - [RYR3_HUMAN]		CID	0.1091	0	1	1	22607	0.0039	45	53	45	55	2	0	39600000	2	508.022	1015.04	0.41	807.89	18.6	4057	4057	MS2	6	70
28294	RGsNVALMLDVR	S3(Phospho)	High	317120	Unambiguous	Tyrosine-protein phosphatase non-receptor type 7 OS=Homo sapiens GN=PTPN7 PE=1 SV=3 - [PTN7_HUMAN]	P35236	CID	1	0	1	1	32505	3e-05	47	54	47	77	1	1	16940000	2	706.101	1411.2	-0.18	-261.38	19.45	4515	4515	MS2	10	124
28294	RkELEQVCNPIIsGLYQGAGGPGPGGFGAQGPK	K2(Acetyl); S13(Phospho)	High	182594	Unambiguous	Heat shock 70 kDa protein 1A/1B OS=Homo sapiens GN=HSPA1A PE=1 SV=5 - [HSP71_HUMAN]	P08107	CID	0.1538	0	1	1	81565	0.0014	42	58	51	65	2	7	1676000	3	1135.94	3405.81	-0.31	-275.28	21.94	5804	5804	MS2	13	340
28294	RKELEQVCNPIIsGLYQGAGGPGPGGFGAQGPK	S13(Phospho)	Middle	182594	Unambiguous	Heat shock 70 kDa protein 1A/1B OS=Homo sapiens GN=HSPA1A PE=1 SV=5 - [HSP71_HUMAN]	P08107	CID	1	0	1	1	81125	0.026	42	58	51	52	2	2	5880000	3	1121.78	3363.32	-0.46	-411.14	23.46	6553	6553	MS2	10	340
28294	sFSLEEKSKISk	S1(Phospho); K12(Acetyl)	Middle	82298	Unambiguous	PIN2/TERF1-interacting telomerase inhibitor 1 OS=Homo sapiens GN=PINX1 PE=1 SV=2 - [PINX1_HUMAN]	Q96BK5	CID	1	0	1	1	35512	0.011	47	55	47	52	2	1	6156000	3	502.53	1505.58	-0.01	-17.24	13.01	1008	1008	MS2	6	118
28294	sILLATDVASR	S1(Phospho)	High	256152	Unconsidered	Probable ATP-dependent RNA helicase DDX47 OS=Homo sapiens GN=DDX47 PE=1 SV=1 - [DDX47_HUMAN]	Q9H0S4	CID		0.2381	2	2	27098	0.00053	46	54	46	64	0	1	6063000	2	614.144	1227.28	0.49	790.61	18.67	4096	4096	MS2	9	98
28294	SINPDEAVAYGAAVQAAILSGDk	K23(Acetyl)	High	50199	Unconsidered	Heat shock cognate 71 kDa protein OS=Homo sapiens GN=HSPA8 PE=1 SV=1 - [HSP7C_HUMAN]	P11142	CID		0.5592	2	2	58928	0.00057	49	57	49	67	0	2	2071000	2	1152.65	2304.29	0.38	330.46	24.61	7092	7092	MS2	14	258
28294	sKmTDEEILEKLR	S1(Phospho); M3(Oxidation)	High	34414	Unambiguous	Serine/threonine-protein kinase PAK 3 OS=Homo sapiens GN=PAK3 PE=1 SV=2 - [PAK3_HUMAN]	O75914	CID	1	0	1	2	40768	0.00054	48	55	48	66	2	1	10190000	3	563.109	1687.31	-0.51	-902.49	23.86	6746	6746	MS2	8	136
28294	sSVNLLmANLEsLPVSk	S1(Phospho); M7(Oxidation); S12(Phospho); K17(Acetyl)	Middle	416285	Unambiguous	Calcium-dependent secretion activator 2 OS=Homo sapiens GN=CADPS2 PE=1 SV=2 - [CAPS2_HUMAN]	Q86UW7	CID	1	0	1	4	50943	0.029	40	56	49	49	0	1	14970000	3	674.638	2021.9	0.26	381.91	17.61	3524	3524	MS2	7	184
28294	SVkHILFSAWPDHQTPESAGPLLR	K3(Acetyl)	High	1784623	Unambiguous	Tyrosine-protein phosphatase non-receptor type 7 OS=Homo sapiens GN=PTPN7 PE=1 SV=3 - [PTN7_HUMAN]	P35236	CID	1	0	1	1	69548	0.00043	44	57	50	69	1	3	5037000	3	910.257	2728.76	-0.45	-493	19.86	4734	4734	MS2	13	260
28294	TNGtLLR	T4(Phospho)	High	1699330	Unambiguous	Proline-rich protein 16 OS=Homo sapiens GN=PRR16 PE=2 SV=1 - [PRR16_HUMAN]	Q569H4	CID	1	0	1	1	18676	0.0031	45	52	45	55	0	1	7193000	2	428.731	856.454	0.79	1842.61	19.09	4322	4322	MS2	6	64
28294	TSmNymLATR	M3(Oxidation); Y5(Phospho); M6(Oxidation)	Middle	789578	Unambiguous	Tubulin polyglutamylase TTLL5 OS=Homo sapiens GN=TTLL5 PE=1 SV=3 - [TTLL5_HUMAN]	Q6EMB2	CID	1	0	1	1	30097	0.016	47	54	47	50	0	0	17850000	3	434.604	1301.8	0.47	1076.25	17.4	3412	3412	MS2	6	100
28294	VEGDLKGPEIDVk	K13(Acetyl)	Middle	1740626	Unambiguous	Neuroblast differentiation-associated protein AHNAK OS=Homo sapiens GN=AHNAK PE=1 SV=2 - [AHNK_HUMAN]	Q09666	CID	1	0	1	1	33271	0.015	47	55	47	51	1	11	866100	2	720.683	1440.36	-0.63	-877.07	25.21	7336	7336	MS2	9	128
28294	VKDPTkALPEK	K6(Acetyl)	High	935674	Unconsidered			CID		0.3684	2	2	28380	0.0015	46	54	46	60	2	12	905200	2	634.519	1268.03	-0.23	-368.11	13.69	1390	1390	MS2	8	112
28294	VLEAIQkK	K7(Acetyl)	Middle	239842	Unconsidered	Paired amphipathic helix protein Sin3a OS=Homo sapiens GN=SIN3A PE=1 SV=2 - [SIN3A_HUMAN]		CID		0.3286	2	2	20668	0.024	45	53	45	47	1	1	6174000	2	485.997	970.987	-0.1	-204.89	18.72	4125	4125	MS2	7	60
28295	ALELNSk	K7(Acetyl)	Middle	1825783	Unambiguous	RNA polymerase-associated protein CTR9 homolog OS=Homo sapiens GN=CTR9 PE=1 SV=1 - [CTR9_HUMAN]	Q6PD62	CID	1	0	1	1	20066	0.026	44	49	44	46	0	75	44590	2	408.938	816.869	-0.03	-73.9	19.2	3013	3013	MS2	5	58
28295	DAQERGLNPCEVGtD	T14(Phospho)	Middle	88375	Unambiguous	Meteorin-like protein OS=Homo sapiens GN=METRNL PE=2 SV=1 - [METRL_HUMAN]	Q641Q3	CID	1	0	1	1	40693	0.038	47	52	47	47	1	75	55130	2	843.709	1686.41	0.87	1028.82	23.94	4702	4702	MS2	12	150
28295	DVASPLKELGLRIsK	S14(Phospho)	Middle	553383	Unconsidered	Nucleoporin NUP188 homolog OS=Homo sapiens GN=NUP188 PE=1 SV=1 - [NU188_HUMAN]	Q5SRE5	CID		0.4948	2	2	41593	0.028	47	52	47	49	2	75	63270	2	854.191	1707.38	0.23	267.18	21.23	3760	3760	MS2	16	154
28295	EMIIkWEPLK	K5(Acetyl)	High	1353310	Unambiguous	Neural cell adhesion molecule L1-like protein OS=Homo sapiens GN=CHL1 PE=1 SV=4 - [CHL1_HUMAN]	O00533	CID	1	0	1	1	30614	0.0099	46	51	46	52	1	75	105200	3	443.519	1328.54	-0.37	-833.5	18.26	2652	2652	MS2	7	94
28295	GTGQsDDSDIWDDTALIK	S5(Phospho)	High	216308	Unambiguous	Survival motor neuron protein OS=Homo sapiens GN=SMN1 PE=1 SV=1 - [SMN_HUMAN]	Q16637	CID	0.2054	0	1	1	50449	1.7e-08	48	53	48	112	0	75	36240	2	1009.18	2017.36	-0.32	-314.44	22.32	4141	4141	MS2	12	188
28295	GTGQsDDsDIWDDTALIK	S5(Phospho); S8(Phospho)	High	216308	Unambiguous	Survival motor neuron protein OS=Homo sapiens GN=SMN1 PE=1 SV=1 - [SMN_HUMAN]	Q16637	CID	0.0698	0	1	1	52804	7e-06	45	53	48	86	0	75	75790	2	1049.29	2097.57	-0.2	-190.29	22.92	4351	4351	MS2	12	188
28295	IQTLkLAARYIDFLYQVLQSDELDSK	K5(Acetyl)	High	1656574	Unambiguous	Twist-related protein 1 OS=Homo sapiens GN=TWIST1 PE=1 SV=1 - [TWST1_HUMAN]	Q15672	CID	1	0	1	1	77570	0.0031	38	55	50	61	2	75	36000	3	1038.87	3114.6	0.01	10.58	24.91	5028	5028	MS2	13	292
28295	KSLtFTGGAK	T4(Phospho)	Middle	124032	Unambiguous	Ras association domain-containing protein 8 OS=Homo sapiens GN=RASSF8 PE=1 SV=2 - [RASF8_HUMAN]	Q8NHQ8	CID	1	0	1	1	24395	0.027	45	50	45	47	1	61	157500	2	545.912	1090.82	0.33	603.83	14.86	1412	1412	MS2	6	98
28295	KVLkGLK	K4(Acetyl)	Middle	335542	Rejected	Uncharacterized protein CXorf22 OS=Homo sapiens GN=CXorf22 PE=2 SV=3 - [CX022_HUMAN]		CID		0.08	2	2	18478	0.029	44	49	44	46	2	2	3877000	2	414.558	828.11	0.01	27.25	16.7	2084	2084	MS2	5	62
28295	LcKERAEEIYPIk	C2(Propionamide); K13(Acetyl)	Middle	86183	Rejected	Caspase-4 OS=Homo sapiens GN=CASP4 PE=1 SV=1 - [CASP4_HUMAN]		CID		0.04	3	3	41470	0.033	47	52	47	48	2	58	170300	3	569.949	1707.83	0.61	1063.37	21.14	3727	3727	MS2	8	124
28295	msLVSQNsR	M1(Oxidation); S2(Phospho); S8(Phospho)	High	12629	Unconsidered			CID		0.3765	2	2	26630	0.0076	46	50	46	53	0	55	105100	2	599.601	1198.2	0.03	53.97	21.56	3871	3871	MS2	7	82
28295	mTGkAGEALSKPK	M1(Oxidation); K4(Acetyl)	Middle	82053	Unconsidered			CID		0.53	2	2	32404	0.036	46	51	46	47	1	0	53720000	2	688.634	1376.26	-0.18	-259.3	15.64	1684	1684	MS2	6	130
28295	NVLVKTPQHVk	K11(Acetyl)	Middle	679485	Unambiguous	Epidermal growth factor receptor OS=Homo sapiens GN=EGFR PE=1 SV=2 - [EGFR_HUMAN]	P00533	CID	1	0	1	1	29739	0.023	43	51	46	48	1	30	64140	2	653.368	1305.73	0.08	125.69	23.47	4543	4543	MS2	6	100
28295	smSLNIGGAKGsmNR	S1(Phospho); M2(Oxidation); S12(Phospho); M13(Oxidation)	High	31250	Unambiguous	Phosphatidylinositol 4-kinase alpha OS=Homo sapiens GN=PI4KA PE=1 SV=3 - [PI4KA_HUMAN]	P42356	CID	0.0893	0	1	1	41753	0.0056	47	52	47	56	1	75	12070	3	572.28	1714.82	-0.3	-532.4	24.96	5042	5042	MS2	11	154
28295	SQDTKVk	K7(Acetyl)	Middle	1982	Unambiguous	Cyclic nucleotide-gated cation channel alpha-4 OS=Homo sapiens GN=CNGA4 PE=1 SV=3 - [CNGA4_HUMAN]	Q8IV77	CID	1	0	1	1	18621	0.039	44	49	44	44	1	75	20940	2	424.492	847.977	0.02	38.82	15.45	1614	1614	MS2	6	64
28295	SSLRSTASYCsR	S11(Phospho)	Middle	322850	Unambiguous	Glutamate receptor ionotropic, NMDA 2A OS=Homo sapiens GN=GRIN2A PE=1 SV=1 - [NMDE1_HUMAN]	Q12879	CID	1	0	1	1	31881	0.039	42	51	46	46	1	75	23160	2	699.533	1398.06	-0.19	-268.68	20.75	3574	3574	MS2	6	124
28295	TAVAHAKEyIQQLR	Y9(Phospho)	Middle	1558382	Rejected	39S ribosomal protein L22, mitochondrial OS=Homo sapiens GN=MRPL22 PE=1 SV=1 - [RM22_HUMAN]		CID	0.02	0	1	1	41470	0.023	47	52	47	50	1	58	170300	3	569.949	1707.83	-0.34	-597.52	21.14	3727	3727	MS2	7	132
28295	tEVVRLLLDsGINAHVR	T1(Phospho); S10(Phospho)	Middle	1854445	Unconsidered			CID		0.3544	2	2	51662	0.02	48	53	48	51	1	75	86940	3	684.425	2051.26	-0.63	-925.65	17.65	2415	2415	MS2	18	170
28295	tIPIKYPLK	T1(Phospho)	Middle	251501	Unconsidered			CID		0.2419	3	3	24803	0.027	45	50	45	47	1	75	27470	2	576.468	1151.93	-0.71	-1229.93	14.8	1391	1391	MS2	6	72
28295	VIVDtLsK	T5(Phospho); S7(Phospho)	High	304978	Unambiguous	Olfactory receptor 4C6 OS=Homo sapiens GN=OR4C6 PE=2 SV=1 - [OR4C6_HUMAN]	Q8NH72	CID	1	0	1	1	22417	0.002	45	50	45	58	0	2	452200	2	518.355	1035.7	0.34	664.57	19.77	3237	3237	MS2	6	62
28295	VKDPTkALPEK	K6(Acetyl)	High	935674	Unconsidered			CID		0.4421	2	2	28565	0.0069	46	51	46	53	2	75	71980	2	634.66	1268.31	-0.09	-145.22	14.62	1329	1329	MS2	8	112
28295	VLLVKDIyDK	Y8(Phospho)	High	1838348	Unambiguous	Zinc finger MYM-type protein 2 OS=Homo sapiens GN=ZMYM2 PE=1 SV=1 - [ZMYM2_HUMAN]	Q9UBW7	CID	1	0	1	1	29964	0.0067	46	51	46	54	1	75	52640	2	644.088	1287.17	0.36	558.06	23.25	4461	4461	MS2	6	88
28295	YYkTIDDLKNQILNLTTDNANILLQIDNAR	K3(Acetyl)	High	1538322	Unambiguous	Keratin, type I cytoskeletal 10 OS=Homo sapiens GN=KRT10 PE=1 SV=6 - [K1C10_HUMAN]	P13645	CID	0.1111	0	1	1	82957	4.8e-07	46	55	50	99	2	75	17380	3	1184.58	3551.73	0.25	207.56	23.87	4679	4679	MS2	14	332
28397	AQYEEIALk	K9(Acetyl)	High	9363	Rejected	Keratin, type II cytoskeletal 72 OS=Homo sapiens GN=KRT72 PE=1 SV=2 - [K2C72_HUMAN]	Q14CN4	CID		0.1268	2	2	23834	0.00073	47	58	47	62	0	3	3731000	2	554.411	1107.81	0.28	510.03	14.76	1833	1833	MS2	6	80
28397	CIAKEALEGk	K10(Acetyl)	High	996707	Selected	Calcium/calmodulin-dependent protein kinase type 1 OS=Homo sapiens GN=CAMK1 PE=1 SV=1 - [KCC1A_HUMAN]	Q14012	CID	0.0968	0	1	1	25189	0.00094	47	58	47	62	1	2	5955000	2	553.006	1105.01	0.35	626.15	19.82	4501	4501	MS2	8	90
28397	EGEEPTVYsDEEEPKDESAR	S9(Phospho)	Middle	1979380	Unambiguous	Membrane-associated progesterone receptor component 1 OS=Homo sapiens GN=PGRMC1 PE=1 SV=3 - [PGRC1_HUMAN]	O00264	CID	1	0	1	1	61091	0.0057	42	62	51	57	1	15	704400	3	793.01	2377.02	-0.09	-113.64	15.38	2155	2155	MS2	17	196
28397	EQQQIEKEIkEK	K10(Acetyl)	Middle	1956506	Unambiguous	Structural maintenance of chromosomes protein 1A OS=Homo sapiens GN=SMC1A PE=1 SV=2 - [SMC1A_HUMAN]	Q14683	CID	1	0	1	2	37553	0.022	49	60	49	49	2	0	20940000	3	525.369	1574.09	0.45	848.27	17.79	3433	3433	MS2	7	128
28397	ESEsEEAEAGAAELR	S4(Phospho)	High	1078499	Unambiguous	Zinc finger protein 579 OS=Homo sapiens GN=ZNF579 PE=1 SV=2 - [ZN579_HUMAN]	Q8NAF0	CID	0.1562	0	1	1	39864	0.00075	49	60	49	64	0	2	3864000	3	553.055	1657.15	-0.47	-854.4	19.73	4455	4455	MS2	9	136
28397	FIAAQGPkQETVNDFWR	K8(Acetyl)	High	1972133	Unambiguous	Receptor-type tyrosine-protein phosphatase epsilon OS=Homo sapiens GN=PTPRE PE=1 SV=1 - [PTPRE_HUMAN]	P23469	CID	1	0	1	1	51561	0.00077	48	61	50	65	1	4	2924000	3	683.714	2049.13	-0.39	-564.6	20.21	4708	4708	MS2	15	160
28397	IIDICLkLLDK	K7(Acetyl)	Middle	17741	Unconsidered	Protein-glutamine gamma-glutamyltransferase 5 OS=Homo sapiens GN=TGM5 PE=1 SV=4 - [TGM5_HUMAN]	O43548	CID		0.4545	2	2	30762	0.0065	48	59	48	54	1	5	1258000	2	665.432	1329.86	0.08	126.36	24.07	6670	6670	MS2	8	102
28397	kANLNVLDR	K1(Acetyl)	Middle	122572	Rejected	POTE ankyrin domain family member D OS=Homo sapiens GN=POTED PE=2 SV=2 - [POTED_HUMAN]		CID		0.0943	2	2	24499	0.019	47	58	47	48	1	3	2946000	2	543.573	1086.14	0.45	819.58	22.39	5830	5830	MS2	8	80
28397	kLQEKEQQR	K1(Acetyl)	High	1933715	Unambiguous	Misshapen-like kinase 1 OS=Homo sapiens GN=MINK1 PE=1 SV=2 - [MINK1_HUMAN]	Q8N4C8	CID	1	0	1	1	28135	0.0015	48	59	48	60	2	0	73500000	2	615.611	1230.21	0.42	677.97	15.35	2138	2138	MS2	8	84
28397	kmGVPYCIIK	K1(Acetyl); M2(Oxidation)	Middle	358427	Unambiguous	60S ribosomal protein L7a OS=Homo sapiens GN=RPL7A PE=1 SV=2 - [RL7A_HUMAN]	P62424	CID	1	0	1	1	26525	0.019	48	58	48	49	1	0	7119000	2	606.004	1211	0.23	372.49	19.75	4466	4466	MS2	6	92
28397	KSVFEEEVREtR	T11(Phospho)	Middle	1957825	Unambiguous	Lamin-B2 OS=Homo sapiens GN=LMNB2 PE=1 SV=3 - [LMNB2_HUMAN]	Q03252	CID	1	0	1	1	38435	0.023	49	60	49	49	2	0	15820000	3	530.53	1589.58	-0.02	-41.19	16.13	2553	2553	MS2	8	128
28397	LDLkLFDRPQELk	K4(Acetyl); K13(Acetyl)	Middle	1962822	Rejected	DENN domain-containing protein 4C OS=Homo sapiens GN=DENND4C PE=1 SV=2 - [DEN4C_HUMAN]		CID		0.0377	2	2	41553	0.016	45	60	49	51	1	33	392600	2	851.104	1701.2	0.61	711.53	16.88	2956	2956	MS2	8	132
28397	MAkGDAAKLR	K3(Acetyl)	Middle	779350	Rejected	RBPJ-interacting and tubulin-associated protein 1 OS=Homo sapiens GN=RITA1 PE=1 SV=1 - [RITA1_HUMAN]		CID		0.0893	2	2	24908	0.012	47	58	47	51	2	2	3864000	2	553.055	1105.1	0.89	1602.52	19.73	4455	4455	MS2	7	86
28397	mGVQVETIsPGDGR	M1(Oxidation); S9(Phospho)	Middle	200646	Rejected	Peptidyl-prolyl cis-trans isomerase FKBP1A OS=Homo sapiens GN=FKBP1A PE=1 SV=2 - [FKB1A_HUMAN]		CID		0.0806	2	2	37065	0.0037	49	60	49	57	0	1	10960000	3	515.231	1543.68	0.36	694.61	21.73	5497	5497	MS2	11	136
28397	mtTESAGQkIK	M1(Oxidation); T2(Phospho); K9(Acetyl)	Middle	76204	Unconsidered	Fanconi anemia-associated protein of 100 kDa OS=Homo sapiens GN=FAAP100 PE=1 SV=3 - [FP100_HUMAN]	Q0VG06	CID		0.1639	2	2	31040	0.012	48	59	48	51	1	17	579800	2	667.192	1333.38	0.48	723.74	18.22	3662	3662	MS2	12	92
28397	NkLEGLEDALQKAK	K2(Acetyl)	Middle	30075	Unconsidered	Keratin, type II cytoskeletal 6B OS=Homo sapiens GN=KRT6B PE=1 SV=5 - [K2C6B_HUMAN]|Keratin, type II cytoskeletal 6C OS=Homo sapiens GN=KRT6C PE=1 SV=3 - [K2C6C_HUMAN]|Keratin, type II cytoskeletal 6A OS=Homo sapiens GN=KRT6A PE=1 SV=3 - [K2C6A_HUMAN]	P04259;P02538	CID		0.2388	2	2	38184	0.016	49	60	49	51	2	7	839600	3	534.132	1600.38	0.19	347.06	20.1	4651	4651	MS2	7	138
28397	NPEAPLNVsR	S9(Phospho)	Middle	352010	Unambiguous	Semaphorin-7A OS=Homo sapiens GN=SEMA7A PE=1 SV=1 - [SEM7A_HUMAN]	O75326	CID	1	0	1	1	26445	0.019	48	58	48	49	0	3	4014000	2	589.539	1178.07	0.44	741.35	21.57	5415	5415	MS2	7	102
28397	NQELVEKIk	K9(Acetyl)	Middle	1926973	Unambiguous	Janus kinase and microtubule-interacting protein 3 OS=Homo sapiens GN=JAKMIP3 PE=2 SV=2 - [JKIP3_HUMAN]	Q5VZ66	CID	1	0	1	1	26060	0.0028	48	59	48	57	1	2	1017000	2	572.351	1143.69	0.18	321.41	15.63	2288	2288	MS2	7	86
28397	QmQtEKKR	M2(Oxidation); T4(Phospho)	Middle	1922781	Unambiguous	Myosin-14 OS=Homo sapiens GN=MYH14 PE=1 SV=2 - [MYH14_HUMAN]	Q7Z406	CID	1	0	1	1	26189	0.021	48	58	48	48	2	10	591000	2	573.364	1145.72	0.25	436.7	15.78	2363	2363	MS2	7	72
28397	sPSGPkKyFPIPVEHLEEEIR	S1(Phospho); K6(Acetyl); Y8(Phospho)	High	1981944	Unambiguous	Receptor-type tyrosine-protein phosphatase epsilon OS=Homo sapiens GN=PTPRE PE=1 SV=1 - [PTPRE_HUMAN]	P23469	CID	0.0923	0	1	4	67867	0.0011	51	62	51	65	2	1	7607000	3	886.189	2656.55	0.25	282.45	22.32	5799	5799	MS2	11	226
28397	SSEAIKESSk	K10(Acetyl)	Middle	9365	Unconsidered			CID		0.2958	4	4	23834	0.012	47	58	47	50	1	3	3731000	2	554.411	1107.81	-0.19	-338.92	14.76	1833	1833	MS2	7	96
28397	VILsmKRGQEyTDYINASFIDGYR	S4(Phospho); M5(Oxidation); Y11(Phospho)	High	1437844	Unambiguous	Receptor-type tyrosine-protein phosphatase epsilon OS=Homo sapiens GN=PTPRE PE=1 SV=1 - [PTPRE_HUMAN]	P23469	CID	0.0698	0	1	1	75554	8.2e-06	52	62	52	86	2	7	1222000	3	1006.84	3018.5	0.44	436.78	24.04	6656	6656	MS2	12	254
28397	WksLDEmEKQQR	K2(Acetyl); S3(Phospho); M7(Oxidation)	Middle	1957259	Unconsidered	Splicing factor, proline- and glutamine-rich OS=Homo sapiens GN=SFPQ PE=1 SV=2 - [SFPQ_HUMAN]	P23246	CID		0.2958	3	3	41895	0.022	49	60	49	50	2	3	3126000	3	573.316	1717.93	0.38	654.79	15.11	2010	2010	MS2	7	118
28398	AQYEEIALk	K9(Acetyl)	High	9363	Rejected	Keratin, type II cytoskeletal 72 OS=Homo sapiens GN=KRT72 PE=1 SV=2 - [K2C72_HUMAN]	Q14CN4	CID		0.0455	2	2	23865	0.00072	47	53	47	63	0	5	1697000	2	554.503	1108	0.37	676.09	14.98	1927	1927	MS2	6	80
28398	DAkLDkAQIHDLVLVGGSTR	K3(Acetyl); K6(Acetyl)	Middle	49470	Unambiguous	Heat shock 70 kDa protein 1A/1B OS=Homo sapiens GN=HSPA1A PE=1 SV=5 - [HSP71_HUMAN]	P08107	CID	1	0	1	1	56605	0.025	44	56	50	50	2	6	1929000	3	741.721	2223.15	0.54	732.61	17.97	3494	3494	MS2	8	222
28398	DDLLEPATkPSIAGK	K9(Acetyl)	Middle	1678801	Unambiguous	Protein-glutamine gamma-glutamyltransferase 6 OS=Homo sapiens GN=TGM6 PE=1 SV=3 - [TGM3L_HUMAN]	O95932	CID	1	0	1	1	38024	0.0081	49	55	49	54	0	0	66960000	2	800.159	1599.31	0.75	940.36	17.33	3162	3162	MS2	9	144
28398	DNEVEQEDLAQSLSLVk	K17(Acetyl)	Middle	287905	Unconsidered			CID		0.5954	2	2	49330	0.013	50	56	50	53	0	11	744600	2	980.868	1960.73	0.31	318.62	24.26	6536	6536	MS2	8	184
28398	EGPLPAARPAGAtLERPK	T13(Phospho)	High	2088825	Unambiguous	Receptor tyrosine-protein kinase erbB-2 OS=Homo sapiens GN=ERBB2 PE=1 SV=1 - [ERBB2_HUMAN]	P04626	CID	1	0	1	1	47762	2.6e-05	48	56	50	80	0	11	978300	3	638.008	1912.01	-0.03	-43.95	16.35	2642	2642	MS2	21	184
28398	FVVIQNEDLGPAsPLDSTFYR	S13(Phospho)	High	2100004	Unambiguous	Receptor tyrosine-protein kinase erbB-2 OS=Homo sapiens GN=ERBB2 PE=1 SV=1 - [ERBB2_HUMAN]	P04626	CID	0.4231	0	1	1	63257	1.1e-07	44	57	51	104	0	8	1566000	3	817.287	2449.85	0.08	92.26	23.07	6021	6021	MS2	21	214
28398	GLQSLPTHDPsPLQR	S11(Phospho)	High	2081811	Unambiguous	Receptor tyrosine-protein kinase erbB-2 OS=Homo sapiens GN=ERBB2 PE=1 SV=1 - [ERBB2_HUMAN]	P04626	CID	0.2857	0	1	1	41979	4.2e-05	47	55	49	77	0	6	1540000	2	863.78	1726.55	-0.14	-157.68	17.38	3187	3187	MS2	10	150
28398	IPVAIkVLR	K6(Acetyl)	Middle	2047203	Unambiguous	Receptor tyrosine-protein kinase erbB-2 OS=Homo sapiens GN=ERBB2 PE=1 SV=1 - [ERBB2_HUMAN]	P04626	CID	1	0	1	1	22033	0.01	41	52	46	51	1	14	617200	2	526.691	1052.38	0.51	962.27	20.98	5027	5027	MS2	7	72
28398	ITTGYKyk	Y7(Phospho); K8(Acetyl)	Middle	1583142	Unconsidered			CID		0.1967	2	2	23339	0.016	47	53	47	49	1	2	3397000	2	548.551	1096.09	-0.03	-62.65	16.03	2473	2473	MS2	5	62
28398	kANLNVLDR	K1(Acetyl)	Middle	122572	Unconsidered	POTE ankyrin domain family member D OS=Homo sapiens GN=POTED PE=2 SV=2 - [POTED_HUMAN]		CID		0.2899	2	2	24665	0.018	47	53	47	49	1	1	5074000	2	543.448	1085.89	0.32	588.86	22.43	5722	5722	MS2	6	80
28398	KsAALEISLR	S2(Phospho)	High	2051459	Unambiguous	Rho GTPase-activating protein 25 OS=Homo sapiens GN=ARHGAP25 PE=1 SV=2 - [RHG25_HUMAN]	P42331	CID	1	0	1	1	25253	0.003	44	53	47	57	1	8	919500	2	584.178	1167.35	-0.46	-791.38	21.74	5407	5407	MS2	7	102
28398	LIGRkFGDPVVQSDMK	K5(Acetyl)	High	39678	Unambiguous	Heat shock 70 kDa protein 1A/1B OS=Homo sapiens GN=HSPA1A PE=1 SV=5 - [HSP71_HUMAN]	P08107	CID	1	0	1	1	45687	0.0055	49	55	49	56	2	2	3415000	3	612.026	1834.06	0.3	490.66	17.26	3127	3127	MS2	8	156
28398	LLQETELVEPLtPSGAMPNQAQMR	T12(Phospho)	High	2103296	Unambiguous	Receptor tyrosine-protein kinase erbB-2 OS=Homo sapiens GN=ERBB2 PE=1 SV=1 - [ERBB2_HUMAN]	P04626	CID	1	0	1	1	70010	0.00039	44	57	51	69	0	9	1164000	3	912.07	2734.2	-0.29	-312.98	21.59	5331	5331	MS2	11	246
28398	LLQETELVEPLtPSGAMPNQAQmR	T12(Phospho); M23(Oxidation)	High	2103296	Unambiguous	Receptor tyrosine-protein kinase erbB-2 OS=Homo sapiens GN=ERBB2 PE=1 SV=1 - [ERBB2_HUMAN]	P04626	CID	0.1351	0	1	1	70009	0.00014	39	57	51	74	0	12	704300	3	917.622	2750.85	-0.07	-73.33	21.11	5091	5091	MS2	17	246
28398	mGVQVETIsPGDGR	M1(Oxidation); S9(Phospho)	Middle	200646	Unconsidered	Peptidyl-prolyl cis-trans isomerase FKBP1A OS=Homo sapiens GN=FKBP1A PE=1 SV=2 - [FKB1A_HUMAN]		CID		0.2537	2	2	36745	0.017	48	54	48	50	0	1	5469000	3	515.067	1543.19	0.19	376.36	18.66	3859	3859	MS2	14	136
28398	MLLNDsKK	S6(Phospho)	Middle	244859	Unambiguous	Dedicator of cytokinesis protein 3 OS=Homo sapiens GN=DOCK3 PE=1 SV=1 - [DOCK3_HUMAN]	Q8IZD9	CID	1	0	1	1	22862	0.0095	47	53	47	51	1	4	969000	2	514.732	1028.46	-0.34	-664.62	20.22	4658	4658	MS2	6	66
28398	NkLEGLEDALQKAK	K2(Acetyl)	High	30075	Unconsidered	Keratin, type II cytoskeletal 6B OS=Homo sapiens GN=KRT6B PE=1 SV=5 - [K2C6B_HUMAN]|Keratin, type II cytoskeletal 6C OS=Homo sapiens GN=KRT6C PE=1 SV=3 - [K2C6C_HUMAN]|Keratin, type II cytoskeletal 6A OS=Homo sapiens GN=KRT6A PE=1 SV=3 - [K2C6A_HUMAN]	P04259;P02538	CID		0.1714	2	2	38199	0.0029	49	55	49	58	2	5	1564000	3	534.163	1600.48	0.22	405.62	20.23	4664	4664	MS2	8	138
28398	NVLVKsPNHVK	S6(Phospho)	High	1054552	Unambiguous	Receptor tyrosine-protein kinase erbB-4 OS=Homo sapiens GN=ERBB4 PE=1 SV=1 - [ERBB4_HUMAN]|Receptor tyrosine-protein kinase erbB-2 OS=Homo sapiens GN=ERBB2 PE=1 SV=1 - [ERBB2_HUMAN]	Q15303;P04626	CID	1	0	1	1	30291	0.0024	48	54	48	58	1	18	595800	2	658.158	1315.31	-0.07	-110.16	13.75	1279	1279	MS2	8	100
28398	QPPAtTPPFk	T5(Phospho); K10(Acetyl)	Middle	519971	Unambiguous	E3 ubiquitin-protein ligase RNF213 OS=Homo sapiens GN=RNF213 PE=1 SV=3 - [RN213_HUMAN]	Q63HN8	CID	1	0	1	1	27086	0.013	47	53	47	50	0	0	135100000	3	402.933	1206.78	0.17	418.5	13.59	1194	1194	MS2	5	92
28398	sGGGDLTLGLEPSEEEAPR	S1(Phospho)	High	2090791	Unambiguous	Receptor tyrosine-protein kinase erbB-2 OS=Homo sapiens GN=ERBB2 PE=1 SV=1 - [ERBB2_HUMAN]	P04626	CID	0.3465	0	1	1	50101	2.2e-07	49	56	50	101	0	5	1955000	2	998.237	1995.47	0.23	233.29	20.29	4696	4696	MS2	15	174
28398	SINPDEAVAYGAAVQAAILSGDk	K23(Acetyl)	High	50199	Unconsidered	Heat shock cognate 71 kDa protein OS=Homo sapiens GN=HSPA8 PE=1 SV=1 - [HSP7C_HUMAN]	P11142	CID		0.4825	2	2	59014	0.0036	50	56	50	59	0	8	1097000	2	1152.78	2304.54	0.51	439.65	24.9	6790	6790	MS2	14	258
28398	sPLAPSEGAGSDVFDGDLGMGAAK	S1(Phospho)	High	700683	Unambiguous	Receptor tyrosine-protein kinase erbB-2 OS=Homo sapiens GN=ERBB2 PE=1 SV=1 - [ERBB2_HUMAN]	P04626	CID	0.3851	0	1	1	60037	5e-12	50	56	50	148	0	1	8353000	2	1165.26	2329.52	-0.45	-389.68	21.54	5306	5306	MS2	18	216
28398	sPLAPSEGAGSDVFDGDLGmGAAK	S1(Phospho); M20(Oxidation)	High	700683	Unambiguous	Receptor tyrosine-protein kinase erbB-2 OS=Homo sapiens GN=ERBB2 PE=1 SV=1 - [ERBB2_HUMAN]	P04626	CID	0.1475	0	1	1	59948	1.6e-09	50	56	50	123	0	2	3985000	2	1173.27	2345.53	-0.45	-383.64	20.29	4697	4697	MS2	17	216
28398	SPLAPsEGAGsDVFDGDLGMGAAK	S6(Phospho); S11(Phospho)	High	700683	Unambiguous	Receptor tyrosine-protein kinase erbB-2 OS=Homo sapiens GN=ERBB2 PE=1 SV=1 - [ERBB2_HUMAN]	P04626	CID	1	0	1	1	62058	0.0012	47	56	50	64	0	9	704100	3	804.013	2410.02	-0.13	-159.75	22.43	5726	5726	MS2	17	216
28398	SPLAPsEGAGsDVFDGDLGmGAAK	S6(Phospho); S11(Phospho); M20(Oxidation)	High	700683	Unambiguous	Receptor tyrosine-protein kinase erbB-2 OS=Homo sapiens GN=ERBB2 PE=1 SV=1 - [ERBB2_HUMAN]	P04626	CID	0.2029	0	1	1	62078	0.00041	44	56	50	69	0	6	1308000	3	809.586	2426.74	0.11	138.11	21.15	5108	5108	MS2	14	216
28398	SSSMADGDNSyCLEAIIR	Y11(Phospho)	High	558626	Unambiguous	Unconventional myosin-Vb OS=Homo sapiens GN=MYO5B PE=1 SV=3 - [MYO5B_HUMAN]	Q9ULV0	CID	1	0	1	1	50924	0.0049	50	56	50	57	0	75	103600	2	1007.36	2013.71	0.3	296.72	25.11	6869	6869	MS2	12	180
28398	SSSTRsGGGDLtLGLEPSEEEAPR	S6(Phospho); T12(Phospho)	High	2102915	Unambiguous	Receptor tyrosine-protein kinase erbB-2 OS=Homo sapiens GN=ERBB2 PE=1 SV=1 - [ERBB2_HUMAN]	P04626	CID	0.0656	0	1	1	66578	0.0026	49	57	51	61	1	7	1620000	3	865.096	2593.27	-0.08	-90.54	19.9	4500	4500	MS2	10	262
28398	sVAAGGGGGsGKTR	S1(Phospho); S10(Phospho)	Middle	17555	Unconsidered	Homeobox protein CDX-1 OS=Homo sapiens GN=CDX1 PE=1 SV=2 - [CDX1_HUMAN]		CID		0.2958	2	2	30221	0.015	48	54	48	50	1	4	1028000	3	440.877	1320.62	-0.53	-1205.02	15.38	2134	2134	MS2	9	132
28398	SVQNkLEk	K5(Acetyl); K8(Acetyl)	High	512694	Rejected	Nucleoprotein TPR OS=Homo sapiens GN=TPR PE=1 SV=3 - [TPR_HUMAN]	P12270	CID		0.0702	2	2	23132	0.0063	47	53	47	53	1	9	799400	2	515.471	1029.94	-0.12	-223.91	14.49	1668	1668	MS2	6	78
28398	TLsPGKNGVVK	S3(Phospho)	High	2050039	Unambiguous	Receptor tyrosine-protein kinase erbB-2 OS=Homo sapiens GN=ERBB2 PE=1 SV=1 - [ERBB2_HUMAN]	P04626	CID	1	0	1	1	26068	0.0016	47	53	47	59	1	6	1037000	2	590.803	1180.6	0.16	266.08	14.33	1583	1583	MS2	9	94
28398	VILsmKRGQEyTDYINASFIDGYR	S4(Phospho); M5(Oxidation); Y11(Phospho)	High	1437844	Unambiguous	Receptor-type tyrosine-protein phosphatase epsilon OS=Homo sapiens GN=PTPRE PE=1 SV=1 - [PTPRE_HUMAN]	P23469	CID	0.129	0	1	1	75359	0.0024	51	57	51	62	2	14	706800	3	1006.75	3018.22	0.35	344.49	22.37	5696	5696	MS2	11	254
28398	VKDPTkALPEK	K6(Acetyl)	Middle	935674	Unconsidered			CID		0.4792	2	2	28380	0.017	48	54	48	50	2	6	1463000	2	634.522	1268.04	-0.23	-363.2	15.13	2004	2004	MS2	8	112
28398	VLGSGAFGtVYK	T9(Phospho)	High	360423	Unambiguous	Receptor tyrosine-protein kinase erbB-4 OS=Homo sapiens GN=ERBB4 PE=1 SV=1 - [ERBB4_HUMAN]|Epidermal growth factor receptor OS=Homo sapiens GN=EGFR PE=1 SV=2 - [EGFR_HUMAN]|Receptor tyrosine-protein kinase erbB-2 OS=Homo sapiens GN=ERBB2 PE=1 SV=1 - [ERBB2_HUMAN]	Q15303;P00533;P04626	CID	1	0	1	1	28423	7.3e-06	42	54	47	83	0	16	483600	2	640.147	1279.29	-0.04	-68.2	19.53	4307	4307	MS2	10	98
28398	yEEEEEQSR	Y1(Phospho)	Middle	525163	Selected	FACT complex subunit SPT16 OS=Homo sapiens GN=SUPT16H PE=1 SV=1 - [SP16H_HUMAN]	Q9Y5B9	CID	0.0755	0	1	1	28994	0.0081	48	54	48	53	0	11	569300	2	639.655	1278.3	-0.43	-666.26	15.51	2206	2206	MS2	7	80
28399	AARPPVtPVLLEK	T7(Phospho)	High	1289432	Unambiguous	Receptor-type tyrosine-protein phosphatase-like N OS=Homo sapiens GN=PTPRN PE=1 SV=1 - [PTPRN_HUMAN]	Q16849	CID	1	0	1	1	34681	1.2e-05	48	55	49	82	0	7	1177000	2	736.2	1471.39	-0.14	-194.56	18.8	3750	3750	MS2	10	126
28399	ALFAVPk	K7(Acetyl)	Middle	2151929	Unambiguous	Cleavage and polyadenylation specificity factor subunit 5 OS=Homo sapiens GN=NUDT21 PE=1 SV=1 - [CPSF5_HUMAN]	O43809	CID	1	0	1	1	19880	0.021	40	53	47	47	0	3	1692000	2	394.576	788.145	0.08	212.36	14.05	1343	1343	MS2	5	50
28399	AQYEEIALk	K9(Acetyl)	High	9363	Rejected	Keratin, type II cytoskeletal 72 OS=Homo sapiens GN=KRT72 PE=1 SV=2 - [K2C72_HUMAN]	Q14CN4	CID	0	0	1	1	23706	0.00073	47	53	47	62	0	13	594000	2	554.818	1108.63	0.69	1243.76	14.88	1759	1759	MS2	6	80
28399	DEkDGLtLSLRESQK	K3(Acetyl); T7(Phospho)	High	1382353	Unconsidered			CID		0.5285	2	2	45655	0.0037	50	56	50	58	2	46	227300	2	921.975	1842.94	0.52	561.38	23.85	6178	6178	MS2	11	160
28399	IIDICLkLLDK	K7(Acetyl)	Middle	17741	Unconsidered	Protein-glutamine gamma-glutamyltransferase 5 OS=Homo sapiens GN=TGM5 PE=1 SV=4 - [TGM5_HUMAN]	O43548	CID		0.4842	2	2	30670	0.02	48	54	48	49	1	9	800700	2	665.688	1330.37	0.34	510.23	24.13	6299	6299	MS2	8	102
28399	kLtkQDNLALIK	K1(Acetyl); T3(Phospho); K4(Acetyl)	High	2195520	Unambiguous	Centriolin OS=Homo sapiens GN=CNTRL PE=1 SV=2 - [CNTRL_HUMAN]	Q7Z7A1	CID	1	0	1	1	37187	0.0039	43	55	49	57	2	32	193800	2	775.388	1549.77	0.01	14.8	25.9	6972	6972	MS2	8	116
28399	LKVESsPSR	S6(Phospho)	Middle	308396	Unambiguous	Receptor-type tyrosine-protein phosphatase-like N OS=Homo sapiens GN=PTPRN PE=1 SV=1 - [PTPRN_HUMAN]	Q16849	CID	1	0	1	1	23709	0.017	47	53	47	49	1	3	2528000	2	541.692	1082.38	-0.37	-690.9	13.28	952	952	MS2	6	86
28399	mGVQVETIsPGDGR	M1(Oxidation); S9(Phospho)	High	200646	Unconsidered	Peptidyl-prolyl cis-trans isomerase FKBP1A OS=Homo sapiens GN=FKBP1A PE=1 SV=2 - [FKB1A_HUMAN]		CID		0.2875	2	2	36898	0.0039	49	55	49	57	0	75	85230	3	515.16	1543.47	0.29	558.39	25.78	6928	6928	MS2	11	136
28399	mKNNIsVLQK	M1(Oxidation); S6(Phospho)	Middle	257694	Unconsidered	Ankyrin repeat domain-containing protein 62 OS=Homo sapiens GN=ANKRD62 PE=2 SV=4 - [ANR62_HUMAN]	A6NC57	CID		0.2615	2	2	29198	0.022	48	54	48	48	1	16	483500	2	636.63	1272.25	0.42	655.51	22.91	5752	5752	MS2	7	88
28399	MsIQVEHPAGGykk	S2(Phospho); Y12(Phospho); K13(Acetyl); K14(Acetyl)	Middle	91335	Unconsidered			CID		0.35	2	2	44188	0.013	50	56	50	52	1	17	764300	2	894.82	1788.63	-0.6	-674.49	20.24	4459	4459	MS2	8	132
28399	mtTESAGQkIK	M1(Oxidation); T2(Phospho); K9(Acetyl)	Middle	76204	Unconsidered	Fanconi anemia-associated protein of 100 kDa OS=Homo sapiens GN=FAAP100 PE=1 SV=3 - [FP100_HUMAN]	Q0VG06	CID		0.2817	2	2	30946	0.012	48	54	48	51	1	12	883300	2	667.032	1333.06	0.32	483.99	18.04	3363	3363	MS2	12	92
28399	NNSRIKLGLk	K10(Acetyl)	Middle	723940	Unconsidered	Histone H1.2 OS=Homo sapiens GN=HIST1H1C PE=1 SV=2 - [H12_HUMAN]|Histone H1t OS=Homo sapiens GN=HIST1H1T PE=2 SV=4 - [H1T_HUMAN]	P16403;P22492	CID		0.2917	2	3	26529	0.011	48	54	48	51	2	48	210900	2	593.147	1185.29	-0.06	-107.13	24.57	6485	6485	MS2	6	90
28399	SImsYNGGAVMAMKGk	M3(Oxidation); S4(Phospho); K16(Acetyl)	Middle	90123	Unambiguous	Proteasome subunit beta type-3 OS=Homo sapiens GN=PSMB3 PE=1 SV=2 - [PSB3_HUMAN]	P49720	CID	1	0	1	1	44178	0.0093	35	55	50	54	1	3	2956000	3	595.083	1783.24	-0.26	-444.4	21.01	4834	4834	MS2	9	146
28399	sKmTDEEILEKLR	S1(Phospho); M3(Oxidation)	High	34414	Unambiguous	Serine/threonine-protein kinase PAK 3 OS=Homo sapiens GN=PAK3 PE=1 SV=2 - [PAK3_HUMAN]	O75914	CID	1	0	1	2	41029	0.001	50	55	50	63	2	7	797600	3	563.674	1689.01	0.06	102.07	24.31	6380	6380	MS2	8	136
28399	SQDTKVk	K7(Acetyl)	Middle	1982	Unambiguous	Cyclic nucleotide-gated cation channel alpha-4 OS=Homo sapiens GN=CNGA4 PE=1 SV=3 - [CNGA4_HUMAN]	Q8IV77	CID	1	0	1	1	18934	0.0077	47	52	47	51	1	13	265400	2	424.504	848.001	0.03	67.11	15.86	2254	2254	MS2	6	64
28399	TGNLAQtR	T7(Phospho)	Middle	508124	Unconsidered	Myosin-IIIa OS=Homo sapiens GN=MYO3A PE=2 SV=2 - [MYO3A_HUMAN]	Q8NEV4	CID		0.2917	2	2	20379	0.008	47	52	47	51	0	8	991300	2	471.105	941.203	0.14	294.19	17.83	3255	3255	MS2	5	78
28399	TSPmPGHPTASPTSSEVQQVPsPVSSEPPK	M4(Oxidation); S22(Phospho)	High	2224114	Unambiguous	Receptor-type tyrosine-protein phosphatase-like N OS=Homo sapiens GN=PTPRN PE=1 SV=1 - [PTPRN_HUMAN]	Q16849	CID	1	0	1	1	77698	0.0044	52	58	52	59	0	10	1214000	3	1047.39	3140.15	-0.39	-376.72	16.59	2629	2629	MS2	20	308
28399	TSPMPGHPTASPTssEVQQVPsPVSSEPPK	S14(Phospho); S15(Phospho); S22(Phospho)	Middle	2224114	Unambiguous	Receptor-type tyrosine-protein phosphatase-like N OS=Homo sapiens GN=PTPRN PE=1 SV=1 - [PTPRN_HUMAN]	Q16849	CID	1	0	1	1	80418	0.021	45	58	52	53	0	23	326100	3	1096.06	3286.16	0.29	264.1	17.55	3116	3116	MS2	9	308
28399	TSPMPGHPTASPTSsEVQQVPsPVSSEPPK	S15(Phospho); S22(Phospho)	Middle	2224114	Unambiguous	Receptor-type tyrosine-protein phosphatase-like N OS=Homo sapiens GN=PTPRN PE=1 SV=1 - [PTPRN_HUMAN]	Q16849	CID	1	0	1	1	79221	0.013	50	58	52	55	0	9	871200	3	1069.43	3206.28	0.32	302.36	17.51	3096	3096	MS2	9	308
28399	TsPMPGHPTASPTSSEVQQVPSPVSSEPPK	S2(Phospho)	Middle	2224114	Unambiguous	Receptor-type tyrosine-protein phosphatase-like N OS=Homo sapiens GN=PTPRN PE=1 SV=1 - [PTPRN_HUMAN]	Q16849	CID	0.0345	0	1	1	77580	0.0062	41	58	52	58	0	4	2142000	3	1042.79	3126.36	0.34	327.6	17.96	3319	3319	MS2	12	308
28399	VAEQVLQQk	K9(Acetyl)	Middle	2120190	Unambiguous	Interferon-induced 35 kDa protein OS=Homo sapiens GN=IFI35 PE=1 SV=5 - [IN35_HUMAN]	P80217	CID	1	0	1	1	24535	0.016	48	53	48	49	0	7	1376000	2	543.492	1085.98	0.37	672.37	18.48	3591	3591	MS2	5	74
28400	AALLKAsPK	S7(Phospho)	High	1039604	Unambiguous	60S ribosomal protein L14 OS=Homo sapiens GN=RPL14 PE=1 SV=4 - [RL14_HUMAN]	P50914	CID	1	0	1	1	20712	0.0002	47	58	47	68	1	3	2175000	2	489.803	978.599	-0.25	-514.53	14.61	1888	1888	MS2	8	72
28400	AEPASPDsPKGSSETETEPPVALAPGPAPTR	S8(Phospho)	High	2363659	Unambiguous	Steroid hormone receptor ERR1 OS=Homo sapiens GN=ESRRA PE=1 SV=3 - [ERR1_HUMAN]	P11474	CID	0.0909	0	1	1	78126	7e-05	46	63	52	77	1	0	23000000	3	1042.61	3125.82	0.18	175.5	18.06	3753	3753	MS2	23	338
28400	AEPASPDsPKGsSETETEPPVALAPGPAPTR	S8(Phospho); S12(Phospho)	High	2363659	Unambiguous	Steroid hormone receptor ERR1 OS=Homo sapiens GN=ESRRA PE=1 SV=3 - [ERR1_HUMAN]	P11474	CID	0.0286	0	1	1	79042	0.00036	46	63	52	70	1	1	18470000	3	1068.85	3204.53	-0.24	-225.18	18.72	4103	4103	MS2	12	338
28400	AGGtPRkASGPPVSELITK	T4(Phospho); K7(Acetyl)	Middle	97247	Unambiguous	Histone H1.2 OS=Homo sapiens GN=HIST1H1C PE=1 SV=2 - [H12_HUMAN]	P16403	CID	1	0	1	1	50371	0.017	40	61	50	52	2	7	1251000	3	664.117	1990.34	0.39	584.73	17.29	3339	3339	MS2	8	198
28400	AQYEEIALk	K9(Acetyl)	Middle	9363	Unconsidered	Keratin, type II cytoskeletal 72 OS=Homo sapiens GN=KRT72 PE=1 SV=2 - [K2C72_HUMAN]	Q14CN4	CID		0.1618	3	3	23798	0.0028	47	58	47	57	0	4	1787000	2	554.531	1108.05	0.4	725.85	14.91	2051	2051	MS2	6	80
28400	DITGkLk	K5(Acetyl); K7(Acetyl)	Middle	235488	Rejected	NAD(P)H dehydrogenase [quinone] 1 OS=Homo sapiens GN=NQO1 PE=1 SV=1 - [NQO1_HUMAN]		CID	0.0192	0	1	1	19163	0.0073	47	57	47	52	1	1	11100000	2	429.273	857.539	-0.74	-1715.58	16.79	3066	3066	MS2	5	56
28400	EETKAEAPLLTQtR	T13(Phospho)	Middle	412986	Unambiguous	Sodium channel modifier 1 OS=Homo sapiens GN=SCNM1 PE=1 SV=1 - [SCNM1_HUMAN]	Q9BWG6	CID	1	0	1	1	39689	0.02	49	60	49	50	1	1	6907000	3	556.608	1667.81	0.02	34.57	19.42	4473	4473	MS2	6	148
28400	ELGsLNsYLEQLR	S4(Phospho); S7(Phospho)	Middle	33886	Unambiguous	Tripartite motif-containing protein 72 OS=Homo sapiens GN=TRIM72 PE=1 SV=2 - [TRI72_HUMAN]	Q6ZMU5	CID	1	0	1	1	40687	0.02	49	60	49	50	0	4	1437000	3	561.066	1681.18	-0.49	-878.75	22.93	6291	6291	MS2	7	128
28400	EmVGQkmK	M2(Oxidation); K6(Acetyl); M7(Oxidation)	Middle	306409	Unconsidered			CID		0.1912	2	2	21803	0.0035	47	58	47	55	1	3	2957000	2	512.986	1024.97	-0.14	-264.99	18.72	4098	4098	MS2	6	62
28400	ENSQLCkLFIGGLNVQTSESGLR	K7(Acetyl)	High	609033	Unambiguous	Heterogeneous nuclear ribonucleoprotein A0 OS=Homo sapiens GN=HNRNPA0 PE=1 SV=1 - [ROA0_HUMAN]	Q13151	CID	1	0	1	1	64834	2.8e-05	50	62	51	80	1	7	1832000	3	846.177	2536.52	-0.12	-139.74	21.68	5653	5653	MS2	12	256
28400	GDAGLGkLIK	K7(Acetyl)	Middle	121705	Unambiguous	Gamma-interferon-inducible protein 16 OS=Homo sapiens GN=IFI16 PE=1 SV=3 - [IF16_HUMAN]	Q16666	CID	1	0	1	1	23177	0.024	47	58	47	47	1	2	2089000	2	508.593	1016.18	0.98	1936.62	20.65	5124	5124	MS2	6	78
28400	GsSETETEPPVALAPGPAPTR	S2(Phospho)	High	1213558	Unambiguous	Steroid hormone receptor ERR1 OS=Homo sapiens GN=ESRRA PE=1 SV=3 - [ERR1_HUMAN]	P11474	CID	0.1277	0	1	2	54419	9.4e-07	51	61	51	94	0	1	8865000	2	1072.78	2144.54	-0.34	-317.91	18.6	4039	4039	MS2	24	196
28400	GsSEtETEPPVALAPGPAPTR	S2(Phospho); T5(Phospho)	Middle	1213558	Unambiguous	Steroid hormone receptor ERR1 OS=Homo sapiens GN=ESRRA PE=1 SV=3 - [ERR1_HUMAN]	P11474	CID	1	0	1	2	57051	0.0017	38	62	51	62	0	9	1271000	2	1113.34	2225.67	0.23	210.48	19.07	4285	4285	MS2	9	196
28400	IGmtRkFGYVDFESAEDLEK	M3(Oxidation); T4(Phospho); K6(Acetyl)	Middle	1095240	Unambiguous	Nucleolin OS=Homo sapiens GN=NCL PE=1 SV=3 - [NUCL_HUMAN]	P19338	CID	1	0	1	1	63938	0.002	38	62	51	62	2	3	2699000	3	825.712	2475.12	0.16	191.09	21.58	5606	5606	MS2	11	212
28400	INVLkEt	K5(Acetyl); T7(Phospho)	Middle	505615	Unambiguous	Polyhomeotic-like protein 1 OS=Homo sapiens GN=PHC1 PE=1 SV=3 - [PHC1_HUMAN]	P78364	CID	1	0	1	1	19751	0.01	47	57	47	50	1	10	459200	2	470.629	940.252	0.63	1340.85	24.69	7148	7148	MS2	6	56
28400	IYkIGQGYLIK	K3(Acetyl)	Middle	363487	Unambiguous	60S ribosomal protein L3 OS=Homo sapiens GN=RPL3 PE=1 SV=2 - [RL3_HUMAN]	P39023	CID	1	0	1	1	30427	0.003	48	59	48	57	1	1	13790000	3	446.514	1337.53	-0.37	-828.33	17.44	3418	3418	MS2	7	98
28400	kAPGtkGtAAAAAAAAAAK	K1(Acetyl); T5(Phospho); K6(Acetyl); T8(Phospho)	High	453523	Unambiguous	60S ribosomal protein L14 OS=Homo sapiens GN=RPL14 PE=1 SV=4 - [RL14_HUMAN]	P50914	CID	1	0	1	1	45686	8.9e-05	46	61	50	74	2	1	7253000	3	615.091	1843.26	0.13	208.07	17.5	3449	3449	MS2	11	186
28400	kEQSLALsILK	K1(Acetyl); S8(Phospho)	Middle	364620	Unambiguous	Serine-protein kinase ATM OS=Homo sapiens GN=ATM PE=1 SV=4 - [ATM_HUMAN]	Q13315	CID	1	0	1	1	30957	0.024	48	59	48	48	1	1	6883000	3	451.986	1353.94	0.48	1060.41	15.75	2503	2503	MS2	6	112
28400	KGTEELYAIkILK	K10(Acetyl)	High	205653	Unambiguous	Protein kinase C alpha type OS=Homo sapiens GN=PRKCA PE=1 SV=4 - [KPCA_HUMAN]	P17252	CID	0.0806	0	1	1	36747	0.0011	49	60	49	62	2	2	3236000	3	517.586	1550.74	0.63	1210.24	20.84	5221	5221	MS2	7	124
28400	kQERAAAAAAAAAK	K1(Acetyl)	High	403518	Unambiguous	Paired mesoderm homeobox protein 2B OS=Homo sapiens GN=PHOX2B PE=1 SV=2 - [PHX2B_HUMAN]	Q99453	CID	1	0	1	1	31684	5e-06	42	59	48	85	2	2	5434000	2	686.122	1371.24	0.34	500.04	19.48	4504	4504	MS2	17	130
28400	kTAAPVNALVSHLLVVEPEK	K1(Acetyl)	High	698754	Unambiguous	Steroid hormone receptor ERR1 OS=Homo sapiens GN=ESRRA PE=1 SV=3 - [ERR1_HUMAN]	P11474	CID	1	0	1	1	54569	5.9e-06	48	61	51	86	1	5	1472000	3	719.774	2157.31	-0.41	-575.11	22.15	5899	5899	MS2	11	224
28400	LIGRkFGDPVVQSDMK	K5(Acetyl)	Middle	39678	Unambiguous	Heat shock 70 kDa protein 1A/1B OS=Homo sapiens GN=HSPA1A PE=1 SV=5 - [HSP71_HUMAN]	P08107	CID	1	0	1	1	45572	0.0051	41	61	50	57	2	2	4915000	3	612.043	1834.11	0.32	518.1	17.23	3304	3304	MS2	8	156
28400	LSEATQAPGLEGRk	K14(Acetyl)	Middle	1750606	Unambiguous	Tripartite motif-containing protein 66 OS=Homo sapiens GN=TRIM66 PE=2 SV=4 - [TRI66_HUMAN]	O15016	CID	1	0	1	1	35324	0.016	45	60	49	51	1	0	409300000	3	499.969	1497.89	-0.59	-1181.98	12.48	730	730	MS2	6	138
28400	LsLLMAESLR	S2(Phospho)	Middle	2243130	Unambiguous	Extracellular serine/threonine protein kinase FAM20C OS=Homo sapiens GN=FAM20C PE=1 SV=2 - [DMP4_HUMAN]	Q8IXL6	CID	1	0	1	1	27709	0.019	48	59	48	49	0	3	1567000	3	405.665	1214.98	0.53	1318.39	17.26	3318	3318	MS2	6	84
28400	LVLSSLPkR	K8(Acetyl)	High	2289378	Unambiguous	Steroid hormone receptor ERR1 OS=Homo sapiens GN=ESRRA PE=1 SV=3 - [ERR1_HUMAN]	P11474	CID	1	0	1	1	22576	0.0019	47	58	47	58	1	2	1667000	2	527.899	1054.79	-0.26	-489.25	18.79	4139	4139	MS2	8	68
28400	NSSsESAIVPK	S4(Phospho)	Middle	12630	Unconsidered	Vacuolar protein sorting-associated protein 13D OS=Homo sapiens GN=VPS13D PE=1 SV=2 - [VP13D_HUMAN]		CID		0.5049	2	2	27123	0.013	48	59	48	51	0	3	3306000	2	599.69	1198.37	-0.41	-686.84	21.68	5657	5657	MS2	8	108
28400	RTLmQsPR	M4(Oxidation); S6(Phospho)	Middle	1108128	Rejected	Kelch-like protein 1 OS=Homo sapiens GN=KLHL1 PE=2 SV=1 - [KLHL1_HUMAN]		CID		0.0351	2	2	23922	0.0043	47	58	47	55	1	3	3492000	2	543.066	1085.12	-0.02	-40.02	14.57	1865	1865	MS2	6	78
28400	SGGGcsGSLSLR	C5(Propionamide); S6(Phospho)	High	14797	Unconsidered			CID		0.5844	2	2	28228	0.00058	48	59	48	64	0	5	2271000	2	617.066	1233.12	0.44	707.9	14.27	1701	1701	MS2	10	106
28400	sILLATDVASR	S1(Phospho)	High	256152	Rejected	Probable ATP-dependent RNA helicase DDX47 OS=Homo sapiens GN=DDX47 PE=1 SV=1 - [DDX47_HUMAN]	Q9H0S4	CID	0.0267	0	1	1	27478	4.8e-05	48	59	48	75	0	5	1797000	2	614.091	1227.18	0.43	705.43	19.35	4436	4436	MS2	9	98
28400	SINPDEAVAYGAAVQAAILSGDk	K23(Acetyl)	Middle	50199	Unconsidered	Heat shock cognate 71 kDa protein OS=Homo sapiens GN=HSPA8 PE=1 SV=1 - [HSP7C_HUMAN]	P11142	CID		0.5124	2	2	59272	0.0032	51	62	51	59	0	9	899800	2	1152.8	2304.6	0.53	462.09	24.92	7253	7253	MS2	15	258
28400	sLLEILK	S1(Phospho)	High	2282323	Unambiguous	Uncharacterized protein C1orf87 OS=Homo sapiens GN=C1orf87 PE=2 SV=1 - [CA087_HUMAN]	Q8N0U7	CID	0.2203	0	1	1	17556	0.0013	46	57	46	59	0	0	481900000	2	447.543	894.08	-0.97	-2158.91	18.12	3786	3786	MS2	6	54
28400	SQDTKVk	K7(Acetyl)	Middle	1982	Unambiguous	Cyclic nucleotide-gated cation channel alpha-4 OS=Homo sapiens GN=CNGA4 PE=1 SV=3 - [CNGA4_HUMAN]	Q8IV77	CID	1	0	1	1	19295	0.018	47	58	47	48	1	3	2144000	2	424.459	847.911	-0.02	-38.48	15.87	2568	2568	MS2	6	64
28400	SSQDVSLDSNsNSK	S11(Phospho)	Middle	280617	Unambiguous	Kinesin-like protein KIF20B OS=Homo sapiens GN=KIF20B PE=1 SV=3 - [KI20B_HUMAN]	Q96Q89	CID	1	0	1	2	36921	0.022	49	60	49	49	0	3	2951000	3	517.482	1550.43	0.66	1275.8	13.22	1130	1130	MS2	6	150
28400	TSyHLVLR	Y3(Phospho)	Middle	247752	Rejected	Leukemia inhibitory factor receptor OS=Homo sapiens GN=LIFR PE=1 SV=1 - [LIFR_HUMAN]		CID		0	2	2	22647	0.021	47	58	47	48	0	4	1442000	2	534.567	1068.13	-0.51	-951.53	18.22	3835	3835	MS2	6	58
28400	yEENLK	Y1(Phospho)	Middle	2280671	Unconsidered			CID		0.2295	3	3	19382	0.021	47	58	47	47	0	0	29760000	2	438.497	875.988	0.07	158.76	18.24	3850	3850	MS2	8	46
28400	YYkTIDDLKNQILNLTTDNANILLQIDNAR	K3(Acetyl)	Middle	1538322	Unambiguous	Keratin, type I cytoskeletal 10 OS=Homo sapiens GN=KRT10 PE=1 SV=6 - [K1C10_HUMAN]	P13645	CID	1	0	1	1	83033	0.021	43	63	52	53	2	7	1016000	3	1184.45	3551.33	0.11	93.63	24.25	6941	6941	MS2	11	332
28401	AGRSDsGGR	S6(Phospho)	Middle	512565	Unambiguous	Leucine-rich repeats and immunoglobulin-like domains protein 3 OS=Homo sapiens GN=LRIG3 PE=2 SV=1 - [LRIG3_HUMAN]	Q6UXM1	CID	1	0	1	1	21559	0.0092	46	55	46	51	1	12	469500	2	472.419	943.831	0.49	1032.46	14.03	1358	1358	MS2	7	80
28401	AQYEEIALk	K9(Acetyl)	High	9363	Unconsidered	Keratin, type II cytoskeletal 72 OS=Homo sapiens GN=KRT72 PE=1 SV=2 - [K2C72_HUMAN]	Q14CN4	CID		0.2051	2	2	23726	0.00073	46	56	46	62	0	2	4486000	2	554.529	1108.05	0.4	722.33	14.84	1754	1754	MS2	6	80
28401	AYIQmkSLK	M5(Oxidation); K6(Acetyl)	Middle	1344864	Unconsidered	CCR4-NOT transcription complex subunit 10 OS=Homo sapiens GN=CNOT10 PE=1 SV=1 - [CNO10_HUMAN]	Q9H9A5	CID		0.2973	3	3	25469	0.0086	47	56	47	52	1	7	1412000	2	571.033	1141.06	0.33	585.11	21.95	5351	5351	MS2	7	74
28401	ELGsLNsYLEQLR	S4(Phospho); S7(Phospho)	Middle	33886	Unambiguous	Tripartite motif-containing protein 72 OS=Homo sapiens GN=TRIM72 PE=1 SV=2 - [TRI72_HUMAN]	Q6ZMU5	CID	1	0	1	1	40404	0.02	48	58	48	50	0	10	878000	3	561.332	1681.98	-0.23	-402.61	23.21	5943	5943	MS2	7	128
28401	FNVLkVTK	K5(Acetyl)	Middle	346232	Selected	40S ribosomal protein S11 OS=Homo sapiens GN=RPS11 PE=1 SV=3 - [RS11_HUMAN]	P62280	CID		0.1132	2	2	21843	0.021	46	55	46	47	1	10	900500	2	496.028	991.049	-0.09	-172.59	18.94	3844	3844	MS2	6	68
28401	GSAGSFtLGk	T7(Phospho); K10(Acetyl)	Middle	72167	Unambiguous	Spermatid-specific linker histone H1-like protein OS=Homo sapiens GN=HILS1 PE=1 SV=1 - [HILS1_HUMAN]	P60008	CID	1	0	1	1	23836	0.0092	46	56	46	51	0	3	3157000	2	524.523	1048.04	0.5	947.55	20.45	4601	4601	MS2	6	82
28401	ISEQDKNk	K8(Acetyl)	Middle	5753	Unconsidered	Heat shock-related 70 kDa protein 2 OS=Homo sapiens GN=HSPA2 PE=1 SV=1 - [HSP72_HUMAN]	P54652	CID		0.1552	2	2	23449	0.017	46	56	46	49	1	7	1044000	2	502.477	1003.95	-0.07	-138.75	13.58	1113	1113	MS2	5	70
28401	kANLNVLDR	K1(Acetyl)	Middle	122572	Unconsidered	POTE ankyrin domain family member D OS=Homo sapiens GN=POTED PE=2 SV=2 - [POTED_HUMAN]		CID		0.1774	2	2	24382	0.011	47	56	47	51	1	0	19580000	2	543.588	1086.17	0.46	845.74	22.52	5626	5626	MS2	7	80
28401	kHLQMARECGAGTFVNFASLER	K1(Acetyl)	Middle	2220611	Unambiguous	Receptor-type tyrosine-protein phosphatase O OS=Homo sapiens GN=PTPRO PE=1 SV=2 - [PTPRO_HUMAN]	Q16827	CID	1	0	1	1	64203	0.012	43	60	50	54	2	1	15820000	3	836.73	2508.18	-0.24	-284.76	22.05	5402	5402	MS2	9	236
28401	kHLQmARECGAGtFVNFASLER	K1(Acetyl); M5(Oxidation); T13(Phospho)	Middle	2220611	Unambiguous	Receptor-type tyrosine-protein phosphatase O OS=Homo sapiens GN=PTPRO PE=1 SV=2 - [PTPRO_HUMAN]	Q16827	CID	1	0	1	1	66911	0.011	37	60	50	55	2	21	460400	3	869.199	2605.58	0.24	273.25	23.2	5938	5938	MS2	9	236
28401	KHLQmAREcGAGTFVNFAsLER	M5(Oxidation); C9(Propionamide); S19(Phospho)	High	2220611	Unambiguous	Receptor-type tyrosine-protein phosphatase O OS=Homo sapiens GN=PTPRO PE=1 SV=2 - [PTPRO_HUMAN]	Q16827	CID	1	0	1	1	67567	0.0017	47	60	50	63	2	30	245100	3	878.765	2634.28	0.12	140.25	22.64	5679	5679	MS2	13	236
28401	KLtNPVQLDDFDAYIK	T3(Phospho)	High	2467866	Unambiguous	Receptor-type tyrosine-protein phosphatase O OS=Homo sapiens GN=PTPRO PE=1 SV=2 - [PTPRO_HUMAN]	Q16827	CID	1	0	1	1	49353	1.9e-06	49	59	49	91	1	9	1090000	2	980.72	1960.43	-0.34	-349.96	22.76	5733	5733	MS2	22	168
28401	LIGRkFGDPVVQSDMK	K5(Acetyl)	Middle	39678	Unambiguous	Heat shock 70 kDa protein 1A/1B OS=Homo sapiens GN=HSPA1A PE=1 SV=5 - [HSP71_HUMAN]	P08107	CID	1	0	1	1	45888	0.015	38	58	49	52	2	20	518700	3	612.009	1834.01	0.28	462.32	17.34	3031	3031	MS2	8	156
28401	LNLLETk	K7(Acetyl)	Middle	506148	Rejected	Protein PAT1 homolog 1 OS=Homo sapiens GN=PATL1 PE=1 SV=2 - [PATL1_HUMAN]		CID		0	2	2	20869	0.02	46	55	46	48	0	2	3428000	2	437.495	873.983	0.47	1081.21	18.86	3802	3802	MS2	5	60
28401	LNsLSALAELAVGsR	S3(Phospho); S14(Phospho)	Middle	32532	Unconsidered	Calcium uptake protein 1, mitochondrial OS=Homo sapiens GN=MICU1 PE=1 SV=1 - [MICU1_HUMAN]		CID		0.3855	2	2	40303	0.015	48	58	48	51	0	12	640400	3	554.318	1660.94	-0.25	-447.93	21.26	5008	5008	MS2	10	160
28401	mAALEEGLk	M1(Oxidation); K9(Acetyl)	Middle	244063	Unambiguous	Chromodomain-helicase-DNA-binding protein 1-like OS=Homo sapiens GN=CHD1L PE=1 SV=2 - [CHD1L_HUMAN]	Q86WJ1	CID	1	0	1	1	21865	0.015	46	56	46	49	0	10	872500	2	510.537	1020.07	-0.06	-124.06	17.47	3094	3094	MS2	6	66
28401	mGVQVETIsPGDGR	M1(Oxidation); S9(Phospho)	Middle	200646	Rejected	Peptidyl-prolyl cis-trans isomerase FKBP1A OS=Homo sapiens GN=FKBP1A PE=1 SV=2 - [FKB1A_HUMAN]		CID		0.0185	2	2	36736	0.01	48	57	48	53	0	11	827100	3	515.192	1543.56	0.32	620.52	18.78	3759	3759	MS2	14	136
28401	NkLEGLEDALQKAK	K2(Acetyl)	High	30075	Rejected	Keratin, type II cytoskeletal 6B OS=Homo sapiens GN=KRT6B PE=1 SV=5 - [K2C6B_HUMAN]|Keratin, type II cytoskeletal 6C OS=Homo sapiens GN=KRT6C PE=1 SV=3 - [K2C6C_HUMAN]|Keratin, type II cytoskeletal 6A OS=Homo sapiens GN=KRT6A PE=1 SV=3 - [K2C6A_HUMAN]	P04259;P02538	CID		0.0857	2	2	38259	0.00077	48	58	48	64	2	6	1542000	3	534.241	1600.71	0.29	550.84	20.25	4502	4502	MS2	8	138
28401	NTLSEIk	K7(Acetyl)	Middle	897	Rejected	E3 ubiquitin-protein ligase TRIM37 OS=Homo sapiens GN=TRIM37 PE=1 SV=2 - [TRI37_HUMAN]	O94972	CID		0.098	2	2	19632	0.027	46	55	46	46	0	3	1352000	2	424.182	847.356	0.2	471.75	15.84	2262	2262	MS2	6	66
28401	QmsHVRVtR	M2(Oxidation); S3(Phospho); T8(Phospho)	Middle	936576	Unambiguous	Two pore calcium channel protein 1 OS=Homo sapiens GN=TPCN1 PE=1 SV=3 - [TPC1_HUMAN]	Q9ULQ1	CID	1	0	1	1	29927	0.028	47	57	47	47	1	4	1919000	3	430.313	1288.92	-0.45	-1051.1	18.57	3658	3658	MS2	5	90
28401	SGGGcsGSLSLR	C5(Propionamide); S6(Phospho)	Middle	14797	Unconsidered			CID		0.582	2	2	28141	0.012	47	56	47	51	0	6	1729000	2	617.055	1233.1	0.43	690.49	13.99	1338	1338	MS2	10	106
28401	sGmEVVLVEKK	S1(Phospho); M3(Oxidation)	Middle	15010	Unambiguous	Doublecortin domain-containing protein 5 OS=Homo sapiens GN=DCDC5 PE=2 SV=2 - [DCDC5_HUMAN]	Q6ZRR9	CID	1	0	1	1	30490	0.03	44	57	47	47	1	4	1047000	3	439.535	1316.59	0.37	850.66	20.35	4548	4548	MS2	6	98
28401	SQDTKVk	K7(Acetyl)	Middle	1982	Rejected	Cyclic nucleotide-gated cation channel alpha-4 OS=Homo sapiens GN=CNGA4 PE=1 SV=3 - [CNGA4_HUMAN]	Q8IV77	CID	0.1481	0	1	1	18611	0.0039	45	55	45	54	1	1	6596000	2	424.519	848.031	0.04	102.59	15.91	2298	2298	MS2	6	64
28401	SSTsQISLR	S4(Phospho)	Middle	514327	Unambiguous	Pecanex-like protein 1 OS=Homo sapiens GN=PCNX PE=1 SV=2 - [PCX1_HUMAN]	Q96RV3	CID	1	0	1	1	23897	0.018	47	56	47	49	0	20	465200	2	529.378	1057.75	-0.66	-1237.99	17.46	3087	3087	MS2	6	84
28401	TAVAHAKEyIQQLR	Y9(Phospho)	Middle	1558382	Rejected	39S ribosomal protein L22, mitochondrial OS=Homo sapiens GN=MRPL22 PE=1 SV=1 - [RM22_HUMAN]		CID		0.0385	2	2	41594	0.02	49	58	49	50	1	11	891200	3	569.724	1707.16	-0.57	-993.21	21.83	5291	5291	MS2	7	132
28401	tsRNAPEEK	T1(Phospho); S2(Phospho)	Middle	997061	Unambiguous	Stress-associated endoplasmic reticulum protein 1 OS=Homo sapiens GN=SERP1 PE=2 SV=1 - [SERP1_HUMAN]	Q9Y6X1	CID	1	0	1	1	26907	0.018	47	56	47	49	1	21	353200	2	596.535	1192.06	0	2.63	17.29	3003	3003	MS2	6	90
28401	VAKVTGGAAsKLSK	S10(Phospho)	Middle	20223	Unconsidered	60S ribosomal protein L35 OS=Homo sapiens GN=RPL35 PE=1 SV=2 - [RL35_HUMAN]	P42766	CID		0.358	2	2	31864	0.01	48	57	48	52	2	4	2276000	2	699.653	1398.3	0.37	533.55	20.86	4808	4808	MS2	14	142
28401	VKDPTkALPEK	K6(Acetyl)	Middle	935674	Unconsidered			CID		0.4316	2	2	28409	0.0067	47	57	47	54	2	36	297300	2	634.487	1267.97	-0.26	-417.62	15.05	1856	1856	MS2	8	112
28401	VLDELtLTkADLEMQIESLTEELAYLKK	T6(Phospho); K9(Acetyl)	Middle	182582	Unambiguous	Keratin, type I cytoskeletal 10 OS=Homo sapiens GN=KRT10 PE=1 SV=6 - [K1C10_HUMAN]	P13645	CID	0.0678	0	1	1	80899	0.005	51	61	51	59	2	75	89520	3	1120.35	3359.02	-0.59	-524.62	25.25	6784	6784	MS2	11	292
28401	YYkTIDDLKNQILNLTTDNANILLQIDNAR	K3(Acetyl)	High	1538322	Unambiguous	Keratin, type I cytoskeletal 10 OS=Homo sapiens GN=KRT10 PE=1 SV=6 - [K1C10_HUMAN]	P13645	CID	0.0116	0	1	1	83178	9.9e-06	48	61	52	86	2	6	1582000	3	1184.54	3551.61	0.2	172.61	24.28	6406	6406	MS2	15	332
28535	AQYEEIALk	K9(Acetyl)	High	9363	Rejected	Keratin, type II cytoskeletal 72 OS=Homo sapiens GN=KRT72 PE=1 SV=2 - [K2C72_HUMAN]	Q14CN4	CID		0.1493	3	3	23932	0.0025	47	55	47	57	0	2	5140000	2	554.501	1107.99	0.37	672.35	14.56	1895	1895	MS2	6	80
28535	csQPLVGMSGk	C1(Propionamide); S2(Phospho); K11(Acetyl)	Middle	73660	Unambiguous	Myotubularin OS=Homo sapiens GN=MTM1 PE=1 SV=2 - [MTM1_HUMAN]	Q13496	CID	1	0	1	1	30167	0.0061	48	56	48	54	0	2	3732000	3	434.475	1301.41	0.33	749.15	11.92	439	439	MS2	6	110
28535	DVSLstGAIk	S5(Phospho); T6(Phospho); K10(Acetyl)	Middle	720543	Unambiguous	Protein cordon-bleu OS=Homo sapiens GN=COBL PE=1 SV=2 - [COBL_HUMAN]	O75128	CID	1	0	1	1	26040	0.017	48	55	48	49	0	0	84900000	2	597.549	1194.09	0.48	807.46	15.54	2441	2441	MS2	6	82
28535	EIAAISAETKEtER	T12(Phospho)	Middle	30989	Unambiguous	Coiled-coil domain-containing protein 122 OS=Homo sapiens GN=CCDC122 PE=1 SV=1 - [CC122_HUMAN]	Q5T0U0	CID	1	0	1	1	38891	0.017	49	56	49	51	1	5	1487000	2	814.43	1627.85	-0.41	-502.84	21.99	5950	5950	MS2	8	136
28535	EIQKsIYYITGESK	S5(Phospho)	High	850612	Unambiguous	Putative heat shock protein HSP 90-beta 2 OS=Homo sapiens GN=HSP90AB2P PE=1 SV=2 - [H90B2_HUMAN]	Q58FF8	CID	1	0	1	1	42626	0.0016	42	57	49	61	1	1	12920000	3	581.056	1741.15	0.43	743.33	17.38	3466	3466	MS2	7	150
28535	ELEkENK	K4(Acetyl)	Middle	1327963	Unconsidered	Girdin OS=Homo sapiens GN=CCDC88A PE=1 SV=2 - [GRDN_HUMAN]		CID		0.2727	2	2	21940	0.021	47	54	47	48	1	6	2416000	1	931.588	931.588	-0.43	-462.64	13.71	1428	1428	MS2	5	31
28535	ELGsLNsYLEQLR	S4(Phospho); S7(Phospho)	Middle	33886	Unambiguous	Tripartite motif-containing protein 72 OS=Homo sapiens GN=TRIM72 PE=1 SV=2 - [TRI72_HUMAN]	Q6ZMU5	CID	1	0	1	1	40490	0.02	49	56	49	50	0	3	2128000	3	561.554	1682.65	0	-6.78	22.93	6422	6422	MS2	7	128
28535	EPTNGsK	S6(Phospho)	Middle	664198	Unambiguous	WD repeat-containing protein 65 OS=Homo sapiens GN=WDR65 PE=1 SV=3 - [WDR65_HUMAN]	Q96MR6	CID	1	0	1	1	17520	0.023	46	53	46	46	0	5	1500000	2	407.156	813.304	0.28	684.01	12.07	523	523	MS2	6	64
28535	GLPkAVcMNGTEAAQLSTK	K4(Acetyl); C7(Propionamide)	High	495085	Unambiguous	Serine/threonine-protein kinase STK11 OS=Homo sapiens GN=STK11 PE=1 SV=1 - [STK11_HUMAN]	Q15831	CID	1	0	1	1	51195	2.5e-05	36	57	50	80	1	6	2173000	2	1016.37	2031.74	-0.82	-806.3	18.39	4013	4013	MS2	11	188
28535	IDsTEVIYQPR	S3(Phospho)	High	2571603	Unambiguous	Serine/threonine-protein kinase STK11 OS=Homo sapiens GN=STK11 PE=1 SV=1 - [STK11_HUMAN]	Q15831	CID	0.0294	0	1	1	32600	0.00025	44	56	49	68	0	7	1641000	2	700.942	1400.88	-0.29	-412.07	17.57	3565	3565	MS2	8	90
28535	IKtADRQymEGFNDELEAFK	T3(Phospho); Y8(Phospho); M9(Oxidation)	High	1396854	Unambiguous	Hsp90 co-chaperone Cdc37 OS=Homo sapiens GN=CDC37 PE=1 SV=1 - [CDC37_HUMAN]	Q16543	CID	1	0	1	1	65907	0.0045	48	58	51	58	2	5	1698000	3	861.177	2581.52	-0.38	-435.74	22	5954	5954	MS2	9	216
28535	kAPGtkGtAAAAAAAAAAK	K1(Acetyl); T5(Phospho); K6(Acetyl); T8(Phospho)	High	453523	Unambiguous	60S ribosomal protein L14 OS=Homo sapiens GN=RPL14 PE=1 SV=4 - [RL14_HUMAN]	P50914	CID	1	0	1	1	45667	0.00012	43	57	50	73	2	2	5240000	3	615.105	1843.3	0.14	230.32	17.52	3542	3542	MS2	11	186
28535	kQERAAAAAAAAAK	K1(Acetyl)	High	403518	Unambiguous	Paired mesoderm homeobox protein 2B OS=Homo sapiens GN=PHOX2B PE=1 SV=2 - [PHX2B_HUMAN]	Q99453	CID	1	0	1	1	31572	5.6e-05	44	56	48	75	2	3	3467000	2	686.142	1371.28	0.36	528.78	19.16	4436	4436	MS2	9	130
28535	KRLsAGR	S4(Phospho)	Middle	1136660	Selected	Neuronal cell adhesion molecule OS=Homo sapiens GN=NRCAM PE=1 SV=3 - [NRCAM_HUMAN]	Q92823	CID	0	0	1	1	17190	0.023	46	53	46	46	2	2	1499000	2	434.537	868.067	0.07	168.15	11.86	405	405	MS2	5	60
28535	KRLsQR	S4(Phospho)	Middle	2280011	Rejected	Midnolin OS=Homo sapiens GN=MIDN PE=2 SV=2 - [MIDN_HUMAN]		CID		0	2	2	17190	0.023	46	53	46	46	2	2	1499000	2	434.537	868.067	0.07	167.57	11.86	405	405	MS2	5	50
28535	KyDVNmQDK	Y2(Phospho); M6(Oxidation)	Middle	1232111	Rejected	Ankyrin repeat domain-containing protein 7 OS=Homo sapiens GN=ANKRD7 PE=2 SV=3 - [ANKR7_HUMAN]	Q92527	CID	0	0	1	1	27515	0.017	48	55	48	49	1	0	16980000	2	619.138	1237.27	0	-2.62	20.31	5064	5064	MS2	6	90
28535	LALCLANLtSR	T9(Phospho)	Middle	2378961	Unambiguous	Protein-glutamine gamma-glutamyltransferase 6 OS=Homo sapiens GN=TGM6 PE=1 SV=3 - [TGM3L_HUMAN]	O95932	CID	1	0	1	1	28191	0.012	48	55	48	51	0	2	2720000	3	418.622	1253.85	-0.52	-1250.38	17.63	3602	3602	MS2	6	90
28535	LIGkYLMGDLLGEGSYGK	K4(Acetyl)	Middle	1261849	Unambiguous	Serine/threonine-protein kinase STK11 OS=Homo sapiens GN=STK11 PE=1 SV=1 - [STK11_HUMAN]	Q15831	CID	1	0	1	1	48946	0.024	43	57	50	50	1	5	2200000	3	652.927	1956.77	-0.18	-272.79	22.91	6416	6416	MS2	11	176
28535	mAALEEGLk	M1(Oxidation); K9(Acetyl)	Middle	244063	Unambiguous	Chromodomain-helicase-DNA-binding protein 1-like OS=Homo sapiens GN=CHD1L PE=1 SV=2 - [CHD1L_HUMAN]	Q86WJ1	CID	1	0	1	1	21921	0.0086	47	54	47	51	0	1	5583000	2	510.591	1020.17	-0.01	-17.68	17.02	3266	3266	MS2	6	66
28535	msLVSQNsR	M1(Oxidation); S2(Phospho); S8(Phospho)	Middle	12629	Unconsidered			CID		0.4556	2	2	26725	0.017	48	55	48	49	0	1	4823000	2	600.129	1199.25	0.56	934.7	21.75	5827	5827	MS2	7	82
28535	NkLEGLEDALQKAK	K2(Acetyl)	Middle	30075	Unconsidered	Keratin, type II cytoskeletal 6B OS=Homo sapiens GN=KRT6B PE=1 SV=5 - [K2C6B_HUMAN]|Keratin, type II cytoskeletal 6C OS=Homo sapiens GN=KRT6C PE=1 SV=3 - [K2C6C_HUMAN]|Keratin, type II cytoskeletal 6A OS=Homo sapiens GN=KRT6A PE=1 SV=3 - [K2C6A_HUMAN]	P04259;P02538	CID		0.1818	2	2	38138	0.0075	49	56	49	54	2	2	3970000	3	534.375	1601.11	0.43	801.49	19.86	4820	4820	MS2	15	138
28535	QLEkENK	K4(Acetyl)	Middle	2869	Unconsidered	Girdin OS=Homo sapiens GN=CCDC88A PE=1 SV=2 - [GRDN_HUMAN]		CID		0.2727	3	3	21940	0.021	47	54	47	48	1	6	2416000	1	931.588	931.588	0.55	594.36	13.71	1428	1428	MS2	5	32
28535	RGLPkAVcmNGtEAAQLSTK	K5(Acetyl); C8(Propionamide); M9(Oxidation); T12(Phospho)	High	1214726	Unambiguous	Serine/threonine-protein kinase STK11 OS=Homo sapiens GN=STK11 PE=1 SV=1 - [STK11_HUMAN]	Q15831	CID	1	0	1	1	58939	0.002	43	58	51	61	2	3	3680000	3	762.626	2285.86	0.11	139.47	18.74	4210	4210	MS2	9	204
28535	RHGLAtPPLSStLR	T6(Phospho); T12(Phospho)	Middle	29305	Unambiguous	Centrosomal protein of 135 kDa OS=Homo sapiens GN=CEP135 PE=1 SV=2 - [CP135_HUMAN]	Q66GS9	CID	1	0	1	1	40387	0.019	49	56	49	50	1	30	284000	3	555.682	1665.03	-0.56	-1008.46	25.4	7586	7586	MS2	11	142
28535	RTLmQsPR	M4(Oxidation); S6(Phospho)	Middle	1108128	Rejected	Kelch-like protein 1 OS=Homo sapiens GN=KLHL1 PE=2 SV=1 - [KLHL1_HUMAN]		CID	0.0185	0	1	1	24240	0.0045	47	55	47	54	1	2	3837000	2	543.01	1085.01	-0.08	-142.41	14.14	1666	1666	MS2	6	78
28535	SESAASSTGk	K10(Acetyl)	Middle	241463	Unconsidered			CID		0.2	2	2	20151	0.016	47	54	47	48	0	0	4769000	2	484.841	968.676	0.85	1754.94	20.18	4992	4992	MS2	8	86
28535	SINPDEAVAYGAAVQAAILSGDk	K23(Acetyl)	High	50199	Unconsidered	Heat shock cognate 71 kDa protein OS=Homo sapiens GN=HSPA8 PE=1 SV=1 - [HSP7C_HUMAN]	P11142	CID		0.4876	2	2	59290	0.0019	51	58	51	62	0	7	1032000	2	1152.86	2304.72	0.59	516.09	24.86	7349	7349	MS2	15	258
28535	SSEAIKESSk	K10(Acetyl)	Middle	9365	Unconsidered			CID		0.2687	4	4	23932	0.017	47	55	47	49	1	2	5140000	2	554.501	1107.99	-0.1	-176.47	14.56	1895	1895	MS2	7	96
28535	SVQNkLEk	K5(Acetyl); K8(Acetyl)	Middle	512694	Unambiguous	Nucleoprotein TPR OS=Homo sapiens GN=TPR PE=1 SV=3 - [TPR_HUMAN]	P12270	CID	1	0	1	1	22862	0.0064	47	54	47	53	1	1	3698000	2	514.743	1028.48	-0.84	-1639.85	14.2	1700	1700	MS2	6	78
28535	TkPIWTRNPDDITQEEYGEFYK	K2(Acetyl)	High	1398271	Unambiguous	Heat shock protein HSP 90-beta OS=Homo sapiens GN=HSP90AB1 PE=1 SV=4 - [HS90B_HUMAN]	P08238	CID	1	0	1	1	70447	0.0017	43	59	52	63	1	1	9154000	3	924.68	2772.02	-0.67	-719.63	19.28	4505	4505	MS2	11	244
28535	TNIKSEGKGSsR	S11(Phospho)	Middle	314947	Unconsidered			CID		0.3425	2	2	31181	0.025	48	56	48	48	2	2	2938000	2	672.819	1344.63	0.13	199.72	18.85	4268	4268	MS2	8	128
28535	tVsYLKERNPK	T1(Phospho); S3(Phospho)	Middle	2383509	Unambiguous	Lipoyl synthase, mitochondrial OS=Homo sapiens GN=LIAS PE=1 SV=3 - [LIAS_HUMAN]	O43766	CID	1	0	1	2	35096	0.014	46	56	49	51	2	2	2253000	3	499.752	1497.24	0.58	1157.3	14.51	1869	1869	MS2	6	102
28535	VEKVVVSNRLVtsPCCIVTSTYGWTANmER	T12(Phospho); S13(Phospho); M28(Oxidation)	High	2628736	Unambiguous	Heat shock protein HSP 90-alpha OS=Homo sapiens GN=HSP90AA1 PE=1 SV=5 - [HS90A_HUMAN]	P07900	CID	0.0769	0	1	1	82558	0.0013	47	60	53	65	2	3	3314000	3	1173.78	3519.33	-0.51	-438.5	21.42	5656	5656	MS2	12	340
28535	VILAGNLLSHStQSR	T12(Phospho)	High	87808	Rejected	DNA polymerase delta subunit 2 OS=Homo sapiens GN=POLD2 PE=1 SV=1 - [DPOD2_HUMAN]		CID		0.0909	2	3	40863	0.002	49	56	49	60	0	0	158200000	3	559.741	1677.21	0.13	238.96	24.73	7289	7289	MS2	8	140
28535	VILAGstK	S6(Phospho); T7(Phospho)	Middle	240767	Unconsidered			CID		0.2817	2	2	20060	0.0088	47	54	47	51	0	1	5534000	2	475.53	950.053	0.57	1189.56	14.01	1592	1592	MS2	5	58
28535	VKDPTkALPEK	K6(Acetyl)	Middle	935674	Unconsidered			CID		0.4396	2	2	28492	0.012	48	55	48	51	2	1	8461000	2	634.603	1268.2	-0.15	-235.71	14.76	2008	2008	MS2	8	112
28535	yDAEtGRIyVVDPFsECCmDISLSPSR	Y1(Phospho); T5(Phospho); Y9(Phospho); S15(Phospho); M19(Oxidation)	Middle	2628300	Unambiguous	Insulin receptor substrate 4 OS=Homo sapiens GN=IRS4 PE=1 SV=1 - [IRS4_HUMAN]	O14654	CID	0.0526	0	1	1	81301	0.0071	47	59	52	57	1	32	437900	3	1131.11	3391.32	-0.01	-12.05	24.87	7355	7355	MS2	9	296
28535	YEAkLKK	K4(Acetyl)	High	239414	Rejected	Transcription termination factor 1, mitochondrial OS=Homo sapiens GN=MTERF1 PE=1 SV=1 - [MTEF1_HUMAN]		CID		0.069	2	2	18667	0.004	46	54	46	54	2	1	3992000	2	461.749	922.491	0.19	409.14	12.78	919	919	MS2	6	54
29259	AEELLSk	K7(Acetyl)	High	337821	Rejected	Tetratricopeptide repeat protein 5 OS=Homo sapiens GN=TTC5 PE=1 SV=2 - [TTC5_HUMAN]	Q8N0Z6	CID	0.0741	0	1	1	19433	0.0042	44	50	44	54	0	1	11320000	2	416.521	832.034	0.05	111.45	13.96	1513	1513	MS2	5	56
29259	cTKYmQkmVADLVENSYSISVPIFK	C1(Propionamide); M5(Oxidation); K7(Acetyl); M8(Oxidation)	High	870952	Unambiguous	Vigilin OS=Homo sapiens GN=HDLBP PE=1 SV=2 - [VIGLN_HUMAN]	Q00341	CID	1	0	1	1	76152	1e-05	41	55	49	85	2	13	1104000	3	1014.96	3042.86	0.43	420.01	21.61	5532	5532	MS2	13	272
29259	DEILPTtPISEQK	T7(Phospho)	High	269387	Unambiguous	40S ribosomal protein S3 OS=Homo sapiens GN=RPS3 PE=1 SV=2 - [RS3_HUMAN]	P23396	CID	0.2167	0	1	1	36709	0.0018	46	53	46	60	0	3	2994000	2	776.261	1551.51	-0.06	-74.07	17.38	3374	3374	MS2	9	118
29259	EKLTEyVDk	Y6(Phospho); K9(Acetyl)	Middle	401145	Unconsidered			CID		0.2459	2	2	28470	0.038	45	52	45	46	1	1	6265000	2	624.554	1248.1	0.41	656.55	14.4	1752	1752	MS2	7	92
29259	EQVTNVGGAVVTGVtAVAQk	T15(Phospho); K20(Acetyl)	Middle	2728869	Unconsidered			CID		0.4731	2	2	51853	0.03	47	54	47	49	0	2	4388000	2	1025.42	2049.83	-0.68	-667.86	17.96	3684	3684	MS2	13	216
29259	FEkAGDTVSEK	K3(Acetyl)	Middle	359197	Unconsidered			CID		0.3611	2	2	27839	0.038	45	52	45	46	1	0	22520000	2	627.182	1253.36	0	3.82	15.78	2505	2505	MS2	11	112
29259	GsVEEPKPEEPK	S2(Phospho)	Middle	367368	Unconsidered	A-kinase anchor protein 12 OS=Homo sapiens GN=AKAP12 PE=1 SV=4 - [AKA12_HUMAN]		CID		0.2069	2	2	32838	0.041	46	52	46	46	0	2	4071000	3	469.688	1407.05	0.21	443.48	18.33	3877	3877	MS2	5	114
29259	GTQQTDAMKtELVsENK	T10(Phospho); S14(Phospho)	Middle	1520565	Unambiguous	Protein FAM184B OS=Homo sapiens GN=FAM184B PE=2 SV=3 - [F184B_HUMAN]	Q9ULE4	CID	1	0	1	1	51508	0.034	47	54	47	49	1	2	2628000	3	680.378	2039.12	-0.64	-938.78	18.74	4095	4095	MS2	7	182
29259	IAsDGLKGRVFEVSLADLQNDEVAFR	S3(Phospho)	High	1186182	Unambiguous	40S ribosomal protein S3a OS=Homo sapiens GN=RPS3A PE=1 SV=2 - [RS3A_HUMAN]	P61247	CID	1	0	1	1	73825	0.00046	38	55	49	69	2	41	195000	3	977.323	2929.95	-0.41	-415.96	23.79	6510	6510	MS2	12	276
29259	IGmtRkFGYVDFESAEDLEK	M3(Oxidation); T4(Phospho); K6(Acetyl)	High	1095240	Unambiguous	Nucleolin OS=Homo sapiens GN=NCL PE=1 SV=3 - [NUCL_HUMAN]	P19338	CID	1	0	1	1	63662	0.0031	39	55	48	60	2	0	22150000	3	825.229	2473.67	-0.33	-394.76	19.85	4666	4666	MS2	11	212
29259	IIDICLkLLDK	K7(Acetyl)	Middle	17741	Unconsidered	Protein-glutamine gamma-glutamyltransferase 5 OS=Homo sapiens GN=TGM5 PE=1 SV=4 - [TGM5_HUMAN]	O43548	CID		0.4706	2	2	30552	0.047	45	52	45	45	1	2	4420000	2	665.764	1330.52	0.42	625.4	22.01	5721	5721	MS2	8	102
29259	IYkIGQGYLIK	K3(Acetyl)	Middle	363487	Unambiguous	60S ribosomal protein L3 OS=Homo sapiens GN=RPL3 PE=1 SV=2 - [RL3_HUMAN]	P39023	CID	1	0	1	1	30487	0.016	45	52	45	50	1	1	10360000	3	446.591	1337.76	-0.29	-654.83	16.34	2810	2810	MS2	7	98
29259	kAPGtkGtAAAAAAAAAAK	K1(Acetyl); T5(Phospho); K6(Acetyl); T8(Phospho)	High	453523	Unambiguous	60S ribosomal protein L14 OS=Homo sapiens GN=RPL14 PE=1 SV=4 - [RL14_HUMAN]	P50914	CID	1	0	1	1	45706	0.00011	42	53	47	73	2	1	6143000	3	614.886	1842.64	-0.08	-125.15	16.51	2901	2901	MS2	11	186
29259	KEESEEsDDDmGFGLFD	S7(Phospho); M11(Oxidation)	High	1084952	Unambiguous	60S acidic ribosomal protein P1 OS=Homo sapiens GN=RPLP1 PE=1 SV=1 - [RLA1_HUMAN]|60S acidic ribosomal protein P2 OS=Homo sapiens GN=RPLP2 PE=1 SV=1 - [RLA2_HUMAN]	P05386;P05387	CID	1	0	1	1	51123	0.00031	33	54	47	69	1	10	1030000	2	1023.7	2046.4	-0.28	-276.55	20.4	4942	4942	MS2	11	158
29259	kEQSLALsILK	K1(Acetyl); S8(Phospho)	Middle	364620	Unambiguous	Serine-protein kinase ATM OS=Homo sapiens GN=ATM PE=1 SV=4 - [ATM_HUMAN]	Q13315	CID	1	0	1	1	30962	0.017	45	52	45	50	1	3	3316000	3	451.997	1353.98	0.49	1084.66	14.85	1998	1998	MS2	6	112
29259	KETkVLK	K4(Acetyl)	Middle	391598	Unconsidered			CID		0.2241	3	3	21247	0.041	44	51	44	45	2	1	11040000	2	444.581	888.155	0.03	66.59	14.22	1656	1656	MS2	5	62
29259	kkHLLQILEK	K1(Acetyl); K2(Acetyl)	High	262322	Unconsidered			CID		0.1667	2	2	30681	0.0017	45	52	45	60	2	4	2201000	2	668.176	1335.34	0.35	522.59	19.43	4452	4452	MS2	7	90
29259	KPCGQsEINtLk	S6(Phospho); T10(Phospho); K12(Acetyl)	Middle	441109	Unambiguous	Proline-serine-threonine phosphatase-interacting protein 2 OS=Homo sapiens GN=PSTPIP2 PE=1 SV=4 - [PPIP2_HUMAN]	Q9H939	CID	1	0	1	1	35463	0.021	46	52	46	49	0	6	1171000	3	507.849	1521.53	0.33	654.91	21.38	5424	5424	MS2	8	118
29259	kPGASVKVSCk	K1(Acetyl); K11(Acetyl)	Middle	73641	Unconsidered			CID		0.3867	2	2	27139	0.04	45	51	45	46	1	1	6171000	2	594.581	1188.16	-0.14	-233.92	18.42	3927	3927	MS2	6	108
29259	kQERAAAAAAAAAK	K1(Acetyl)	High	403518	Unambiguous	Paired mesoderm homeobox protein 2B OS=Homo sapiens GN=PHOX2B PE=1 SV=2 - [PHX2B_HUMAN]	Q99453	CID	1	0	1	1	31948	0.00019	45	52	45	69	2	2	3970000	3	457.924	1371.76	0.4	879.38	17.87	3635	3635	MS2	10	130
29259	LGKFFKGGGSsk	S11(Phospho); K12(Acetyl)	Middle	132708	Unambiguous	Charged multivesicular body protein 4c OS=Homo sapiens GN=CHMP4C PE=1 SV=1 - [CHM4C_HUMAN]	Q96CF2	CID	1	0	1	1	30698	0.046	43	52	45	45	2	2	2753000	3	446.281	1336.83	0.46	1039.06	16.27	2772	2772	MS2	6	108
29259	LLsRQNLQSPk	S3(Phospho); K11(Acetyl)	High	266692	Unambiguous	Nitric oxide synthase, brain OS=Homo sapiens GN=NOS1 PE=1 SV=2 - [NOS1_HUMAN]	P29475	CID	0.2069	0	1	1	32838	0.0026	46	52	46	58	1	2	4071000	3	469.688	1407.05	0.18	377.51	18.33	3877	3877	MS2	6	106
29259	LsGktK	S2(Phospho); K4(Acetyl); T5(Phospho)	Middle	390256	Unambiguous	Multivesicular body subunit 12A OS=Homo sapiens GN=MVB12A PE=1 SV=1 - [MB12A_HUMAN]	Q96EY5	CID	1	0	1	1	15889	0.042	43	49	43	43	1	1	5377000	2	419.109	837.212	0.73	1730.45	15.36	2277	2277	MS2	5	50
29259	MAQRFyNLVLLPR	Y6(Phospho)	Middle	378669	Unambiguous	Bystin OS=Homo sapiens GN=BYSL PE=1 SV=3 - [BYST_HUMAN]	Q13895	CID	1	0	1	1	41756	0.02	44	53	46	50	1	7	984000	3	568.27	1702.8	0.27	483.02	21.06	5267	5267	MS2	7	118
29259	MLLNDsKK	S6(Phospho)	Middle	244859	Unconsidered	Dedicator of cytokinesis protein 3 OS=Homo sapiens GN=DOCK3 PE=1 SV=1 - [DOCK3_HUMAN]	Q8IZD9	CID		0.2414	2	2	23963	0.05	44	51	44	44	1	0	23660000	2	515.59	1030.17	0.52	1002.29	18.7	4074	4074	MS2	5	66
29259	QAYKAyLk	Y6(Phospho); K8(Acetyl)	High	9364	Rejected	Membrane metallo-endopeptidase-like 1 OS=Homo sapiens GN=MMEL1 PE=1 SV=2 - [MMEL1_HUMAN]		CID	0.098	0	1	1	23999	0.0098	44	51	44	51	1	2	4929000	2	554.552	1108.1	0.45	818.63	14.01	1541	1541	MS2	6	72
29259	SALLLEQAAHcFINmksPmVRK	C11(Propionamide); M15(Oxidation); K16(Acetyl); S17(Phospho); M19(Oxidation)	Middle	2745170	Unambiguous	Trafficking protein particle complex subunit 8 OS=Homo sapiens GN=TRAPPC8 PE=1 SV=2 - [TPPC8_HUMAN]	Q9Y2L5	CID	1	0	1	1	69386	0.046	48	55	48	48	2	70	191400	3	905.169	2713.49	-0.22	-241.44	24.3	6710	6710	MS2	10	230
29259	sFsHkGtLILHQR	S1(Phospho); S3(Phospho); K5(Acetyl); T7(Phospho)	High	2719336	Unambiguous	Putative uncharacterized zinc finger protein 814 OS=Homo sapiens GN=ZNF814 PE=2 SV=2 - [ZN814_HUMAN]	B7Z6K7	CID	1	0	1	1	44402	0.0027	47	53	47	59	1	3	3345000	3	602.627	1805.87	-0.29	-486.61	15.38	2286	2286	MS2	7	124
29259	SKmtDEEILEKLR	M3(Oxidation); T4(Phospho)	High	34414	Unambiguous	Serine/threonine-protein kinase PAK 3 OS=Homo sapiens GN=PAK3 PE=1 SV=2 - [PAK3_HUMAN]	O75914	CID	1	0	1	1	40790	0.0047	46	53	46	56	2	10	870400	3	563.037	1687.09	-0.58	-1032.09	22.23	5824	5824	MS2	8	136
29259	SLSMYtWLEIQR	T6(Phospho)	Middle	202323	Unambiguous	Putative fatty acid desaturase 2-like protein FADS2P1 OS=Homo sapiens GN=FADS2P1 PE=5 SV=2 - [FS2P1_HUMAN]	A8MWK0	CID	1	0	1	1	38379	0.034	46	53	46	47	0	3	2417000	3	536.678	1608.02	0.08	156.97	19.47	4470	4470	MS2	10	106
29259	SmLGKLSEk	M2(Oxidation); K9(Acetyl)	Middle	243200	Unconsidered			CID		0.2241	2	2	22861	0.034	44	51	44	45	1	0	40750000	2	526.078	1051.15	-0.05	-96.53	13.99	1528	1528	MS2	8	86
29259	SQEPIPDDQKVsDDDK	S12(Phospho)	High	2722688	Unambiguous	Protein LYRIC OS=Homo sapiens GN=MTDH PE=1 SV=2 - [LYRIC_HUMAN]	Q86UE4	CID	1	0	1	1	47335	2.1e-05	44	54	47	81	1	1	7612000	2	948.764	1896.52	-0.17	-175.79	13.86	1462	1462	MS2	12	176
29259	SQEPIPDDQKVsDDDKEK	S12(Phospho)	High	2732175	Unambiguous	Protein LYRIC OS=Homo sapiens GN=MTDH PE=1 SV=2 - [LYRIC_HUMAN]	Q86UE4	CID	1	0	1	1	54637	2.5e-07	46	54	47	100	2	2	5516000	2	1077.37	2153.73	-0.21	-190.76	13.46	1240	1240	MS2	14	200
29259	sRDLTLGGVKK	S1(Phospho)	Middle	128380	Rejected	DNA-directed RNA polymerase III subunit RPC4 OS=Homo sapiens GN=POLR3D PE=1 SV=2 - [RPC4_HUMAN]		CID	0.1154	0	1	1	28210	0.0098	45	52	45	52	2	1	6194000	3	418.537	1253.6	-0.26	-614.69	16.6	2951	2951	MS2	8	106
29259	THPYSPKsEAPR	S8(Phospho)	High	205063	Unambiguous	Upstream stimulatory factor 1 OS=Homo sapiens GN=USF1 PE=1 SV=1 - [USF1_HUMAN]	P22415	CID	1	0	1	1	33691	0.0043	31	52	46	56	1	5	978500	2	726.526	1452.04	0.78	1071.31	20.41	4946	4946	MS2	8	114
29259	TIsTSDPAEVLVK	S3(Phospho)	High	633543	Unambiguous	Protein LYRIC OS=Homo sapiens GN=MTDH PE=1 SV=2 - [LYRIC_HUMAN]	Q86UE4	CID	0.2333	0	1	1	33296	0.0019	40	52	46	60	0	6	1891000	2	720.63	1440.25	-0.14	-191.01	18.53	3984	3984	MS2	8	112
29259	tKNIVEPPR	T1(Phospho)	Middle	353503	Unconsidered			CID		0.3333	2	2	24620	0.019	44	51	44	48	1	7	984000	2	568.27	1135.53	0.66	1160.46	21.06	5267	5267	MS2	6	88
29259	tsKDtSASAVAVGLK	T1(Phospho); S2(Phospho); T5(Phospho)	High	487491	Selected	Trifunctional enzyme subunit alpha, mitochondrial OS=Homo sapiens GN=HADHA PE=1 SV=2 - [ECHA_HUMAN]	P40939	CID		0	2	2	40867	0.0086	46	53	46	54	1	1	3911000	3	559.764	1677.28	0.57	1025.2	15.76	2494	2494	MS2	9	150
29259	VEGtEPttAFNLFVGNLNFNK	T4(Phospho); T7(Phospho); T8(Phospho)	High	294064	Unambiguous	Nucleolin OS=Homo sapiens GN=NCL PE=1 SV=3 - [NUCL_HUMAN]	P19338	CID	1	0	1	1	65539	0.003	41	55	48	60	0	14	379600	3	851.968	2553.89	0.12	146.41	23.15	6240	6240	MS2	13	192
29259	VLDELTLTkADLEmQIESLTEELAYLK	K9(Acetyl); M14(Oxidation)	High	180916	Unambiguous	Keratin, type I cytoskeletal 10 OS=Homo sapiens GN=KRT10 PE=1 SV=6 - [K1C10_HUMAN]	P13645	CID	1	0	1	1	78492	0.0012	38	56	49	65	1	75	185500	3	1056.9	3168.67	0.01	12.28	25.12	6984	6984	MS2	12	282
29259	VLEAIQkK	K7(Acetyl)	Middle	239842	Rejected	Paired amphipathic helix protein Sin3a OS=Homo sapiens GN=SIN3A PE=1 SV=2 - [SIN3A_HUMAN]		CID		0.1091	2	2	22200	0.014	44	51	44	49	1	0	19480000	2	486.171	971.334	0.07	152.85	17.97	3687	3687	MS2	7	60
29259	VLIDLVtGkGPKSCCk	T7(Phospho); K9(Acetyl); K16(Acetyl)	Middle	415340	Unambiguous	Caspase recruitment domain-containing protein 18 OS=Homo sapiens GN=CARD18 PE=1 SV=1 - [CAR18_HUMAN]	P57730	CID	1	0	1	1	44991	0.018	47	53	47	51	2	1	10400000	3	609.663	1826.97	0.28	463.49	19.35	4409	4409	MS2	7	152
29259	WNSVsPASAGK	S5(Phospho)	High	263043	Unambiguous	Protein LYRIC OS=Homo sapiens GN=MTDH PE=1 SV=2 - [LYRIC_HUMAN]	Q86UE4	CID	0.2958	0	1	1	26590	0.00012	45	51	45	71	0	7	1407000	2	592.547	1184.09	-0.05	-85.97	14.55	1835	1835	MS2	9	108
29259	yILSSGkDsVAK	Y1(Phospho); K7(Acetyl); S9(Phospho)	High	84776	Unconsidered	Cleavage stimulation factor subunit 1 OS=Homo sapiens GN=CSTF1 PE=1 SV=1 - [CSTF1_HUMAN]	Q05048	CID		0.2121	2	2	34727	0.01	46	52	46	52	1	2	6728000	2	736.341	1471.68	0.61	832.72	17.34	3351	3351	MS2	6	108
29260	AGGtPRkASGPPVSELITK	T4(Phospho); K7(Acetyl)	Middle	97247	Unambiguous	Histone H1.2 OS=Homo sapiens GN=HIST1H1C PE=1 SV=2 - [H12_HUMAN]	P16403	CID	1	0	1	1	50535	0.0063	39	56	46	56	2	3	3783000	3	664.207	1990.61	0.48	719.23	16.14	2603	2603	MS2	8	198
29260	AkEKELR	K2(Acetyl)	Middle	304024	Unambiguous	Mitogen-activated protein kinase kinase kinase 9 OS=Homo sapiens GN=MAP3K9 PE=1 SV=3 - [M3K9_HUMAN]	P80192	CID	1	0	1	1	21848	0.058	43	52	43	43	2	1	6967000	2	458.562	916.116	0.03	54.64	19.42	4349	4349	MS2	5	62
29260	ALRDAGGIEKLVGIsK	S15(Phospho)	Middle	280574	Unconsidered			CID		0.3553	3	3	41459	0.028	45	55	45	49	2	2	3440000	2	854.763	1708.52	0.31	358.74	19.7	4495	4495	MS2	10	168
29260	APGGVNSsSAGAPR	S8(Phospho)	Middle	256249	Unconsidered			CID		0.2419	2	3	29283	0.032	44	54	44	47	0	1	4733000	2	655.06	1309.11	0.41	631.82	16.17	2619	2619	MS2	7	124
29260	ARQAsLEGATQPHk	S5(Phospho); K14(Acetyl)	Middle	1425494	Unambiguous	Patatin-like phospholipase domain-containing protein 1 OS=Homo sapiens GN=PNPLA1 PE=1 SV=3 - [PLPL1_HUMAN]	Q8N8W4	CID	1	0	1	1	38996	0.018	37	54	45	50	1	56	170000	3	539.955	1617.85	0.39	730.96	11.9	322	322	MS2	6	138
29260	AsGktSQVGAASAPAK	S2(Phospho); K4(Acetyl); T5(Phospho)	High	31228	Unambiguous	Treacle protein OS=Homo sapiens GN=TCOF1 PE=1 SV=3 - [TCOF_HUMAN]	Q13428	CID	0.0351	0	1	1	39209	0.0044	45	55	45	57	1	1	6133000	3	544.568	1631.69	-0.63	-1161.65	12.54	644	644	MS2	9	164
29260	cGMGPSGPsALK	C1(Propionamide); S9(Phospho)	Middle	192435	Selected	Ankyrin repeat domain-containing protein 34C OS=Homo sapiens GN=ANKRD34C PE=2 SV=2 - [AN34C_HUMAN]	P0C6C1	CID	0.0204	0	1	1	28763	0.02	44	53	44	49	0	2	4575000	3	419.566	1256.68	0.1	239.73	15.43	2215	2215	MS2	6	94
29260	cIQQDCtkAFVSK	C1(Propionamide); T7(Phospho); K8(Acetyl)	Middle	32692	Unambiguous	Zinc finger protein PLAG1 OS=Homo sapiens GN=PLAG1 PE=1 SV=1 - [PLAG1_HUMAN]	Q6DJT9	CID	1	0	1	1	40464	0.058	34	55	45	45	1	0	706400000	2	832.861	1664.71	-0.06	-74.45	19.41	4345	4345	MS2	9	130
29260	CSIVIEMSKFEAWsKR	S14(Phospho)	Middle	43258	Unconsidered			CID		0.4353	2	2	49850	0.036	46	56	46	48	2	2	3503000	3	666.126	1996.36	0.36	546.71	22.42	5849	5849	MS2	10	158
29260	DAkLDkAQIHDLVLVGGSTR	K3(Acetyl); K6(Acetyl)	Middle	49470	Unambiguous	Heat shock 70 kDa protein 1A/1B OS=Homo sapiens GN=HSPA1A PE=1 SV=5 - [HSP71_HUMAN]	P08107	CID	1	0	1	1	56554	0.012	40	56	47	54	2	2	6090000	3	741.687	2223.05	0.51	687.42	16.66	2888	2888	MS2	8	222
29260	DFTIYNPNLLtASK	T11(Phospho)	Middle	1301358	Unambiguous	Vang-like protein 1 OS=Homo sapiens GN=VANGL1 PE=1 SV=1 - [VANG1_HUMAN]	Q8TAA9	CID	1	0	1	1	40873	0.011	35	55	45	53	0	2	4151000	2	839.286	1677.56	-0.11	-134.45	20.42	4866	4866	MS2	10	144
29260	DNSHNEyYYEEAEHER	Y7(Phospho)	Middle	2857396	Unconsidered	Vang-like protein 2 OS=Homo sapiens GN=VANGL2 PE=1 SV=2 - [VANG2_HUMAN]	Q9ULK5	CID		0.4479	2	2	54947	0.012	46	56	46	53	0	0	27860000	3	722.765	2166.28	0.08	114.03	14.26	1577	1577	MS2	10	176
29260	DSsHNELYYEEAEHER	S3(Phospho)	High	2851992	Unambiguous	Vang-like protein 1 OS=Homo sapiens GN=VANGL1 PE=1 SV=1 - [VANG1_HUMAN]	Q8TAA9	CID	1	0	1	1	52596	1.1e-05	46	56	46	84	0	3	2883000	2	1044.76	2088.52	-0.24	-226.19	15.19	2083	2083	MS2	10	170
29260	DVASPLKELGLRIsK	S14(Phospho)	High	553383	Unconsidered	Nucleoporin NUP188 homolog OS=Homo sapiens GN=NUP188 PE=1 SV=1 - [NU188_HUMAN]	Q5SRE5	CID		0.2105	2	2	41459	0.0018	45	55	45	60	2	2	3440000	2	854.763	1708.52	0.8	936.61	19.7	4495	4495	MS2	12	154
29260	EAAsScKLR	S4(Phospho); C6(Propionamide)	Middle	247531	Unambiguous	Apical endosomal glycoprotein OS=Homo sapiens GN=MAMDC4 PE=1 SV=2 - [AEGP_HUMAN]	Q6UXC1	CID	1	0	1	1	25734	0.043	43	53	44	45	1	4	2518000	2	559.211	1117.41	0.62	1107.86	12.59	674	674	MS2	6	76
29260	EAGGVCIAQsIK	S10(Phospho)	Middle	127607	Rejected	Metabotropic glutamate receptor 6 OS=Homo sapiens GN=GRM6 PE=1 SV=2 - [GRM6_HUMAN]		CID		0.0204	2	2	28763	0.025	44	53	44	48	0	2	4575000	3	419.566	1256.68	0.11	257.86	15.43	2215	2215	MS2	5	112
29260	ECGQAFLCstGLR	S9(Phospho); T10(Phospho)	Middle	19702	Unambiguous	Zinc finger protein 30 homolog OS=Homo sapiens GN=ZFP30 PE=2 SV=1 - [ZFP30_HUMAN]	Q9Y2G7	CID	1	0	1	1	36884	0.037	39	54	45	47	0	1	3190000	3	515.555	1544.65	-0.31	-595.5	13.73	1291	1291	MS2	8	132
29260	EFGLCkTENK	K6(Acetyl)	Middle	74473	Unambiguous	Guanine nucleotide-binding protein-like 3 OS=Homo sapiens GN=GNL3 PE=1 SV=2 - [GNL3_HUMAN]	Q9BVP2	CID	1	0	1	1	26956	0.032	44	53	44	46	1	2	6704000	2	606.716	1212.43	0.52	860.21	18.5	3874	3874	MS2	9	94
29260	EMNDAAMFyTNR	Y9(Phospho)	High	409238	Unambiguous	Adenylyl cyclase-associated protein 1 OS=Homo sapiens GN=CAP1 PE=1 SV=5 - [CAP1_HUMAN]	Q01518	CID	1	0	1	1	36983	0.0027	45	54	45	58	0	8	1087000	2	772.291	1543.58	-0.02	-27.59	22.05	5672	5672	MS2	7	124
29260	ENINIDEAsRCLVK	S9(Phospho)	High	2837266	Unambiguous	Ras-related protein Rab-38 OS=Homo sapiens GN=RAB38 PE=1 SV=1 - [RAB38_HUMAN]	P57729	CID	1	0	1	1	40738	0.00035	45	55	45	68	1	3	3030000	2	842.293	1683.58	-0.61	-728.86	24.01	6568	6568	MS2	10	144
29260	ENVEYIEREEsDGEYDEFGR	S11(Phospho)	Middle	1095174	Unambiguous	Zinc finger Ran-binding domain-containing protein 2 OS=Homo sapiens GN=ZRANB2 PE=1 SV=2 - [ZRAB2_HUMAN]	O95218	CID	1	0	1	1	65329	0.012	47	57	47	54	1	1	3887000	3	849.043	2545.11	-0.45	-534.15	17.49	3333	3333	MS2	17	220
29260	ENVEYIEREEsDGEYDEFGRK	S11(Phospho)	High	2869574	Unambiguous	Zinc finger Ran-binding domain-containing protein 2 OS=Homo sapiens GN=ZRANB2 PE=1 SV=2 - [ZRAB2_HUMAN]	O95218	CID	1	0	1	1	68356	0.00051	36	57	47	68	2	3	3377000	3	892.125	2674.36	-0.1	-107.92	16.85	2990	2990	MS2	12	230
29260	EVPAtPSSRR	T5(Phospho)	Middle	252773	Unconsidered			CID		0.2899	2	2	26068	0.019	44	53	44	49	1	1	3822000	2	589.763	1178.52	-0.84	-1427.03	16.86	2994	2994	MS2	9	88
29260	FtTmLStFANR	T2(Phospho); M4(Oxidation); T7(Phospho)	Middle	539696	Unambiguous	Oviduct-specific glycoprotein OS=Homo sapiens GN=OVGP1 PE=2 SV=1 - [OVGP1_HUMAN]	Q12889	CID	1	0	1	1	34524	0.041	37	54	45	46	0	0	1447000000	3	489.016	1465.03	-0.14	-291.38	17.83	3513	3513	MS2	6	92
29260	FYsLGHLSIQR	S3(Phospho)	High	2814137	Unambiguous	Vang-like protein 1 OS=Homo sapiens GN=VANGL1 PE=1 SV=1 - [VANG1_HUMAN]	Q8TAA9	CID	1	0	1	1	32622	0.0023	35	54	45	59	0	2	6810000	2	701.23	1401.45	-0.03	-36.47	18.92	4090	4090	MS2	8	92
29260	GAMRGKLIVQsPIDPK	S11(Phospho)	Middle	284822	Unconsidered			CID		0.2167	2	2	44294	0.04	46	55	46	47	2	0	78240000	3	597.55	1790.64	-0.14	-238.8	22.9	6074	6074	MS2	6	150
29260	GRMSMkEVDEQmLNVQNK	K6(Acetyl); M12(Oxidation)	High	291506	Unambiguous	Tubulin beta-4B chain OS=Homo sapiens GN=TUBB4B PE=1 SV=1 - [TBB4B_HUMAN]|Tubulin beta chain OS=Homo sapiens GN=TUBB PE=1 SV=2 - [TBB5_HUMAN]|Tubulin beta-2A chain OS=Homo sapiens GN=TUBB2A PE=1 SV=1 - [TBB2A_HUMAN]|Tubulin beta-2B chain OS=Homo sapiens GN=TUBB2B PE=1 SV=1 - [TBB2B_HUMAN]	P68371;P07437;Q13885;Q9BVA1	CID	1	0	1	1	55943	0.0047	44	56	47	58	2	1	6420000	3	732.252	2194.74	-0.6	-818.48	14.25	1574	1574	MS2	9	180
29260	HmAGLKVyNVDGPsNNATGQSR	M2(Oxidation); Y8(Phospho); S14(Phospho)	Middle	2865637	Unambiguous	Vang-like protein 1 OS=Homo sapiens GN=VANGL1 PE=1 SV=1 - [VANG1_HUMAN]	Q8TAA9	CID	1	0	1	1	63893	0.051	44	56	47	48	1	4	3179000	3	831.348	2492.03	-0.49	-593.71	14.3	1599	1599	MS2	9	220
29260	IGmtRkFGYVDFESAEDLEK	M3(Oxidation); T4(Phospho); K6(Acetyl)	High	1095240	Unambiguous	Nucleolin OS=Homo sapiens GN=NCL PE=1 SV=3 - [NUCL_HUMAN]	P19338	CID	0.1864	0	1	1	63353	0.0034	40	56	47	59	2	4	2605000	3	825.268	2473.79	-0.29	-346.7	19.73	4514	4514	MS2	10	212
29260	IIKIsVIHSK	S5(Phospho)	Middle	250904	Unconsidered			CID		0.1698	2	2	27982	0.054	44	53	44	44	1	1	6564000	2	609.409	1217.81	-0.31	-501.11	19.32	4295	4295	MS2	6	94
29260	IYkIGQGYLIK	K3(Acetyl)	Middle	363487	Unambiguous	60S ribosomal protein L3 OS=Homo sapiens GN=RPL3 PE=1 SV=2 - [RL3_HUMAN]	P39023	CID	1	0	1	1	30488	0.026	44	54	44	48	1	1	10560000	3	446.556	1337.65	-0.33	-732.84	16.28	2680	2680	MS2	7	98
29260	kAPGtkGtAAAAAAAAAAK	K1(Acetyl); T5(Phospho); K6(Acetyl); T8(Phospho)	High	453523	Unambiguous	60S ribosomal protein L14 OS=Homo sapiens GN=RPL14 PE=1 SV=4 - [RL14_HUMAN]	P50914	CID	1	0	1	1	45657	0.00073	46	55	46	65	2	1	14960000	3	615.142	1843.41	0.18	290.3	16.49	2793	2793	MS2	11	186
29260	kEQSLALsILK	K1(Acetyl); S8(Phospho)	Middle	364620	Unambiguous	Serine-protein kinase ATM OS=Homo sapiens GN=ATM PE=1 SV=4 - [ATM_HUMAN]	Q13315	CID	1	0	1	1	30950	0.02	44	54	44	49	1	1	9639000	3	451.873	1353.61	0.37	810.43	14.87	1909	1909	MS2	6	112
29260	kkHLLQILEK	K1(Acetyl); K2(Acetyl)	High	262322	Unconsidered			CID		0.1667	2	2	30947	0.00053	44	54	44	65	2	1	14180000	2	668.18	1335.35	0.35	529.26	19.32	4297	4297	MS2	7	90
29260	KLsGDQPAAR	S3(Phospho)	High	517883	Unambiguous	Treacle protein OS=Homo sapiens GN=TCOF1 PE=1 SV=3 - [TCOF_HUMAN]	Q13428	CID	1	0	1	1	24388	0.0007	43	53	43	63	1	3	2979000	2	561.948	1122.89	-0.13	-231.51	12.42	580	580	MS2	8	94
29260	kPGASVKVSCk	K1(Acetyl); K11(Acetyl)	Middle	73641	Unconsidered			CID		0.4	2	2	27285	0.048	44	53	44	45	1	1	6314000	2	594.703	1188.4	-0.02	-29.67	18.39	3814	3814	MS2	6	108
29260	kQERAAAAAAAAAK	K1(Acetyl)	High	403518	Unambiguous	Paired mesoderm homeobox protein 2B OS=Homo sapiens GN=PHOX2B PE=1 SV=2 - [PHX2B_HUMAN]	Q99453	CID	1	0	1	1	31923	0.001	40	54	44	62	2	1	5361000	2	686.656	1372.31	0.88	1278.34	17.75	3470	3470	MS2	20	130
29260	kVEGAGEEQAAK	K1(Acetyl)	Middle	130841	Unambiguous	Neurofilament light polypeptide OS=Homo sapiens GN=NEFL PE=1 SV=3 - [NFL_HUMAN]	P07196	CID	1	0	1	1	29099	0.052	42	54	44	45	1	1	4306000	2	630.682	1260.36	0.5	792.21	17.97	3591	3591	MS2	9	120
29260	LAGAGNstAR	S7(Phospho); T8(Phospho)	Middle	394298	Unambiguous	Equilibrative nucleoside transporter 2 OS=Homo sapiens GN=SLC29A2 PE=1 SV=3 - [S29A2_HUMAN]	Q14542	CID	1	0	1	1	23618	0.048	43	53	43	44	0	56	170000	2	539.955	1078.9	0.47	876.91	11.9	322	322	MS2	5	82
29260	MAEsGkEKIK	S4(Phospho); K6(Acetyl)	Middle	476523	Rejected	Uncharacterized protein C1orf146 OS=Homo sapiens GN=C1orf146 PE=2 SV=1 - [CA146_HUMAN]		CID		0	2	2	28817	0.033	44	53	44	47	2	11	988200	2	623.036	1245.06	0.85	1368.03	12.03	378	378	MS2	10	88
29260	MEEAVGkVEELIESEAPPK	K7(Acetyl)	Middle	1089519	Unambiguous	Uncharacterized protein C18orf25 OS=Homo sapiens GN=C18orf25 PE=1 SV=2 - [CR025_HUMAN]	Q96B23	CID	1	0	1	1	53777	0.025	46	56	46	50	1	28	403600	3	710.143	2128.42	0	3.63	24.56	6791	6791	MS2	12	194
29260	mPMPEPCELEERFALVLssMNLPPDkAR	M1(Oxidation); S18(Phospho); S19(Phospho); K26(Acetyl)	Middle	2876731	Unconsidered			CID		0.649	2	2	82051	0.022	48	58	48	53	2	3	2968000	3	1141.38	3422.12	0.43	381.08	22.62	5945	5945	MS2	14	288
29260	msLVSQNsR	M1(Oxidation); S2(Phospho); S8(Phospho)	High	12629	Unconsidered			CID		0.4706	2	2	26891	0.0059	44	53	44	54	0	0	22940000	2	599.679	1198.35	0.11	183.95	19.94	4618	4618	MS2	7	82
29260	NkLEGLEDALQKAK	K2(Acetyl)	Middle	30075	Unambiguous	Keratin, type II cytoskeletal 6B OS=Homo sapiens GN=KRT6B PE=1 SV=5 - [K2C6B_HUMAN]|Keratin, type II cytoskeletal 6C OS=Homo sapiens GN=KRT6C PE=1 SV=3 - [K2C6C_HUMAN]|Keratin, type II cytoskeletal 6A OS=Homo sapiens GN=KRT6A PE=1 SV=3 - [K2C6A_HUMAN]	P04259;P02538	CID	1	0	1	1	38186	0.028	45	54	45	48	2	2	3881000	3	534.132	1600.38	0.19	347.41	18.47	3856	3856	MS2	9	138
29260	NQPGKYsQLVVETIR	S7(Phospho)	Middle	380898	Unambiguous	Histone H1x OS=Homo sapiens GN=H1FX PE=1 SV=1 - [H1X_HUMAN]	Q92522	CID	1	0	1	1	44556	0.035	35	55	46	48	1	2	3294000	3	604.632	1811.88	-0.36	-595.53	17.56	3371	3371	MS2	8	152
29260	NSSsESAIVPK	S4(Phospho)	Middle	12630	Unconsidered	Vacuolar protein sorting-associated protein 13D OS=Homo sapiens GN=VPS13D PE=1 SV=2 - [VP13D_HUMAN]		CID		0.5196	3	3	26891	0.018	44	53	44	49	0	0	22940000	2	599.679	1198.35	-0.42	-705.6	19.94	4618	4618	MS2	6	108
29260	QFQGHtDGAScIDISNDGTkLWTGGLDNTVR	T6(Phospho); C11(Propionamide); K20(Acetyl)	Middle	2878917	Unconsidered			CID		0.5248	9	9	82619	0.062	48	58	48	48	1	3	3002000	3	1168.25	3502.73	0.35	303.79	19.64	4467	4467	MS2	13	346
29260	QGTIFLAGPPLVk	K13(Acetyl)	Middle	263025	Unconsidered	Methylcrotonoyl-CoA carboxylase beta chain, mitochondrial OS=Homo sapiens GN=MCCC2 PE=1 SV=1 - [MCCB_HUMAN]	Q9HCC0	CID		0.1818	2	2	31658	0.049	44	54	44	45	0	2	4562000	2	691.807	1382.61	-0.53	-772.11	18.42	3829	3829	MS2	9	120
29260	QmksEVATLTAAGK	M2(Oxidation); K3(Acetyl); S4(Phospho)	Middle	200168	Unambiguous	ATP synthase subunit gamma, mitochondrial OS=Homo sapiens GN=ATP5C1 PE=1 SV=1 - [ATPG_HUMAN]	P36542	CID	1	0	1	1	37505	0.015	39	54	45	51	1	1	5164000	3	524.611	1571.82	-0.63	-1198.29	14.78	1859	1859	MS2	9	142
29260	RDsSHNELYYEEAEHER	S3(Phospho)	High	2857350	Unambiguous	Vang-like protein 1 OS=Homo sapiens GN=VANGL1 PE=1 SV=1 - [VANG1_HUMAN]	Q8TAA9	CID	0.1765	0	1	1	57126	7.8e-06	39	56	47	85	1	2	4480000	2	1122.75	2244.49	-0.34	-306.64	14.66	1794	1794	MS2	11	188
29260	RHGLAtPPLSStLR	T6(Phospho); T12(Phospho)	Middle	29305	Unambiguous	Centrosomal protein of 135 kDa OS=Homo sapiens GN=CEP135 PE=1 SV=2 - [CP135_HUMAN]	Q66GS9	CID	1	0	1	1	40189	0.031	45	55	45	48	1	75	61530	3	556.048	1666.13	-0.19	-347.96	25.6	7135	7135	MS2	7	142
29260	RRDsSHNELYYEEAEHER	S4(Phospho)	High	2863887	Unambiguous	Vang-like protein 1 OS=Homo sapiens GN=VANGL1 PE=1 SV=1 - [VANG1_HUMAN]	Q8TAA9	CID	1	0	1	2	62047	0.0028	47	56	47	60	2	0	74040000	3	801.25	2401.73	0.12	152.9	14.23	1561	1561	MS2	9	198
29260	RSILGLPPLPEDsIkVIR	S13(Phospho); K15(Acetyl)	Middle	291026	Unambiguous	Striatin-interacting protein 1 OS=Homo sapiens GN=STRIP1 PE=1 SV=1 - [STRP1_HUMAN]	Q5VSL9	CID	1	0	1	1	53943	0.036	46	56	46	49	2	0	31800000	3	709.281	2125.83	-0.21	-289.18	18.3	3769	3769	MS2	7	192
29260	sILLASsGGGNGAGGGGGAGGGSGGGNGAGGGGAGGAGGGGGGGsR	S1(Phospho); S7(Phospho); S45(Phospho)	Middle	229396	Unambiguous	Homeobox protein SIX3 OS=Homo sapiens GN=SIX3 PE=1 SV=1 - [SIX3_HUMAN]	O95343	CID	1	0	1	1	82462	0.029	48	58	48	51	0	25	191400	3	1167.38	3500.14	0.31	268.44	24.68	6834	6834	MS2	31	518
29260	SINPDEAVAYGAAVQAAILSGDk	K23(Acetyl)	Middle	50199	Unconsidered	Heat shock cognate 71 kDa protein OS=Homo sapiens GN=HSPA8 PE=1 SV=1 - [HSP7C_HUMAN]	P11142	CID		0.5259	2	2	59320	0.0089	47	56	47	55	0	6	1461000	2	1152.83	2304.66	0.57	490.26	23.14	6183	6183	MS2	14	258
29260	SKmtDEEILEKLR	M3(Oxidation); T4(Phospho)	Middle	34414	Rejected	Serine/threonine-protein kinase PAK 3 OS=Homo sapiens GN=PAK3 PE=1 SV=2 - [PAK3_HUMAN]	O75914	CID		0.04	2	2	40936	0.032	45	55	45	48	2	2	3677000	3	563.377	1688.12	-0.24	-426	22.22	5752	5752	MS2	8	136
29260	sRDLTLGGVKK	S1(Phospho)	Middle	128380	Rejected	DNA-directed RNA polymerase III subunit RPC4 OS=Homo sapiens GN=POLR3D PE=1 SV=2 - [RPC4_HUMAN]		CID	0.0435	0	1	1	28235	0.041	40	53	44	46	2	2	3790000	3	418.53	1253.58	-0.26	-630.62	16.51	2803	2803	MS2	7	106
29260	SSSMADGDNSyCLEAIIR	Y11(Phospho)	Middle	558626	Unambiguous	Unconventional myosin-Vb OS=Homo sapiens GN=MYO5B PE=1 SV=3 - [MYO5B_HUMAN]	Q9ULV0	CID	1	0	1	1	50917	0.011	46	56	46	53	0	6	984500	2	1006.94	2012.88	-0.11	-112.38	23.6	6392	6392	MS2	12	180
29260	SVtIQPPTGEPLLGNDSTR	T3(Phospho)	Middle	2850333	Unambiguous	Vang-like protein 1 OS=Homo sapiens GN=VANGL1 PE=1 SV=1 - [VANG1_HUMAN]	Q8TAA9	CID	1	0	1	1	52191	0.05	34	56	46	47	0	8	1794000	2	1031.9	2062.8	-0.18	-178.95	18.83	4044	4044	MS2	19	206
29260	tAtAEVETPKMEK	T1(Phospho); T3(Phospho)	Middle	270514	Unconsidered			CID		0.3974	2	2	37847	0.042	45	54	45	47	1	13	752500	2	797.712	1594.42	-0.59	-742.69	23.56	6372	6372	MS2	8	124
29260	tckNcTsDSVR	T1(Phospho); C2(Propionamide); K3(Acetyl); C5(Propionamide); S7(Phospho)	Middle	18637	Rejected	Focal adhesion kinase 1 OS=Homo sapiens GN=PTK2 PE=1 SV=2 - [FAK1_HUMAN]		CID		0.0217	2	2	37193	0.056	45	54	45	45	1	1	3124000	3	520.63	1559.87	0.45	868.97	17.41	3291	3291	MS2	6	112
29260	TEEVQDDNWGETTTAITGTSEHsISQEDIAR	S23(Phospho)	High	2753310	Unambiguous	Vang-like protein 1 OS=Homo sapiens GN=VANGL1 PE=1 SV=1 - [VANG1_HUMAN]	Q8TAA9	CID	0.0315	0	1	2	82578	8.7e-10	48	58	48	127	0	5	2715000	3	1168.13	3502.37	-0.04	-36.25	19.74	4515	4515	MS2	15	346
29260	tFSEsLKsEK	T1(Phospho); S5(Phospho); S8(Phospho)	Middle	21671	Unambiguous	Dynein heavy chain 14, axonemal OS=Homo sapiens GN=DNAH14 PE=2 SV=3 - [DYH14_HUMAN]	Q0VDD8	CID	0.0833	0	1	1	32140	0.024	44	54	44	48	1	22	259900	3	466.12	1396.34	0.04	90.38	12.11	416	416	MS2	7	94
29260	TGVsIVmGIPtVk	S4(Phospho); M7(Oxidation); T11(Phospho); K13(Acetyl)	Middle	271766	Unambiguous	Alpha-1,3-mannosyl-glycoprotein 4-beta-N-acetylglucosaminyltransferase A OS=Homo sapiens GN=MGAT4A PE=1 SV=1 - [MGT4A_HUMAN]	Q9UM21	CID	1	0	1	1	35553	0.043	35	54	45	46	0	1	6176000	3	507.519	1520.54	-0.03	-50.6	15.19	2088	2088	MS2	6	116
29260	tQkELLEkGsItR	T1(Phospho); K3(Acetyl); K8(Acetyl); S10(Phospho); T12(Phospho)	Middle	320145	Unambiguous	Breast cancer anti-estrogen resistance protein 1 OS=Homo sapiens GN=BCAR1 PE=1 SV=2 - [BCAR1_HUMAN]	P56945	CID	1	0	1	1	45136	0.028	46	55	46	49	2	1	7800000	3	609.767	1827.29	-0.16	-255.73	19.25	4261	4261	MS2	7	140
29260	tsKDtSASAVAVGLK	T1(Phospho); S2(Phospho); T5(Phospho)	Middle	487491	Unambiguous	Trifunctional enzyme subunit alpha, mitochondrial OS=Homo sapiens GN=HADHA PE=1 SV=2 - [ECHA_HUMAN]	P40939	CID	1	0	1	1	40861	0.029	45	55	45	48	1	0	31530000	3	559.711	1677.12	0.52	930.53	15.75	2393	2393	MS2	9	150
29260	TSQVGAASAPAKEsPR	S14(Phospho)	High	140849	Unambiguous	Treacle protein OS=Homo sapiens GN=TCOF1 PE=1 SV=3 - [TCOF_HUMAN]	Q13428	CID	1	0	1	1	39138	1.9e-05	42	55	45	80	1	3	3885000	2	819.251	1637.49	-0.09	-115.22	12.74	755	755	MS2	10	172
29260	VKDPTkALPEK	K6(Acetyl)	Middle	935674	Unconsidered			CID		0.3099	2	2	28475	0.021	44	53	44	49	2	3	3534000	2	634.649	1268.29	-0.1	-161.97	14.27	1583	1583	MS2	8	112
29260	VLDELTLTkADLEmQIESLTEELAYLK	K9(Acetyl); M14(Oxidation)	Middle	180916	Unambiguous	Keratin, type I cytoskeletal 10 OS=Homo sapiens GN=KRT10 PE=1 SV=6 - [K1C10_HUMAN]	P13645	CID	1	0	1	1	78676	0.0079	39	57	48	57	1	45	168100	3	1056.96	3168.86	0.08	73.3	25.03	6951	6951	MS2	11	282
29260	VSGGtPIK	T5(Phospho)	Middle	2670	Unambiguous	Gamma-adducin OS=Homo sapiens GN=ADD3 PE=1 SV=1 - [ADDG_HUMAN]	Q9UEY8	CID	1	0	1	1	15981	0.051	42	51	42	43	0	2	4575000	2	419.566	838.125	-0.37	-892.46	15.43	2215	2215	MS2	5	62
29260	WkGmTQEQLEQIR	K2(Acetyl); M4(Oxidation)	Middle	32639	Unambiguous	RIB43A-like with coiled-coils protein 2 OS=Homo sapiens GN=RIBC2 PE=2 SV=1 - [RIBC2_HUMAN]	Q9H4K1	CID	1	0	1	1	41430	0.012	45	55	45	52	1	2	3228000	3	569.576	1706.71	0.26	455.7	19.65	4469	4469	MS2	8	128
29260	yILSSGkDsVAK	Y1(Phospho); K7(Acetyl); S9(Phospho)	Middle	84776	Rejected	Cleavage stimulation factor subunit 1 OS=Homo sapiens GN=CSTF1 PE=1 SV=1 - [CSTF1_HUMAN]	Q05048	CID		0.0714	3	3	34653	0.011	45	54	45	52	1	1	4870000	2	736.681	1472.35	0.95	1293.56	17.37	3270	3270	MS2	6	108
29260	YLsAGPTLQYDKDR	S3(Phospho)	High	1377609	Unambiguous	Vang-like protein 1 OS=Homo sapiens GN=VANGL1 PE=1 SV=1 - [VANG1_HUMAN]	Q8TAA9	CID	1	0	1	1	41720	0.0043	37	55	45	57	1	2	3195000	2	853.931	1706.86	-0.46	-539.56	16.75	2933	2933	MS2	11	134
29260	YVLALVKkDK	K8(Acetyl)	Middle	127255	Unconsidered			CID		0.5446	2	2	27585	0.037	44	53	44	46	2	1	7593000	2	610.808	1220.61	0.55	899.37	19.42	4351	4351	MS2	7	78
29261	AGGtPRkASGPPVSELITK	T4(Phospho); K7(Acetyl)	Middle	97247	Unambiguous	Histone H1.2 OS=Homo sapiens GN=HIST1H1C PE=1 SV=2 - [H12_HUMAN]	P16403	CID	1	0	1	1	50537	0.026	36	56	46	50	2	5	2218000	3	664.19	1990.55	0.46	693.95	16.17	2638	2638	MS2	7	198
29261	ATVEDEKLQGkINDEDK	K11(Acetyl)	Middle	42890	Unambiguous	Heat shock cognate 71 kDa protein OS=Homo sapiens GN=HSPA8 PE=1 SV=1 - [HSP7C_HUMAN]	P11142	CID	1	0	1	1	49761	0.0074	46	56	46	55	2	1	10650000	3	659.148	1975.43	0.1	157.64	14.06	1481	1481	MS2	8	176
29261	cIsANsNcSMSVKNytK	C1(Propionamide); S3(Phospho); S6(Phospho); C8(Propionamide); Y15(Phospho); T16(Phospho)	Middle	42296	Unconsidered			CID		0.4091	2	2	59469	0.018	47	56	47	52	1	1	4795000	3	772.073	2314.21	0.33	428.89	20.39	4884	4884	MS2	10	178
29261	cYGVAsSHLK	C1(Propionamide); S6(Phospho)	Middle	255231	Unambiguous	Nuclear receptor-interacting protein 1 OS=Homo sapiens GN=NRIP1 PE=1 SV=2 - [NRIP1_HUMAN]	P48552	CID	1	0	1	1	27779	0.025	44	54	44	48	0	2	3492000	3	406.487	1217.45	0.38	943.55	12.87	839	839	MS2	7	74
29261	DAkLDkAQIHDLVLVGGSTR	K3(Acetyl); K6(Acetyl)	Middle	49470	Unambiguous	Heat shock 70 kDa protein 1A/1B OS=Homo sapiens GN=HSPA1A PE=1 SV=5 - [HSP71_HUMAN]	P08107	CID	1	0	1	1	56593	0.012	43	56	46	53	2	0	54300000	3	741.761	2223.27	0.58	787.26	16.78	2970	2970	MS2	8	222
29261	DDNWGETTTVVTGTSEHSIsHDDLTR	S20(Phospho)	High	2999298	Unambiguous	Vang-like protein 2 OS=Homo sapiens GN=VANGL2 PE=1 SV=2 - [VANG2_HUMAN]	Q9ULK5	CID	0.0147	0	1	2	74143	0.00056	39	57	47	68	0	2	6104000	3	985.607	2954.81	-0.04	-41.44	17.81	3526	3526	MS2	15	294
29261	DVASPLKELGLRIsK	S14(Phospho)	High	553383	Unconsidered	Nucleoporin NUP188 homolog OS=Homo sapiens GN=NUP188 PE=1 SV=1 - [NU188_HUMAN]	Q5SRE5	CID		0.4184	2	2	41550	0.0043	45	55	45	57	2	1	15170000	2	854.267	1707.53	0.3	356.44	19.69	4521	4521	MS2	12	154
29261	EEPDsENPCLISR	S5(Phospho)	Middle	141195	Unconsidered	E3 ubiquitin-protein ligase UBR1 OS=Homo sapiens GN=UBR1 PE=1 SV=1 - [UBR1_HUMAN]	Q8IWV7	CID		0.1964	2	2	36951	0.055	45	55	45	45	0	1	6592000	2	784.677	1568.35	-0.62	-788.89	19.07	4197	4197	MS2	9	130
29261	EGCLFItRsTNSNANLFRk	T7(Phospho); S9(Phospho); K19(Acetyl)	Middle	1779464	Unconsidered			CID		0.4688	2	2	60977	0.022	47	56	47	51	2	11	388500	3	792.085	2374.24	-0.08	-97.12	24.36	6783	6783	MS2	8	188
29261	ELIDtILVK	T5(Phospho)	Middle	189813	Unconsidered			CID		0.2787	2	2	24253	0.057	43	53	43	44	0	1	4990000	2	562.748	1124.49	0.12	205.02	16.6	2872	2872	MS2	12	72
29261	ELQAVYTLsLK	S9(Phospho)	Middle	18446	Unconsidered			CID		0.5054	2	2	31127	0.044	44	54	44	46	0	1	19390000	2	673.678	1346.35	0.44	649.61	17.22	3209	3209	MS2	7	112
29261	EMNDAAMFyTNR	Y9(Phospho)	High	409238	Unambiguous	Adenylyl cyclase-associated protein 1 OS=Homo sapiens GN=CAP1 PE=1 SV=5 - [CAP1_HUMAN]	Q01518	CID	1	0	1	1	36763	0.0025	45	55	45	59	0	4	1455000	2	772.001	1542.99	-0.31	-404.02	22.06	5721	5721	MS2	7	124
29261	EmVGQkmK	M2(Oxidation); K6(Acetyl); M7(Oxidation)	Middle	306409	Unconsidered			CID		0.1607	2	2	21506	0.024	43	52	43	47	1	1	7126000	2	513.101	1025.19	-0.02	-41.2	17.24	3218	3218	MS2	6	62
29261	ETLDISVGLRDk	K12(Acetyl)	Middle	1289273	Unconsidered			CID		0.2203	2	2	32183	0.047	44	54	44	46	1	1	3587000	2	694.62	1388.23	-0.16	-236.65	18.06	3659	3659	MS2	8	112
29261	EVAAFAQFGSDLDAATQQLLsRGVRLtELLK	S21(Phospho); T27(Phospho)	Middle	1658968	Unambiguous	ATP synthase subunit alpha, mitochondrial OS=Homo sapiens GN=ATP5A1 PE=1 SV=1 - [ATPA_HUMAN]	P25705	CID	1	0	1	1	82335	0.047	40	58	48	49	2	3	2913000	3	1170.36	3509.06	-0.24	-204.12	24.34	6778	6778	MS2	15	342
29261	FNIDLVSKLLySR	Y11(Phospho)	Middle	279492	Unconsidered			CID		0.6107	2	2	39883	0.015	45	55	45	51	1	2	4528000	2	824.87	1648.73	-0.05	-65.01	18.02	3635	3635	MS2	7	134
29261	GDERDDNWGETTTVVTGTSEHSIsHDDLTR	S24(Phospho)	High	3004297	Unambiguous	Vang-like protein 2 OS=Homo sapiens GN=VANGL2 PE=1 SV=2 - [VANG2_HUMAN]	Q9ULK5	CID	0.0864	0	1	1	81603	3.4e-05	48	58	48	81	1	2	6943000	3	1138.05	3412.15	-0.07	-65.56	17.23	3216	3216	MS2	22	338
29261	GGsGGGGGGSSGGRGSGGGSsGGsIGGRGsssGGVK	S3(Phospho); S21(Phospho); S24(Phospho); S30(Phospho); S31(Phospho); S32(Phospho)	Middle	60838	Unconsidered	Keratin, type II cytoskeletal 1 OS=Homo sapiens GN=KRT1 PE=1 SV=6 - [K2C1_HUMAN]	P04264	CID		0.2899	2	2	78997	0.043	48	58	48	49	2	10	600900	3	1074.04	3220.12	-0.16	-153.4	23.52	6418	6418	MS2	16	382
29261	GkVSPTAKtK	K2(Acetyl); T9(Phospho)	Middle	10587	Unambiguous	Collagen alpha-1(XXIV) chain OS=Homo sapiens GN=COL24A1 PE=2 SV=2 - [COOA1_HUMAN]	Q17RW2	CID	1	0	1	1	25128	0.039	43	53	43	45	2	1	12850000	2	570.09	1139.17	-0.03	-50.56	12.64	714	714	MS2	9	98
29261	GsQGMPGmPGLK	S2(Phospho); M8(Oxidation)	Middle	1148988	Unambiguous	Collagen alpha-2(IV) chain OS=Homo sapiens GN=COL4A2 PE=1 SV=4 - [CO4A2_HUMAN]	P08572	CID	1	0	1	1	28148	0.017	44	54	44	50	0	2	2528000	3	419.141	1255.41	-0.33	-777.92	15.41	2219	2219	MS2	6	106
29261	IAsDGLKGRVFEVSLADLQNDEVAFR	S3(Phospho)	High	1186182	Unambiguous	40S ribosomal protein S3a OS=Homo sapiens GN=RPS3A PE=1 SV=2 - [RS3A_HUMAN]	P61247	CID	0.2297	0	1	1	73866	0.00015	34	57	47	74	2	4	2354000	3	977.4	2930.19	-0.33	-336.44	21.65	5524	5524	MS2	12	276
29261	IYkIGQGYLIK	K3(Acetyl)	Middle	363487	Unambiguous	60S ribosomal protein L3 OS=Homo sapiens GN=RPL3 PE=1 SV=2 - [RL3_HUMAN]	P39023	CID	1	0	1	1	30483	0.059	39	54	44	44	1	1	9544000	3	446.589	1337.75	-0.29	-659.08	16.37	2743	2743	MS2	7	98
29261	kANLNVLDR	K1(Acetyl)	Middle	122572	Rejected	POTE ankyrin domain family member D OS=Homo sapiens GN=POTED PE=2 SV=2 - [POTED_HUMAN]		CID		0.0556	2	2	24630	0.011	43	53	43	51	1	1	9681000	2	543.259	1085.51	0.13	240.01	20.54	4962	4962	MS2	7	80
29261	kAPGtkGtAAAAAAAAAAK	K1(Acetyl); T5(Phospho); K6(Acetyl); T8(Phospho)	High	453523	Unambiguous	60S ribosomal protein L14 OS=Homo sapiens GN=RPL14 PE=1 SV=4 - [RL14_HUMAN]	P50914	CID	1	0	1	1	45521	8.5e-05	46	55	46	74	2	1	7167000	3	615.252	1843.74	0.29	470	16.63	2889	2889	MS2	11	186
29261	kEQSLALsILK	K1(Acetyl); S8(Phospho)	Middle	364620	Unambiguous	Serine-protein kinase ATM OS=Homo sapiens GN=ATM PE=1 SV=4 - [ATM_HUMAN]	Q13315	CID	1	0	1	1	31192	0.02	44	54	44	49	1	1	4022000	3	451.783	1353.34	0.28	610.95	14.87	1927	1927	MS2	6	112
29261	KLEAVGtGIEPK	T7(Phospho)	Middle	403368	Unconsidered	Zinc finger protein 28 homolog OS=Homo sapiens GN=ZFP28 PE=1 SV=1 - [ZFP28_HUMAN]	Q8NHY6	CID		0.1636	2	2	29957	0.041	44	54	44	46	1	1	3681000	2	661.658	1322.31	-0.07	-98.9	15.62	2334	2334	MS2	9	124
29261	KLkGINK	K3(Acetyl)	Middle	814507	Unambiguous	TPR and ankyrin repeat-containing protein 1 OS=Homo sapiens GN=TRANK1 PE=2 SV=4 - [TRNK1_HUMAN]	O15050	CID	0.1731	0	1	1	19104	0.0072	42	52	42	52	2	2	3417000	2	421.63	842.253	-0.4	-955.67	14.39	1664	1664	MS2	6	62
29261	kPGASVKVSCk	K1(Acetyl); K11(Acetyl)	Middle	73641	Unconsidered			CID		0.4	2	2	27207	0.049	44	54	44	45	1	1	5289000	2	594.571	1188.13	-0.15	-252.11	18.47	3876	3876	MS2	6	108
29261	kQERAAAAAAAAAK	K1(Acetyl)	High	403518	Unambiguous	Paired mesoderm homeobox protein 2B OS=Homo sapiens GN=PHOX2B PE=1 SV=2 - [PHX2B_HUMAN]	Q99453	CID	1	0	1	1	31524	9.6e-05	40	54	44	72	2	2	4049000	2	686.179	1371.35	0.4	582.87	17.85	3548	3548	MS2	18	130
29261	kVsGFkVysLGEENSTNNSTGQSR	K1(Acetyl); S3(Phospho); K6(Acetyl); Y8(Phospho); S9(Phospho)	High	2999922	Unambiguous	Vang-like protein 2 OS=Homo sapiens GN=VANGL2 PE=1 SV=2 - [VANG2_HUMAN]	Q9ULK5	CID	1	0	1	1	73168	0.00028	47	57	47	71	2	0	28300000	3	972.301	2914.89	0.04	36.98	14.44	1689	1689	MS2	14	270
29261	kVWLIEK	K1(Acetyl)	Middle	1226340	Rejected	Secretory phospholipase A2 receptor OS=Homo sapiens GN=PLA2R1 PE=1 SV=2 - [PLA2R_HUMAN]		CID		0.1176	2	2	22338	0.041	43	53	43	45	1	0	26390000	2	479.614	958.222	0.02	32.48	19.69	4522	4522	MS2	6	60
29261	LIGRkFGDPVVQSDMK	K5(Acetyl)	High	39678	Unambiguous	Heat shock 70 kDa protein 1A/1B OS=Homo sapiens GN=HSPA1A PE=1 SV=5 - [HSP71_HUMAN]	P08107	CID	1	0	1	1	45685	0.0013	46	55	46	62	2	2	3337000	3	611.749	1833.23	0.02	36.42	16.08	2588	2588	MS2	8	156
29261	LmPPDSttIEKLR	M2(Oxidation); T7(Phospho); T8(Phospho)	Middle	33764	Selected	Probable ubiquitin carboxyl-terminal hydrolase FAF-X OS=Homo sapiens GN=USP9X PE=1 SV=3 - [USP9X_HUMAN]	Q93008	CID		0.1111	2	2	40841	0.029	45	55	45	48	1	3	2788000	3	560.277	1678.82	0.36	636.4	20.46	4924	4924	MS2	6	110
29261	LNsLSALAELAVGsR	S3(Phospho); S14(Phospho)	Middle	32532	Rejected	Calcium uptake protein 1, mitochondrial OS=Homo sapiens GN=MICU1 PE=1 SV=1 - [MICU1_HUMAN]		CID		0.1311	2	3	40304	0.011	45	55	45	53	0	1	11000000	3	554.576	1661.71	0.01	17.94	19.29	4312	4312	MS2	7	160
29261	LTDSSPsSTSTSNSQRLDILK	S7(Phospho)	Middle	52013	Unconsidered	Centrosome-associated protein 350 OS=Homo sapiens GN=CEP350 PE=1 SV=1 - [CE350_HUMAN]	Q5VT06	CID		0.197	2	2	59296	0.015	47	56	47	53	1	2	2855000	3	773.872	2319.6	0.4	520.39	19.98	4675	4675	MS2	19	208
29261	msLVSQNsR	M1(Oxidation); S2(Phospho); S8(Phospho)	High	12629	Unconsidered			CID		0.3721	2	2	26887	0.006	44	53	44	54	0	0	36990000	2	599.68	1198.35	0.11	184.86	20.02	4697	4697	MS2	7	82
29261	NKIISStTTNANVILQIDNAR	T7(Phospho)	Middle	53601	Unconsidered	Keratin, type I cytoskeletal 10 OS=Homo sapiens GN=KRT10 PE=1 SV=6 - [K1C10_HUMAN]	P13645	CID		0.4545	2	2	61031	0.047	47	56	47	48	1	13	713400	3	790.057	2368.16	0.2	251.16	22.03	5707	5707	MS2	17	226
29261	NLQKLCkER	K7(Acetyl)	Middle	624122	Unconsidered	DNA helicase MCM9 OS=Homo sapiens GN=MCM9 PE=1 SV=4 - [MCM9_HUMAN]	Q9NXL9	CID		0.2	4	4	27091	0.024	44	53	44	48	2	5	2099000	2	587.492	1173.98	-0.22	-369.62	13.49	1174	1174	MS2	8	80
29261	NSLLKSsIGVDk	S7(Phospho); K12(Acetyl)	Middle	260041	Unconsidered			CID		0.1818	2	2	31548	0.05	44	54	44	45	1	1	6346000	3	461.717	1383.14	-0.11	-246.81	18.44	3864	3864	MS2	5	128
29261	NsSSESAIVPK	S2(Phospho)	High	12630	Unconsidered	Vacuolar protein sorting-associated protein 13D OS=Homo sapiens GN=VPS13D PE=1 SV=2 - [VP13D_HUMAN]		CID		0.197	2	2	27017	0.0071	44	53	44	53	0	3	2949000	3	400.342	1199.01	-0.06	-155.15	19.91	4637	4637	MS2	9	108
29261	QEGFAVPAPLDNk	K13(Acetyl)	High	1358859	Unambiguous	DNA-binding protein RFX7 OS=Homo sapiens GN=RFX7 PE=1 SV=1 - [RFX7_HUMAN]	Q2KHR2	CID	1	0	1	1	33403	0.005	44	54	44	55	0	2	3794000	3	477.145	1429.42	0.28	583.98	19.24	4284	4284	MS2	8	138
29261	QmksEVATLTAAGK	M2(Oxidation); K3(Acetyl); S4(Phospho)	High	200168	Unambiguous	ATP synthase subunit gamma, mitochondrial OS=Homo sapiens GN=ATP5C1 PE=1 SV=1 - [ATPG_HUMAN]	P36542	CID	1	0	1	1	37485	0.0054	40	55	45	55	1	0	43850000	3	524.618	1571.84	-0.62	-1185.22	14.67	1813	1813	MS2	9	142
29261	QMQEcAkR	C5(Propionamide); K7(Acetyl)	Middle	577947	Unconsidered	Superkiller viralicidic activity 2-like 2 OS=Homo sapiens GN=SKIV2L2 PE=1 SV=3 - [SK2L2_HUMAN]	P42285	CID		0.4156	2	2	24124	0.041	43	53	43	45	1	2	4854000	2	554.1	1107.19	-0.05	-97.09	12.46	613	613	MS2	6	70
29261	RVEDEQk	K7(Acetyl)	Middle	4081	Rejected	Ankyrin-2 OS=Homo sapiens GN=ANK2 PE=1 SV=4 - [ANK2_HUMAN]		CID		0.0227	2	2	21136	0.053	43	52	43	43	1	4	3371000	1	947.589	947.589	1.58	1670.91	13.31	1078	1078	MS2	5	32
29261	SAAAGLGGGGsR	S11(Phospho)	Middle	245989	Unambiguous	Oxysterol-binding protein-related protein 10 OS=Homo sapiens GN=OSBPL10 PE=1 SV=2 - [OSB10_HUMAN]	Q9BXB5	CID	1	0	1	1	22225	0.018	43	53	43	48	0	2	5777000	2	520.539	1040.07	-0.47	-893.71	14	1447	1447	MS2	11	108
29261	sDCVEILKkcGDQNK	S1(Phospho); K9(Acetyl); C10(Propionamide)	Middle	1381055	Unconsidered			CID		0.4524	2	2	46940	0.057	46	56	46	46	2	3	1769000	2	936.978	1872.95	-0.55	-582.33	22.88	6116	6116	MS2	7	148
29261	SEKsGQSTkAk	S4(Phospho); K9(Acetyl); K11(Acetyl)	Middle	20062	Unambiguous	Protein PRRC2C OS=Homo sapiens GN=PRRC2C PE=1 SV=4 - [PRC2C_HUMAN]	Q9Y520	CID	1	0	1	1	30375	0.031	43	54	44	47	2	2	2297000	3	439.513	1316.53	0.4	919.2	13.52	1187	1187	MS2	6	110
29261	SGGGcsGSLSLR	C5(Propionamide); S6(Phospho)	Middle	14797	Unconsidered			CID		0.5806	2	2	28150	0.0085	44	54	44	52	0	3	2159000	2	617.532	1234.06	0.9	1462.11	13.6	1232	1232	MS2	10	106
29261	sILLATDVASR	S1(Phospho)	High	256152	Rejected	Probable ATP-dependent RNA helicase DDX47 OS=Homo sapiens GN=DDX47 PE=1 SV=1 - [DDX47_HUMAN]	Q9H0S4	CID		0.1194	2	2	27526	0.002	44	54	44	59	0	2	5700000	2	614.072	1227.14	0.41	673.72	17.87	3558	3558	MS2	9	98
29261	SINPDEAVAYGAAVQAAILSGDk	K23(Acetyl)	High	50199	Unconsidered	Heat shock cognate 71 kDa protein OS=Homo sapiens GN=HSPA8 PE=1 SV=1 - [HSP7C_HUMAN]	P11142	CID		0.4919	2	2	59280	0.0016	47	56	47	63	0	3	2885000	2	1152.85	2304.69	0.58	503.92	22.99	6168	6168	MS2	15	258
29261	SKmtDEEILEKLR	M3(Oxidation); T4(Phospho)	Middle	34414	Unambiguous	Serine/threonine-protein kinase PAK 3 OS=Homo sapiens GN=PAK3 PE=1 SV=2 - [PAK3_HUMAN]	O75914	CID	1	0	1	1	40776	0.047	45	55	45	46	2	4	1841000	3	563.063	1687.17	-0.55	-984.62	22.18	5780	5780	MS2	8	136
29261	skSVIVPSGAPK	S1(Phospho); K2(Acetyl)	Middle	259289	Unconsidered			CID		0.2769	2	2	29520	0.028	44	54	44	47	1	2	4730000	2	646.583	1292.16	-0.13	-196.51	15.6	2324	2324	MS2	9	122
29261	smTDVLTmLR	S1(Phospho); M2(Oxidation); M8(Oxidation)	Middle	15319	Selected	Sickle tail protein homolog OS=Homo sapiens GN=KIAA1217 PE=1 SV=2 - [SKT_HUMAN]	Q5T5P2	CID	0.08	0	1	1	28584	0.014	44	54	44	50	0	1	5239000	3	427.203	1279.6	0.06	138.89	17.14	3163	3163	MS2	6	84
29261	SRDLtLGGVK	T5(Phospho)	Middle	518227	Unconsidered	DNA-directed RNA polymerase III subunit RPC4 OS=Homo sapiens GN=POLR3D PE=1 SV=2 - [RPC4_HUMAN]		CID		0.2241	2	2	24805	0.04	43	53	43	45	1	1	5635000	2	563.583	1126.16	-0.02	-30.83	16.6	2873	2873	MS2	7	96
29261	SsQDVSLDSNSNSKILNVkR	S2(Phospho); K19(Acetyl)	Middle	2354374	Unconsidered	Kinesin-like protein KIF20B OS=Homo sapiens GN=KIF20B PE=1 SV=3 - [KI20B_HUMAN]	Q96Q89	CID		0.4545	3	4	59469	0.043	47	56	47	48	2	1	4795000	3	772.073	2314.21	-0.07	-87.79	20.39	4884	4884	MS2	18	210
29261	SSSMADGDNSyCLEAIIR	Y11(Phospho)	High	558626	Unambiguous	Unconventional myosin-Vb OS=Homo sapiens GN=MYO5B PE=1 SV=3 - [MYO5B_HUMAN]	Q9ULV0	CID	0.1739	0	1	1	50927	0.00035	46	56	46	69	0	9	1502000	2	1007.29	2013.57	0.23	231.27	23.57	6439	6439	MS2	14	180
29261	stAsGSTGSKLkSDELQTIK	S1(Phospho); T2(Phospho); S4(Phospho); K12(Acetyl)	Middle	1530548	Unconsidered			CID		0.2727	6	6	59296	0.043	47	56	47	48	2	2	2855000	3	773.872	2319.6	-0.54	-699.73	19.98	4675	4675	MS2	19	206
29261	SVQNkLEk	K5(Acetyl); K8(Acetyl)	Middle	512694	Unambiguous	Nucleoprotein TPR OS=Homo sapiens GN=TPR PE=1 SV=3 - [TPR_HUMAN]	P12270	CID	1	0	1	1	23699	0.022	43	53	43	48	1	3	1943000	2	515.541	1030.07	-0.05	-89.14	13.83	1358	1358	MS2	6	78
29261	TETQTtGAENK	T6(Phospho)	Middle	262649	Unambiguous	Kanadaptin OS=Homo sapiens GN=SLC4A1AP PE=1 SV=1 - [NADAP_HUMAN]	Q9BWU0	CID	1	0	1	1	29106	0.044	42	54	44	45	0	59	84380	2	630.642	1260.28	0.04	65.68	12.05	396	396	MS2	8	110
29261	TFKGVVDVVmk	M10(Oxidation); K11(Acetyl)	Middle	360405	Rejected	Ribosome-releasing factor 2, mitochondrial OS=Homo sapiens GN=GFM2 PE=1 SV=1 - [RRF2M_HUMAN]		CID		0.0566	2	2	28670	0.015	44	54	44	50	1	75	93470	2	640.739	1280.47	-0.55	-851.06	25.79	7298	7298	MS2	7	108
29261	tFSEsLKsEK	T1(Phospho); S5(Phospho); S8(Phospho)	Middle	21671	Unambiguous	Dynein heavy chain 14, axonemal OS=Homo sapiens GN=DNAH14 PE=2 SV=3 - [DYH14_HUMAN]	Q0VDD8	CID	1	0	1	1	32173	0.027	44	54	44	48	1	1	2799000	3	465.98	1395.92	-0.1	-210.89	12.25	499	499	MS2	7	94
29261	tLAGDSssDCSR	T1(Phospho); S7(Phospho); S8(Phospho)	Middle	542089	Rejected	Lysine-specific demethylase 2A OS=Homo sapiens GN=KDM2A PE=1 SV=3 - [KDM2A_HUMAN]		CID		0.0625	2	2	33288	0.049	44	54	44	45	0	2	5527000	3	480.634	1439.89	0.24	491.8	17.32	3260	3260	MS2	6	108
29261	ttPEAHAssLGAPAISAASFLQDLIHR	T1(Phospho); T2(Phospho); S8(Phospho); S9(Phospho)	High	3001811	Unambiguous	Zinc transporter ZIP14 OS=Homo sapiens GN=SLC39A14 PE=1 SV=3 - [S39AE_HUMAN]	Q15043	CID	1	0	1	1	76770	0.00022	38	57	48	72	0	21	326900	3	1027.87	3081.6	-0.47	-455.07	23.99	6623	6623	MS2	15	262
29261	VKDPTkALPEK	K6(Acetyl)	Middle	935674	Unconsidered			CID		0.3506	2	2	28406	0.015	44	54	44	50	2	2	2510000	2	634.348	1267.69	-0.4	-637.55	14.27	1596	1596	MS2	13	112
29261	VLDELTLTkADLEmQIESLTEELAYLK	K9(Acetyl); M14(Oxidation)	High	180916	Unambiguous	Keratin, type I cytoskeletal 10 OS=Homo sapiens GN=KRT10 PE=1 SV=6 - [K1C10_HUMAN]	P13645	CID	1	0	1	1	78592	0.00064	37	58	48	68	1	59	203300	3	1056.9	3168.69	0.02	18.06	24.9	6998	6998	MS2	12	282
29261	VSASSPTtKDKEK	T8(Phospho)	Middle	21029	Unambiguous	PHD finger protein 20 OS=Homo sapiens GN=PHF20 PE=1 SV=2 - [PHF20_HUMAN]	Q9BVI0	CID	1	0	1	1	34446	0.034	44	54	44	47	2	75	62770	2	729.732	1458.46	-0.02	-30.93	11.07	30	30	MS2	6	124
29261	WSNPEFsLKK	S7(Phospho)	Middle	1605435	Unconsidered			CID		0.4302	2	2	30436	0.022	44	54	44	49	1	2	4460000	2	659.216	1317.43	0.52	782.2	18.58	3939	3939	MS2	8	96
29261	yQSVSsTPRDPDK	Y1(Phospho); S6(Phospho)	Middle	274873	Unconsidered			CID		0.5739	2	2	39641	0.023	45	55	45	49	1	2	4928000	2	821.383	1641.76	0.61	745.44	16.8	2978	2978	MS2	9	136
29261	ySALAKLSEk	Y1(Phospho); K10(Acetyl)	Middle	192784	Unconsidered	Pre-mRNA-processing factor 40 homolog A OS=Homo sapiens GN=PRPF40A PE=1 SV=2 - [PR40A_HUMAN]	O75400	CID		0.4651	2	3	28346	0.034	44	54	44	46	1	2	5265000	2	617.081	1233.15	0.42	682.07	13.79	1336	1336	MS2	7	94
29261	ySQNELEmIK	Y1(Phospho); M8(Oxidation)	Middle	20782	Unconsidered			CID		0.2373	2	2	31093	0.05	44	54	44	45	0	2	4340000	2	676.227	1351.45	0.02	23.1	14.02	1458	1458	MS2	7	96
29261	YVLALVKkDK	K8(Acetyl)	Middle	127255	Unconsidered			CID		0.4948	2	2	27735	0.02	44	54	44	49	2	1	9369000	2	610.694	1220.38	0.43	712.09	19.42	4383	4383	MS2	7	78
29671	AAEkQVPGGGGGGGsGGGGGsGGGGsGGGR	K4(Acetyl); S15(Phospho); S21(Phospho); S26(Phospho)	Middle	461146	Unambiguous	Signal recognition particle subunit SRP68 OS=Homo sapiens GN=SRP68 PE=1 SV=2 - [SRP68_HUMAN]	Q9UHB9	CID	1	0	1	1	64903	0.022	38	55	50	51	1	25	520600	3	842.855	2526.55	0.11	126.26	12.97	878	878	MS2	15	330
29671	AKtQTPPVSPAPQPTEER	T3(Phospho)	High	974415	Unambiguous	Src substrate cortactin OS=Homo sapiens GN=CTTN PE=1 SV=2 - [SRC8_HUMAN]	Q14247	CID	0.1538	0	1	1	50671	2.2e-06	46	55	49	91	1	4	2109000	2	1007.75	2014.5	-0.31	-309.31	13.87	1336	1336	MS2	15	196
29671	AKTQtPPVsPAPQPTEER	T5(Phospho); S9(Phospho)	High	974415	Unambiguous	Src substrate cortactin OS=Homo sapiens GN=CTTN PE=1 SV=2 - [SRC8_HUMAN]	Q14247	CID	0.2188	0	1	1	52823	0.00094	43	55	49	64	1	19	756300	2	1047.79	2094.57	-0.27	-257	13.39	1096	1096	MS2	13	196
29671	AKtQTPPVSPAPQPTEERLPSSPVYEDAASFK	T3(Phospho)	High	3147380	Unambiguous	Src substrate cortactin OS=Homo sapiens GN=CTTN PE=1 SV=2 - [SRC8_HUMAN]	Q14247	CID	0.375	0	1	1	82044	6.5e-06	49	57	51	88	2	14	852300	3	1169.81	3507.42	-0.12	-100.13	22.52	5401	5401	MS2	25	362
29671	ALGGAGSGSKGsAGGGSkR	S12(Phospho); K18(Acetyl)	High	34141	Unambiguous	Zinc finger SWIM domain-containing protein 8 OS=Homo sapiens GN=ZSWIM8 PE=1 SV=1 - [ZSWM8_HUMAN]	A7E2V4	CID	1	0	1	1	40646	0.0036	48	54	48	58	2	31	288900	3	562.556	1685.65	0.32	566.45	30.14	8329	8329	MS2	12	182
29671	AQEAsVLLR	S5(Phospho)	Middle	1589324	Unambiguous	Spectrin beta chain, erythrocytic OS=Homo sapiens GN=SPTB PE=1 SV=5 - [SPTB1_HUMAN]	P11277	CID	1	0	1	1	22506	0.02	46	51	46	48	0	75	44780	2	533.316	1065.62	-0.75	-1408.16	27.29	7312	7312	MS2	7	82
29671	cLDPDQQNLyR	C1(Propionamide); Y10(Phospho)	Middle	1246399	Unambiguous	Zinc finger protein 141 OS=Homo sapiens GN=ZNF141 PE=1 SV=1 - [ZN141_HUMAN]	Q15928	CID	1	0	1	1	35842	0.015	47	53	47	51	0	75	41320	2	758.811	1516.62	0.02	30.54	30.62	8493	8493	MS2	7	94
29671	DAkLDkAQIHDLVLVGGSTR	K3(Acetyl); K6(Acetyl)	Middle	49470	Unambiguous	Heat shock 70 kDa protein 1A/1B OS=Homo sapiens GN=HSPA1A PE=1 SV=5 - [HSP71_HUMAN]	P08107	CID	1	0	1	1	56701	0.028	45	55	49	50	2	43	225200	3	741.662	2222.97	0.48	652.44	19.19	3907	3907	MS2	8	222
29671	DRMDkNAStFEDVTQVSSAYQK	K5(Acetyl); T9(Phospho)	High	3136559	Unambiguous	Src substrate cortactin OS=Homo sapiens GN=CTTN PE=1 SV=2 - [SRC8_HUMAN]	Q14247	CID	0.1446	0	1	1	68190	1.5e-05	41	56	50	83	2	16	468000	3	881.617	2642.84	-0.3	-343.56	20.8	4640	4640	MS2	11	242
29671	EEILEEIAk	K9(Acetyl)	Middle	3067486	Selected	RNA-binding protein 47 OS=Homo sapiens GN=RBM47 PE=1 SV=2 - [RBM47_HUMAN]	A0AV96	CID	0	0	1	1	25717	0.011	46	52	46	51	0	52	142500	2	559.523	1118.04	0.89	1596.52	19.26	3934	3934	MS2	6	74
29671	EMNDAAMFyTNR	Y9(Phospho)	High	409238	Unambiguous	Adenylyl cyclase-associated protein 1 OS=Homo sapiens GN=CAP1 PE=1 SV=5 - [CAP1_HUMAN]	Q01518	CID	1	0	1	1	36737	0.0058	47	53	47	55	0	75	70130	2	772.21	1543.41	-0.1	-133.26	30.71	8522	8522	MS2	7	124
29671	EtIEQER	T2(Phospho)	High	3055312	Selected	Thymosin beta-4, Y-chromosomal OS=Homo sapiens GN=TMSB4Y PE=2 SV=3 - [TYB4Y_HUMAN]	O14604	CID	0	0	1	1	21382	0.0084	45	51	45	51	0	47	135700	2	492.641	984.275	-0.33	-668.26	11.38	164	164	MS2	6	62
29671	FFLkDIstTLNADEAVAR	K4(Acetyl); S7(Phospho); T8(Phospho)	Middle	165752	Unambiguous	Heat shock 70 kDa protein 4L OS=Homo sapiens GN=HSPA4L PE=1 SV=3 - [HS74L_HUMAN]	O95757	CID	0.0556	0	1	1	56593	0.011	41	55	49	54	1	15	626100	3	738.826	2214.46	0.06	87.1	20.1	4310	4310	MS2	9	182
29671	GPVSGTEPEPVYsMEAADYR	S13(Phospho)	High	1817971	Unambiguous	Src substrate cortactin OS=Homo sapiens GN=CTTN PE=1 SV=2 - [SRC8_HUMAN]	Q14247	CID	0.0602	0	1	1	57075	1.3e-05	36	55	49	83	0	54	259600	2	1119.27	2237.53	0.61	544.38	21.87	5115	5115	MS2	13	180
29671	GRPIAGkGR	K7(Acetyl)	Middle	513191	Unambiguous	Copper chaperone for superoxide dismutase OS=Homo sapiens GN=CCS PE=1 SV=1 - [CCS_HUMAN]	O14618	CID	1	0	1	1	19973	0.022	45	51	45	47	1	12	474000	2	477.683	954.359	0.12	250.26	12.72	748	748	MS2	7	80
29671	ITLRLWNtK	T8(Phospho)	Middle	357821	Unambiguous	Uncharacterized protein KIAA1257 OS=Homo sapiens GN=KIAA1257 PE=2 SV=2 - [K1257_HUMAN]	Q9ULG3	CID	1	0	1	1	26940	0.026	46	52	46	48	1	21	439900	2	613.638	1226.27	0.45	730.61	23.12	5663	5663	MS2	9	86
29671	KALSkTsK	K5(Acetyl); S7(Phospho)	Middle	775094	Unambiguous	Anaphase-promoting complex subunit 7 OS=Homo sapiens GN=ANAPC7 PE=1 SV=4 - [APC7_HUMAN]	Q9UJX3	CID	1	0	1	1	22238	0.018	45	51	45	48	2	15	284500	2	493.617	986.227	0.58	1181.23	14.85	1836	1836	MS2	5	76
29671	KGTEELYAIkILK	K10(Acetyl)	Middle	205653	Rejected	Protein kinase C alpha type OS=Homo sapiens GN=PRKCA PE=1 SV=4 - [KPCA_HUMAN]	P17252	CID		0	2	2	36793	0.028	47	53	47	48	2	12	493000	3	517.5	1550.49	0.54	1044.75	24.89	6393	6393	MS2	7	124
29671	KkELIAK	K2(Acetyl)	High	3048629	Selected	MAP3K7 C-terminal-like protein OS=Homo sapiens GN=MAP3K7CL PE=1 SV=1 - [M3KCL_HUMAN]	P57077	CID	0.1481	0	1	1	18681	0.004	45	51	45	54	2	8	1063000	2	436.45	871.892	-0.1	-234.57	15.88	2355	2355	MS2	6	60
29671	KPSmLkK	M4(Oxidation); K6(Acetyl)	Middle	1139070	Rejected	Transcription factor HIVEP3 OS=Homo sapiens GN=HIVEP3 PE=2 SV=1 - [ZEP3_HUMAN]		CID		0	2	2	19529	0.028	45	51	45	46	1	15	157200	2	446.237	891.466	0.67	1491.6	12.06	424	424	MS2	5	60
29671	kSNDsQNR	K1(Acetyl); S5(Phospho)	Middle	516783	Unambiguous	PCNA-interacting partner OS=Homo sapiens GN=PARPBP PE=1 SV=3 - [PARI_HUMAN]	Q9NWS1	CID	1	0	1	1	23956	0.033	46	52	46	46	1	33	260800	2	536.558	1072.11	0.56	1049.03	25.84	6784	6784	MS2	7	76
29671	KtLEQER	T2(Phospho)	High	2540801	Rejected	Putative ciliary rootlet coiled-coil protein-like 3 protein OS=Homo sapiens PE=5 SV=2 - [CROL3_HUMAN]		CID		0	2	2	21382	0.0084	45	51	45	51	1	47	135700	2	492.641	984.275	0.14	287.88	11.38	164	164	MS2	6	68
29671	LAkHESQQDYSK	K3(Acetyl)	High	1119057	Unambiguous	Src substrate cortactin OS=Homo sapiens GN=CTTN PE=1 SV=2 - [SRC8_HUMAN]	Q14247	CID	1	0	1	1	34900	0.00015	47	53	47	71	1	1	18290000	2	738.706	1476.4	-0.09	-123.67	12.45	602	602	MS2	9	118
29671	LcKERAEEIYPIk	C2(Propionamide); K13(Acetyl)	Middle	86183	Rejected	Caspase-4 OS=Homo sapiens GN=CASP4 PE=1 SV=1 - [CASP4_HUMAN]		CID		0.04	3	3	41690	0.029	48	54	48	48	2	58	157800	3	569.672	1707	0.33	576.58	26.31	6969	6969	MS2	8	124
29671	LIGRkFGDPVVQSDMK	K5(Acetyl)	Middle	39678	Unambiguous	Heat shock 70 kDa protein 1A/1B OS=Homo sapiens GN=HSPA1A PE=1 SV=5 - [HSP71_HUMAN]	P08107	CID	1	0	1	1	45684	0.0095	45	54	48	54	2	6	949700	3	611.888	1833.65	0.16	263.89	17.8	3272	3272	MS2	8	156
29671	LPSsPVYEDAASFK	S4(Phospho)	High	957767	Unambiguous	Src substrate cortactin OS=Homo sapiens GN=CTTN PE=1 SV=2 - [SRC8_HUMAN]	Q14247	CID	0.1364	0	1	1	38081	3.3e-06	38	53	48	88	0	10	654400	2	795.822	1590.64	-0.51	-638.4	20.71	4597	4597	MS2	18	122
29671	mDKNASTFEDVTQVSSAYQktVPVEAVTSK	M1(Oxidation); K20(Acetyl); T21(Phospho)	High	3147026	Unambiguous	Src substrate cortactin OS=Homo sapiens GN=CTTN PE=1 SV=2 - [SRC8_HUMAN]	Q14247	CID	0.0152	0	1	1	81724	0.0011	39	57	51	66	2	10	810800	3	1133.94	3399.82	-0.27	-242.1	20.27	4392	4392	MS2	16	340
29671	mGNPKISVAGIGAsNR	M1(Oxidation); S14(Phospho)	Middle	280570	Unambiguous	Protein phosphatase 1 regulatory subunit 3A OS=Homo sapiens GN=PPP1R3A PE=1 SV=3 - [PPR3A_HUMAN]	Q16821	CID	1	0	1	1	40456	0.017	45	54	48	51	1	68	110400	2	835.235	1669.46	0.33	391.84	31.44	8758	8758	MS2	15	160
29671	msLVSQNsR	M1(Oxidation); S2(Phospho); S8(Phospho)	Middle	12629	Unconsidered			CID		0.4898	2	2	26905	0.013	46	52	46	51	0	1	6180000	2	599.679	1198.35	0.11	183.54	26.05	6873	6873	MS2	7	82
29671	NSSsESAIVPK	S4(Phospho)	High	12630	Rejected	Vacuolar protein sorting-associated protein 13D OS=Homo sapiens GN=VPS13D PE=1 SV=2 - [VP13D_HUMAN]		CID		0.1194	2	2	26923	0.0018	46	52	46	59	0	28	313800	2	600.619	1200.23	0.52	861.77	25.93	6823	6823	MS2	7	108
29671	RkELEQVCNPIIsGLYQGAGGPGPGGFGAQGPK	K2(Acetyl); S13(Phospho)	High	182594	Unambiguous	Heat shock 70 kDa protein 1A/1B OS=Homo sapiens GN=HSPA1A PE=1 SV=5 - [HSP71_HUMAN]	P08107	CID	0.3023	0	1	1	81396	1.1e-05	47	57	51	86	2	36	203700	3	1135.67	3404.98	-0.59	-517.34	25.91	6814	6814	MS2	16	340
29671	RQSAGNkLVLIR	K7(Acetyl)	Middle	2066551	Unambiguous	Neuronal PAS domain-containing protein 4 OS=Homo sapiens GN=NPAS4 PE=1 SV=1 - [NPAS4_HUMAN]	Q8IUM7	CID	1	0	1	1	31734	0.026	47	53	47	48	2	37	164100	3	466.577	1397.72	0.02	37.51	26.88	7171	7171	MS2	7	110
29671	sAkAISEQTGK	S1(Phospho); K3(Acetyl)	Middle	2808548	Unambiguous	ATP-citrate synthase OS=Homo sapiens GN=ACLY PE=1 SV=3 - [ACLY_HUMAN]	P53396	CID	1	0	1	1	28159	0.024	46	52	46	48	1	3	1962000	3	414.726	1242.16	-0.03	-81.77	13.08	937	937	MS2	7	112
29671	SGktIPELEkTIGLmK	K3(Acetyl); T4(Phospho); K10(Acetyl); M15(Oxidation)	Middle	40800	Unambiguous	Centrosomal protein of 290 kDa OS=Homo sapiens GN=CEP290 PE=1 SV=2 - [CE290_HUMAN]	O15078	CID	1	0	1	1	48152	0.024	42	54	48	50	2	75	26610	2	963.203	1925.4	-0.39	-404.63	31.12	8655	8655	MS2	8	166
29671	sILLATDVASR	S1(Phospho)	High	256152	Rejected	Probable ATP-dependent RNA helicase DDX47 OS=Homo sapiens GN=DDX47 PE=1 SV=1 - [DDX47_HUMAN]	Q9H0S4	CID		0.0152	2	2	27527	0.00049	40	52	46	65	0	32	328500	2	614.302	1227.6	0.64	1048.45	21.38	4901	4901	MS2	8	98
29671	SINPDEAVAYGAAVQAAILSGDk	K23(Acetyl)	High	50199	Unconsidered	Heat shock cognate 71 kDa protein OS=Homo sapiens GN=HSPA8 PE=1 SV=1 - [HSP7C_HUMAN]	P11142	CID		0.5083	2	2	59391	0.0034	49	55	49	59	0	75	16000	2	1152.97	2304.94	0.7	610.53	32.72	9177	9177	MS2	14	258
29671	SPPEESNQNGGEGsyR	S14(Phospho); Y15(Phospho)	Middle	1082674	Unambiguous	Pappalysin-2 OS=Homo sapiens GN=PAPPA2 PE=1 SV=4 - [PAPP2_HUMAN]	Q9BXP8	CID	1	0	1	1	46389	0.011	48	54	48	53	0	11	491700	3	623.517	1868.54	-0.04	-63.36	25.19	6510	6510	MS2	7	164
29671	SSSESKLPsSGSGKR	S9(Phospho)	Middle	144746	Unambiguous	Receptor-interacting serine/threonine-protein kinase 4 OS=Homo sapiens GN=RIPK4 PE=1 SV=1 - [RIPK4_HUMAN]	P57078	CID	1	0	1	1	37517	0.03	47	53	47	48	2	54	141000	3	525.32	1573.95	-0.21	-403.08	27.74	7465	7465	MS2	6	152
29671	SSsPAPADIAQTVQEDLR	S3(Phospho)	High	288042	Unambiguous	Ras GTPase-activating protein-binding protein 1 OS=Homo sapiens GN=G3BP1 PE=1 SV=1 - [G3BP1_HUMAN]	Q13283	CID	0.1032	0	1	1	49012	6.1e-10	49	54	49	126	0	24	378000	2	983.158	1965.31	-0.35	-354.56	27.41	7354	7354	MS2	15	180
29671	tADNAtkNAEPLINLDVNNPDFK	T1(Phospho); T6(Phospho); K7(Acetyl)	High	2024762	Unambiguous	UPF0568 protein C14orf166 OS=Homo sapiens GN=C14orf166 PE=1 SV=1 - [CN166_HUMAN]	Q9Y224	CID	1	0	1	1	69582	0.0036	45	56	50	59	1	45	108900	3	906.862	2718.57	0.28	306.21	26.14	6909	6909	MS2	11	254
29671	TAVAHAKEyIQQLR	Y9(Phospho)	Middle	1558382	Rejected	39S ribosomal protein L22, mitochondrial OS=Homo sapiens GN=MRPL22 PE=1 SV=1 - [RM22_HUMAN]		CID	0.02	0	1	1	41690	0.019	48	54	48	50	1	58	157800	3	569.672	1707	-0.62	-1085.12	26.31	6969	6969	MS2	7	132
29671	TQTPPVsPAPQPTEER	S7(Phospho)	High	325845	Unambiguous	Src substrate cortactin OS=Homo sapiens GN=CTTN PE=1 SV=2 - [SRC8_HUMAN]	Q14247	CID	1	0	1	1	45061	1.1e-07	44	54	48	103	0	4	2624000	2	908.199	1815.39	-0.24	-265.49	14.31	1560	1560	MS2	11	176
29671	TQtPPVsPAPQPTEER	T3(Phospho); S7(Phospho)	High	325845	Unambiguous	Src substrate cortactin OS=Homo sapiens GN=CTTN PE=1 SV=2 - [SRC8_HUMAN]	Q14247	CID	0.1358	0	1	1	47148	1.8e-05	41	54	48	81	0	17	821700	2	948.287	1895.57	-0.14	-150.8	14.05	1429	1429	MS2	12	176
29671	TQTPPVSPAPQPTEERLPsSPVYEDAASFK	S19(Phospho)	High	3143834	Unambiguous	Src substrate cortactin OS=Homo sapiens GN=CTTN PE=1 SV=2 - [SRC8_HUMAN]	Q14247	CID	0.0139	0	1	1	79880	0.00022	42	56	51	72	1	0	40190000	3	1103.77	3309.29	0.25	230.96	22.86	5546	5546	MS2	24	342
29671	TQTPPVsPAPQPTEERLPSSPVyEDAASFK	S7(Phospho); Y23(Phospho)	High	3143834	Unambiguous	Src substrate cortactin OS=Homo sapiens GN=CTTN PE=1 SV=2 - [SRC8_HUMAN]	Q14247	CID	0.2267	0	1	1	81086	0.00013	51	57	51	75	1	6	2458000	3	1129.97	3387.89	-0.2	-180.88	23.14	5672	5672	MS2	24	342
29671	TQtPPVsPAPQPTEERLPSSPVyEDAASFK	T3(Phospho); S7(Phospho); Y23(Phospho)	High	3143834	Unambiguous	Src substrate cortactin OS=Homo sapiens GN=CTTN PE=1 SV=2 - [SRC8_HUMAN]	Q14247	CID	0.2329	0	1	1	82025	0.00022	51	57	51	73	1	3	2265000	3	1156.48	3467.43	-0.35	-303.73	23.91	5994	5994	MS2	25	342
29671	VDkSAVGFEYQGK	K3(Acetyl)	High	3086219	Unambiguous	Src substrate cortactin OS=Homo sapiens GN=CTTN PE=1 SV=2 - [SRC8_HUMAN]	Q14247	CID	1	0	1	1	34278	0.0051	45	53	47	55	1	30	388900	2	735.728	1470.45	-0.09	-118	19.13	3879	3879	MS2	18	130
29671	VkDmAAPGTsSVPAPTAGNAEk	K2(Acetyl); M4(Oxidation); S10(Phospho); K22(Acetyl)	High	168769	Unambiguous	Probable ATP-dependent RNA helicase DDX46 OS=Homo sapiens GN=DDX46 PE=1 SV=2 - [DDX46_HUMAN]	Q7L014	CID	0.1111	0	1	1	58529	0.0013	49	55	49	63	1	7	1160000	3	760.422	2279.25	-0.39	-509.02	21.1	4776	4776	MS2	12	244
29671	WkGmTQEQLEQIR	K2(Acetyl); M4(Oxidation)	Middle	32639	Unambiguous	RIB43A-like with coiled-coils protein 2 OS=Homo sapiens GN=RIBC2 PE=2 SV=1 - [RIBC2_HUMAN]	Q9H4K1	CID	1	0	1	1	41623	0.028	48	54	48	49	1	46	149200	3	569.544	1706.62	0.23	400.47	30.47	8442	8442	MS2	6	128
29671	YKVSVtLSGKEK	T6(Phospho)	Middle	197715	Unambiguous	Pancreatic lipase-related protein 2 OS=Homo sapiens GN=PNLIPRP2 PE=1 SV=1 - [LIPR2_HUMAN]	P54317	CID	1	0	1	1	32919	0.029	47	53	47	48	2	75	88000	2	710.717	1420.43	0.43	612.03	26.77	7129	7129	MS2	10	122
29671	YYkTIDDLKNQILNLTTDNANILLQIDNAR	K3(Acetyl)	High	1538322	Unambiguous	Keratin, type I cytoskeletal 10 OS=Homo sapiens GN=KRT10 PE=1 SV=6 - [K1C10_HUMAN]	P13645	CID	0.0556	0	1	1	82785	4e-06	50	57	51	90	2	75	37010	3	1183.95	3549.82	-0.39	-330.33	30.88	8575	8575	MS2	12	332
30701	AQYEEIALk	K9(Acetyl)	Middle	9363	Unconsidered	Keratin, type II cytoskeletal 72 OS=Homo sapiens GN=KRT72 PE=1 SV=2 - [K2C72_HUMAN]	Q14CN4	CID		0.1579	2	2	23896	0.02	45	53	45	48	0	5	1437000	2	554.455	1107.9	0.33	589.66	15.42	1721	1721	MS2	6	80
30701	CFDVkDVQmLQDAISK	K5(Acetyl); M9(Oxidation)	Middle	3266158	Unambiguous	Hsp90 co-chaperone Cdc37 OS=Homo sapiens GN=CDC37 PE=1 SV=1 - [CDC37_HUMAN]	Q16543	CID	1	0	1	1	47272	0.035	38	55	47	48	1	15	724600	3	633.32	1897.95	-0.42	-660.35	19.62	3438	3438	MS2	7	166
30701	DKEVsDDEAEEK	S5(Phospho)	High	3242162	Unambiguous	Heat shock protein HSP 90-alpha OS=Homo sapiens GN=HSP90AA1 PE=1 SV=5 - [HS90A_HUMAN]	P07900	CID	1	0	1	1	35134	1.1e-05	46	54	46	82	1	11	800400	2	737.597	1474.19	-0.09	-124.07	12.62	569	569	MS2	9	128
30701	DKEVsDDEAEEKEDK	S5(Phospho)	Middle	3263863	Unambiguous	Heat shock protein HSP 90-alpha OS=Homo sapiens GN=HSP90AA1 PE=1 SV=5 - [HS90A_HUMAN]	P07900	CID	1	0	1	1	46154	0.0076	46	55	47	55	2	75	127300	3	616.151	1846.44	-0.1	-168.11	12.68	595	595	MS2	17	164
30701	DLVRAGVLKEkPLWFDVYDAFPPLR	K11(Acetyl)	High	3298580	Unambiguous	28S ribosomal protein S23, mitochondrial OS=Homo sapiens GN=MRPS23 PE=1 SV=2 - [RT23_HUMAN]	Q9Y3D9	CID	1	0	1	1	75029	0.0016	39	57	49	63	2	75	44180	3	996.927	2988.77	0.09	86.82	31.13	7772	7772	MS2	12	270
30701	DtDICSSAKGIVESSVTSAVsGK	T2(Phospho); S21(Phospho)	Middle	53486	Unambiguous	Biorientation of chromosomes in cell division protein 1-like 1 OS=Homo sapiens GN=BOD1L1 PE=1 SV=2 - [BD1L1_HUMAN]	Q8NFC6	CID	1	0	1	1	61797	0.016	48	56	48	53	1	47	263900	3	801.951	2403.84	0.47	587.46	22.83	4740	4740	MS2	22	244
30701	EGTLSSVGLSSVLGtEEEDEDEEYEYmNR	T15(Phospho); M27(Oxidation)	High	3302423	Unambiguous	Receptor tyrosine-protein kinase erbB-3 OS=Homo sapiens GN=ERBB3 PE=1 SV=1 - [ERBB3_HUMAN]	P21860	CID	0.1429	0	1	1	80924	0.002	41	57	50	63	0	24	400000	3	1122.43	3365.27	-0.03	-28.77	26.35	6136	6136	MS2	18	274
30701	EKEIsDDEAEEEK	S5(Phospho)	High	377816	Unambiguous	Heat shock protein HSP 90-beta OS=Homo sapiens GN=HSP90AB1 PE=1 SV=4 - [HS90B_HUMAN]	P08238	CID	1	0	1	1	39305	2.8e-05	46	54	47	78	1	40	319900	2	815.953	1630.9	-0.32	-391.79	13.36	890	890	MS2	18	140
30701	EKtkLGSSSEIEVPAK	T3(Phospho); K4(Acetyl)	Middle	1015388	Unambiguous	Apolipoprotein O-like OS=Homo sapiens GN=APOOL PE=1 SV=1 - [APOOL_HUMAN]	Q6UXV4	CID	1	0	1	1	45141	0.029	38	55	47	49	2	75	69770	3	609.503	1826.5	0.18	299.51	17.33	2492	2492	MS2	7	170
30701	ESEDKPEIEDVGsDEEEEKK	S13(Phospho)	High	3284601	Selected	Heat shock protein HSP 90-alpha OS=Homo sapiens GN=HSP90AA1 PE=1 SV=5 - [HS90A_HUMAN]	P07900	CID	0.0435	0	1	1	61875	0.00036	48	56	48	69	1	9	956300	3	801.322	2401.95	-0.13	-159.1	16.51	2138	2138	MS2	21	216
30701	ESKDKPEIEDVGsDEEEEKK	S13(Phospho)	High	3284602	Rejected	Putative heat shock protein HSP 90-alpha A2 OS=Homo sapiens GN=HSP90AA2 PE=1 SV=2 - [HS902_HUMAN]		CID		0.0435	2	2	61875	0.00082	48	56	48	66	2	9	956300	3	801.322	2401.95	0.19	232.71	16.51	2138	2138	MS2	21	220
30701	FPIRRtLQYLSQGNVVFK	T6(Phospho)	Middle	3281096	Unambiguous	28S ribosomal protein S25, mitochondrial OS=Homo sapiens GN=MRPS25 PE=1 SV=1 - [RT25_HUMAN]	P82663	CID	1	0	1	1	57145	0.013	48	56	48	53	2	40	235600	3	749.213	2245.62	-0.64	-855.85	23.41	4959	4959	MS2	9	174
30701	GEsIEPLDPSEK	S3(Phospho)	High	267469	Unambiguous	Receptor tyrosine-protein kinase erbB-3 OS=Homo sapiens GN=ERBB3 PE=1 SV=1 - [ERBB3_HUMAN]	P21860	CID	1	0	1	1	31296	0.00024	46	54	46	68	0	1	18110000	2	691.097	1381.19	-0.09	-135.18	18.86	3114	3114	MS2	9	106
30701	GMRIVRsEQEFQEQLESAR	S7(Phospho)	High	979775	Unambiguous	Methylcrotonoyl-CoA carboxylase subunit alpha, mitochondrial OS=Homo sapiens GN=MCCC1 PE=1 SV=3 - [MCCA_HUMAN]	Q96RQ3	CID	1	0	1	1	60734	0.0063	41	56	48	57	2	75	126300	3	791.793	2373.37	-0.39	-493.82	19.94	3573	3573	MS2	11	196
30701	GPELQDCLGQtLVLIGK	T11(Phospho)	High	3264286	Unambiguous	Receptor tyrosine-protein kinase erbB-3 OS=Homo sapiens GN=ERBB3 PE=1 SV=1 - [ERBB3_HUMAN]	P21860	CID	1	0	1	1	46707	0.00039	44	55	47	68	0	27	67960	2	932.684	1864.36	-0.37	-395.12	30.38	7522	7522	MS2	13	168
30701	GtGGALVLVLYDKIK	T2(Phospho)	Middle	1625565	Unconsidered	ADP/ATP translocase 3 OS=Homo sapiens GN=SLC25A6 PE=1 SV=4 - [ADT3_HUMAN]|ADP/ATP translocase 2 OS=Homo sapiens GN=SLC25A5 PE=1 SV=7 - [ADT2_HUMAN]	P12236;P05141	CID		0.4333	3	3	39014	0.016	47	54	47	51	1	32	311700	2	814.755	1628.5	0.32	394.29	30.31	7497	7497	MS2	9	136
30701	GyDGDSSSGsGR	Y2(Phospho); S10(Phospho)	Middle	361743	Unambiguous	Tight junction protein ZO-3 OS=Homo sapiens GN=TJP3 PE=1 SV=3 - [ZO3_HUMAN]	O95049	CID	1	0	1	1	30340	0.027	46	54	46	48	0	44	190000	3	435.351	1304.04	-0.34	-769.8	16.46	2116	2116	MS2	6	102
30701	HSLLTPVTPLsPPGLEEEDVNGYVMPDTHLK	S11(Phospho)	High	3304826	Unambiguous	Receptor tyrosine-protein kinase erbB-3 OS=Homo sapiens GN=ERBB3 PE=1 SV=1 - [ERBB3_HUMAN]	P21860	CID	0.022	0	1	1	82073	2.9e-06	40	58	50	91	0	34	213800	3	1156.8	3468.39	0.19	165.48	27.5	6547	6547	MS2	19	312
30701	HSLLtPVTPLSPPGLEEEDVNGYVmPDTHLK	T5(Phospho); M25(Oxidation)	High	3304826	Unambiguous	Receptor tyrosine-protein kinase erbB-3 OS=Homo sapiens GN=ERBB3 PE=1 SV=1 - [ERBB3_HUMAN]	P21860	CID	0.0494	0	1	1	82549	3.2e-05	41	58	50	81	0	63	130900	3	1162.24	3484.71	0.3	257.08	26.49	6186	6186	MS2	25	312
30701	HSLLtPVtPLSPPGLEEEDVNGYVmPDTHLK	T5(Phospho); T8(Phospho); M25(Oxidation)	High	3304826	Unambiguous	Receptor tyrosine-protein kinase erbB-3 OS=Homo sapiens GN=ERBB3 PE=1 SV=1 - [ERBB3_HUMAN]	P21860	CID	0.0588	0	1	1	83243	0.00066	46	58	50	68	0	62	132000	3	1188.57	3563.69	-0.04	-31.77	27.05	6390	6390	MS2	25	312
30701	HSLsQNVK	S4(Phospho)	Middle	242450	Unambiguous	Zinc finger protein 81 OS=Homo sapiens GN=ZNF81 PE=1 SV=3 - [ZNF81_HUMAN]	P51508	CID	1	0	1	1	20841	0.037	44	52	44	45	0	34	261700	2	497.279	993.55	0.27	551.64	18.45	2964	2964	MS2	7	66
30701	IEDVGsDEEDDSGK	S6(Phospho)	High	3243240	Unambiguous	Heat shock protein HSP 90-beta OS=Homo sapiens GN=HSP90AB1 PE=1 SV=4 - [HS90B_HUMAN]|Putative heat shock protein HSP 90-beta 2 OS=Homo sapiens GN=HSP90AB2P PE=1 SV=2 - [H90B2_HUMAN]	P08238;Q58FF8	CID	1	0	1	1	37750	7.3e-07	45	54	47	94	0	75	32140	2	788.065	1575.12	-0.15	-194.46	14.29	1253	1253	MS2	11	124
30701	IEDVGsDEEDDSGKDK	S6(Phospho)	High	3262353	Unambiguous	Heat shock protein HSP 90-beta OS=Homo sapiens GN=HSP90AB1 PE=1 SV=4 - [HS90B_HUMAN]|Putative heat shock protein HSP 90-beta 2 OS=Homo sapiens GN=HSP90AB2P PE=1 SV=2 - [H90B2_HUMAN]	P08238;Q58FF8	CID	0.3103	0	1	1	45174	4.7e-06	47	55	47	87	1	23	354200	2	909.659	1818.31	-0.19	-210.11	13.53	964	964	MS2	19	150
30701	IEDVGsDEEDDSGKDKK	S6(Phospho)	High	456781	Unambiguous	Heat shock protein HSP 90-beta OS=Homo sapiens GN=HSP90AB1 PE=1 SV=4 - [HS90B_HUMAN]|Putative heat shock protein HSP 90-beta 2 OS=Homo sapiens GN=HSP90AB2P PE=1 SV=2 - [H90B2_HUMAN]	P08238;Q58FF8	CID	0.0745	0	1	1	49343	1.1e-06	48	55	48	94	2	31	317500	2	973.683	1946.36	-0.25	-261.48	13.09	774	774	MS2	14	160
30701	IEPEAVLQtRVSAmDNtQQVDGsAsVGR	T9(Phospho); M14(Oxidation); T17(Phospho); S23(Phospho); S25(Phospho)	Middle	3302977	Unambiguous	Band 4.1-like protein 1 OS=Homo sapiens GN=EPB41L1 PE=1 SV=2 - [E41L1_HUMAN]	Q9H4G0	CID	1	0	1	1	80061	0.017	48	57	50	54	1	27	213700	3	1099.9	3297.68	0.5	456.38	23.4	4955	4955	MS2	16	302
30701	IKtADRQymEGFNDELEAFK	T3(Phospho); Y8(Phospho); M9(Oxidation)	High	1396854	Unambiguous	Hsp90 co-chaperone Cdc37 OS=Homo sapiens GN=CDC37 PE=1 SV=1 - [CDC37_HUMAN]	Q16543	CID	1	0	1	1	65809	0.0017	37	56	49	62	2	21	239000	3	861.229	2581.67	-0.32	-374.86	26.67	6248	6248	MS2	11	216
30701	IYLGLSk	K7(Acetyl)	Middle	3213527	Rejected	Probable global transcription activator SNF2L1 OS=Homo sapiens GN=SMARCA1 PE=1 SV=2 - [SMCA1_HUMAN]		CID		0.0204	2	2	16317	0.016	43	51	43	48	0	2	3504000	2	418.956	836.904	0.44	1056.45	15.42	1722	1722	MS2	5	48
30701	KAMEIISEk	K9(Acetyl)	Middle	8456	Unconsidered			CID		0.2698	3	3	24162	0.035	45	53	45	46	1	68	61940	2	546.429	1091.85	0.27	490.88	15.91	1919	1919	MS2	6	88
30701	kANLNVLDR	K1(Acetyl)	Middle	122572	Rejected	POTE ankyrin domain family member D OS=Homo sapiens GN=POTED PE=2 SV=2 - [POTED_HUMAN]		CID		0.1455	2	2	24644	0.023	45	53	45	47	1	23	243200	2	543.419	1085.83	0.29	535.61	25.85	5933	5933	MS2	7	80
30701	kIIELKR	K1(Acetyl)	Middle	574393	Rejected	T-complex protein 1 subunit zeta OS=Homo sapiens GN=CCT6A PE=1 SV=3 - [TCPZ_HUMAN]	P40227	CID		0	4	4	20521	0.033	44	52	44	45	2	16	456900	2	471.39	941.773	-0.21	-444.44	22.68	4681	4681	MS2	5	60
30701	kkHLLQILEK	K1(Acetyl); K2(Acetyl)	Middle	262322	Unconsidered			CID		0.25	2	2	30766	0.0067	46	54	46	54	2	19	316500	2	668.624	1336.24	0.8	1193.51	24.21	5273	5273	MS2	7	90
30701	KKMAsDQEQLASK	S5(Phospho)	Middle	544634	Unambiguous	Trinucleotide repeat-containing gene 18 protein OS=Homo sapiens GN=TNRC18 PE=1 SV=3 - [TNC18_HUMAN]	O15417	CID	1	0	1	1	36902	0.033	46	54	46	48	2	54	105400	3	515.447	1544.33	-0.11	-218.69	17.68	2623	2623	MS2	6	134
30701	KyDVNmQDK	Y2(Phospho); M6(Oxidation)	Middle	1232111	Unambiguous	Ankyrin repeat domain-containing protein 7 OS=Homo sapiens GN=ANKRD7 PE=2 SV=3 - [ANKR7_HUMAN]	Q92527	CID	1	0	1	1	27212	0.018	45	53	45	49	1	23	317800	2	619.089	1237.17	-0.05	-82.05	23.23	4888	4888	MS2	6	90
30701	LKELEkENK	K6(Acetyl)	Middle	1342359	Unconsidered	Girdin OS=Homo sapiens GN=CCDC88A PE=1 SV=2 - [GRDN_HUMAN]		CID		0.3521	2	2	27143	0.037	45	53	45	46	2	55	183500	2	587.011	1173.01	-0.17	-289.08	16.13	1993	1993	MS2	13	86
30701	MsDDAGDTLAtGDK	S2(Phospho); T11(Phospho)	Middle	139036	Unambiguous	Protein NOXP20 OS=Homo sapiens GN=FAM114A1 PE=1 SV=2 - [NXP20_HUMAN]	Q8IWE2	CID	1	0	1	1	36716	0.017	46	54	46	50	0	26	105700	3	519.279	1555.82	-0.53	-1025.96	13.74	1061	1061	MS2	8	126
30701	msLVSQNsR	M1(Oxidation); S2(Phospho); S8(Phospho)	Middle	12629	Unconsidered			CID		0.3099	2	2	27007	0.017	45	53	45	49	0	10	548400	2	600.006	1199	0.44	728.53	25.12	5640	5640	MS2	7	82
30701	MSSLGAGVTSAk	K12(Acetyl)	Middle	16447	Unambiguous	Protein Jumonji OS=Homo sapiens GN=JARID2 PE=1 SV=2 - [JARD2_HUMAN]	Q92833	CID	1	0	1	1	24863	0.037	45	53	45	46	0	30	249700	2	575.918	1150.83	-0.25	-432.5	16.62	2183	2183	MS2	9	104
30701	NStmVLYGDtGDk	T3(Phospho); M4(Oxidation); T10(Phospho); K13(Acetyl)	Middle	843636	Unambiguous	Breast cancer type 2 susceptibility protein OS=Homo sapiens GN=BRCA2 PE=1 SV=2 - [BRCA2_HUMAN]	P51587	CID	1	0	1	1	38971	0.013	45	54	47	52	0	12	648800	3	540.813	1620.43	0.3	550.28	22.76	4714	4714	MS2	6	140
30701	QIEsKTAFQEALDAAGDK	S4(Phospho)	Middle	969974	Unambiguous	Thioredoxin OS=Homo sapiens GN=TXN PE=1 SV=3 - [THIO_HUMAN]	P10599	CID	1	0	1	2	50439	0.0083	45	55	48	55	1	25	241900	3	668.587	2003.75	0.23	337.91	21.85	4341	4341	MS2	8	198
30701	REsGPGIAPGPEPHGLTNK	S3(Phospho)	High	903687	Unambiguous	Receptor tyrosine-protein kinase erbB-3 OS=Homo sapiens GN=ERBB3 PE=1 SV=1 - [ERBB3_HUMAN]	P21860	CID	0.4556	0	1	1	49982	2.3e-06	48	55	48	90	1	14	701600	2	997.739	1994.47	-0.31	-314.1	16.84	2280	2280	MS2	13	210
30701	REsGPGIAPGPEPHGLTNKK	S3(Phospho)	High	3275468	Unambiguous	Receptor tyrosine-protein kinase erbB-3 OS=Homo sapiens GN=ERBB3 PE=1 SV=1 - [ERBB3_HUMAN]	P21860	CID	1	0	1	1	53923	1.7e-05	48	56	48	82	2	56	190500	3	708.227	2122.67	-0.2	-285.22	15.42	1724	1724	MS2	13	220
30701	SGGGcsGSLSLR	C5(Propionamide); S6(Phospho)	High	14797	Unconsidered			CID		0.5862	2	2	28174	0.0015	45	53	45	60	0	53	197700	2	617.04	1233.07	0.41	665.65	14.36	1274	1274	MS2	10	106
30701	sILLATDVASR	S1(Phospho)	High	256152	Rejected	Probable ATP-dependent RNA helicase DDX47 OS=Homo sapiens GN=DDX47 PE=1 SV=1 - [DDX47_HUMAN]	Q9H0S4	CID		0.0448	2	2	26990	0.00054	45	53	45	64	0	34	305400	2	614.162	1227.32	0.5	820.13	21.47	4179	4179	MS2	8	98
30701	sLEATDSAFDNPDYWHSR	S1(Phospho)	High	3274931	Unambiguous	Receptor tyrosine-protein kinase erbB-3 OS=Homo sapiens GN=ERBB3 PE=1 SV=1 - [ERBB3_HUMAN]	P21860	CID	0.2364	0	1	1	56104	2.9e-08	44	56	48	110	0	17	435000	2	1096.72	2192.43	0.14	124.28	23.35	4937	4937	MS2	15	182
30701	SPsQVQVADFGVADLLPPDDK	S3(Phospho)	High	3278366	Unambiguous	Receptor tyrosine-protein kinase erbB-3 OS=Homo sapiens GN=ERBB3 PE=1 SV=1 - [ERBB3_HUMAN]	P21860	CID	1	0	1	1	58419	2.6e-08	43	56	48	110	0	75	103500	2	1139.78	2278.56	-0.42	-370.83	28.77	6998	6998	MS2	14	232
30701	SPSQVQVADFGVADLLPPDDkQLLySEAk	K21(Acetyl); Y25(Phospho); K29(Acetyl)	High	3300473	Unambiguous	Receptor tyrosine-protein kinase erbB-3 OS=Homo sapiens GN=ERBB3 PE=1 SV=1 - [ERBB3_HUMAN]	P21860	CID	1	0	1	2	80280	0.00028	50	57	50	71	1	8	963300	3	1099.81	3297.41	0.29	259.57	28.15	6793	6793	MS2	15	326
30701	sQLLSYIDR	S1(Phospho)	Middle	1590912	Unambiguous	DNA replication licensing factor MCM7 OS=Homo sapiens GN=MCM7 PE=1 SV=4 - [MCM7_HUMAN]	P33993	CID	1	0	1	1	27079	0.014	43	53	45	50	0	29	295100	2	587.401	1173.79	-0.71	-1216.05	17.62	2601	2601	MS2	6	92
30701	SVTTEIk	K7(Acetyl)	Middle	233454	Rejected	Coiled-coil domain-containing protein 73 OS=Homo sapiens GN=CCDC73 PE=2 SV=2 - [CCD73_HUMAN]	Q6ZRK6	CID		0.08	2	2	17425	0.025	44	51	44	46	0	26	275200	2	410.488	819.968	0.02	45.71	13.67	1030	1030	MS2	5	56
30701	tIPIKYPLK	T1(Phospho)	Middle	251501	Unconsidered			CID		0.2969	3	3	24804	0.043	45	53	45	45	1	11	709600	2	576.4	1151.79	-0.78	-1349.52	15.99	1946	1946	MS2	6	72
30701	TkPIWTRNPDDITQEEYGEFYK	K2(Acetyl)	High	1398271	Unambiguous	Heat shock protein HSP 90-beta OS=Homo sapiens GN=HSP90AB1 PE=1 SV=4 - [HS90B_HUMAN]	P08238	CID	1	0	1	1	70625	0.0014	43	57	49	64	1	16	582300	3	924.733	2772.18	-0.61	-662.52	22.1	4442	4442	MS2	10	244
30701	TLRsLEATDSAFDNPDYWHSR	S4(Phospho)	High	3290918	Unambiguous	Receptor tyrosine-protein kinase erbB-3 OS=Homo sapiens GN=ERBB3 PE=1 SV=1 - [ERBB3_HUMAN]	P21860	CID	0.0875	0	1	1	66250	2.8e-05	44	56	49	80	1	3	4016000	3	854.806	2562.4	-0.07	-80.63	24.45	5370	5370	MS2	15	234
30701	tsKDtSASAVAVGLK	T1(Phospho); S2(Phospho); T5(Phospho)	Middle	487491	Unambiguous	Trifunctional enzyme subunit alpha, mitochondrial OS=Homo sapiens GN=HADHA PE=1 SV=2 - [ECHA_HUMAN]	P40939	CID	1	0	1	1	40944	0.031	47	55	47	48	1	9	600200	3	559.557	1676.66	0.37	655.58	18.14	2826	2826	MS2	8	150
30701	VEKVVVSNRLVtsPCCIVTSTYGWTANmER	T12(Phospho); S13(Phospho); M28(Oxidation)	High	2628736	Unambiguous	Heat shock protein HSP 90-alpha OS=Homo sapiens GN=HSP90AA1 PE=1 SV=5 - [HS90A_HUMAN]	P07900	CID	0.1406	0	1	1	82582	0.0015	45	58	50	64	2	42	272200	3	1174.05	3520.14	-0.24	-207.96	25.04	5608	5608	MS2	19	340
30701	VKDPTkALPEK	K6(Acetyl)	High	935674	Unconsidered			CID		0.3895	2	2	28339	0.0024	45	53	45	58	2	51	113400	2	634.729	1268.45	-0.02	-35.69	16.21	2023	2023	MS2	8	112
30701	VkTSLPR	K2(Acetyl)	Middle	1811	Unambiguous	Sterol regulatory element-binding protein 1 OS=Homo sapiens GN=SREBF1 PE=1 SV=2 - [SRBP1_HUMAN]	P36956	CID	1	0	1	1	17951	0.032	44	51	44	45	1	0	14580000	2	421.932	842.858	-0.08	-186.09	18.03	2778	2778	MS2	6	60
30701	VmPNAIVQSVGVSSGKLLIkLk	M2(Oxidation); K20(Acetyl); K22(Acetyl)	Middle	1394479	Unambiguous	Apoptosis-inducing factor 1, mitochondrial OS=Homo sapiens GN=AIFM1 PE=1 SV=1 - [AIFM1_HUMAN]	O95831	CID	0.0556	0	1	1	60818	0.013	45	56	48	54	2	2	5374000	3	795.143	2383.41	0.17	208.48	20.19	3658	3658	MS2	13	214
30701	VSTGkNR	K5(Acetyl)	High	915802	Rejected	Tetratricopeptide repeat protein 40 OS=Homo sapiens GN=TTC40 PE=2 SV=3 - [TTC40_HUMAN]		CID	0.1455	0	1	1	19417	0.0032	44	52	44	55	1	17	311000	2	402.419	803.831	-0.03	-77.78	17.84	2691	2691	MS2	6	54
30701	YLERGEsIEPLDPSEK	S7(Phospho)	High	3268023	Unambiguous	Receptor tyrosine-protein kinase erbB-3 OS=Homo sapiens GN=ERBB3 PE=1 SV=1 - [ERBB3_HUMAN]	P21860	CID	1	0	1	1	48917	0.0058	43	55	48	56	1	56	137500	2	972.257	1943.51	0.25	254.22	20.04	3608	3608	MS2	10	168
30701	yTHQsDVWSYGVTVWELmTFGAEPYAGLR	Y1(Phospho); S5(Phospho); M18(Oxidation)	High	3304447	Unambiguous	Receptor tyrosine-protein kinase erbB-3 OS=Homo sapiens GN=ERBB3 PE=1 SV=1 - [ERBB3_HUMAN]	P21860	CID	0.0345	0	1	1	82827	0.006	50	58	50	58	0	75	79490	3	1181.82	3543.45	0.58	489.41	29.76	7317	7317	MS2	11	316
30701	YVLALVKkDK	K8(Acetyl)	Middle	127255	Unconsidered			CID		0.5577	2	2	27953	0.034	45	53	45	46	2	11	690500	2	610.54	1220.07	0.28	459.74	24.55	5416	5416	MS2	6	78
30701	YYkTIDDLKNQILNLTTDNANILLQIDNAR	K3(Acetyl)	High	1538322	Unambiguous	Keratin, type I cytoskeletal 10 OS=Homo sapiens GN=KRT10 PE=1 SV=6 - [K1C10_HUMAN]	P13645	CID	0.048	0	1	1	83170	1.2e-09	49	58	50	125	2	75	63270	3	1184.65	3551.93	0.31	262.4	29.12	7111	7111	MS2	14	332
30702	AEDEYVNEPLyLNTFANTLGK	Y11(Phospho)	High	3441566	Unambiguous	Receptor tyrosine-protein kinase erbB-4 OS=Homo sapiens GN=ERBB4 PE=1 SV=1 - [ERBB4_HUMAN]	Q15303	CID	1	0	1	1	64142	2.5e-05	48	58	48	81	0	5	565900	3	827.783	2481.33	-0.42	-511.65	28.03	6889	6889	MS2	16	220
30702	AEDEyVNEPLyLNTFANTLGK	Y5(Phospho); Y11(Phospho)	High	3441566	Unambiguous	Receptor tyrosine-protein kinase erbB-4 OS=Homo sapiens GN=ERBB4 PE=1 SV=1 - [ERBB4_HUMAN]	Q15303	CID	1	0	1	1	66127	0.00018	48	58	48	72	0	21	420300	3	854.53	2561.58	-0.34	-392.97	28.08	6906	6906	MS2	19	220
30702	AEyLKNNILSMPEK	Y3(Phospho)	High	3405880	Unambiguous	Receptor tyrosine-protein kinase erbB-4 OS=Homo sapiens GN=ERBB4 PE=1 SV=1 - [ERBB4_HUMAN]	Q15303	CID	1	0	1	1	42062	0.00017	47	56	47	71	1	25	221800	2	866.344	1731.68	0.38	439.59	21.74	4315	4315	MS2	10	144
30702	AEyLKNNILSmPEK	Y3(Phospho); M11(Oxidation)	High	3405880	Unambiguous	Receptor tyrosine-protein kinase erbB-4 OS=Homo sapiens GN=ERBB4 PE=1 SV=1 - [ERBB4_HUMAN]	Q15303	CID	1	0	1	1	42717	1.4e-06	45	56	47	92	1	9	1009000	2	873.742	1746.48	-0.22	-253.38	19.38	3290	3290	MS2	11	144
30702	AFDNPDyWNHSLPPR	Y7(Phospho)	High	3416558	Unambiguous	Receptor tyrosine-protein kinase erbB-4 OS=Homo sapiens GN=ERBB4 PE=1 SV=1 - [ERBB4_HUMAN]	Q15303	CID	1	0	1	1	47516	5.5e-06	47	57	47	86	0	75	145900	2	955.052	1909.1	-0.43	-447.78	23.33	4995	4995	MS2	12	150
30702	CSEINkyk	K6(Acetyl); Y7(Phospho); K8(Acetyl)	Middle	1667727	Rejected	UPF0586 protein C9orf41 OS=Homo sapiens GN=C9orf41 PE=1 SV=1 - [CI041_HUMAN]		CID		0.0213	4	4	25819	0.036	45	54	45	46	1	75	45390	2	574.548	1148.09	-0.56	-971.8	30.57	7764	7764	MS2	6	64
30702	DGGFAAEQGVSVPyR	Y14(Phospho)	High	3098379	Unambiguous	Receptor tyrosine-protein kinase erbB-4 OS=Homo sapiens GN=ERBB4 PE=1 SV=1 - [ERBB4_HUMAN]	Q15303	CID	1	0	1	1	39694	0.00013	46	56	46	72	0	28	447200	2	817.142	1633.28	-0.19	-230.37	20.36	3735	3735	MS2	11	146
30702	DKPKQEyLNPVEENPFVSR	Y7(Phospho)	High	3437614	Unambiguous	Receptor tyrosine-protein kinase erbB-4 OS=Homo sapiens GN=ERBB4 PE=1 SV=1 - [ERBB4_HUMAN]	Q15303	CID	1	0	1	1	60742	0.00043	44	57	48	68	1	5	1963000	3	790.836	2370.49	-0.01	-11.4	23.18	4938	4938	MS2	10	212
30702	DTAATEGQk	K9(Acetyl)	Middle	68261	Unconsidered			CID		0.1509	2	2	20905	0.038	44	53	44	45	0	75	83430	2	482.432	963.856	0.43	900.23	12.13	411	411	MS2	5	76
30702	EEMkEVAk	K4(Acetyl); K8(Acetyl)	Middle	7530	Unconsidered			CID		0.2857	3	3	22857	0.037	44	54	44	45	1	3	2341000	2	525.344	1049.68	0.74	1407.87	16.7	2170	2170	MS2	5	72
30702	EEtLFNVIKSVTR	T3(Phospho)	High	1073003	Unambiguous	Inositol 1,4,5-trisphosphate receptor type 3 OS=Homo sapiens GN=ITPR3 PE=1 SV=2 - [ITPR3_HUMAN]	Q14573	CID	1	0	1	1	38822	0.0044	42	56	46	56	1	7	453700	3	539.649	1616.93	0.06	112.22	18.77	3054	3054	MS2	7	132
30702	EFVSISsPAHVAT	S7(Phospho)	High	1420440	Unambiguous	E3 ubiquitin-protein ligase CBL OS=Homo sapiens GN=CBL PE=1 SV=2 - [CBL_HUMAN]	P22681	CID	0.1897	0	1	1	32938	0.0026	43	55	46	58	0	30	317600	2	713.016	1425.02	-0.23	-316.58	21.77	4326	4326	MS2	12	122
30702	EKSSLGNELk	K10(Acetyl)	Middle	581806	Rejected	Coiled-coil domain-containing protein 110 OS=Homo sapiens GN=CCDC110 PE=2 SV=1 - [CC110_HUMAN]		CID		0	3	3	25819	0.03	45	54	45	47	1	75	45390	2	574.548	1148.09	0.41	711.97	30.57	7764	7764	MS2	10	102
30702	ELFDDPSyVNVQNLDK	Y8(Phospho)	High	3266115	Unambiguous	SHC-transforming protein 1 OS=Homo sapiens GN=SHC1 PE=1 SV=4 - [SHC1_HUMAN]	P29353	CID	0.0753	0	1	1	49966	1.4e-06	47	57	47	93	0	9	1249000	2	988.781	1976.56	-0.24	-240.31	24.79	5590	5590	MS2	20	160
30702	ELGsLNsYLEQLR	S4(Phospho); S7(Phospho)	Middle	33886	Unambiguous	Tripartite motif-containing protein 72 OS=Homo sapiens GN=TRIM72 PE=1 SV=2 - [TRI72_HUMAN]	Q6ZMU5	CID	1	0	1	1	40636	0.02	46	56	46	50	0	25	367000	3	561.323	1681.95	-0.24	-420.03	27.55	6690	6690	MS2	7	128
30702	EMVQEDQk	K8(Acetyl)	Middle	3373299	Unconsidered	ADP-ribosylation factor-binding protein GGA1 OS=Homo sapiens GN=GGA1 PE=1 SV=1 - [GGA1_HUMAN]	Q9UJY5	CID		0.2698	2	2	22857	0.03	44	54	44	46	0	3	2341000	2	525.344	1049.68	0.27	507.76	16.7	2170	2170	MS2	6	74
30702	EmVQEDQk	M2(Oxidation); K8(Acetyl)	Middle	3373299	Rejected	ADP-ribosylation factor-binding protein GGA1 OS=Homo sapiens GN=GGA1 PE=1 SV=1 - [GGA1_HUMAN]	Q9UJY5	CID		0	2	2	22506	0.036	44	54	44	45	0	23	357600	1	1065.45	1065.45	0.3	284.91	14.12	1187	1187	MS2	5	37
30702	EyNADGGKmPIK	Y2(Phospho); M9(Oxidation)	Middle	19049	Unambiguous	Receptor tyrosine-protein kinase erbB-4 OS=Homo sapiens GN=ERBB4 PE=1 SV=1 - [ERBB4_HUMAN]	Q15303	CID	1	0	1	1	33254	0.0095	46	55	46	53	1	75	108300	2	709.991	1418.97	-0.26	-366.38	12.02	370	370	MS2	13	114
30702	FEIPEPEPTDADk	K13(Acetyl)	Middle	3396131	Rejected	Son of sevenless homolog 2 OS=Homo sapiens GN=SOS2 PE=1 SV=2 - [SOS2_HUMAN]	Q07890	CID		0.0962	2	2	36380	0.033	46	55	46	47	0	11	274100	2	766.53	1532.05	0.71	929.57	21.53	4232	4232	MS2	6	116
30702	FLETELVEPLtPSGTAPNQAQLR	T11(Phospho)	High	3444401	Unambiguous	Receptor tyrosine-protein kinase erbB-4 OS=Homo sapiens GN=ERBB4 PE=1 SV=1 - [ERBB4_HUMAN]	Q15303	CID	0.0125	0	1	1	66582	2.8e-05	43	58	48	81	0	1	11570000	3	864.812	2592.42	-0.13	-147.55	25.65	5945	5945	MS2	22	210
30702	FLFILsR	S6(Phospho)	Middle	576140	Unambiguous	Kelch-like protein 23 OS=Homo sapiens GN=KLHL23 PE=2 SV=1 - [KLH23_HUMAN]	Q8NBE8	CID	1	0	1	1	22221	0.011	44	54	44	50	0	43	87630	2	488.31	975.612	-0.25	-502.21	11.98	354	354	MS2	6	48
30702	GELDEEGYmtPmR	M9(Oxidation); T10(Phospho); M12(Oxidation)	High	3398112	Unambiguous	Receptor tyrosine-protein kinase erbB-4 OS=Homo sapiens GN=ERBB4 PE=1 SV=1 - [ERBB4_HUMAN]	Q15303	CID	0.2791	0	1	1	39719	4.6e-06	44	56	46	86	0	41	306100	2	820.617	1640.23	-0.23	-279.58	17.02	2290	2290	MS2	10	112
30702	GELDEEGyMTPMR	Y8(Phospho)	High	3398112	Unambiguous	Receptor tyrosine-protein kinase erbB-4 OS=Homo sapiens GN=ERBB4 PE=1 SV=1 - [ERBB4_HUMAN]	Q15303	CID	0.4	0	1	1	38373	2.1e-05	46	56	46	80	0	4	2111000	2	804.526	1608.04	-0.32	-399.49	20.54	3802	3802	MS2	17	112
30702	GELDEEGymTPMR	Y8(Phospho); M9(Oxidation)	High	3398112	Unambiguous	Receptor tyrosine-protein kinase erbB-4 OS=Homo sapiens GN=ERBB4 PE=1 SV=1 - [ERBB4_HUMAN]	Q15303	CID	0.3472	0	1	1	38965	0.00012	46	56	46	72	0	34	240400	2	812.441	1623.87	-0.41	-499.49	17.51	2516	2516	MS2	10	112
30702	GsMIAAPDPEK	S2(Phospho)	Middle	1836369	Unconsidered			CID		0.2	2	2	26686	0.025	45	54	45	48	0	38	270500	2	598.915	1196.82	0.28	468.63	16.6	2138	2138	MS2	9	96
30702	HcVIyStARGYGFAEPYNLYSSLK	C2(Propionamide); Y5(Phospho); T7(Phospho)	Middle	811074	Unambiguous	Phosphatidylinositol 3-kinase regulatory subunit gamma OS=Homo sapiens GN=PIK3R3 PE=1 SV=2 - [P55G_HUMAN]	Q92569	CID	0.0196	0	1	1	74875	0.027	35	58	49	51	1	75	97010	3	991.812	2973.42	0.43	430.17	26.71	6349	6349	MS2	11	246
30702	HLDsPPAIPPR	S4(Phospho)	High	2559078	Unambiguous	Son of sevenless homolog 1 OS=Homo sapiens GN=SOS1 PE=1 SV=1 - [SOS1_HUMAN]	Q07889	CID	1	0	1	1	28591	0.0034	42	55	45	56	0	57	127800	2	640.395	1279.78	-0.29	-454.92	17.81	2639	2639	MS2	9	82
30702	HLPsPPLTQEVDLHSIAGPPVPPR	S4(Phospho)	High	3446098	Unambiguous	Son of sevenless homolog 1 OS=Homo sapiens GN=SOS1 PE=1 SV=1 - [SOS1_HUMAN]	Q07889	CID	0.1905	0	1	1	67623	0.0016	38	58	48	63	0	11	985900	3	879.137	2635.4	-0.18	-199.99	24.53	5463	5463	MS2	23	236
30702	IDsNRSEIGHSPPPAYTPMSGNQFVYR	S3(Phospho)	High	3456404	Unambiguous	Receptor tyrosine-protein kinase erbB-4 OS=Homo sapiens GN=ERBB4 PE=1 SV=1 - [ERBB4_HUMAN]	Q15303	CID	0.0862	0	1	1	76894	0.0056	40	58	49	58	1	22	363900	3	1034.8	3102.39	0.03	26.15	22.07	4466	4466	MS2	13	290
30702	IDsNRSEIGHSPPPAYTPmSGNQFVYR	S3(Phospho); M19(Oxidation)	High	3456404	Unambiguous	Receptor tyrosine-protein kinase erbB-4 OS=Homo sapiens GN=ERBB4 PE=1 SV=1 - [ERBB4_HUMAN]	Q15303	CID	1	0	1	2	76907	0.0013	41	58	49	64	1	30	341600	3	1039.83	3117.48	-0.28	-266.01	20.64	3844	3844	MS2	24	290
30702	IDsNRSEIGHsPPPAYTPmSGNQFVYR	S3(Phospho); S11(Phospho); M19(Oxidation)	High	3456404	Unambiguous	Receptor tyrosine-protein kinase erbB-4 OS=Homo sapiens GN=ERBB4 PE=1 SV=1 - [ERBB4_HUMAN]	Q15303	CID	0.0139	0	1	1	78278	0.00023	45	59	49	72	1	9	852400	3	1066.49	3197.44	-0.28	-265.7	21.01	4015	4015	MS2	13	290
30702	IDsNRsEIGHsPPPAYTPMSGNQFVYR	S3(Phospho); S6(Phospho); S11(Phospho)	High	3456404	Unambiguous	Receptor tyrosine-protein kinase erbB-4 OS=Homo sapiens GN=ERBB4 PE=1 SV=1 - [ERBB4_HUMAN]	Q15303	CID	1	0	1	1	79602	4.4e-06	47	59	49	89	1	54	182400	3	1088.1	3262.29	0.01	6.47	23.59	5091	5091	MS2	16	290
30702	IDSNRsEIGHsPPPAYTPMSGNQFVYR	S6(Phospho); S11(Phospho)	High	3456404	Unambiguous	Receptor tyrosine-protein kinase erbB-4 OS=Homo sapiens GN=ERBB4 PE=1 SV=1 - [ERBB4_HUMAN]	Q15303	CID	0.2308	0	1	2	78511	0.0013	39	59	49	65	1	20	409200	3	1061.85	3183.53	0.41	389.86	22.82	4780	4780	MS2	13	290
30702	IDSNRsEIGHsPPPAyTPmSGNQFVYR	S6(Phospho); S11(Phospho); Y16(Phospho); M19(Oxidation)	Middle	3456404	Unambiguous	Receptor tyrosine-protein kinase erbB-4 OS=Homo sapiens GN=ERBB4 PE=1 SV=1 - [ERBB4_HUMAN]	Q15303	CID	1	0	1	1	79849	0.042	40	59	49	50	1	53	133200	3	1093.8	3279.38	0.37	337.1	20.37	3740	3740	MS2	18	290
30702	IIDICLkLLDK	K7(Acetyl)	Middle	17741	Unconsidered	Protein-glutamine gamma-glutamyltransferase 5 OS=Homo sapiens GN=TGM5 PE=1 SV=4 - [TGM5_HUMAN]	O43548	CID		0.3882	2	2	30704	0.0095	45	55	45	52	1	37	213700	2	665.645	1330.28	0.3	445.47	28.72	7146	7146	MS2	8	102
30702	IPESETESTAsAPNsPR	S11(Phospho); S15(Phospho)	High	155481	Unambiguous	Son of sevenless homolog 1 OS=Homo sapiens GN=SOS1 PE=1 SV=1 - [SOS1_HUMAN]	Q07889	CID	0.125	0	1	1	48434	0.00014	42	57	47	72	0	75	53650	2	966.711	1932.41	-0.7	-722.99	14.5	1333	1333	MS2	21	158
30702	IPESETESTASAPNsPR	S15(Phospho)	High	155481	Unambiguous	Son of sevenless homolog 1 OS=Homo sapiens GN=SOS1 PE=1 SV=1 - [SOS1_HUMAN]	Q07889	CID	0.4823	0	1	1	45580	1.9e-11	47	56	47	141	0	75	109500	2	927.02	1853.03	-0.4	-430.42	14.46	1319	1319	MS2	14	158
30702	IRPIVAENPEyLSEFSLKPGTVLPPPPyR	Y11(Phospho); Y28(Phospho)	High	3458482	Unambiguous	Receptor tyrosine-protein kinase erbB-4 OS=Homo sapiens GN=ERBB4 PE=1 SV=1 - [ERBB4_HUMAN]	Q15303	CID	0.1389	0	1	1	82057	0.00024	49	59	49	72	0	25	560200	3	1148.24	3442.7	0.3	264.73	27.69	6751	6751	MS2	23	306
30702	IRPIVAENPEYLSEFSLKPGTVLPPPPyR	Y28(Phospho)	High	3458482	Unambiguous	Receptor tyrosine-protein kinase erbB-4 OS=Homo sapiens GN=ERBB4 PE=1 SV=1 - [ERBB4_HUMAN]	Q15303	CID	0.3402	0	1	1	80798	8.2e-07	49	59	49	97	0	14	973300	3	1121.06	3361.16	-0.22	-194.03	27.11	6510	6510	MS2	24	306
30702	IsysRIPEsETESTASAPNsPR	S2(Phospho); Y3(Phospho); S4(Phospho); S9(Phospho); S20(Phospho)	High	704907	Unambiguous	Son of sevenless homolog 1 OS=Homo sapiens GN=SOS1 PE=1 SV=1 - [SOS1_HUMAN]	Q07889	CID	1	0	1	1	70883	0.003	49	58	49	60	1	75	104600	3	927.25	2779.73	-0.23	-250.78	14.75	1417	1417	MS2	9	238
30702	KAFDNPDyWNHSLPPR	Y8(Phospho)	High	3424164	Unambiguous	Receptor tyrosine-protein kinase erbB-4 OS=Homo sapiens GN=ERBB4 PE=1 SV=1 - [ERBB4_HUMAN]	Q15303	CID	1	0	1	1	51280	0.0011	46	57	47	64	1	2	3518000	3	679.922	2037.75	-0.13	-184.03	21	4008	4008	MS2	15	166
30702	kANLNVLDR	K1(Acetyl)	Middle	122572	Unconsidered	POTE ankyrin domain family member D OS=Homo sapiens GN=POTED PE=2 SV=2 - [POTED_HUMAN]		CID		0.2787	2	2	24299	0.046	44	54	44	45	1	42	166400	2	543.513	1086.02	0.39	708.39	25.97	6070	6070	MS2	7	80
30702	kASLSsSSSLGPKER	K1(Acetyl); S6(Phospho)	Middle	34931	Unconsidered			CID		0.5392	2	2	39866	0.042	46	56	46	47	2	13	585100	2	829.089	1657.17	0.22	267.65	18.71	3021	3021	MS2	11	162
30702	KEQEIkK	K6(Acetyl)	Middle	3369433	Rejected	FYN-binding protein OS=Homo sapiens GN=FYB PE=1 SV=2 - [FYB_HUMAN]		CID		0	2	2	21259	0.043	44	54	44	44	2	3	2598000	2	474.022	947.037	0.97	2040.11	23.43	5034	5034	MS2	5	64
30702	kIkVLGSGAFGTVYK	K1(Acetyl); K3(Acetyl)	Middle	34698	Unambiguous	Epidermal growth factor receptor OS=Homo sapiens GN=EGFR PE=1 SV=2 - [EGFR_HUMAN]	P00533	CID	1	0	1	1	39556	0.045	32	56	46	46	2	13	605800	3	551.004	1651	-0.66	-1198.81	21.17	4092	4092	MS2	7	150
30702	kLGmDSADSSSQk	K1(Acetyl); M4(Oxidation); K13(Acetyl)	Middle	369570	Unambiguous	Uncharacterized protein KIAA1210 OS=Homo sapiens GN=KIAA1210 PE=2 SV=3 - [K1210_HUMAN]	Q9ULL0	CID	1	0	1	1	33556	0.014	46	55	46	51	1	71	92450	3	485.551	1454.64	0.03	58.93	12.09	397	397	MS2	12	132
30702	KNGDLQALDNPEyHNASNGPPK	Y13(Phospho)	High	3441094	Unambiguous	Receptor tyrosine-protein kinase erbB-4 OS=Homo sapiens GN=ERBB4 PE=1 SV=1 - [ERBB4_HUMAN]	Q15303	CID	1	0	1	1	63417	1.8e-05	48	58	48	82	1	75	102900	3	821.078	2461.22	0.23	285.06	17.98	2708	2708	MS2	11	236
30702	KPVAPHVQEDSsTQR	S12(Phospho)	Middle	37269	Unambiguous	Receptor tyrosine-protein kinase erbB-4 OS=Homo sapiens GN=ERBB4 PE=1 SV=1 - [ERBB4_HUMAN]	Q15303	CID	0.0189	0	1	1	42771	0.0098	37	56	47	53	0	67	95800	3	586.605	1757.8	-0.67	-1143.22	13.39	875	875	MS2	14	148
30702	KPVAPHVQEDSSTQRYsADPTVFAPER	S17(Phospho)	Middle	3456267	Unambiguous	Receptor tyrosine-protein kinase erbB-4 OS=Homo sapiens GN=ERBB4 PE=1 SV=1 - [ERBB4_HUMAN]	Q15303	CID	1	0	1	1	77468	0.017	43	58	49	53	1	56	153800	3	1032.16	3094.47	0.07	67.31	19.47	3326	3326	MS2	27	294
30702	kSTAEKLGK	K1(Acetyl)	Middle	1922569	Rejected	DNA damage-induced apoptosis suppressor protein OS=Homo sapiens GN=DDIAS PE=2 SV=2 - [DDIAS_HUMAN]		CID		0.0769	3	3	22896	0.018	44	54	44	48	2	39	220400	2	502.964	1004.92	0.38	746.17	24.92	5650	5650	MS2	5	86
30702	KyDVNmQDK	Y2(Phospho); M6(Oxidation)	Middle	1232111	Unambiguous	Ankyrin repeat domain-containing protein 7 OS=Homo sapiens GN=ANKRD7 PE=2 SV=3 - [ANKR7_HUMAN]	Q92527	CID	1	0	1	1	27268	0.022	45	55	45	48	1	42	151100	2	619.582	1238.16	0.44	714.14	23.18	4940	4940	MS2	6	90
30702	LIGRkFGDPVVQSDMK	K5(Acetyl)	Middle	39678	Unambiguous	Heat shock 70 kDa protein 1A/1B OS=Homo sapiens GN=HSPA1A PE=1 SV=5 - [HSP71_HUMAN]	P08107	CID	1	0	1	1	45817	0.007	34	57	47	55	2	9	801500	3	612.046	1834.12	0.32	522.19	18.76	3047	3047	MS2	8	156
30702	LLEGDEKEyNADGGK	Y9(Phospho)	High	3404958	Unambiguous	Receptor tyrosine-protein kinase erbB-4 OS=Homo sapiens GN=ERBB4 PE=1 SV=1 - [ERBB4_HUMAN]	Q15303	CID	1	0	1	1	42051	0.00027	45	56	46	69	1	13	564000	2	859.257	1717.51	-0.6	-700.23	14.14	1193	1193	MS2	9	146
30702	LLEGDEKEyNADGGKmPIK	Y9(Phospho); M16(Oxidation)	Middle	2735023	Unambiguous	Receptor tyrosine-protein kinase erbB-4 OS=Homo sapiens GN=ERBB4 PE=1 SV=1 - [ERBB4_HUMAN]	Q15303	CID	1	0	1	1	56489	0.0082	48	57	48	55	2	9	954200	3	735.471	2204.4	0.01	18.4	15.65	1753	1753	MS2	18	186
30702	LLQEAYEtR	T8(Phospho)	Middle	2377393	Unconsidered			CID		0.3429	2	2	27566	0.036	45	55	45	46	0	10	623300	2	602.548	1204.09	0.43	710.79	19.78	3476	3476	MS2	6	84
30702	LmLIsmANDLK	M2(Oxidation); S5(Phospho); M6(Oxidation)	Middle	401579	Unambiguous	Dehydrogenase/reductase SDR family member 7 OS=Homo sapiens GN=DHRS7 PE=1 SV=1 - [DHRS7_HUMAN]	Q9Y394	CID	1	0	1	1	31458	0.025	45	55	45	48	0	14	819900	2	681.714	1362.42	0.43	630.27	22.01	4438	4438	MS2	8	94
30702	LRtSLDsCQACMk	T3(Phospho); S7(Phospho); K13(Acetyl)	Middle	33725	Unconsidered			CID		0.4565	2	3	40036	0.02	46	56	46	50	1	54	235800	2	829.652	1658.3	-0.23	-272.71	24.4	5414	5414	MS2	7	126
30702	mAALEEGLk	M1(Oxidation); K9(Acetyl)	Middle	244063	Unambiguous	Chromodomain-helicase-DNA-binding protein 1-like OS=Homo sapiens GN=CHD1L PE=1 SV=2 - [CHD1L_HUMAN]	Q86WJ1	CID	1	0	1	1	21799	0.027	44	54	44	46	0	10	504700	2	510.846	1020.68	0.25	482.19	18.78	3058	3058	MS2	6	66
30702	MAGNVkKssGAGGGSGSGGSGSGGLIGLmK	K6(Acetyl); S8(Phospho); S9(Phospho); M29(Oxidation)	High	58255	Unambiguous	E3 ubiquitin-protein ligase CBL OS=Homo sapiens GN=CBL PE=1 SV=2 - [CBL_HUMAN]	P22681	CID	0.3333	0	1	2	70836	7.9e-07	42	58	49	96	2	17	679800	3	928.82	2784.44	-0.49	-523.57	18.65	2995	2995	MS2	13	312
30702	MEEKLkK	K6(Acetyl)	Middle	392382	Rejected	Adenylate kinase isoenzyme 1 OS=Homo sapiens GN=AK1 PE=1 SV=3 - [KAD1_HUMAN]		CID		0	3	3	21259	0.043	44	54	44	44	2	3	2598000	2	474.022	947.037	-0.57	-1199.98	23.43	5034	5034	MS2	5	56
30702	mELITILEk	M1(Oxidation); K9(Acetyl)	Middle	8453	Selected	Importin subunit beta-1 OS=Homo sapiens GN=KPNB1 PE=1 SV=2 - [IMB1_HUMAN]	Q14974	CID	0	0	1	1	25819	0.028	45	54	45	47	0	75	45390	2	574.548	1148.09	-0.16	-278.72	30.57	7764	7764	MS2	8	76
30702	MKLPsPNDSK	S5(Phospho)	High	1594717	Unambiguous	Receptor tyrosine-protein kinase erbB-4 OS=Homo sapiens GN=ERBB4 PE=1 SV=1 - [ERBB4_HUMAN]	Q15303	CID	0.2	0	1	1	26686	0.0015	45	54	45	60	1	38	270500	2	598.915	1196.82	-0.24	-393.4	16.6	2138	2138	MS2	8	96
30702	msLVSQNsR	M1(Oxidation); S2(Phospho); S8(Phospho)	Middle	12629	Unconsidered			CID		0.4848	2	2	26628	0.012	45	54	45	51	0	64	131200	2	599.637	1198.27	0.07	113.46	25.21	5760	5760	MS2	7	82
30702	msVDLLPTPAK	M1(Oxidation); S2(Phospho)	High	258200	Unambiguous	Dynein heavy chain 6, axonemal OS=Homo sapiens GN=DNAH6 PE=1 SV=3 - [DYH6_HUMAN]	Q9C0G6	CID	1	0	1	1	28733	0.0014	45	55	45	60	0	7	844200	2	635.097	1269.19	0.39	610.92	23.97	5257	5257	MS2	13	92
30702	NGDLQALDNPEyHNASNGPPK	Y12(Phospho)	High	3436262	Unambiguous	Receptor tyrosine-protein kinase erbB-4 OS=Homo sapiens GN=ERBB4 PE=1 SV=1 - [ERBB4_HUMAN]	Q15303	CID	1	0	1	1	59596	2.5e-05	48	57	48	81	0	75	95070	2	1167.33	2333.66	0.66	562.56	19.28	3252	3252	MS2	12	226
30702	NLTSSSLNDIsDKPEkDQLKNK	S11(Phospho); K16(Acetyl)	Middle	2102952	Unambiguous	Electrogenic sodium bicarbonate cotransporter 1 OS=Homo sapiens GN=SLC4A4 PE=1 SV=1 - [S4A4_HUMAN]	Q9Y6R1	CID	1	0	1	1	66658	0.046	36	58	48	48	2	25	221800	3	866.344	2597.02	-0.24	-275.95	21.74	4315	4315	MS2	10	238
30702	NQGGGLSSsGAGEGQGPKK	S9(Phospho)	High	38525	Unambiguous	Bifunctional glutamate/proline--tRNA ligase OS=Homo sapiens GN=EPRS PE=1 SV=5 - [SYEP_HUMAN]	P07814	CID	0.0893	0	1	1	44644	0.0051	47	56	47	56	1	75	22020	3	600.168	1798.49	0.57	948.97	15.06	1520	1520	MS2	12	192
30702	NSSsESAIVPK	S4(Phospho)	Middle	12630	Unconsidered	Vacuolar protein sorting-associated protein 13D OS=Homo sapiens GN=VPS13D PE=1 SV=2 - [VP13D_HUMAN]		CID		0.5253	3	3	26628	0.03	45	54	45	47	0	64	131200	2	599.637	1198.27	-0.47	-776.15	25.21	5760	5760	MS2	8	108
30702	NTLSEIk	K7(Acetyl)	Middle	897	Rejected	E3 ubiquitin-protein ligase TRIM37 OS=Homo sapiens GN=TRIM37 PE=1 SV=2 - [TRI37_HUMAN]	O94972	CID		0.0417	2	2	19494	0.029	44	53	44	46	0	75	69380	2	424.438	847.869	0.46	1077.02	16.82	2210	2210	MS2	6	66
30702	QEyLNPVEENPFVSR	Y3(Phospho)	High	3415975	Unambiguous	Receptor tyrosine-protein kinase erbB-4 OS=Homo sapiens GN=ERBB4 PE=1 SV=1 - [ERBB4_HUMAN]	Q15303	CID	1	0	1	1	46948	1.8e-05	38	57	47	81	0	33	136800	2	950.928	1900.85	-0.56	-588.02	25.06	5707	5707	MS2	22	164
30702	RKNGDLQALDNPEyHNASNGPPK	Y14(Phospho)	High	3445519	Unambiguous	Receptor tyrosine-protein kinase erbB-4 OS=Homo sapiens GN=ERBB4 PE=1 SV=1 - [ERBB4_HUMAN]	Q15303	CID	1	0	1	1	66911	2e-06	48	58	48	92	2	34	386300	3	873.146	2617.42	0.24	274.71	17.09	2323	2323	MS2	13	246
30702	SDVSRGNLEk	K10(Acetyl)	Middle	2557317	Rejected	Centrosomal protein of 192 kDa OS=Homo sapiens GN=CEP192 PE=1 SV=2 - [CE192_HUMAN]	Q8TEP8	CID		0	2	2	25819	0.029	45	54	45	47	1	75	45390	2	574.548	1148.09	0.43	747.33	30.57	7764	7764	MS2	10	98
30702	SEIGHSPPPAyTPMSGNQFVYR	Y11(Phospho)	High	3293861	Unambiguous	Receptor tyrosine-protein kinase erbB-4 OS=Homo sapiens GN=ERBB4 PE=1 SV=1 - [ERBB4_HUMAN]	Q15303	CID	0.0488	0	1	1	64602	2e-05	42	58	48	82	0	7	937300	3	839.289	2515.85	-0.28	-334.18	21.45	4202	4202	MS2	22	206
30702	SEIGHSPPPAyTPmSGNQFVYR	Y11(Phospho); M14(Oxidation)	High	3293861	Unambiguous	Receptor tyrosine-protein kinase erbB-4 OS=Homo sapiens GN=ERBB4 PE=1 SV=1 - [ERBB4_HUMAN]	Q15303	CID	0.119	0	1	1	64832	1.2e-05	48	58	48	84	0	6	2033000	3	844.658	2531.96	-0.24	-289.68	19.62	3397	3397	MS2	20	206
30702	SEIGHSPPPAyTPmSGNQFVyR	Y11(Phospho); M14(Oxidation); Y21(Phospho)	High	3293861	Unambiguous	Receptor tyrosine-protein kinase erbB-4 OS=Homo sapiens GN=ERBB4 PE=1 SV=1 - [ERBB4_HUMAN]	Q15303	CID	0.1828	0	1	1	66711	1.6e-06	48	58	48	93	0	54	184600	3	871.628	2612.87	0.07	75.29	19.37	3286	3286	MS2	23	206
30702	SEIGHSPPPAyTPMSGNQFVyR	Y11(Phospho); Y21(Phospho)	High	3293861	Unambiguous	Receptor tyrosine-protein kinase erbB-4 OS=Homo sapiens GN=ERBB4 PE=1 SV=1 - [ERBB4_HUMAN]	Q15303	CID	0.1194	0	1	1	66623	0.00063	48	58	48	67	0	23	406800	3	865.98	2595.93	-0.25	-288.18	21.11	4064	4064	MS2	19	206
30702	SGGGcsGSLSLR	C5(Propionamide); S6(Phospho)	Middle	14797	Unconsidered			CID		0.6371	2	2	28065	0.044	45	55	45	45	0	23	284800	2	616.69	1232.37	0.06	97.47	14.24	1237	1237	MS2	9	106
30702	SHsGPAGSFNKPAIR	S3(Phospho)	Middle	487727	Unambiguous	ERBB receptor feedback inhibitor 1 OS=Homo sapiens GN=ERRFI1 PE=1 SV=1 - [ERRFI_HUMAN]	Q9UJM3	CID	1	0	1	1	38389	0.042	35	56	46	47	0	18	406000	3	536.354	1607.05	0.12	230.94	16.04	1928	1928	MS2	13	136
30702	SINPDEAVAYGAAVQAAILSGDk	K23(Acetyl)	Middle	50199	Unconsidered	Heat shock cognate 71 kDa protein OS=Homo sapiens GN=HSPA8 PE=1 SV=1 - [HSP7C_HUMAN]	P11142	CID		0.4571	2	2	59392	0.0058	48	57	48	57	0	75	81850	3	769.116	2305.33	0.6	781.45	31.15	7952	7952	MS2	13	258
30702	SQDTKVk	K7(Acetyl)	Middle	1982	Selected	Cyclic nucleotide-gated cation channel alpha-4 OS=Homo sapiens GN=CNGA4 PE=1 SV=3 - [CNGA4_HUMAN]	Q8IV77	CID	0.0417	0	1	1	19494	0.017	44	53	44	48	1	75	69380	2	424.438	847.869	-0.04	-87.8	16.82	2210	2210	MS2	6	64
30702	SRtVsSEKPSGLKATSDEK	T3(Phospho); S5(Phospho)	Middle	867726	Unambiguous	Ankyrin repeat domain-containing protein 36C OS=Homo sapiens GN=ANKRD36C PE=2 SV=3 - [AN36C_HUMAN]	Q5JPF3	CID	1	0	1	1	54740	0.049	47	57	47	47	2	75	33110	3	723.154	2167.45	-0.24	-325.51	31.25	7984	7984	MS2	17	212
30702	SSssSSQSSHSYK	S3(Phospho); S4(Phospho)	Middle	268112	Unambiguous	Thyroid hormone receptor-associated protein 3 OS=Homo sapiens GN=THRAP3 PE=1 SV=2 - [TR150_HUMAN]	Q9Y2W1	CID	1	0	1	1	35726	0.027	45	55	46	48	0	75	13060	3	507.389	1520.15	0.28	555.28	33.92	8844	8844	MS2	10	128
30702	stALtWLSK	S1(Phospho); T2(Phospho); T5(Phospho)	Middle	3382669	Unambiguous	Transcription termination factor 2 OS=Homo sapiens GN=TTF2 PE=1 SV=2 - [TTF2_HUMAN]	Q9UNY4	CID	1	0	1	1	28535	0.014	45	55	45	50	0	6	132600	2	624.455	1247.9	0.39	631.57	28.61	7107	7107	MS2	6	78
30702	sTLERMLDVTMLQEEK	S1(Phospho)	Middle	1387169	Unambiguous	Son of sevenless homolog 1 OS=Homo sapiens GN=SOS1 PE=1 SV=1 - [SOS1_HUMAN]	Q07889	CID	1	0	1	2	50488	0.012	46	57	47	53	1	6	1173000	3	669.135	2005.39	0.39	578.43	22.89	4809	4809	MS2	7	170
30702	STLQHPDyLQEYSTK	Y8(Phospho)	High	2472566	Unambiguous	Receptor tyrosine-protein kinase erbB-4 OS=Homo sapiens GN=ERBB4 PE=1 SV=1 - [ERBB4_HUMAN]	Q15303	CID	1	0	1	1	47546	0.0012	36	57	47	63	0	1	10930000	2	945.692	1890.38	-0.28	-298.33	18.7	3018	3018	MS2	15	160
30702	STLQHPDyLQEySTK	Y8(Phospho); Y12(Phospho)	Middle	2472566	Unambiguous	Receptor tyrosine-protein kinase erbB-4 OS=Homo sapiens GN=ERBB4 PE=1 SV=1 - [ERBB4_HUMAN]	Q15303	CID	0.1091	0	1	1	49699	0.008	47	57	47	55	0	13	647800	3	657.449	1970.33	-0.2	-298.3	17.49	2505	2505	MS2	16	160
30702	STLQHPDYLQEySTKyFYK	Y12(Phospho); Y16(Phospho)	Middle	3446683	Unambiguous	Receptor tyrosine-protein kinase erbB-4 OS=Homo sapiens GN=ERBB4 PE=1 SV=1 - [ERBB4_HUMAN]	Q15303	CID	1	0	1	2	65737	0.034	48	58	48	50	1	45	289800	3	857.965	2571.88	-0.25	-289.55	22.7	4725	4725	MS2	15	200
30702	TcAIGDGGNDVSmIQAADcGIGIEGk	C2(Propionamide); M13(Oxidation); C19(Propionamide); K26(Acetyl)	Middle	658209	Unambiguous	Probable phospholipid-transporting ATPase IIB OS=Homo sapiens GN=ATP9B PE=2 SV=4 - [ATP9B_HUMAN]	O43861	CID	1	0	1	1	68461	0.029	36	58	48	50	0	2	3519000	3	899.016	2695.03	-0.65	-727.94	24.28	5370	5370	MS2	8	280
30702	tLPRSsSmAAGLER	T1(Phospho); S6(Phospho); M8(Oxidation)	Middle	324681	Unconsidered			CID		0.25	2	2	39541	0.03	46	56	46	48	1	13	745900	3	551.499	1652.48	-0.06	-106.32	18.79	3063	3063	MS2	8	148
30702	TLTVsVGDGLPK	S5(Phospho)	Middle	75790	Rejected	Unconventional myosin-If OS=Homo sapiens GN=MYO1F PE=1 SV=3 - [MYO1F_HUMAN]		CID		0.1404	2	2	28640	0.02	45	55	45	49	0	0	13180000	2	634.904	1268.8	0.72	1136.04	23.26	4970	4970	MS2	8	102
30702	TSISDPPEsPPLLPPR	S9(Phospho)	Middle	3409683	Unambiguous	Son of sevenless homolog 1 OS=Homo sapiens GN=SOS1 PE=1 SV=1 - [SOS1_HUMAN]	Q07889	CID	1	0	1	1	44239	0.0078	40	56	47	54	0	26	413100	2	892.367	1783.73	-0.09	-104.97	22.13	4491	4491	MS2	12	136
30702	TSISDPPEsPPLLPPREPVR	S9(Phospho)	Middle	3433755	Unambiguous	Son of sevenless homolog 1 OS=Homo sapiens GN=SOS1 PE=1 SV=1 - [SOS1_HUMAN]	Q07889	CID	1	0	1	1	57634	0.022	39	57	48	51	1	7	951800	3	755.506	2264.5	-0.32	-426.09	21.81	4344	4344	MS2	11	192
30702	tsStNsAKTR	T1(Phospho); S2(Phospho); T4(Phospho); S6(Phospho)	Middle	124111	Unambiguous	Pecanex-like protein 1 OS=Homo sapiens GN=PCNX PE=1 SV=2 - [PCX1_HUMAN]	Q96RV3	CID	1	0	1	1	31949	0.025	45	55	45	48	1	29	297100	3	457.996	1371.97	-0.35	-774.23	16.99	2278	2278	MS2	8	98
30702	TTPATGEQsPGAR	S9(Phospho)	High	364506	Unambiguous	NEDD4-like E3 ubiquitin-protein ligase WWP2 OS=Homo sapiens GN=WWP2 PE=1 SV=2 - [WWP2_HUMAN]	O00308	CID	1	0	1	1	31054	3.2e-05	45	55	45	77	0	41	268200	2	676.978	1352.95	-0.19	-277.83	12.04	377	377	MS2	9	122
30702	VKDPTkALPEK	K6(Acetyl)	Middle	935674	Unconsidered			CID		0.4066	2	2	28337	0.0065	45	55	45	54	2	37	240100	2	634.577	1268.15	-0.18	-275.86	15.85	1843	1843	MS2	8	112
30702	ySADPTVFAPER	Y1(Phospho)	Middle	945405	Unambiguous	Receptor tyrosine-protein kinase erbB-4 OS=Homo sapiens GN=ERBB4 PE=1 SV=1 - [ERBB4_HUMAN]	Q15303	CID	0.0377	0	1	1	33949	0.0084	46	55	46	53	0	6	1367000	2	717.045	1433.08	-0.19	-259.81	19.82	3496	3496	MS2	9	106
30702	YSADPTVFAPERsPR	S13(Phospho)	High	755466	Unambiguous	Receptor tyrosine-protein kinase erbB-4 OS=Homo sapiens GN=ERBB4 PE=1 SV=1 - [ERBB4_HUMAN]	Q15303	CID	1	0	1	1	43395	0.0015	47	56	47	62	1	11	1023000	2	887.203	1773.4	-0.22	-248.36	19.67	3420	3420	MS2	11	140
30702	ySADPTVFAPERsPR	Y1(Phospho); S13(Phospho)	High	755466	Unambiguous	Receptor tyrosine-protein kinase erbB-4 OS=Homo sapiens GN=ERBB4 PE=1 SV=1 - [ERBB4_HUMAN]	Q15303	CID	0.0526	0	1	1	45621	0.0048	47	56	47	57	1	61	155500	2	926.801	1852.59	-0.61	-660.85	19.48	3327	3327	MS2	8	140
30702	YSADPTVFAPERsPRGELDEEGYMTPMR	S13(Phospho)	Middle	3458547	Unambiguous	Receptor tyrosine-protein kinase erbB-4 OS=Homo sapiens GN=ERBB4 PE=1 SV=1 - [ERBB4_HUMAN]	Q15303	CID	1	0	1	1	79940	0.025	47	59	49	52	2	15	542300	3	1095.42	3284.25	0.24	220.32	23.96	5252	5252	MS2	20	294
30702	YSADPTVFAPERsPRGELDEEGYmTPMR	S13(Phospho); M24(Oxidation)	High	3458547	Unambiguous	Receptor tyrosine-protein kinase erbB-4 OS=Homo sapiens GN=ERBB4 PE=1 SV=1 - [ERBB4_HUMAN]	Q15303	CID	0.0597	0	1	1	79959	0.00081	36	59	49	67	2	20	468700	3	1100.11	3298.31	-0.41	-368.75	22.77	4754	4754	MS2	25	294
30702	YVLALVkKDK	K7(Acetyl)	Middle	127255	Unconsidered			CID		0.5534	2	3	27823	0.041	45	55	45	46	2	7	679200	2	610.288	1219.57	0.03	45.94	24.56	5479	5479	MS2	6	78
30702	yyENCEVVMGNLEITSIEHNR	Y1(Phospho); Y2(Phospho)	Middle	3447089	Unambiguous	Receptor tyrosine-protein kinase erbB-4 OS=Homo sapiens GN=ERBB4 PE=1 SV=1 - [ERBB4_HUMAN]	Q15303	CID	1	0	1	1	68427	0.013	35	58	48	54	0	19	443900	3	892.325	2674.96	0.07	73.47	25.44	5848	5848	MS2	10	224
30702	YYkTIDDLKNQILNLTTDNANILLQIDNAR	K3(Acetyl)	High	1538322	Unambiguous	Keratin, type I cytoskeletal 10 OS=Homo sapiens GN=KRT10 PE=1 SV=6 - [K1C10_HUMAN]	P13645	CID	0.0463	0	1	1	82953	6.9e-08	48	59	49	108	2	60	147500	3	1184.3	3550.9	-0.03	-27.02	29.24	7320	7320	MS2	13	332
32194	AMEGAGtDEKALIEILATR	T7(Phospho)	Middle	3577515	Unambiguous	Annexin A6 OS=Homo sapiens GN=ANXA6 PE=1 SV=3 - [ANXA6_HUMAN]	P08133	CID	1	0	1	1	52518	0.031	49	57	49	49	1	75	72710	3	690.275	2068.81	-0.49	-704.38	29.46	6637	6637	MS2	16	192
32194	DEGSNcSEDKVVESLPSSSSEQsPLQK	C6(Propionamide); S23(Phospho)	Middle	3593262	Unambiguous	Forkhead box protein R2 OS=Homo sapiens GN=FOXR2 PE=2 SV=1 - [FOXR2_HUMAN]	Q6PJQ5	CID	1	0	1	1	75468	0.0075	40	58	51	57	1	52	164400	3	1007.02	3019.06	-0.01	-5.47	22.03	3914	3914	MS2	20	296
32194	DVAATASkQMSEKIR	K8(Acetyl)	Middle	34972	Rejected	Melanoma inhibitory activity protein 3 OS=Homo sapiens GN=MIA3 PE=1 SV=1 - [MIA3_HUMAN]	Q5JRA6	CID		0.0577	2	2	40755	0.024	48	56	48	49	2	37	259800	3	560.358	1679.06	0.38	677.46	31.89	7466	7466	MS2	7	148
32194	EDLKLDLGEk	K10(Acetyl)	Middle	12883	Rejected	Lysine-specific demethylase 8 OS=Homo sapiens GN=KDM8 PE=1 SV=1 - [KDM8_HUMAN]	Q8N371	CID		0	2	2	27311	0.026	47	54	47	48	1	11	582900	3	401.449	1202.33	-0.01	-13.11	14.59	1113	1113	MS2	6	100
32194	EDLTNIsPFPQPPQK	S7(Phospho)	High	1258177	Unambiguous	Forkhead box protein R2 OS=Homo sapiens GN=FOXR2 PE=2 SV=1 - [FOXR2_HUMAN]	Q6PJQ5	CID	1	0	1	1	44248	4.2e-05	46	56	49	77	0	25	238400	2	895.928	1790.85	-0.52	-583.9	25.69	5205	5205	MS2	10	144
32194	EDLTNISPFPQPPQKDEGSNcsEDK	C21(Propionamide); S22(Phospho)	Middle	3592417	Unambiguous	Forkhead box protein R2 OS=Homo sapiens GN=FOXR2 PE=2 SV=1 - [FOXR2_HUMAN]	Q6PJQ5	CID	1	0	1	1	73489	0.016	41	58	51	53	1	53	186800	3	976.421	2927.25	-0.25	-260.42	25.86	5268	5268	MS2	13	278
32194	EHFPYFkTAPDGWK	K7(Acetyl)	High	3567845	Unconsidered			CID		0.3978	2	2	43330	0.0049	48	56	48	56	1	34	137600	2	883.676	1766.34	0.19	212.7	32.6	7703	7703	MS2	9	138
32194	FWAkMR	K4(Acetyl)	High	3523697	Unambiguous	Interleukin-18 receptor accessory protein OS=Homo sapiens GN=IL18RAP PE=1 SV=1 - [I18RA_HUMAN]	O95256	CID	1	0	1	1	17940	0.0043	45	53	45	54	1	5	1456000	2	441.457	881.906	0.41	924.16	21.9	3865	3865	MS2	5	46
32194	GGSGGGGGGssGGRGSGGGSSGGSIGGR	S10(Phospho); S11(Phospho)	Middle	49860	Unambiguous	Keratin, type II cytoskeletal 1 OS=Homo sapiens GN=KRT1 PE=1 SV=6 - [K2C1_HUMAN]	P04264	CID	1	0	1	1	57339	0.026	48	57	49	50	1	32	219700	3	748.232	2242.68	0.56	752.68	26.71	5597	5597	MS2	13	286
32194	kTIGVIDK	K1(Acetyl)	Middle	342639	Unambiguous	Centrosomal protein of 135 kDa OS=Homo sapiens GN=CEP135 PE=1 SV=2 - [CP135_HUMAN]	Q66GS9	CID	1	0	1	1	21526	0.017	46	54	46	49	1	33	191900	2	459.199	917.39	0.64	1399.34	24.21	4665	4665	MS2	7	80
32194	LHSLNGSILWIPAFmARGGk	M15(Oxidation); K20(Acetyl)	Middle	101482	Unambiguous	Alpha-2,8-sialyltransferase 8B OS=Homo sapiens GN=ST8SIA2 PE=2 SV=1 - [SIA8B_HUMAN]	Q92186	CID	1	0	1	1	56994	0.0065	49	57	49	56	1	5	1586000	3	743.095	2227.27	-0.12	-167.16	26.86	5657	5657	MS2	12	190
32194	msLVSQNsR	M1(Oxidation); S2(Phospho); S8(Phospho)	Middle	12629	Unconsidered			CID		0.4396	2	2	26633	0.011	47	54	47	51	0	18	181200	2	600.104	1199.2	0.54	892.91	28.7	6371	6371	MS2	7	82
32194	MsQIDLQEK	S2(Phospho)	High	2375915	Rejected	Coiled-coil domain-containing protein 102B OS=Homo sapiens GN=CCDC102B PE=2 SV=4 - [C102B_HUMAN]		CID		0	2	2	26772	0.004	47	54	47	56	0	55	142500	2	586.502	1172	-0.12	-207.65	33.19	7897	7897	MS2	6	88
32194	MsQLEVKEK	S2(Phospho)	High	1472031	Selected	Desmoplakin OS=Homo sapiens GN=DSP PE=1 SV=3 - [DESP_HUMAN]	P15924	CID		0	3	3	26772	0.004	47	54	47	56	1	55	142500	2	586.502	1172	-0.14	-244.93	33.19	7897	7897	MS2	6	88
32194	msTkAEQFASkIR	M1(Oxidation); S2(Phospho); K4(Acetyl); K11(Acetyl)	Middle	146083	Rejected	Protein unc-79 homolog OS=Homo sapiens GN=UNC79 PE=2 SV=4 - [UNC79_HUMAN]	Q9P2D8	CID		0.0769	3	4	40755	0.029	48	56	48	48	2	37	259800	3	560.358	1679.06	0.42	741.06	31.89	7466	7466	MS2	6	130
32194	NELQKLEDDAkDNQQK	K11(Acetyl)	Middle	3120700	Unambiguous	Cytoplasmic dynein 1 heavy chain 1 OS=Homo sapiens GN=DYNC1H1 PE=1 SV=5 - [DYHC1_HUMAN]	Q14204	CID	1	0	1	1	49190	0.0053	49	57	49	57	2	65	115100	2	979.903	1958.8	-0.14	-142.96	29.39	6612	6612	MS2	10	170
32194	NkLEGLEDALQKAK	K2(Acetyl)	High	30075	Rejected	Keratin, type II cytoskeletal 6B OS=Homo sapiens GN=KRT6B PE=1 SV=5 - [K2C6B_HUMAN]|Keratin, type II cytoskeletal 6C OS=Homo sapiens GN=KRT6C PE=1 SV=3 - [K2C6C_HUMAN]|Keratin, type II cytoskeletal 6A OS=Homo sapiens GN=KRT6A PE=1 SV=3 - [K2C6A_HUMAN]	P04259;P02538	CID	0.0606	0	1	1	38213	0.00053	48	56	48	66	2	28	151300	3	534.126	1600.36	0.18	336.08	26.13	5371	5371	MS2	9	138
32194	QGIHSPSDFELTEEEAEEPDDNsLQSPEMK	S23(Phospho)	High	3597927	Unambiguous	Forkhead box protein R2 OS=Homo sapiens GN=FOXR2 PE=2 SV=1 - [FOXR2_HUMAN]	Q6PJQ5	CID	1	0	1	1	82305	0.0025	51	59	51	62	0	2	4312000	3	1157.2	3469.6	-0.3	-263.1	25.66	5194	5194	MS2	22	336
32194	QGIHsPSDFELTEEEAEEPDDNSLQSPEmK	S5(Phospho); M29(Oxidation)	High	3597927	Unambiguous	Forkhead box protein R2 OS=Homo sapiens GN=FOXR2 PE=2 SV=1 - [FOXR2_HUMAN]	Q6PJQ5	CID	0.407	0	1	2	82372	1.1e-05	47	59	51	86	0	4	1599000	3	1162.29	3484.84	-0.56	-479.48	24.96	4937	4937	MS2	24	336
32194	SGGGcsGSLSLR	C5(Propionamide); S6(Phospho)	Middle	14797	Unconsidered			CID		0.5827	2	2	28156	0.0069	47	55	47	53	0	20	312800	2	617.384	1233.76	0.75	1222.23	16.08	1704	1704	MS2	10	106
32194	SSsNSRSGSR	S3(Phospho)	Middle	352349	Unambiguous	Guanine nucleotide-binding protein-like 1 OS=Homo sapiens GN=GNL1 PE=1 SV=2 - [GNL1_HUMAN]	P36915	CID	1	0	1	1	24892	0.033	46	54	46	46	1	66	86820	2	553.083	1105.16	0.08	142.55	16.42	1829	1829	MS2	6	100
32194	STsPTSDSISSSSSSADDHYEFATK	S3(Phospho)	High	3590511	Unambiguous	Forkhead box protein N3 OS=Homo sapiens GN=FOXN3 PE=1 SV=1 - [FOXN3_HUMAN]	O00409	CID	0.082	0	1	1	68218	0.0023	37	58	50	61	0	75	93970	3	892.208	2674.61	-0.32	-363.6	20.98	3535	3535	MS2	15	238
32194	sVAAGGGGGsGKTR	S1(Phospho); S10(Phospho)	High	17555	Rejected	Homeobox protein CDX-1 OS=Homo sapiens GN=CDX1 PE=1 SV=2 - [CDX1_HUMAN]		CID		0	2	2	30151	0.0037	47	55	47	56	1	75	41150	3	441.117	1321.34	-0.29	-657.68	18.05	2434	2434	MS2	9	132
32194	SVsPVQDLDDDTPPSPAHSDmPYDAR	S3(Phospho); M21(Oxidation)	Middle	3592709	Unambiguous	Forkhead box protein N3 OS=Homo sapiens GN=FOXN3 PE=1 SV=1 - [FOXN3_HUMAN]	O00409	CID	0.1228	0	1	1	73037	0.0068	40	58	50	57	0	75	39090	3	970.411	2909.22	-0.25	-252.55	22.96	4238	4238	MS2	19	286
32194	TSLVAKNk	K8(Acetyl)	Middle	3234	Unambiguous	Werner syndrome ATP-dependent helicase OS=Homo sapiens GN=WRN PE=1 SV=2 - [WRN_HUMAN]	Q14191	CID	1	0	1	1	20999	0.0084	46	53	46	51	1	37	232100	2	452.054	903.101	0.02	38.41	16.21	1752	1752	MS2	6	62
32194	VVESLPSSSSEQSPLQk	K17(Acetyl)	High	3569643	Unambiguous	Forkhead box protein R2 OS=Homo sapiens GN=FOXR2 PE=2 SV=1 - [FOXR2_HUMAN]	Q6PJQ5	CID	1	0	1	1	45853	0.0006	46	56	49	66	0	75	29310	2	923.286	1845.56	0.28	298.58	21.35	3668	3668	MS2	11	158
32194	VVESLPSSSSEQsPLQK	S13(Phospho)	High	3569643	Unambiguous	Forkhead box protein R2 OS=Homo sapiens GN=FOXR2 PE=2 SV=1 - [FOXR2_HUMAN]	Q6PJQ5	CID	0.3636	0	1	1	47129	2.9e-07	45	56	49	99	0	75	97220	2	941.874	1882.74	-0.11	-115.05	20.61	3398	3398	MS2	14	158
32194	yVcmKKNGQLAAISDFVGK	Y1(Phospho); C3(Propionamide); M4(Oxidation)	Middle	104389	Unambiguous	Fascin-2 OS=Homo sapiens GN=FSCN2 PE=1 SV=1 - [FSCN2_HUMAN]	O14926	CID	1	0	1	1	57089	0.033	47	57	49	49	2	75	77800	3	747.349	2240.03	-0.17	-230.39	29.56	6669	6669	MS2	18	174
32255	ckLAELEGALQKAK	C1(Propionamide); K2(Acetyl)	Middle	27134	Rejected	Keratin, type II cuticular Hb6 OS=Homo sapiens GN=KRT86 PE=1 SV=1 - [KRT86_HUMAN]	O43790	CID		0.1379	3	3	38414	0.021	49	56	49	50	2	35	134400	3	538.784	1614.34	-0.53	-989.66	26.46	5278	5278	MS2	10	132
32255	ckLAGLEEALQKAK	C1(Propionamide); K2(Acetyl)	High	30635	Rejected	Keratin, type II cuticular Hb2 OS=Homo sapiens GN=KRT82 PE=1 SV=3 - [KRT82_HUMAN]		CID		0.0172	2	2	38414	0.0036	49	56	49	57	2	35	134400	3	538.784	1614.34	-0.53	-989.66	26.46	5278	5278	MS2	10	130
32255	EDVsELR	S4(Phospho)	Middle	3671892	Selected	Mediator of RNA polymerase II transcription subunit 28 OS=Homo sapiens GN=MED28 PE=1 SV=1 - [MED28_HUMAN]	Q9H204	CID	0	0	1	1	20478	0.012	47	53	47	50	0	75	55770	2	464.358	927.708	-0.09	-186.16	14.28	1010	1010	MS2	6	56
32255	ENVsELR	S4(Phospho)	Middle	2039617	Rejected	Putative methyltransferase KIAA1456 OS=Homo sapiens GN=KIAA1456 PE=2 SV=3 - [K1456_HUMAN]		CID		0	2	2	20478	0.012	47	53	47	50	0	75	55770	2	464.358	927.708	0.41	875.17	14.28	1010	1010	MS2	6	66
32255	EYVkALPSQGLSSSAVLEkLk	K4(Acetyl); K19(Acetyl); K21(Acetyl)	Middle	3509039	Unambiguous	Sphingosine-1-phosphate lyase 1 OS=Homo sapiens GN=SGPL1 PE=1 SV=3 - [SGPL1_HUMAN]	O95470	CID	1	0	1	1	60960	0.019	48	57	51	52	2	75	61730	3	792.438	2375.3	0.19	237.1	23.22	4164	4164	MS2	10	228
32255	GsQEGSEGSEGSFR	S2(Phospho)	High	1744398	Unambiguous	Forkhead box protein N3 OS=Homo sapiens GN=FOXN3 PE=1 SV=1 - [FOXN3_HUMAN]	O00409	CID	0.2821	0	1	1	34830	2.7e-05	44	55	49	78	0	67	121000	2	747.58	1494.15	-0.11	-141	15.64	1497	1497	MS2	11	146
32255	KPESSGISVSSGLSQcyGGSGFSK	C16(Propionamide); Y17(Phospho)	High	58201	Unambiguous	Forkhead box protein N3 OS=Homo sapiens GN=FOXN3 PE=1 SV=1 - [FOXN3_HUMAN]	O00409	CID	1	0	1	1	63772	0.00029	51	58	51	70	0	75	51960	3	834.633	2501.89	0.09	103.46	23.61	4293	4293	MS2	24	270
32255	LEEGAmEDEELTNLNWLHEsK	M6(Oxidation); S20(Phospho)	High	3734117	Unambiguous	Forkhead box protein N3 OS=Homo sapiens GN=FOXN3 PE=1 SV=1 - [FOXN3_HUMAN]	O00409	CID	1	0	1	1	65968	0.0017	50	58	51	63	0	33	208500	3	861.791	2583.36	-0.44	-509.07	23.23	4167	4167	MS2	18	212
32255	NFDDAtmKAGQCVIGLQmGtNK	T6(Phospho); M7(Oxidation); M18(Oxidation); T20(Phospho)	Middle	768777	Unambiguous	Calponin-2 OS=Homo sapiens GN=CNN2 PE=1 SV=4 - [CNN2_HUMAN]	Q99439	CID	1	0	1	1	64573	0.013	48	58	51	54	1	75	100300	3	845.899	2535.68	0	3.2	25.82	5049	5049	MS2	18	244
32255	NkLEGLEDALQKAK	K2(Acetyl)	Middle	30075	Unambiguous	Keratin, type II cytoskeletal 6B OS=Homo sapiens GN=KRT6B PE=1 SV=5 - [K2C6B_HUMAN]|Keratin, type II cytoskeletal 6C OS=Homo sapiens GN=KRT6C PE=1 SV=3 - [K2C6C_HUMAN]|Keratin, type II cytoskeletal 6A OS=Homo sapiens GN=KRT6A PE=1 SV=3 - [K2C6A_HUMAN]	P04259;P02538	CID	1	0	1	1	38189	0.0053	49	56	49	56	2	33	88860	3	533.495	1598.47	-0.45	-848.09	25.77	5031	5031	MS2	8	138
32255	NTLSEIk	K7(Acetyl)	Middle	897	Unambiguous	E3 ubiquitin-protein ligase TRIM37 OS=Homo sapiens GN=TRIM37 PE=1 SV=2 - [TRI37_HUMAN]	O94972	CID	1	0	1	1	20184	0.01	47	53	47	50	0	12	40540	2	423.52	846.033	-0.46	-1091.06	18.4	2475	2475	MS2	6	66
32255	SGGGcsGSLSLR	C5(Propionamide); S6(Phospho)	Middle	14797	Unconsidered			CID		0.6154	2	2	28097	0.015	48	55	48	50	0	46	101900	2	617.498	1233.99	0.87	1408.17	15.67	1509	1509	MS2	9	106
32255	SHESPsDTEEDDR	S6(Phospho)	High	3704576	Unambiguous	Forkhead box protein N3 OS=Homo sapiens GN=FOXN3 PE=1 SV=1 - [FOXN3_HUMAN]	O00409	CID	0.1918	0	1	1	37459	0.00011	43	56	49	73	0	37	179800	2	792.196	1583.38	-0.51	-641.49	12.81	470	470	MS2	10	118
32255	SHESPsDTEEDDRK	S6(Phospho)	High	3187307	Unambiguous	Forkhead box protein N3 OS=Homo sapiens GN=FOXN3 PE=1 SV=1 - [FOXN3_HUMAN]	O00409	CID	0.1646	0	1	1	41944	2.4e-05	49	56	49	79	1	75	40970	2	856.592	1712.18	-0.2	-232.66	12.42	316	316	MS2	17	128
32255	STsPTSDSISSSSSSADDHYEFATK	S3(Phospho)	High	3590511	Unambiguous	Forkhead box protein N3 OS=Homo sapiens GN=FOXN3 PE=1 SV=1 - [FOXN3_HUMAN]	O00409	CID	0.0952	0	1	1	68477	9.1e-08	46	58	51	105	0	75	169400	3	892.26	2674.77	-0.27	-305.12	20.16	3110	3110	MS2	25	238
32255	sVAAGGGGGSGKtR	S1(Phospho); T13(Phospho)	High	17555	Unconsidered	Homeobox protein CDX-1 OS=Homo sapiens GN=CDX1 PE=1 SV=2 - [CDX1_HUMAN]		CID		0.2027	2	2	30299	0.0019	48	55	48	59	1	57	147000	3	440.962	1320.87	-0.45	-1011.75	17.57	2185	2185	MS2	9	132
32255	sVSPVQDLDDDTPPSPAHsDMPYDAR	S1(Phospho); S19(Phospho)	Middle	3592709	Unambiguous	Forkhead box protein N3 OS=Homo sapiens GN=FOXN3 PE=1 SV=1 - [FOXN3_HUMAN]	O00409	CID	1	0	1	2	74771	0.021	43	58	52	52	0	75	35170	3	991.759	2973.26	-0.22	-225.98	24.49	4592	4592	MS2	21	286
32255	SVsPVQDLDDDTPPSPAHSDMPYDAR	S3(Phospho)	High	3592709	Unambiguous	Forkhead box protein N3 OS=Homo sapiens GN=FOXN3 PE=1 SV=1 - [FOXN3_HUMAN]	O00409	CID	0.1835	0	1	1	73197	4.6e-08	44	58	52	109	0	75	59070	3	964.895	2892.67	-0.43	-443.76	24.04	4440	4440	MS2	19	286
32255	SVsPVQDLDDDTPPSPAHSDmPYDAR	S3(Phospho); M21(Oxidation)	High	3592709	Unambiguous	Forkhead box protein N3 OS=Homo sapiens GN=FOXN3 PE=1 SV=1 - [FOXN3_HUMAN]	O00409	CID	0.1828	0	1	1	73154	1.6e-06	46	58	52	93	0	13	1079000	3	970.778	2910.32	0.12	125.8	22.72	3994	3994	MS2	17	286
32255	SVsPVQDLDDDTPPsPAHSDmPYDAR	S3(Phospho); S15(Phospho); M21(Oxidation)	High	3592709	Unambiguous	Forkhead box protein N3 OS=Homo sapiens GN=FOXN3 PE=1 SV=1 - [FOXN3_HUMAN]	O00409	CID	0.1067	0	1	1	74909	0.0001	42	58	52	75	0	75	48980	3	997.318	2989.94	0	2.24	22.75	4005	4005	MS2	23	286
32255	TEKPPEsDDEEmK	S7(Phospho); M12(Oxidation)	High	2703725	Unambiguous	Forkhead box protein N3 OS=Homo sapiens GN=FOXN3 PE=1 SV=1 - [FOXN3_HUMAN]	O00409	CID	1	0	1	1	39304	0.00086	49	56	49	64	0	75	93540	2	815.971	1630.93	-0.34	-412.1	12.96	528	528	MS2	11	136
32255	TEKPPEsDDEEMKEAAGSLLHLAGIR	S7(Phospho)	High	3737187	Unambiguous	Forkhead box protein N3 OS=Homo sapiens GN=FOXN3 PE=1 SV=1 - [FOXN3_HUMAN]	O00409	CID	1	0	1	1	73445	7e-05	50	58	52	77	1	75	17840	3	968.826	2904.46	-0.22	-222.26	32.54	7378	7378	MS2	27	280
32255	TEKPPEsDDEEmKEAAGSLLHLAGIR	S7(Phospho); M12(Oxidation)	High	3737187	Unambiguous	Forkhead box protein N3 OS=Homo sapiens GN=FOXN3 PE=1 SV=1 - [FOXN3_HUMAN]	O00409	CID	0.2857	0	1	1	73362	7.6e-05	43	58	52	77	1	75	93820	3	974.142	2920.41	-0.23	-238.23	28.33	5965	5965	MS2	30	280
32255	TESEPscGSPVVSGDPK	S6(Phospho); C7(Propionamide)	Middle	153815	Unambiguous	Forkhead box protein N3 OS=Homo sapiens GN=FOXN3 PE=1 SV=1 - [FOXN3_HUMAN]	O00409	CID	1	0	1	1	45306	0.016	49	56	50	52	0	68	89680	2	914.706	1828.41	0.27	300.34	17.65	2214	2214	MS2	11	156
32255	VKDPTkALPEK	K6(Acetyl)	Middle	935674	Unconsidered			CID		0.3418	2	2	28403	0.0088	48	55	48	52	2	48	119000	2	634.445	1267.88	-0.31	-484.75	17.23	2062	2062	MS2	8	112
32255	YQELQGLSKsK	S10(Phospho)	Middle	406214	Unambiguous	Trichohyalin-like protein 1 OS=Homo sapiens GN=TCHHL1 PE=2 SV=1 - [TCHL1_HUMAN]	Q5QJ38	CID	1	0	1	1	31481	0.023	45	55	48	49	1	75	43730	2	681.494	1361.98	0.27	402.43	16.46	1783	1783	MS2	7	112
32255	YYkTIDDLKNQILNLTTDNANILLQIDNAR	K3(Acetyl)	High	1538322	Unambiguous	Keratin, type I cytoskeletal 10 OS=Homo sapiens GN=KRT10 PE=1 SV=6 - [K1C10_HUMAN]	P13645	CID	1	0	1	2	83095	5.3e-09	51	59	52	119	2	75	28680	3	1184.25	3550.74	-0.09	-73.23	32.41	7333	7333	MS2	14	332
32389	AGKKIAyQGR	Y7(Phospho)	Middle	1050594	Unconsidered			CID		0.254	2	2	27035	0.032	46	53	46	47	2	5	572400	2	587.532	1174.06	0.9	1523.77	22.8	4821	4821	MS2	6	88
32389	CEEsQAELEASLK	S4(Phospho)	Middle	25589	Unambiguous	Myosin-3 OS=Homo sapiens GN=MYH3 PE=1 SV=3 - [MYH3_HUMAN]	P11055	CID	1	0	1	1	35756	0.032	47	54	47	47	0	20	265400	3	506.433	1517.28	-0.09	-174.23	25.06	5782	5782	MS2	7	130
32389	ckLAELEGALQKAK	C1(Propionamide); K2(Acetyl)	Middle	27134	Unconsidered	Keratin, type II cuticular Hb6 OS=Homo sapiens GN=KRT86 PE=1 SV=1 - [KRT86_HUMAN]	O43790	CID		0.36	3	3	38334	0.032	47	54	47	48	2	7	1366000	3	538.865	1614.58	-0.45	-839.02	25.96	6153	6153	MS2	8	132
32389	ckLAGLEEALQKAK	C1(Propionamide); K2(Acetyl)	High	30635	Rejected	Keratin, type II cuticular Hb2 OS=Homo sapiens GN=KRT82 PE=1 SV=3 - [KRT82_HUMAN]		CID	0.04	0	1	1	38334	6.1e-05	47	54	47	75	2	7	1366000	3	538.865	1614.58	-0.45	-839.02	25.96	6153	6153	MS2	10	130
32389	cLDPDQQNLyR	C1(Propionamide); Y10(Phospho)	Middle	1246399	Unambiguous	Zinc finger protein 141 OS=Homo sapiens GN=ZNF141 PE=1 SV=1 - [ZN141_HUMAN]	Q15928	CID	1	0	1	1	35678	0.0082	47	54	47	53	0	75	14090	2	758.84	1516.67	0.05	67.88	34.23	9075	9075	MS2	7	94
32389	ELEKIEEGQTLMICGk	K16(Acetyl)	Middle	40398	Unambiguous	DNA repair and recombination protein RAD54B OS=Homo sapiens GN=RAD54B PE=1 SV=1 - [RA54B_HUMAN]	Q9Y620	CID	1	0	1	1	46571	0.025	48	55	48	50	1	56	187400	3	622.485	1865.44	0.42	668.95	14.28	1163	1163	MS2	7	162
32389	ENSQLCkLFIGGLNVQTSESGLR	K7(Acetyl)	Middle	609033	Unambiguous	Heterogeneous nuclear ribonucleoprotein A0 OS=Homo sapiens GN=HNRNPA0 PE=1 SV=1 - [ROA0_HUMAN]	Q13151	CID	1	0	1	1	65045	0.013	44	56	49	54	1	44	292600	3	846.605	2537.8	0.31	366.55	27.8	6912	6912	MS2	11	256
32389	ETAGLkVGVSsR	K6(Acetyl); S11(Phospho)	Middle	360632	Unconsidered			CID		0.2	2	2	30142	0.024	46	53	46	48	1	15	606600	2	663.64	1326.27	-0.06	-84.82	19.13	3254	3254	MS2	9	120
32389	EVIDSIIkEK	K8(Acetyl)	Middle	434774	Unambiguous	Histidine ammonia-lyase OS=Homo sapiens GN=HAL PE=1 SV=1 - [HUTH_HUMAN]	P42357	CID	1	0	1	1	27836	0.032	46	53	46	47	1	75	32210	2	608.299	1215.59	-0.41	-681.57	31.79	8299	8299	MS2	12	92
32389	FGEIVDIDIKk	K11(Acetyl)	Middle	3829263	Unambiguous	Msx2-interacting protein OS=Homo sapiens GN=SPEN PE=1 SV=1 - [MINT_HUMAN]	Q96T58	CID	1	0	1	1	30048	0.023	47	53	47	48	1	28	113800	3	440.168	1318.49	-0.35	-797.53	18.82	3128	3128	MS2	6	92
32389	FVsENEGALGkGKGk	S3(Phospho); K11(Acetyl); K15(Acetyl)	Middle	34313	Unambiguous	Transmembrane channel-like protein 1 OS=Homo sapiens GN=TMC1 PE=1 SV=2 - [TMC1_HUMAN]	Q8TDI8	CID	0.0189	0	1	1	40669	0.0092	48	54	48	53	2	75	24200	3	562.787	1686.35	0.19	343.83	32.25	8447	8447	MS2	10	138
32389	GkytcEAtNGsGAR	K2(Acetyl); Y3(Phospho); T4(Phospho); C5(Propionamide); T8(Phospho); S11(Phospho)	Middle	453049	Unambiguous	Myosin light chain kinase, smooth muscle OS=Homo sapiens GN=MYLK PE=1 SV=4 - [MYLK_HUMAN]	Q15746	CID	1	0	1	1	46122	0.02	41	55	48	51	1	12	864900	3	616.32	1846.95	-0.54	-874.91	22.42	4644	4644	MS2	7	142
32389	GRMSMkEVDEQmLNVQNK	K6(Acetyl); M12(Oxidation)	High	291506	Unambiguous	Tubulin beta-4B chain OS=Homo sapiens GN=TUBB4B PE=1 SV=1 - [TBB4B_HUMAN]|Tubulin beta chain OS=Homo sapiens GN=TUBB PE=1 SV=2 - [TBB5_HUMAN]|Tubulin beta-2A chain OS=Homo sapiens GN=TUBB2A PE=1 SV=1 - [TBB2A_HUMAN]|Tubulin beta-2B chain OS=Homo sapiens GN=TUBB2B PE=1 SV=1 - [TBB2B_HUMAN]	P68371;P07437;Q13885;Q9BVA1	CID	1	0	1	1	55932	0.0042	46	55	49	58	2	58	134200	3	732.502	2195.49	-0.35	-477.1	16.67	2256	2256	MS2	8	180
32389	kAVVQEEIsQkALR	K1(Acetyl); S9(Phospho); K11(Acetyl)	High	3855978	Unambiguous	Titin OS=Homo sapiens GN=TTN PE=1 SV=4 - [TITIN_HUMAN]	Q8WZ42	CID	1	0	1	1	43246	0.0064	48	54	48	55	2	11	1179000	2	882.208	1763.41	-0.26	-293.67	22.64	4746	4746	MS2	11	136
32389	kDPSGASNPSADSPLHR	K1(Acetyl)	High	1302611	Unambiguous	Hepatocyte nuclear factor 3-alpha OS=Homo sapiens GN=FOXA1 PE=1 SV=2 - [FOXA1_HUMAN]	P55317	CID	1	0	1	1	43883	0.0066	37	54	48	55	1	42	183800	3	593.525	1778.56	-0.11	-177.81	16.52	2194	2194	MS2	18	182
32389	KDPSGASNPSADsPLHR	S13(Phospho)	High	1302611	Unambiguous	Hepatocyte nuclear factor 3-alpha OS=Homo sapiens GN=FOXA1 PE=1 SV=2 - [FOXA1_HUMAN]	P55317	CID	1	0	1	1	45174	0.0037	48	55	48	58	1	16	291300	3	606.171	1816.5	-0.11	-177.06	14.39	1212	1212	MS2	14	182
32389	KENmEELLNLcsGK	M4(Oxidation); C11(Propionamide); S12(Phospho)	Middle	798259	Unambiguous	Claspin OS=Homo sapiens GN=CLSPN PE=1 SV=3 - [CLSPN_HUMAN]	Q9HAW4	CID	1	0	1	1	43853	0.019	47	54	48	51	1	20	271400	3	592.824	1776.46	0.17	292.94	23.2	4994	4994	MS2	9	150
32389	KQLATkAAR	K6(Acetyl)	Middle	428769	Unambiguous	Histone H3.1 OS=Homo sapiens GN=HIST1H3A PE=1 SV=2 - [H31_HUMAN]	P68431	CID	1	0	1	1	22862	0.011	45	52	45	50	2	9	792300	2	514.8	1028.59	-0.32	-617.21	13.31	713	713	MS2	8	80
32389	LSESLKQsSK	S8(Phospho)	Middle	251447	Unambiguous	Ewing's tumor-associated antigen 1 OS=Homo sapiens GN=ETAA1 PE=1 SV=2 - [ETAA1_HUMAN]	Q9NY74	CID	1	0	1	1	27333	0.013	46	53	46	50	1	6	1170000	2	594.542	1188.08	0.42	712.62	19.14	3255	3255	MS2	7	94
32389	mENANIPSVSLSkR	M1(Oxidation); K13(Acetyl)	Middle	638230	Unambiguous	Type II inositol 1,4,5-trisphosphate 5-phosphatase OS=Homo sapiens GN=INPP5B PE=1 SV=4 - [I5P2_HUMAN]	P32019	CID	1	0	1	1	38570	0.023	47	54	47	49	1	56	198500	2	803.41	1605.81	0.49	614.3	29.67	7605	7605	MS2	11	146
32389	msLVSQNsR	M1(Oxidation); S2(Phospho); S8(Phospho)	High	12629	Unconsidered			CID		0.375	2	2	26911	0.0047	46	53	46	55	0	13	798900	2	599.517	1198.03	-0.05	-87.34	27.85	6936	6936	MS2	7	82
32389	NkLEGLEDALQKAK	K2(Acetyl)	High	30075	Rejected	Keratin, type II cytoskeletal 6B OS=Homo sapiens GN=KRT6B PE=1 SV=5 - [K2C6B_HUMAN]|Keratin, type II cytoskeletal 6C OS=Homo sapiens GN=KRT6C PE=1 SV=3 - [K2C6C_HUMAN]|Keratin, type II cytoskeletal 6A OS=Homo sapiens GN=KRT6A PE=1 SV=3 - [K2C6A_HUMAN]	P04259;P02538	CID		0.1268	2	2	38000	0.0013	47	54	47	62	2	50	188100	3	534.257	1600.76	0.31	581.59	25.15	5820	5820	MS2	16	138
32389	QPGAGGGGGSGSGGSGAkGGPESR	K18(Acetyl)	High	292223	Unambiguous	Hepatocyte nuclear factor 3-alpha OS=Homo sapiens GN=FOXA1 PE=1 SV=2 - [FOXA1_HUMAN]	P55317	CID	1	0	1	1	49296	1.4e-06	45	55	49	92	1	55	172800	2	986.097	1971.19	-0.4	-408.12	13.59	836	836	MS2	17	256
32389	QTQVTVQkIGK	K8(Acetyl)	Middle	436579	Rejected	UV radiation resistance-associated gene protein OS=Homo sapiens GN=UVRAG PE=1 SV=1 - [UVRAG_HUMAN]		CID		0.02	2	2	29541	0.02	47	53	47	49	1	41	261000	2	637.129	1273.25	0.38	598.38	22.91	4872	4872	MS2	13	106
32389	SACVVcLSsFK	C6(Propionamide); S9(Phospho)	Middle	264353	Rejected	Mitochondrial ubiquitin ligase activator of NFKB 1 OS=Homo sapiens GN=MUL1 PE=1 SV=1 - [MUL1_HUMAN]		CID		0.1132	2	2	29115	0.034	46	53	46	47	0	49	218200	2	648.16	1295.31	-0.07	-114.24	23.34	5051	5051	MS2	6	96
32389	SGGGcsGSLSLR	C5(Propionamide); S6(Phospho)	Middle	14797	Unconsidered			CID		0.5966	2	2	28174	0.023	46	53	46	48	0	3	2500000	2	617.042	1233.08	0.41	669.32	15.44	1690	1690	MS2	9	106
32389	SRASSSGGsGGGsGGR	S9(Phospho); S13(Phospho)	High	20413	Unambiguous	Microtubule-associated serine/threonine-protein kinase 3 OS=Homo sapiens GN=MAST3 PE=1 SV=2 - [MAST3_HUMAN]	O60307	CID	1	0	1	1	34615	0.0013	47	54	47	61	1	75	43170	3	495.028	1483.07	-0.4	-808.25	31.59	8233	8233	MS2	11	172
32389	sVAAGGGGGsGKTR	S1(Phospho); S10(Phospho)	High	17555	Rejected	Homeobox protein CDX-1 OS=Homo sapiens GN=CDX1 PE=1 SV=2 - [CDX1_HUMAN]		CID	0.0189	0	1	1	30150	0.0076	46	53	47	53	1	24	275800	3	441.193	1321.56	-0.21	-486.45	16.88	2341	2341	MS2	9	132
32389	TDLEmQIEGLNEELAYLk	M5(Oxidation); K18(Acetyl)	Middle	47543	Unconsidered	Keratin, type I cytoskeletal 15 OS=Homo sapiens GN=KRT15 PE=1 SV=3 - [K1C15_HUMAN]		CID		0.2121	2	2	55017	0.016	49	55	49	52	0	75	12310	3	723.268	2167.79	-0.21	-295.59	33.36	8800	8800	MS2	12	184
32389	TGQLEGAPAPGPAASPQtLDHSGATATGGASELK	T18(Phospho)	High	1789396	Unambiguous	Hepatocyte nuclear factor 3-alpha OS=Homo sapiens GN=FOXA1 PE=1 SV=2 - [FOXA1_HUMAN]	P55317	CID	0.0619	0	1	1	78795	7.8e-07	48	57	50	97	0	0	122800000	3	1076.4	3227.18	-0.06	-55.51	21.81	4362	4362	MS2	32	388
32389	TGQLEGAPAPGPAASPQtLDHsGATATGGASELK	T18(Phospho); S22(Phospho)	High	1789396	Unambiguous	Hepatocyte nuclear factor 3-alpha OS=Homo sapiens GN=FOXA1 PE=1 SV=2 - [FOXA1_HUMAN]	P55317	CID	0.037	0	1	1	79709	3.4e-05	50	57	50	81	0	35	191000	3	1102.87	3306.58	-0.25	-229.66	21.75	4335	4335	MS2	32	388
32389	tKDLADLQGSDsVtK	T1(Phospho); S12(Phospho); T14(Phospho)	Middle	39092	Unambiguous	Muscarinic acetylcholine receptor M5 OS=Homo sapiens GN=CHRM5 PE=2 SV=2 - [ACM5_HUMAN]	P08912	CID	1	0	1	1	45097	0.0079	48	55	48	55	1	37	251100	2	910.154	1819.3	0.32	354.41	15.31	1632	1632	MS2	12	164
32389	YYkTIDDLKNQILNLTTDNANILLQIDNAR	K3(Acetyl)	High	1538322	Unambiguous	Keratin, type I cytoskeletal 10 OS=Homo sapiens GN=KRT10 PE=1 SV=6 - [K1C10_HUMAN]	P13645	CID	0.0339	0	1	1	82876	0.0047	46	57	51	59	2	75	37890	3	1183.95	3549.84	-0.39	-325.37	32.17	8422	8422	MS2	15	332
32391	ckLAGLEEALQKAK	C1(Propionamide); K2(Acetyl)	Middle	30635	Unconsidered	Keratin, type II cuticular Hb2 OS=Homo sapiens GN=KRT82 PE=1 SV=3 - [KRT82_HUMAN]		CID		0.537	2	2	38376	0.019	49	55	49	50	2	75	30720	2	807.786	1614.57	-0.69	-848.44	25.93	4965	4965	MS2	11	130
32391	cLDPDQQNLyR	C1(Propionamide); Y10(Phospho)	Middle	1246399	Unambiguous	Zinc finger protein 141 OS=Homo sapiens GN=ZNF141 PE=1 SV=1 - [ZN141_HUMAN]	Q15928	CID	1	0	1	1	35856	0.015	49	54	49	51	0	75	94790	2	758.905	1516.8	0.12	154.15	31.62	6925	6925	MS2	7	94
32391	FVsENEGALGkGKGk	S3(Phospho); K11(Acetyl); K15(Acetyl)	High	34313	Unambiguous	Transmembrane channel-like protein 1 OS=Homo sapiens GN=TMC1 PE=1 SV=2 - [TMC1_HUMAN]	Q8TDI8	CID	0.0351	0	1	1	40679	0.0044	49	55	49	57	2	75	53120	3	562.807	1686.41	0.21	378.02	32.23	7128	7128	MS2	10	138
32391	LGEHNIkVLEGNEQFINAAK	K7(Acetyl)	High	50343	Unambiguous	Trypsin-3 OS=Homo sapiens GN=PRSS3 PE=1 SV=2 - [TRY3_HUMAN]	P35030	CID	1	0	1	1	58653	7.7e-05	51	56	51	76	1	75	38290	3	756.818	2268.44	0.3	392.93	26.18	5049	5049	MS2	14	202
32391	mGNPKISVAGIGAsNR	M1(Oxidation); S14(Phospho)	Middle	280570	Unambiguous	Protein phosphatase 1 regulatory subunit 3A OS=Homo sapiens GN=PPP1R3A PE=1 SV=3 - [PPR3A_HUMAN]	Q16821	CID	1	0	1	1	40464	0.014	46	55	49	51	1	75	32870	2	835.216	1669.42	0.31	368.38	32.44	7193	7193	MS2	7	160
32391	NkLEGLEDALQKAK	K2(Acetyl)	High	30075	Unconsidered	Keratin, type II cytoskeletal 6B OS=Homo sapiens GN=KRT6B PE=1 SV=5 - [K2C6B_HUMAN]|Keratin, type II cytoskeletal 6C OS=Homo sapiens GN=KRT6C PE=1 SV=3 - [K2C6C_HUMAN]|Keratin, type II cytoskeletal 6A OS=Homo sapiens GN=KRT6A PE=1 SV=3 - [K2C6A_HUMAN]	P04259;P02538	CID		0.2841	2	2	37987	0.00095	49	55	49	63	2	75	21590	3	534.309	1600.91	0.36	679.09	25.64	4869	4869	MS2	15	138
32391	SGGGcsGSLSLR	C5(Propionamide); S6(Phospho)	High	14797	Unconsidered			CID		0.5748	2	2	28328	0.0058	48	54	48	54	0	51	124800	2	616.64	1232.27	0.01	17.53	15.25	1379	1379	MS2	10	106
32391	sVAAGGGGGSGKtR	S1(Phospho); T13(Phospho)	High	17555	Unconsidered	Homeobox protein CDX-1 OS=Homo sapiens GN=CDX1 PE=1 SV=2 - [CDX1_HUMAN]		CID		0.2027	2	2	30193	0.0019	48	54	48	59	1	51	142000	3	441.24	1321.7	-0.17	-379.93	16.98	1975	1975	MS2	9	132
32391	WkGmTQEQLEQIR	K2(Acetyl); M4(Oxidation)	Middle	32639	Unambiguous	RIB43A-like with coiled-coils protein 2 OS=Homo sapiens GN=RIBC2 PE=2 SV=1 - [RIBC2_HUMAN]	Q9H4K1	CID	1	0	1	1	41509	0.015	49	55	49	51	1	75	25730	3	569.563	1706.68	0.25	434.04	31.27	6813	6813	MS2	7	128
32391	yIEDAIGEsAK	Y1(Phospho); S9(Phospho)	Middle	133545	Unconsidered			CID		0.4632	2	2	31630	0.012	48	54	48	51	0	75	24790	2	679.556	1358.1	0.92	1358.36	24.43	4472	4472	MS2	7	92
32392	AQYEEIALk	K9(Acetyl)	Middle	9363	Unconsidered	Keratin, type II cytoskeletal 72 OS=Homo sapiens GN=KRT72 PE=1 SV=2 - [K2C72_HUMAN]	Q14CN4	CID		0.3429	3	3	23724	0.032	45	50	45	46	0	15	533300	2	554.529	1108.05	0.4	722.11	16.52	1818	1818	MS2	10	80
32392	AsPPITHHSIVNGQSSVLSAR	S2(Phospho)	High	3732035	Unambiguous	Forkhead box protein P2 OS=Homo sapiens GN=FOXP2 PE=1 SV=2 - [FOXP2_HUMAN]	O15409	CID	0.0588	0	1	1	56974	0.00045	38	54	48	68	0	75	61640	3	746.837	2238.5	-0.3	-400.14	20.83	3352	3352	MS2	11	212
32392	ckLAELEGALQKAK	C1(Propionamide); K2(Acetyl)	High	27134	Unconsidered	Keratin, type II cuticular Hb6 OS=Homo sapiens GN=KRT86 PE=1 SV=1 - [KRT86_HUMAN]	O43790	CID		0.197	3	3	38401	0.011	47	52	47	53	2	75	44620	3	539.009	1615.01	-0.31	-571.68	25.87	5056	5056	MS2	18	132
32392	ckLAGLEEALQKAK	C1(Propionamide); K2(Acetyl)	High	30635	Rejected	Keratin, type II cuticular Hb2 OS=Homo sapiens GN=KRT82 PE=1 SV=3 - [KRT82_HUMAN]		CID	0.0455	0	1	1	38401	0.00054	47	52	47	66	2	75	44620	3	539.009	1615.01	-0.31	-571.68	25.87	5056	5056	MS2	10	130
32392	cLDPDQQNLyR	C1(Propionamide); Y10(Phospho)	High	1246399	Unambiguous	Zinc finger protein 141 OS=Homo sapiens GN=ZNF141 PE=1 SV=1 - [ZN141_HUMAN]	Q15928	CID	1	0	1	1	35865	0.003	46	52	46	58	0	75	11610	2	759.252	1517.5	0.46	611.63	31.76	6996	6996	MS2	7	94
32392	ELEKNKSQMSGVEAAASDPSEk	K22(Acetyl)	Middle	53881	Unconsidered			CID		0.4146	2	2	61074	0.045	48	54	48	48	2	75	109300	3	793.282	2377.83	-0.25	-313.18	26.67	5321	5321	MS2	13	244
32392	ELGIASFGASITtmEEVFLR	T13(Phospho); M14(Oxidation)	Middle	562941	Unconsidered			CID		0.3614	2	2	58567	0.013	48	54	48	53	0	75	23040	3	756.951	2268.84	0.12	153.99	26.06	5119	5119	MS2	20	182
32392	EVIDSIIkEK	K8(Acetyl)	Middle	434774	Unambiguous	Histidine ammonia-lyase OS=Homo sapiens GN=HAL PE=1 SV=1 - [HUTH_HUMAN]	P42357	CID	1	0	1	1	27820	0.036	46	51	46	46	1	75	18220	2	608.574	1216.14	-0.14	-228.37	31.95	7060	7060	MS2	14	92
32392	FGVLsDNFKGKR	S5(Phospho)	Middle	4120412	Unambiguous	Amidophosphoribosyltransferase OS=Homo sapiens GN=PPAT PE=1 SV=1 - [PUR1_HUMAN]	Q06203	CID	1	0	1	1	34034	0.035	46	52	46	47	2	2	5201000	2	724.596	1448.18	-0.19	-259.81	23.32	4202	4202	MS2	13	100
32392	GGFNMSSFKLkE	K11(Acetyl)	Middle	196780	Unambiguous	Galectin-2 OS=Homo sapiens GN=LGALS2 PE=1 SV=3 - [LEG2_HUMAN]	P05162	CID	1	0	1	1	32227	0.025	46	51	46	48	2	75	27810	2	694.536	1388.06	0.23	334.18	26.97	5419	5419	MS2	8	114
32392	GTtQPmK	T3(Phospho); M6(Oxidation)	Middle	509616	Unambiguous	Histone-lysine N-methyltransferase, H3 lysine-79 specific OS=Homo sapiens GN=DOT1L PE=1 SV=2 - [DOT1L_HUMAN]	Q8TEK3	CID	1	0	1	1	20844	0.038	35	50	44	45	0	37	104500	2	430.108	859.208	0.16	375.35	16.09	1672	1672	MS2	5	56
32392	ILDLETQLsR	S9(Phospho)	Middle	436406	Unambiguous	Outer dense fiber protein 2 OS=Homo sapiens GN=ODF2 PE=1 SV=1 - [ODFP2_HUMAN]	Q5BJF6	CID	1	0	1	1	28326	0.027	46	51	46	48	0	75	78850	2	634.55	1268.09	-0.13	-200.66	17.37	2128	2128	MS2	8	90
32392	ITGsPTLVK	S4(Phospho)	High	304015	Unambiguous	Forkhead box protein P2 OS=Homo sapiens GN=FOXP2 PE=1 SV=2 - [FOXP2_HUMAN]	O15409	CID	0.0862	0	1	1	20371	0.0017	43	50	44	58	0	12	629300	2	498.44	995.872	-0.11	-215.13	17.86	2298	2298	MS2	7	72
32392	IYAGtGALEGKAKLK	T5(Phospho)	Middle	1079633	Unambiguous	Synaptojanin-1 OS=Homo sapiens GN=SYNJ1 PE=1 SV=2 - [SYNJ1_HUMAN]	O43426	CID	1	0	1	1	38170	0.024	47	52	47	49	2	75	37600	2	800.583	1600.16	-0.32	-397.37	22.93	4069	4069	MS2	10	128
32392	KkGDFVLQNEEAsAK	K2(Acetyl); S13(Phospho)	Middle	1760021	Unconsidered			CID		0.2973	2	2	44023	0.015	47	53	47	52	2	15	464300	3	596.572	1787.7	0.28	462.68	27.63	5658	5658	MS2	12	158
32392	kQLWVALIEKALAK	K1(Acetyl)	Middle	3632800	Unambiguous	Calpain-15 OS=Homo sapiens GN=CAPN15 PE=1 SV=1 - [CAN15_HUMAN]	O75808	CID	1	0	1	1	39612	0.016	41	52	47	51	2	75	78410	3	552.051	1654.14	0.03	51.67	20.2	3133	3133	MS2	7	130
32392	LGEHNIkVLEGNEQFINAAK	K7(Acetyl)	High	50343	Unambiguous	Trypsin-3 OS=Homo sapiens GN=PRSS3 PE=1 SV=2 - [TRY3_HUMAN]	P35030	CID	0.3614	0	1	1	58567	1.3e-05	48	54	48	83	1	75	23040	3	756.951	2268.84	0.43	568.47	26.06	5119	5119	MS2	12	202
32392	LHSLNGSILWIPAFmARGGk	M15(Oxidation); K20(Acetyl)	Middle	101482	Unambiguous	Alpha-2,8-sialyltransferase 8B OS=Homo sapiens GN=ST8SIA2 PE=2 SV=1 - [SIA8B_HUMAN]	Q92186	CID	1	0	1	1	57087	0.015	48	54	48	53	1	75	37770	3	742.735	2226.19	-0.48	-651.54	25.77	5024	5024	MS2	13	190
32392	mDLVLELKNNAsK	M1(Oxidation); S12(Phospho)	Middle	3251784	Rejected	Inositol 1,4,5-trisphosphate receptor type 1 OS=Homo sapiens GN=ITPR1 PE=1 SV=3 - [ITPR1_HUMAN]		CID		0.1111	3	3	37386	0.029	46	52	46	48	1	75	42990	2	786.196	1571.38	-0.17	-220.73	26.63	5308	5308	MS2	8	126
32392	mDLVLQLKDNAsK	M1(Oxidation); S12(Phospho)	Middle	139624	Selected	Inositol 1,4,5-trisphosphate receptor type 3 OS=Homo sapiens GN=ITPR3 PE=1 SV=2 - [ITPR3_HUMAN]	Q14573	CID		0.0741	2	2	37386	0.02	46	52	46	50	1	75	42990	2	786.196	1571.38	-0.17	-220.67	26.63	5308	5308	MS2	8	130
32392	mDLVLQLKNNAsK	M1(Oxidation); S12(Phospho)	High	3844940	Rejected	Inositol 1,4,5-trisphosphate receptor type 2 OS=Homo sapiens GN=ITPR2 PE=1 SV=2 - [ITPR2_HUMAN]		CID	0.0741	0	1	1	37386	0.0081	46	52	46	54	1	75	42990	2	786.196	1571.38	0.32	405.91	26.63	5308	5308	MS2	11	130
32392	NkLEGLEDALQKAK	K2(Acetyl)	High	30075	Unambiguous	Keratin, type II cytoskeletal 6B OS=Homo sapiens GN=KRT6B PE=1 SV=5 - [K2C6B_HUMAN]|Keratin, type II cytoskeletal 6C OS=Homo sapiens GN=KRT6C PE=1 SV=3 - [K2C6C_HUMAN]|Keratin, type II cytoskeletal 6A OS=Homo sapiens GN=KRT6A PE=1 SV=3 - [K2C6A_HUMAN]	P04259;P02538	CID	1	0	1	1	38295	0.0016	47	52	47	61	2	75	40160	3	533.369	1598.09	-0.58	-1084.89	25.11	4806	4806	MS2	15	138
32392	QKTEEELLEtTLKMk	T10(Phospho); K15(Acetyl)	Middle	4138516	Unambiguous	Liver carboxylesterase 1 OS=Homo sapiens GN=CES1 PE=1 SV=2 - [EST1_HUMAN]	P23141	CID	1	0	1	1	48441	0.031	36	53	48	49	2	75	40610	3	648.052	1942.14	-0.67	-1033.63	15.42	1432	1432	MS2	8	156
32392	QLLLQQQQQQQVSGLKsPKR	S17(Phospho)	High	4149711	Unambiguous	Forkhead box protein P1 OS=Homo sapiens GN=FOXP1 PE=1 SV=1 - [FOXP1_HUMAN]	Q9H334	CID	1	0	1	1	61516	0.0072	46	54	49	56	2	75	79570	3	806.041	2416.11	-0.19	-238.39	20.16	3116	3116	MS2	15	198
32392	QQKQQQEQQQKPVQAKTSk	K19(Acetyl)	High	4147818	Unambiguous	Zinc finger homeobox protein 4 OS=Homo sapiens GN=ZFHX4 PE=1 SV=1 - [ZFHX4_HUMAN]	Q86UP3	CID	0.0455	0	1	1	59616	0.00079	41	54	48	66	2	39	185700	3	771.653	2312.94	0.46	596.84	14.68	1158	1158	MS2	9	202
32392	RALLEIkER	K7(Acetyl)	Middle	521903	Unambiguous	Coiled-coil domain-containing protein 146 OS=Homo sapiens GN=CCDC146 PE=2 SV=2 - [CC146_HUMAN]	Q8IYE0	CID	1	0	1	1	25627	0.037	45	51	45	46	2	75	32060	2	585.579	1170.15	-0.12	-211.95	25.18	4829	4829	MS2	9	86
32392	SGDSEVYQLGDVSQkTtWHR	K15(Acetyl); T17(Phospho)	High	3879853	Unambiguous	Single-stranded DNA-binding protein, mitochondrial OS=Homo sapiens GN=SSBP1 PE=1 SV=1 - [SSBP_HUMAN]	Q04837	CID	1	0	1	1	62126	0.0014	46	54	48	63	1	75	58000	3	806.726	2418.16	0.57	703.38	21.2	3478	3478	MS2	11	208
32392	SGGGcsGSLSLR	C5(Propionamide); S6(Phospho)	High	14797	Unconsidered			CID		0.5857	2	2	28543	0.0025	46	51	46	58	0	44	120600	2	616.621	1232.23	-0.01	-13.97	15.23	1359	1359	MS2	10	106
32392	SQDTKVk	K7(Acetyl)	Middle	1982	Unambiguous	Cyclic nucleotide-gated cation channel alpha-4 OS=Homo sapiens GN=CNGA4 PE=1 SV=3 - [CNGA4_HUMAN]	Q8IV77	CID	1	0	1	1	18777	0.026	44	49	44	46	1	75	78010	2	424.506	848.004	0.03	71.5	17.85	2294	2294	MS2	6	64
32392	sVAAGGGGGsGKTR	S1(Phospho); S10(Phospho)	High	17555	Unconsidered	Homeobox protein CDX-1 OS=Homo sapiens GN=CDX1 PE=1 SV=2 - [CDX1_HUMAN]		CID		0.1739	2	2	30298	0.003	46	51	46	57	1	53	105900	3	440.929	1320.77	-0.48	-1085.85	17.09	2020	2020	MS2	9	132
32392	tGFEKTSAIANVAK	T1(Phospho)	Middle	685303	Rejected	Death-associated protein-like 1 OS=Homo sapiens GN=DAPL1 PE=1 SV=2 - [DAPL1_HUMAN]		CID		0.04	2	2	35851	0.026	46	52	46	48	1	75	6722	2	759.253	1517.5	-0.06	-78.52	34.2	7794	7794	MS2	11	134
32392	tLLKGISGK	T1(Phospho)	Middle	70156	Unambiguous	ATP-binding cassette sub-family G member 1 OS=Homo sapiens GN=ABCG1 PE=1 SV=3 - [ABCG1_HUMAN]	P45844	CID	1	0	1	1	21956	0.024	44	50	44	47	1	75	64440	2	499.818	998.629	0.76	1513.55	17.11	2027	2027	MS2	6	86
32392	VITLsLAGR	S5(Phospho)	High	346911	Rejected	Copine-2 OS=Homo sapiens GN=CPNE2 PE=1 SV=3 - [CPNE2_HUMAN]		CID	0.06	0	1	1	20900	0.011	44	50	44	50	0	75	50160	2	505.349	1009.69	-0.21	-421.71	19.6	2915	2915	MS2	7	68
32392	VsLPKSPK	S2(Phospho)	Middle	1033360	Unambiguous	Leucine-rich repeat and IQ domain-containing protein 1 OS=Homo sapiens GN=LRRIQ1 PE=2 SV=3 - [LRIQ1_HUMAN]	Q96JM4	CID	1	0	1	1	19557	0.018	44	50	44	48	1	75	66000	2	468.366	935.725	-0.15	-330.36	14.41	1061	1061	MS2	6	70
32407	AQIEDtLR	T6(Phospho)	Middle	68496	Selected	Coiled-coil domain-containing protein 124 OS=Homo sapiens GN=CCDC124 PE=1 SV=1 - [CC124_HUMAN]	Q96CT7	CID	0.0217	0	1	1	22400	0.029	44	50	44	46	0	52	108000	2	514.114	1027.22	0.6	1160.77	28.82	7588	7588	MS2	6	72
32407	ATVSEQLsQDLLR	S8(Phospho)	Middle	1496903	Selected	BTB/POZ domain-containing protein 8 OS=Homo sapiens GN=BTBD8 PE=2 SV=2 - [BTBD8_HUMAN]	Q5XKL5	CID	0.04	0	1	1	36372	0.019	46	52	46	50	0	12	476300	3	514.79	1542.36	0.58	1132.73	29.12	7689	7689	MS2	6	126
32407	DAkLDkAQIHDLVLVGGSTR	K3(Acetyl); K6(Acetyl)	Middle	49470	Unambiguous	Heat shock 70 kDa protein 1A/1B OS=Homo sapiens GN=HSPA1A PE=1 SV=5 - [HSP71_HUMAN]	P08107	CID	1	0	1	1	56720	0.023	48	54	48	51	2	14	597100	3	741.354	2222.05	0.18	237.4	21.65	4446	4446	MS2	8	222
32407	DNSSsSSTDSRSR	S5(Phospho)	Middle	316106	Unambiguous	Leukocyte receptor cluster member 8 OS=Homo sapiens GN=LENG8 PE=1 SV=2 - [LENG8_HUMAN]	Q96PV6	CID	1	0	1	1	34518	0.012	37	52	46	52	1	31	145400	3	489.059	1465.16	-0.38	-783.39	16.55	2195	2195	MS2	6	140
32407	DVAATASkQMSEKIR	K8(Acetyl)	Middle	34972	Unambiguous	Melanoma inhibitory activity protein 3 OS=Homo sapiens GN=MIA3 PE=1 SV=1 - [MIA3_HUMAN]	Q5JRA6	CID	1	0	1	1	41029	0.024	47	53	47	49	2	53	77060	3	560.145	1678.42	0.17	297.85	32.13	8711	8711	MS2	7	148
32407	EHALtSGTIKAmLSGPGQFAENETNEVNFR	T5(Phospho); M12(Oxidation)	High	3361477	Unambiguous	Transcription elongation factor B polypeptide 1 OS=Homo sapiens GN=TCEB1 PE=1 SV=1 - [ELOC_HUMAN]	Q15369	CID	0.0429	0	1	1	79844	0.00043	43	55	50	70	1	22	553800	3	1116.14	3346.41	-0.05	-42.52	24.86	5930	5930	MS2	25	322
32407	EILsPLR	S4(Phospho)	Middle	4228350	Rejected	von Willebrand factor A domain-containing protein 7 OS=Homo sapiens GN=VWA7 PE=2 SV=4 - [VWA7_HUMAN]		CID	0	0	1	1	18653	0.021	44	50	44	47	0	9	759900	2	454.032	907.056	-0.46	-1018.81	23.13	5143	5143	MS2	5	54
32407	FVsENEGALGKGkGk	S3(Phospho); K13(Acetyl); K15(Acetyl)	Middle	34313	Unambiguous	Transmembrane channel-like protein 1 OS=Homo sapiens GN=TMC1 PE=1 SV=2 - [TMC1_HUMAN]	Q8TDI8	CID	1	0	1	1	40736	0.023	47	53	47	50	2	73	93540	2	844.265	1687.52	0.88	1039.84	32.23	8742	8742	MS2	11	138
32407	IISSIKALETQsk	S12(Phospho); K13(Acetyl)	Middle	139931	Rejected	Ephrin type-A receptor 3 OS=Homo sapiens GN=EPHA3 PE=1 SV=2 - [EPHA3_HUMAN]		CID		0.04	2	2	36372	0.026	46	52	46	48	1	12	476300	3	514.79	1542.36	0.56	1078.72	29.12	7689	7689	MS2	10	128
32407	IPPAIKsANsELGGIWSVGQR	S7(Phospho); S10(Phospho)	High	1022509	Unambiguous	COP9 signalosome complex subunit 8 OS=Homo sapiens GN=COPS8 PE=1 SV=1 - [CSN8_HUMAN]	Q99627	CID	1	0	1	1	59645	0.0013	42	54	48	63	1	19	509800	3	781.108	2341.31	-0.05	-65.1	26.21	6521	6521	MS2	12	210
32407	KMSPNNyK	Y7(Phospho)	Middle	4235739	Unambiguous	Cytoplasmic tyrosine-protein kinase BMX OS=Homo sapiens GN=BMX PE=1 SV=1 - [BMX_HUMAN]	P51813	CID	1	0	1	1	24468	0.04	45	51	45	45	1	22	582300	1	1061.07	1061.07	-1.06	-997.03	22.29	4755	4755	MS2	6	35
32407	KSVLtDPAK	T5(Phospho)	Middle	617378	Unambiguous	Lysine-specific demethylase 3A OS=Homo sapiens GN=KDM3A PE=1 SV=4 - [KDM3A_HUMAN]	Q9Y4C1	CID	1	0	1	1	21545	0.032	39	50	44	45	1	27	269900	2	519.482	1037.96	-0.58	-1112.82	18.87	3151	3151	MS2	6	88
32407	LIGRkFGDPVVQSDMK	K5(Acetyl)	High	39678	Unambiguous	Heat shock 70 kDa protein 1A/1B OS=Homo sapiens GN=HSPA1A PE=1 SV=5 - [HSP71_HUMAN]	P08107	CID	1	0	1	1	45630	0.0086	44	53	47	54	2	17	449700	3	612.041	1834.11	0.32	515.2	20.47	3897	3897	MS2	8	156
32407	msLVSQNsR	M1(Oxidation); S2(Phospho); S8(Phospho)	Middle	12629	Unconsidered			CID		0.3684	2	2	26628	0.023	45	51	45	48	0	27	160600	2	600.147	1199.29	0.58	963.89	27.76	7205	7205	MS2	7	82
32407	NkLEGLEDALQKAK	K2(Acetyl)	High	30075	Rejected	Keratin, type II cytoskeletal 6B OS=Homo sapiens GN=KRT6B PE=1 SV=5 - [K2C6B_HUMAN]|Keratin, type II cytoskeletal 6C OS=Homo sapiens GN=KRT6C PE=1 SV=3 - [K2C6C_HUMAN]|Keratin, type II cytoskeletal 6A OS=Homo sapiens GN=KRT6A PE=1 SV=3 - [K2C6A_HUMAN]	P04259;P02538	CID		0.0746	2	2	38173	0.0013	47	52	47	62	2	20	468300	3	534.124	1600.36	0.18	331.74	25.12	6048	6048	MS2	16	138
32407	NSSsESAIVPK	S4(Phospho)	Middle	12630	Unconsidered	Vacuolar protein sorting-associated protein 13D OS=Homo sapiens GN=VPS13D PE=1 SV=2 - [VP13D_HUMAN]		CID		0.3733	3	3	26686	0.03	45	51	45	47	0	38	266500	2	600.584	1200.16	0.48	802.83	28.04	7304	7304	MS2	8	108
32407	QLtADYFEK	T3(Phospho)	High	4243891	Unambiguous	AP-4 complex subunit beta-1 OS=Homo sapiens GN=AP4B1 PE=1 SV=2 - [AP4B1_HUMAN]	Q9Y6B7	CID	1	0	1	1	26695	0.0061	40	51	45	54	0	26	191600	3	399.636	1196.89	0.56	1405.83	13.69	895	895	MS2	6	90
32407	SAAIGGksNAGRK	K7(Acetyl); S8(Phospho)	Middle	18195	Unconsidered			CID		0.2333	2	2	30210	0.038	46	52	46	46	2	27	185200	2	670.36	1339.71	0.16	243.61	28.88	7606	7606	MS2	8	122
32407	SGGGcsGSLSLR	C5(Propionamide); S6(Phospho)	Middle	14797	Unconsidered			CID		0.6711	2	2	28178	0.015	45	51	45	50	0	10	1068000	2	616.888	1232.77	0.26	419.26	15.34	1626	1626	MS2	9	106
32407	SGGGGGGGGCGGGGGVsSLR	S17(Phospho)	Middle	25200	Unambiguous	Keratin, type I cytoskeletal 10 OS=Homo sapiens GN=KRT10 PE=1 SV=6 - [K1C10_HUMAN]	P13645	CID	1	0	1	1	37468	0.023	37	52	46	49	0	14	259400	3	525.473	1574.4	0.29	552.86	24.69	5858	5858	MS2	17	186
32407	sGHELGmTPLQELSLR	S1(Phospho); M7(Oxidation)	Middle	155892	Unambiguous	Brefeldin A-inhibited guanine nucleotide-exchange protein 2 OS=Homo sapiens GN=ARFGEF2 PE=1 SV=3 - [BIG2_HUMAN]	Q9Y6D5	CID	1	0	1	1	46451	0.024	45	53	47	50	0	45	185400	3	621.673	1863	-0.67	-1078.97	27.62	7157	7157	MS2	12	156
32407	SISsDtsSNKKLR	S4(Phospho); T6(Phospho); S7(Phospho)	Middle	32640	Unambiguous	G protein-regulated inducer of neurite outgrowth 3 OS=Homo sapiens GN=GPRIN3 PE=2 SV=2 - [GRIN3_HUMAN]	Q6ZVF9	CID	1	0	1	1	40352	0.026	47	52	47	49	2	30	194400	3	555.579	1664.72	0.41	730.62	28.65	7529	7529	MS2	6	118
32407	STkRAIEPCLPR	K3(Acetyl)	Middle	267620	Unconsidered			CID		0.2879	2	2	33010	0.037	46	52	46	47	2	48	108700	3	472.007	1414.01	0.11	227.94	31.35	8452	8452	MS2	8	118
32407	STQtVAK	T4(Phospho)	Middle	4224214	Unambiguous	Microtubule-associated protein 4 OS=Homo sapiens GN=MAP4 PE=1 SV=3 - [MAP4_HUMAN]	P27816	CID	1	0	1	1	18829	0.037	44	50	44	45	0	12	509600	2	408.394	815.781	0.49	1193.62	16.04	1960	1960	MS2	5	62
32407	sVAAGGGGGsGKTR	S1(Phospho); S10(Phospho)	High	17555	Rejected	Homeobox protein CDX-1 OS=Homo sapiens GN=CDX1 PE=1 SV=2 - [CDX1_HUMAN]		CID		0.1385	2	2	29892	0.0036	46	51	46	56	1	22	184500	3	441.427	1322.27	0.02	45.5	17.16	2440	2440	MS2	9	132
32407	VLESPENk	K8(Acetyl)	High	4302	Unconsidered			CID		0.2857	2	2	22402	0.011	45	50	45	50	0	29	298800	2	479.981	958.955	0.45	936.64	13.92	992	992	MS2	5	64
32407	VPSsLAYSLkK	S4(Phospho); K10(Acetyl)	Middle	194485	Rejected	Inner centromere protein OS=Homo sapiens GN=INCENP PE=1 SV=3 - [INCE_HUMAN]		CID		0.1154	2	2	30349	0.036	46	51	46	46	1	16	414800	3	439.054	1315.15	-0.1	-227.92	24.86	5927	5927	MS2	7	92
32407	YAVVkcSK	K5(Acetyl); C6(Propionamide)	Middle	1335829	Unconsidered	Isoleucine--tRNA ligase, mitochondrial OS=Homo sapiens GN=IARS2 PE=1 SV=2 - [SYIM_HUMAN]	Q9NSE4	CID		0.1667	2	2	21541	0.037	44	50	44	45	1	75	99890	2	506.415	1011.82	0.3	585.15	13.4	774	774	MS2	5	62
32407	YYKTIDDLkNQILNLTTDNANILLQIDNAR	K9(Acetyl)	High	1538322	Unambiguous	Keratin, type I cytoskeletal 10 OS=Homo sapiens GN=KRT10 PE=1 SV=6 - [K1C10_HUMAN]	P13645	CID	0.0263	0	1	1	83089	9.6e-05	46	56	50	76	2	75	62380	3	1184.43	3551.28	0.09	79.4	32.22	8738	8738	MS2	15	332
32408	ALGGAGSGSKGsAGGGSkR	S12(Phospho); K18(Acetyl)	High	34141	Unambiguous	Zinc finger SWIM domain-containing protein 8 OS=Homo sapiens GN=ZSWIM8 PE=1 SV=1 - [ZSWM8_HUMAN]	A7E2V4	CID	1	0	1	1	40561	0.0031	47	54	47	58	2	49	156400	3	562.656	1685.95	0.42	744.36	32.27	8703	8703	MS2	11	182
32408	AQQATPGGAAPTIFsR	S15(Phospho)	Middle	321252	Unconsidered			CID		0.3333	2	2	39609	0.011	47	54	47	52	0	12	573500	3	552.077	1654.22	0.16	293.59	24.9	5770	5770	MS2	8	168
32408	cFDGLHSLEtLDLNYNNLDEFPTAIR	C1(Propionamide); T10(Phospho)	High	4495759	Unambiguous	Leucine-rich repeat-containing G-protein coupled receptor 5 OS=Homo sapiens GN=LGR5 PE=1 SV=1 - [LGR5_HUMAN]	O75473	CID	0.0263	0	1	1	78239	8.8e-05	47	56	50	76	0	57	119800	3	1055.48	3164.41	0.34	323.86	31.7	8500	8500	MS2	25	264
32408	CFDGLHsLEtLDLNYNNLDEFPTAIR	S7(Phospho); T10(Phospho)	High	4495759	Unambiguous	Leucine-rich repeat-containing G-protein coupled receptor 5 OS=Homo sapiens GN=LGR5 PE=1 SV=1 - [LGR5_HUMAN]	O75473	CID	1	0	1	1	78020	0.0083	43	56	50	57	0	58	183200	3	1058.41	3173.2	0.3	286.91	32.28	8707	8707	MS2	12	264
32408	CSIVIEMSKFEAWsKR	S14(Phospho)	Middle	43258	Unconsidered			CID		0.4674	2	2	50085	0.03	48	55	48	49	2	50	58770	3	665.333	1993.98	-0.43	-646.14	32.68	8839	8839	MS2	10	158
32408	cSLsLDK	C1(Propionamide); S4(Phospho)	Middle	185273	Unambiguous	Uncharacterized protein KIAA1751 OS=Homo sapiens GN=KIAA1751 PE=2 SV=2 - [K1751_HUMAN]	Q9C0B2	CID	1	0	1	1	21923	0.016	45	51	45	49	0	46	185500	2	458.967	916.926	-0.02	-41.32	18.39	2918	2918	MS2	6	56
32408	DAkLDkAQIHDLVLVGGSTR	K3(Acetyl); K6(Acetyl)	Middle	49470	Unambiguous	Heat shock 70 kDa protein 1A/1B OS=Homo sapiens GN=HSPA1A PE=1 SV=5 - [HSP71_HUMAN]	P08107	CID	1	0	1	1	56320	0.024	39	55	48	50	2	33	270000	3	741.5	2222.49	0.32	435.24	21.53	4293	4293	MS2	8	222
32408	EAEGSGAsGGGGGDtTQLR	S8(Phospho); T15(Phospho)	High	89166	Unambiguous	Ankyrin repeat domain-containing protein 24 OS=Homo sapiens GN=ANKRD24 PE=2 SV=2 - [ANR24_HUMAN]	Q8TF21	CID	1	0	1	1	46217	0.0083	47	54	48	54	0	0	65430000	3	623.074	1867.21	-0.15	-245.73	20.52	3850	3850	MS2	11	178
32408	EGLETNADIIk	K11(Acetyl)	Middle	997431	Unconsidered			CID		0.3472	2	2	28509	0.028	46	52	46	47	0	23	243700	2	623.231	1245.45	0.04	66.34	24.56	5623	5623	MS2	8	104
32408	EPTPSIAsDIsLPIATQELR	S8(Phospho); S11(Phospho)	High	4478257	Unambiguous	Extended synaptotagmin-2 OS=Homo sapiens GN=ESYT2 PE=1 SV=1 - [ESYT2_HUMAN]	A0FGR8	CID	0.1905	0	1	1	58143	1.1e-05	36	55	48	84	0	52	234700	2	1149.75	2298.5	-0.44	-378.44	31.24	8341	8341	MS2	16	192
32408	GDkGEPGGPGADGVPGK	K3(Acetyl)	Middle	273031	Unambiguous	Collagen alpha-1(III) chain OS=Homo sapiens GN=COL3A1 PE=1 SV=4 - [CO3A1_HUMAN]	P02461	CID	1	0	1	1	36239	0.022	47	53	47	49	1	2	4935000	3	513.543	1538.62	0.33	643.64	20.73	3946	3946	MS2	18	176
32408	HPsLMSINSDDVEK	S3(Phospho)	High	37614	Unambiguous	Leucine-rich repeat-containing G-protein coupled receptor 5 OS=Homo sapiens GN=LGR5 PE=1 SV=1 - [LGR5_HUMAN]	O75473	CID	0.3103	0	1	1	39483	4.1e-06	47	54	47	87	0	53	240900	2	826.501	1652	-0.36	-437.37	21.93	4470	4470	MS2	12	136
32408	HPsLmSINSDDVEK	S3(Phospho); M5(Oxidation)	High	37614	Unambiguous	Leucine-rich repeat-containing G-protein coupled receptor 5 OS=Homo sapiens GN=LGR5 PE=1 SV=1 - [LGR5_HUMAN]	O75473	CID	1	0	1	1	40042	0.00012	37	54	47	72	0	45	198200	2	834.59	1668.17	-0.27	-326.01	19	3166	3166	MS2	11	136
32408	IRtKsSNTALLNR	T3(Phospho); S5(Phospho)	High	1373657	Unambiguous	Protocadherin Fat 2 OS=Homo sapiens GN=FAT2 PE=1 SV=2 - [FAT2_HUMAN]	Q9NYQ8	CID	0.1111	0	1	1	39365	0.0078	46	53	47	54	2	12	805400	3	544.933	1632.78	-0.63	-1151.94	18.23	2858	2858	MS2	9	128
32408	kANLNVLDR	K1(Acetyl)	High	122572	Unconsidered	POTE ankyrin domain family member D OS=Homo sapiens GN=POTED PE=2 SV=2 - [POTED_HUMAN]		CID		0.1613	2	2	24303	0.0075	45	52	45	52	1	1	12650000	2	543.512	1086.02	0.38	707.38	28.89	7450	7450	MS2	7	80
32408	kAtIDLLEIEsmELNk	K1(Acetyl); T3(Phospho); S11(Phospho); M12(Oxidation); K16(Acetyl)	Middle	759736	Unambiguous	Coiled-coil domain-containing protein 175 OS=Homo sapiens GN=CCDC175 PE=2 SV=2 - [CC175_HUMAN]	P0C221	CID	1	0	1	1	53653	0.029	33	55	48	49	1	49	132400	3	703.282	2107.83	-0.12	-177.14	27.72	6978	6978	MS2	8	170
32408	mLLPsKKDLK	M1(Oxidation); S5(Phospho)	Middle	14514	Unambiguous	Acyl-CoA wax alcohol acyltransferase 2 OS=Homo sapiens GN=AWAT2 PE=1 SV=1 - [AWAT2_HUMAN]	Q6E213	CID	1	0	1	1	28665	0.02	46	52	46	49	2	21	352800	2	635.152	1269.3	-0.1	-150.21	31.16	8308	8308	MS2	6	86
32408	msLVSQNsR	M1(Oxidation); S2(Phospho); S8(Phospho)	Middle	12629	Unconsidered			CID		0.3514	2	2	26982	0.025	46	52	46	48	0	15	336400	2	600.185	1199.36	0.62	1026.93	27.86	7032	7032	MS2	7	82
32408	NLAKSQTLLGkEIK	K11(Acetyl)	Middle	29412	Unconsidered			CID		0.5752	2	2	38261	0.033	47	53	47	48	2	73	136900	2	794.122	1587.24	0.68	851.47	19.75	3503	3503	MS2	11	144
32408	NLQKLCkER	K7(Acetyl)	Middle	624122	Unambiguous	DNA helicase MCM9 OS=Homo sapiens GN=MCM9 PE=1 SV=4 - [MCM9_HUMAN]	Q9NXL9	CID	1	0	1	1	27070	0.039	45	52	45	46	2	28	237300	2	587.448	1173.89	-0.26	-445.45	15.25	1556	1556	MS2	6	80
32408	QKsDAEEDGGTVSQEEEDR	S3(Phospho)	High	4477222	Unambiguous	Calnexin OS=Homo sapiens GN=CANX PE=1 SV=2 - [CALX_HUMAN]	P27824	CID	1	0	1	1	56243	0.00056	48	55	48	67	1	62	160200	3	730.629	2189.87	-0.06	-80.06	14.68	1318	1318	MS2	12	210
32408	QKsDAEEDGGTVSQEEEDRKPK	S3(Phospho)	High	4488693	Unambiguous	Calnexin OS=Homo sapiens GN=CANX PE=1 SV=2 - [CALX_HUMAN]	P27824	CID	1	0	1	1	65300	0.0012	43	55	49	64	2	15	475700	3	848.986	2544.94	0.48	562.2	13.59	843	843	MS2	14	240
32408	SGGGcsGSLSLR	C5(Propionamide); S6(Phospho)	High	14797	Unconsidered			CID		0.6045	2	2	28274	0.008	46	52	46	53	0	22	237900	2	616.586	1232.17	-0.04	-70.04	15.31	1584	1584	MS2	10	106
32408	sILLATDVASR	S1(Phospho)	Middle	256152	Rejected	Probable ATP-dependent RNA helicase DDX47 OS=Homo sapiens GN=DDX47 PE=1 SV=1 - [DDX47_HUMAN]	Q9H0S4	CID		0.0192	2	2	27518	0.013	40	52	46	51	0	32	200200	2	614.516	1228.02	0.86	1396.1	23.67	5250	5250	MS2	9	98
32408	SKHPsLMSINSDDVEK	S5(Phospho)	High	1304106	Unambiguous	Leucine-rich repeat-containing G-protein coupled receptor 5 OS=Homo sapiens GN=LGR5 PE=1 SV=1 - [LGR5_HUMAN]	O75473	CID	0.1622	0	1	1	46301	8.4e-05	47	54	48	74	1	39	226300	2	934.18	1867.35	-0.31	-331.07	19.65	3459	3459	MS2	18	176
32408	SKHPsLmSINSDDVEK	S5(Phospho); M7(Oxidation)	High	1304106	Unambiguous	Leucine-rich repeat-containing G-protein coupled receptor 5 OS=Homo sapiens GN=LGR5 PE=1 SV=1 - [LGR5_HUMAN]	O75473	CID	0.1613	0	1	1	46975	0.0016	42	54	48	62	1	75	170600	2	942.044	1883.08	-0.44	-472.03	17.39	2468	2468	MS2	11	176
32408	SSsSKSTGSLGGR	S3(Phospho)	High	262192	Unambiguous	Leucine zipper putative tumor suppressor 2 OS=Homo sapiens GN=LZTS2 PE=1 SV=2 - [LZTS2_HUMAN]	Q9BRK4	CID	0.0566	0	1	1	29745	0.0078	46	53	46	53	1	8	883300	3	430.747	1290.23	-0.34	-796.32	21.01	4074	4074	MS2	9	128
32408	SVQNkLEk	K5(Acetyl); K8(Acetyl)	Middle	512694	Rejected	Nucleoprotein TPR OS=Homo sapiens GN=TPR PE=1 SV=3 - [TPR_HUMAN]	P12270	CID		0.0755	2	2	23142	0.016	45	52	45	49	1	21	300000	2	515.096	1029.18	-0.49	-954.23	15.86	1832	1832	MS2	6	78
32408	tSDSIASNYVQWYR	T1(Phospho)	Middle	1428247	Unconsidered			CID		0.5524	2	3	43319	0.039	47	54	47	47	0	11	1181000	2	886.261	1771.52	0.36	408.59	27.39	6840	6840	MS2	7	128
32408	tVEkITsEGGDGATK	T1(Phospho); K4(Acetyl); S7(Phospho)	Middle	489748	Unambiguous	Neurofilament medium polypeptide OS=Homo sapiens GN=NEFM PE=1 SV=3 - [NFM_HUMAN]	P07197	CID	1	0	1	1	40864	0.041	42	54	47	47	1	75	97480	2	848.181	1695.35	-0.13	-149.54	31.4	8399	8399	MS2	8	160
32408	VAKVTGGAAsKLSK	S10(Phospho)	Middle	20223	Rejected	60S ribosomal protein L35 OS=Homo sapiens GN=RPL35 PE=1 SV=2 - [RL35_HUMAN]	P42766	CID	0	0	1	1	31876	0.02	44	53	46	49	2	60	190900	2	699.544	1398.08	0.26	377.61	26.34	6390	6390	MS2	12	142
32408	VKDPTkALPEK	K6(Acetyl)	Middle	935674	Unconsidered			CID		0.3421	2	2	28409	0.016	46	52	46	50	2	30	176900	2	634.485	1267.96	-0.27	-422.14	16.72	2174	2174	MS2	8	112
32408	WsIMsLTGISSKDAGDyK	S2(Phospho); S5(Phospho); Y17(Phospho)	Middle	698810	Rejected	Leucine-rich repeat, immunoglobulin-like domain and transmembrane domain-containing protein 3 OS=Homo sapiens GN=LRIT3 PE=1 SV=3 - [LRIT3_HUMAN]		CID		0.0714	2	2	55870	0.018	48	55	48	52	1	32	307900	3	733.785	2199.34	-0.27	-370.68	28.69	7369	7369	MS2	12	176
32408	yLQEsLLKENmQkDLGK	Y1(Phospho); S5(Phospho); M11(Oxidation); K13(Acetyl)	Middle	651626	Rejected	Laminin subunit alpha-1 OS=Homo sapiens GN=LAMA1 PE=1 SV=2 - [LAMA1_HUMAN]		CID		0.0877	2	2	57412	0.018	48	55	48	52	2	17	702400	3	753.027	2257.07	0.23	307.47	25.77	6151	6151	MS2	9	176
32408	yTTTmGVNTYkAR	Y1(Phospho); M5(Oxidation); K11(Acetyl)	Middle	1122376	Unambiguous	Complement C1r subcomponent OS=Homo sapiens GN=C1R PE=1 SV=2 - [C1R_HUMAN]	P00736	CID	1	0	1	2	39968	0.011	45	54	47	53	1	14	354800	3	549.419	1646.24	0.5	911.43	24.79	5721	5721	MS2	8	120
32964	AAFDDAIAELDTLSEESYkDSTLIMQLLR	K19(Acetyl)	Middle	4658948	Unambiguous	14-3-3 protein epsilon OS=Homo sapiens GN=YWHAE PE=1 SV=1 - [1433E_HUMAN]	P62258	CID	1	0	1	1	79774	0.013	40	58	51	55	1	75	75320	3	1101.93	3303.77	0.36	328.52	34.59	9583	9583	MS2	15	280
32964	AALQTAPESADDsPSQLSK	S13(Phospho)	High	213556	Unambiguous	Forkhead box protein O3 OS=Homo sapiens GN=FOXO3 PE=1 SV=1 - [FOXO3_HUMAN]	O43524	CID	0.125	0	1	1	49958	4e-06	42	56	49	88	0	7	1360000	2	998.679	1996.35	-0.33	-333.96	21.66	4042	4042	MS2	22	200
32964	AGGSAALsPSK	S8(Phospho)	Middle	240591	Unambiguous	Histone H1x OS=Homo sapiens GN=H1FX PE=1 SV=1 - [H1X_HUMAN]	Q92522	CID	1	0	1	1	21809	0.022	39	53	45	47	0	52	134300	2	513.471	1025.94	-0.05	-89.15	15.58	1615	1615	MS2	8	92
32964	AGSAmAIGGGGGSGtLGSGLLLEDSAR	M5(Oxidation); T15(Phospho)	High	222911	Unambiguous	Forkhead box protein O3 OS=Homo sapiens GN=FOXO3 PE=1 SV=1 - [FOXO3_HUMAN]	O43524	CID	0.0714	0	1	1	62850	0.00032	49	57	49	70	0	14	605600	3	820.222	2458.65	-0.31	-382	30.21	7782	7782	MS2	17	252
32964	AVsMDNSNK	S3(Phospho)	High	8878	Unambiguous	Forkhead box protein O3 OS=Homo sapiens GN=FOXO3 PE=1 SV=1 - [FOXO3_HUMAN]	O43524	CID	1	0	1	1	24202	0.0058	46	53	46	53	0	14	660900	2	523.344	1045.68	-0.18	-342.93	14.87	1320	1320	MS2	12	78
32964	cISTKAVGsDSR	C1(Propionamide); S9(Phospho)	Middle	314734	Unambiguous	Protein-glutamine gamma-glutamyltransferase 6 OS=Homo sapiens GN=TGM6 PE=1 SV=3 - [TGM3L_HUMAN]	O95932	CID	1	0	1	1	32201	0.032	47	54	47	47	1	2	5480000	2	688.618	1376.23	0.4	574.55	30.14	7754	7754	MS2	6	118
32964	ckLAGLEEALQKAK	C1(Propionamide); K2(Acetyl)	High	30635	Unconsidered	Keratin, type II cuticular Hb2 OS=Homo sapiens GN=KRT82 PE=1 SV=3 - [KRT82_HUMAN]		CID		0.1951	2	2	38385	0.00044	48	55	48	66	2	9	1051000	3	538.83	1614.47	-0.49	-904.52	28.43	6984	6984	MS2	14	130
32964	DGyLFQLLR	Y3(Phospho)	Middle	1471190	Unconsidered			CID		0.3043	2	2	27037	0.021	46	53	46	48	0	61	111900	2	603.65	1206.29	0.5	827.43	33.83	9308	9308	MS2	8	70
32964	DkGtGREQQIVIQSSGGLSK	K2(Acetyl); T4(Phospho)	High	49152	Unambiguous	Stress-70 protein, mitochondrial OS=Homo sapiens GN=HSPA9 PE=1 SV=2 - [GRP75_HUMAN]	P38646	CID	1	0	1	1	56371	0.006	39	56	49	56	2	47	253700	3	737.417	2210.24	-0.37	-495.49	22.33	4323	4323	MS2	11	224
32964	ELQAVYTLsLK	S9(Phospho)	Middle	18446	Unconsidered			CID		0.4556	2	2	31192	0.022	47	54	47	49	0	14	609100	2	673.619	1346.23	0.38	561.71	25.25	5606	5606	MS2	8	112
32964	ELSSkLVTEDVLK	K5(Acetyl)	Middle	370457	Unambiguous	Protein zyg-11 homolog A OS=Homo sapiens GN=ZYG11A PE=2 SV=3 - [ZY11A_HUMAN]	Q6WRX3	CID	1	0	1	1	35411	0.01	47	54	47	52	1	33	208200	2	752.325	1503.64	-0.05	-61.37	26.33	6080	6080	MS2	10	130
32964	ENSQLCkLFIGGLNVQTSESGLR	K7(Acetyl)	High	609033	Unambiguous	Heterogeneous nuclear ribonucleoprotein A0 OS=Homo sapiens GN=HNRNPA0 PE=1 SV=1 - [ROA0_HUMAN]	Q13151	CID	1	0	1	1	64659	0.0019	49	57	49	62	1	30	433900	3	846.158	2536.46	-0.14	-162.7	30.43	7877	7877	MS2	12	256
32964	FVsENEGALGkGKGk	S3(Phospho); K11(Acetyl); K15(Acetyl)	Middle	34313	Rejected	Transmembrane channel-like protein 1 OS=Homo sapiens GN=TMC1 PE=1 SV=2 - [TMC1_HUMAN]	Q8TDI8	CID		0.1091	2	3	40684	0.028	48	55	48	49	2	24	407200	3	562.874	1686.61	0.28	498.04	33.99	9368	9368	MS2	13	138
32964	GRMSMkEVDEQmLNVQNK	K6(Acetyl); M12(Oxidation)	High	291506	Unambiguous	Tubulin beta-4B chain OS=Homo sapiens GN=TUBB4B PE=1 SV=1 - [TBB4B_HUMAN]|Tubulin beta chain OS=Homo sapiens GN=TUBB PE=1 SV=2 - [TBB5_HUMAN]|Tubulin beta-2A chain OS=Homo sapiens GN=TUBB2A PE=1 SV=1 - [TBB2A_HUMAN]|Tubulin beta-2B chain OS=Homo sapiens GN=TUBB2B PE=1 SV=1 - [TBB2B_HUMAN]	P68371;P07437;Q13885;Q9BVA1	CID	1	0	1	1	56081	0.0017	43	56	49	62	2	54	128500	3	732.565	2195.68	-0.29	-390.74	18.83	2931	2931	MS2	8	180
32964	GSGLGsPTSSFNSTVFGPSSLNSLR	S6(Phospho)	High	56943	Unambiguous	Forkhead box protein O3 OS=Homo sapiens GN=FOXO3 PE=1 SV=1 - [FOXO3_HUMAN]	O43524	CID	0.0909	0	1	1	65162	6.3e-05	47	57	50	77	0	1	19100000	3	846.704	2538.1	0.15	180.37	32.9	8938	8938	MS2	34	260
32964	IQLELNQVkSEVDR	K9(Acetyl)	Middle	378951	Unambiguous	Myosin-2 OS=Homo sapiens GN=MYH2 PE=1 SV=1 - [MYH2_HUMAN]	Q9UKX2	CID	1	0	1	1	42079	0.03	48	55	48	48	1	73	75190	3	571.638	1712.9	-0.34	-601.5	21.3	3903	3903	MS2	8	146
32964	KAALQTAPESADDsPSQLSK	S14(Phospho)	High	978325	Unambiguous	Forkhead box protein O3 OS=Homo sapiens GN=FOXO3 PE=1 SV=1 - [FOXO3_HUMAN]	O43524	CID	0.0847	0	1	1	53879	0.003	41	56	49	59	1	29	258500	3	708.878	2124.62	-0.19	-268.64	20.18	3449	3449	MS2	18	216
32964	kAPGtkGtAAAAAAAAAAK	K1(Acetyl); T5(Phospho); K6(Acetyl); T8(Phospho)	High	453523	Unambiguous	60S ribosomal protein L14 OS=Homo sapiens GN=RPL14 PE=1 SV=4 - [RL14_HUMAN]	P50914	CID	1	0	1	1	45638	0.0041	48	56	48	58	2	18	361800	3	615.095	1843.27	0.13	214.43	23.89	5000	5000	MS2	8	186
32964	kQERAAAAAAAAAK	K1(Acetyl)	Middle	403518	Unambiguous	Paired mesoderm homeobox protein 2B OS=Homo sapiens GN=PHOX2B PE=1 SV=2 - [PHX2B_HUMAN]	Q99453	CID	1	0	1	1	31964	0.026	41	54	47	48	2	21	259200	2	686.564	1372.12	0.79	1143.47	26.45	6130	6130	MS2	11	130
32964	msLVSQNsR	M1(Oxidation); S2(Phospho); S8(Phospho)	High	12629	Unconsidered			CID		0.3889	2	2	26795	0.0049	46	53	46	55	0	13	645000	2	599.59	1198.17	0.02	35.74	30.7	7992	7992	MS2	7	82
32964	NKIISsTTTNANVILQIDNAR	S6(Phospho)	Middle	53601	Unconsidered	Keratin, type I cytoskeletal 10 OS=Homo sapiens GN=KRT10 PE=1 SV=6 - [K1C10_HUMAN]	P13645	CID		0.4731	2	5	60942	0.033	49	57	49	49	1	18	621700	3	790.272	2368.8	0.41	524.19	33.77	9289	9289	MS2	18	226
32964	NkLEGLEDALQKAK	K2(Acetyl)	High	30075	Rejected	Keratin, type II cytoskeletal 6B OS=Homo sapiens GN=KRT6B PE=1 SV=5 - [K2C6B_HUMAN]|Keratin, type II cytoskeletal 6C OS=Homo sapiens GN=KRT6C PE=1 SV=3 - [K2C6C_HUMAN]|Keratin, type II cytoskeletal 6A OS=Homo sapiens GN=KRT6A PE=1 SV=3 - [K2C6A_HUMAN]	P04259;P02538	CID	0	0	1	1	38188	4e-05	47	55	47	77	2	4	1908000	3	533.926	1599.76	-0.02	-38.41	27.65	6647	6647	MS2	15	138
32964	QGsPVAAGAPAK	S3(Phospho)	High	10473	Unambiguous	Insulin-like growth factor 2 mRNA-binding protein 1 OS=Homo sapiens GN=IGF2BP1 PE=1 SV=2 - [IF2B1_HUMAN]	Q9NZI8	CID	1	0	1	1	25300	7e-05	46	53	46	73	0	20	344900	2	567.431	1133.85	-0.16	-279.17	15.48	1574	1574	MS2	10	110
32964	QISEKTtkR	T7(Phospho); K8(Acetyl)	Middle	579569	Unambiguous	Dynein regulatory complex protein 1 OS=Homo sapiens GN=DRC1 PE=2 SV=2 - [DRC1_HUMAN]	Q96MC2	CID	1	0	1	1	27400	0.029	46	54	46	47	2	29	353600	2	607.417	1213.83	0.28	458.69	14.72	1255	1255	MS2	5	88
32964	QLEELGssGE	S7(Phospho); S8(Phospho)	Middle	993642	Rejected	Centrosomal protein of 83 kDa OS=Homo sapiens GN=CEP83 PE=1 SV=2 - [CEP83_HUMAN]		CID		0.1404	2	2	26411	0.017	46	53	46	49	0	50	206900	2	605.101	1209.2	0.08	129.15	23.94	5021	5021	MS2	6	86
32964	sILLATDVASR	S1(Phospho)	High	256152	Rejected	Probable ATP-dependent RNA helicase DDX47 OS=Homo sapiens GN=DDX47 PE=1 SV=1 - [DDX47_HUMAN]	Q9H0S4	CID		0.0423	2	2	27179	0.00021	46	54	46	68	0	49	212200	2	614.116	1227.22	0.46	745.19	26.39	6108	6108	MS2	9	98
32964	SKstRNPLLK	S3(Phospho); T4(Phospho)	Middle	1472868	Unconsidered	WD repeat-containing protein 20 OS=Homo sapiens GN=WDR20 PE=1 SV=2 - [WDR20_HUMAN]		CID		0.2	2	2	30025	0.023	47	54	47	48	2	17	540300	2	653.01	1305.01	0.35	530.25	25.14	5560	5560	MS2	8	94
32964	SQDTKVk	K7(Acetyl)	Middle	1982	Rejected	Cyclic nucleotide-gated cation channel alpha-4 OS=Homo sapiens GN=CNGA4 PE=1 SV=3 - [CNGA4_HUMAN]	Q8IV77	CID		0.0208	2	2	19262	0.024	45	52	45	47	1	16	381100	2	424.443	847.879	-0.03	-76.78	20.38	3529	3529	MS2	6	64
32964	sSDELDAWTDFR	S1(Phospho)	High	3553138	Unambiguous	Forkhead box protein O3 OS=Homo sapiens GN=FOXO3 PE=1 SV=1 - [FOXO3_HUMAN]	O43524	CID	1	0	1	2	35566	1.4e-06	47	55	47	91	0	4	2376000	2	761.569	1522.13	-0.17	-218.62	32.48	8762	8762	MS2	9	106
32964	TEIKEEEDQPSTSATQSsPAPGQSK	S18(Phospho)	High	4648337	Unambiguous	Histone acetyltransferase p300 OS=Homo sapiens GN=EP300 PE=1 SV=2 - [EP300_HUMAN]	Q09472	CID	0.0984	0	1	1	69411	0.0027	44	57	50	61	1	75	103000	3	905.11	2713.31	-0.14	-149.45	17.1	2240	2240	MS2	21	280
32964	TQPPTTVSTGkPTSQVPAPPPPAQPPPAAVEAAR	K11(Acetyl)	High	3599452	Unambiguous	CREB-binding protein OS=Homo sapiens GN=CREBBP PE=1 SV=3 - [CBP_HUMAN]	Q92793	CID	1	0	1	1	80898	0.0031	49	58	51	61	0	49	208000	3	1129.84	3387.51	-0.1	-90.27	25.08	5534	5534	MS2	26	388
32964	VFGPSSLkEk	K8(Acetyl); K10(Acetyl)	Middle	122728	Unambiguous	Zinc finger protein Rlf OS=Homo sapiens GN=RLF PE=1 SV=2 - [RLF_HUMAN]	Q13129	CID	1	0	1	1	26359	0.033	46	53	46	46	1	17	375100	2	588.69	1176.37	0.01	15.92	27.37	6520	6520	MS2	7	84
32964	VKDPTkALPEK	K6(Acetyl)	Middle	935674	Unconsidered			CID		0.3289	2	2	28403	0.013	46	54	46	51	2	75	67550	2	634.44	1267.87	-0.31	-492.94	18.97	2987	2987	MS2	8	112
32964	VLESPENk	K8(Acetyl)	Middle	4302	Unconsidered			CID		0.3947	2	2	22361	0.031	45	53	45	46	0	6	1382000	2	479.885	958.762	0.35	736.43	15.68	1658	1658	MS2	5	64
32964	WPGsPTSR	S4(Phospho)	Middle	468583	Unambiguous	Forkhead box protein O3 OS=Homo sapiens GN=FOXO3 PE=1 SV=1 - [FOXO3_HUMAN]	O43524	CID	1	0	1	1	19620	0.026	45	52	45	46	0	74	185000	1	967.288	967.288	-0.66	-685.29	20.83	3708	3708	MS2	5	31
32964	WPGsPtSRSSDELDAWTDFR	S4(Phospho); T6(Phospho)	Middle	4644451	Unambiguous	Forkhead box protein O3 OS=Homo sapiens GN=FOXO3 PE=1 SV=1 - [FOXO3_HUMAN]	O43524	CID	1	0	1	1	63165	0.0074	39	57	49	56	1	75	141400	3	824.309	2470.91	-0.16	-193.86	33.39	9133	9133	MS2	25	204
32964	yILSSGkDsVAK	Y1(Phospho); K7(Acetyl); S9(Phospho)	Middle	84776	Unconsidered	Cleavage stimulation factor subunit 1 OS=Homo sapiens GN=CSTF1 PE=1 SV=1 - [CSTF1_HUMAN]	Q05048	CID		0.1719	2	2	34805	0.0099	47	54	47	53	1	19	351000	2	735.817	1470.63	0.09	119.8	25.55	5743	5743	MS2	6	108
32964	yLLDVLNK	Y1(Phospho)	Middle	1461050	Unambiguous	Gamma-tubulin complex component 3 OS=Homo sapiens GN=TUBGCP3 PE=1 SV=2 - [GCP3_HUMAN]	Q96CW5	CID	1	0	1	1	24395	0.026	46	53	46	47	0	40	187600	2	529.971	1058.93	0.39	732.32	32.41	8731	8731	MS2	7	58
32964	YMkstYEQVDLIGK	K3(Acetyl); S4(Phospho); T5(Phospho)	High	2344356	Unambiguous	Nucleolar RNA helicase 2 OS=Homo sapiens GN=DDX21 PE=1 SV=5 - [DDX21_HUMAN]	Q9NR30	CID	1	0	1	1	46908	0.0052	42	56	48	56	1	21	411700	3	627.008	1879.01	0.36	568.33	24.88	5450	5450	MS2	8	138
32964	YYkTIDDLKNQILNLTTDNANILLQIDNAR	K3(Acetyl)	High	1538322	Unambiguous	Keratin, type I cytoskeletal 10 OS=Homo sapiens GN=KRT10 PE=1 SV=6 - [K1C10_HUMAN]	P13645	CID	0.0638	0	1	1	82930	1.7e-06	47	58	51	94	2	33	292300	3	1184.37	3551.11	0.04	31.76	33.82	9305	9305	MS2	14	332
32965	AALQTAPESADDsPSQLSK	S13(Phospho)	High	213556	Unambiguous	Forkhead box protein O3 OS=Homo sapiens GN=FOXO3 PE=1 SV=1 - [FOXO3_HUMAN]	O43524	CID	0.1562	0	1	1	50000	5.9e-07	42	57	49	96	0	1	14860000	2	998.765	1996.52	-0.25	-247.48	21.66	4634	4634	MS2	21	200
32965	AGSAmAIGGGGGSGtLGSGLLLEDSAR	M5(Oxidation); T15(Phospho)	High	222911	Unambiguous	Forkhead box protein O3 OS=Homo sapiens GN=FOXO3 PE=1 SV=1 - [FOXO3_HUMAN]	O43524	CID	0.1549	0	1	1	63030	0.00022	49	57	50	71	0	7	1151000	3	820.444	2459.32	-0.09	-110.14	30.08	8643	8643	MS2	32	252
32965	AVsMDNSNK	S3(Phospho)	Middle	8878	Unambiguous	Forkhead box protein O3 OS=Homo sapiens GN=FOXO3 PE=1 SV=1 - [FOXO3_HUMAN]	O43524	CID	1	0	1	1	24212	0.012	43	54	46	50	0	13	569700	2	523.376	1045.74	-0.15	-282.44	15.11	1536	1536	MS2	12	78
32965	cIQQDCtkAFVSK	C1(Propionamide); T7(Phospho); K8(Acetyl)	Middle	32692	Unambiguous	Zinc finger protein PLAG1 OS=Homo sapiens GN=PLAG1 PE=1 SV=1 - [PLAG1_HUMAN]	Q6DJT9	CID	1	0	1	1	40271	0.02	44	56	48	50	1	0	194000000	2	832.799	1664.59	-0.12	-149.11	29.55	8394	8394	MS2	10	130
32965	ckLAGLEEALQKAK	C1(Propionamide); K2(Acetyl)	Middle	30635	Rejected	Keratin, type II cuticular Hb2 OS=Homo sapiens GN=KRT82 PE=1 SV=3 - [KRT82_HUMAN]		CID		0.1207	2	2	38430	0.015	48	55	48	51	2	5	1567000	3	538.754	1614.25	-0.56	-1044.85	28.17	7733	7733	MS2	14	130
32965	ckPPPDIR	C1(Propionamide); K2(Acetyl)	Middle	1868564	Unambiguous	C4b-binding protein alpha chain OS=Homo sapiens GN=C4BPA PE=1 SV=2 - [C4BPA_HUMAN]	P04003	CID	1	0	1	1	21970	0.012	46	53	46	50	0	16	434500	2	519.919	1038.83	-0.21	-397.2	19.92	3806	3806	MS2	9	68
32965	cssRRNAWGNLSYADLITR	C1(Propionamide); S2(Phospho); S3(Phospho)	Middle	4644969	Unambiguous	Forkhead box protein O3 OS=Homo sapiens GN=FOXO3 PE=1 SV=1 - [FOXO3_HUMAN]	O43524	CID	1	0	1	1	61494	0.0071	47	57	50	56	2	7	1532000	3	805.678	2415.02	-0.16	-192.69	29.98	8597	8597	MS2	9	206
32965	DGyLFQLLR	Y3(Phospho)	High	1471190	Unconsidered			CID		0.3333	2	2	27323	0.0052	47	54	47	54	0	6	1182000	2	603.553	1206.1	0.4	666.63	32.93	9976	9976	MS2	8	70
32965	EYsGDAQVDk	S3(Phospho); K10(Acetyl)	Middle	1469604	Unambiguous	PHD finger protein 20 OS=Homo sapiens GN=PHF20 PE=1 SV=2 - [PHF20_HUMAN]	Q9BVI0	CID	1	0	1	1	27919	0.019	44	54	47	49	0	2	3553000	3	412.495	1235.47	0.44	1065.83	16.82	2362	2362	MS2	8	94
32965	FILVLNEkKTK	K8(Acetyl)	Middle	942434	Unambiguous	DNA repair protein XRCC4 OS=Homo sapiens GN=XRCC4 PE=1 SV=2 - [XRCC4_HUMAN]	Q13426	CID	1	0	1	1	32221	0.013	47	55	47	51	2	1	8247000	2	688.599	1376.19	0.25	358.14	30.06	8634	8634	MS2	6	96
32965	FPSDLDLDmFNGSLECDMEsIIR	M9(Oxidation); S20(Phospho)	Middle	4648469	Unambiguous	Forkhead box protein O3 OS=Homo sapiens GN=FOXO3 PE=1 SV=1 - [FOXO3_HUMAN]	O43524	CID	1	0	1	1	69863	0.028	37	58	50	51	0	19	725600	3	915.971	2745.9	0.31	335	34.2	10546	10546	MS2	21	234
32965	GGSGGGGGGssGGRGSGGGSSGGSIGGR	S10(Phospho); S11(Phospho)	Middle	49860	Unambiguous	Keratin, type II cytoskeletal 1 OS=Homo sapiens GN=KRT1 PE=1 SV=6 - [K2C1_HUMAN]	P04264	CID	1	0	1	1	57144	0.0061	47	57	50	57	1	1	6421000	3	747.263	2239.77	-0.41	-544.97	28.21	7753	7753	MS2	21	286
32965	GSGLGsPTSSFNSTVFGPSSLNSLR	S6(Phospho)	High	56943	Unambiguous	Forkhead box protein O3 OS=Homo sapiens GN=FOXO3 PE=1 SV=1 - [FOXO3_HUMAN]	O43524	CID	0.0506	0	1	1	65140	4.3e-05	45	57	50	79	0	0	102400000	3	846.694	2538.07	0.14	168.11	32.79	9914	9914	MS2	23	260
32965	GYsLASLLAK	S3(Phospho)	Middle	352245	Selected	Baculoviral IAP repeat-containing protein 6 OS=Homo sapiens GN=BIRC6 PE=1 SV=2 - [BIRC6_HUMAN]	Q9NR09	CID	0	0	1	1	25241	0.02	47	54	47	48	0	10	735500	2	553.031	1105.06	0.93	1680.93	22.77	5165	5165	MS2	5	78
32965	IIDICLkLLDK	K7(Acetyl)	Middle	17741	Unconsidered	Protein-glutamine gamma-glutamyltransferase 5 OS=Homo sapiens GN=TGM5 PE=1 SV=4 - [TGM5_HUMAN]	O43548	CID		0.4894	2	2	30988	0.023	47	55	47	48	1	2	4320000	2	665.704	1330.4	0.36	535.54	33.49	10234	10234	MS2	8	102
32965	KAALQTAPESADDsPSQLSK	S14(Phospho)	High	978325	Unambiguous	Forkhead box protein O3 OS=Homo sapiens GN=FOXO3 PE=1 SV=1 - [FOXO3_HUMAN]	O43524	CID	0.2381	0	1	1	53799	6.7e-10	49	57	49	126	1	29	327600	2	1062.74	2124.48	-0.36	-336.31	20.31	3987	3987	MS2	14	216
32965	KNQESTLEENRQtK	T13(Phospho)	High	2968652	Unambiguous	G protein-regulated inducer of neurite outgrowth 3 OS=Homo sapiens GN=GPRIN3 PE=2 SV=2 - [GRIN3_HUMAN]	Q6ZVF9	CID	1	0	1	1	44131	0.0035	44	56	49	58	2	13	610800	3	596.438	1787.3	0.5	836.79	17.43	2653	2653	MS2	7	148
32965	LLHsGMKILSQER	S4(Phospho)	Middle	322250	Unambiguous	Bromodomain-containing protein 7 OS=Homo sapiens GN=BRD7 PE=1 SV=1 - [BRD7_HUMAN]	Q9NPI1	CID	1	0	1	1	38187	0.017	48	55	48	50	1	8	750600	3	531.437	1592.3	-0.17	-316.46	21.96	4773	4773	MS2	13	124
32965	LPQEWKNktALQR	K8(Acetyl); T9(Phospho)	Middle	3717069	Unambiguous	Dynein heavy chain 9, axonemal OS=Homo sapiens GN=DNAH9 PE=1 SV=3 - [DYH9_HUMAN]	Q9NYC9	CID	1	0	1	1	42716	0.028	48	56	48	49	2	1	5687000	3	578.923	1734.76	-0.05	-78.65	20.64	4138	4138	MS2	7	126
32965	LSTSSTLk	K8(Acetyl)	Middle	118493	Rejected	Protein FAM186A OS=Homo sapiens GN=FAM186A PE=2 SV=3 - [F186A_HUMAN]		CID		0	2	2	17912	0.014	45	53	45	49	0	6	1159000	2	439.918	878.829	-0.08	-192.46	17.92	2887	2887	MS2	6	64
32965	mAALEEGLk	M1(Oxidation); K9(Acetyl)	Middle	244063	Unambiguous	Chromodomain-helicase-DNA-binding protein 1-like OS=Homo sapiens GN=CHD1L PE=1 SV=2 - [CHD1L_HUMAN]	Q86WJ1	CID	1	0	1	1	22177	0.017	46	53	46	49	0	8	588500	2	510.411	1019.82	-0.19	-370.19	22.95	5250	5250	MS2	6	66
32965	NDIFDsLQKAK	S6(Phospho)	Middle	18736	Unconsidered			CID		0.53	2	2	31634	0.03	47	55	47	47	1	3	4368000	2	679.564	1358.12	-0.65	-954.79	26.95	7161	7161	MS2	8	108
32965	NkLEGLEDALQKAK	K2(Acetyl)	Middle	30075	Unconsidered	Keratin, type II cytoskeletal 6B OS=Homo sapiens GN=KRT6B PE=1 SV=5 - [K2C6B_HUMAN]|Keratin, type II cytoskeletal 6C OS=Homo sapiens GN=KRT6C PE=1 SV=3 - [K2C6C_HUMAN]|Keratin, type II cytoskeletal 6A OS=Homo sapiens GN=KRT6A PE=1 SV=3 - [K2C6A_HUMAN]	P04259;P02538	CID		0.25	2	2	38168	0.0078	48	55	48	54	2	1	5149000	3	534.044	1600.12	0.1	181.76	27.46	7400	7400	MS2	13	138
32965	RNAWGNLSYADLITkAIESSAEk	K15(Acetyl); K23(Acetyl)	Middle	4809718	Unambiguous	Forkhead box protein O1 OS=Homo sapiens GN=FOXO1 PE=1 SV=2 - [FOXO1_HUMAN]	Q12778	CID	1	0	1	1	67088	0.027	42	58	50	51	2	5	1002000	3	875.425	2624.26	0.46	519.96	29.93	8575	8575	MS2	12	248
32965	SGGGcsGSLSLR	C5(Propionamide); S6(Phospho)	High	14797	Unconsidered			CID		0.5821	2	2	28165	0.004	47	54	47	56	0	7	1387000	2	616.993	1232.98	0.36	589.08	17.89	2870	2870	MS2	10	106
32965	SKstRNPLLK	S3(Phospho); T4(Phospho)	Middle	1472868	Rejected	WD repeat-containing protein 20 OS=Homo sapiens GN=WDR20 PE=1 SV=2 - [WDR20_HUMAN]		CID		0.0204	2	2	29959	0.025	47	55	47	48	2	10	1127000	2	653.05	1305.09	0.39	590.83	25.06	6261	6261	MS2	5	94
32965	sSDELDAWTDFR	S1(Phospho)	High	3553138	Unambiguous	Forkhead box protein O3 OS=Homo sapiens GN=FOXO3 PE=1 SV=1 - [FOXO3_HUMAN]	O43524	CID	1	0	1	2	35498	7.1e-05	44	55	48	74	0	7	1086000	2	761.677	1522.35	-0.06	-75.94	32.33	9702	9702	MS2	9	106
32965	SSDELDAWTDFRsR	S13(Phospho)	Middle	4770334	Unambiguous	Forkhead box protein O3 OS=Homo sapiens GN=FOXO3 PE=1 SV=1 - [FOXO3_HUMAN]	O43524	CID	1	0	1	1	43340	0.017	46	56	49	51	1	6	1646000	2	884.299	1767.59	0.93	1053.44	29.04	8146	8146	MS2	11	132
32965	SSsFGNFDR	S3(Phospho)	Middle	3751000	Unambiguous	SAM domain-containing protein SAMSN-1 OS=Homo sapiens GN=SAMSN1 PE=1 SV=1 - [SAMN1_HUMAN]	Q9NSI8	CID	1	0	1	1	23456	0.014	46	54	46	49	0	8	543100	2	549.027	1097.05	0.01	21.62	21.86	4727	4727	MS2	5	84
32965	SSSRsSSR	S5(Phospho)	Middle	239924	Unambiguous	CLK4-associating serine/arginine rich protein OS=Homo sapiens GN=CLASRP PE=1 SV=4 - [CLASR_HUMAN]	Q8N2M8	CID	1	0	1	1	20921	0.023	46	53	46	47	1	14	631200	2	467.335	933.664	-0.09	-195.96	15.86	1895	1895	MS2	5	76
32965	sVAAGGGGGSGKtR	S1(Phospho); T13(Phospho)	Middle	17555	Rejected	Homeobox protein CDX-1 OS=Homo sapiens GN=CDX1 PE=1 SV=2 - [CDX1_HUMAN]		CID		0.1017	2	2	30297	0.0076	47	55	47	53	1	17	413700	3	440.92	1320.74	-0.49	-1106.81	19.5	3608	3608	MS2	9	132
32965	tmVGGQLKNLTGSLGGGEDKGDGDk	T1(Phospho); M2(Oxidation); K25(Acetyl)	Middle	1312153	Unambiguous	Complexin-3 OS=Homo sapiens GN=CPLX3 PE=2 SV=1 - [CPLX3_HUMAN]	Q8WVH0	CID	1	0	1	1	65579	0.025	47	57	50	51	2	4	783000	3	858.442	2573.31	-0.13	-147.52	32.91	9967	9967	MS2	9	276
32965	VTSTTTVk	K8(Acetyl)	Middle	346407	Selected	Fibrous sheath-interacting protein 2 OS=Homo sapiens GN=FSIP2 PE=2 SV=4 - [FSIP2_HUMAN]	Q5CZC0	CID	0	0	1	1	17912	0.013	45	53	45	49	0	6	1159000	2	439.918	878.829	-0.08	-192.69	17.92	2887	2887	MS2	7	64
32965	WPGsPTSR	S4(Phospho)	Middle	468583	Unambiguous	Forkhead box protein O3 OS=Homo sapiens GN=FOXO3 PE=1 SV=1 - [FOXO3_HUMAN]	O43524	CID	1	0	1	1	19617	0.025	45	53	45	46	0	32	430100	1	967.464	967.464	-0.49	-502.97	20.42	4034	4034	MS2	5	31
32965	WPGsPtSRSSDELDAWTDFR	S4(Phospho); T6(Phospho)	Middle	4644451	Unambiguous	Forkhead box protein O3 OS=Homo sapiens GN=FOXO3 PE=1 SV=1 - [FOXO3_HUMAN]	O43524	CID	0.0185	0	1	1	62957	0.013	42	57	50	54	1	9	717100	3	824.062	2470.17	-0.41	-494.13	33.52	10244	10244	MS2	16	204
32965	YVLALVKkDK	K8(Acetyl)	Middle	127255	Unconsidered			CID		0.4848	2	2	27584	0.013	47	54	47	51	2	1	5105000	2	610.72	1220.43	0.46	754.87	29.54	8390	8390	MS2	7	78
32965	YYkTIDDLKNQILNLTTDNANILLQIDNAR	K3(Acetyl)	High	1538322	Unambiguous	Keratin, type I cytoskeletal 10 OS=Homo sapiens GN=KRT10 PE=1 SV=6 - [K1C10_HUMAN]	P13645	CID	0.0606	0	1	1	82853	0.0012	45	59	51	66	2	17	782300	3	1184.35	3551.05	0.02	13.92	33.78	10361	10361	MS2	10	332
32966	ADSsPVKAGVETTTPsK	S4(Phospho); S16(Phospho)	Middle	413976	Unambiguous	Ig lambda-2 chain C regions OS=Homo sapiens GN=IGLC2 PE=1 SV=1 - [LAC2_HUMAN]	P0CG05	CID	1	0	1	1	45257	0.0079	44	59	48	55	1	18	396100	2	918.839	1836.67	0.44	477.38	32.33	8754	8754	MS2	7	176
32966	ALEEAkEKLR	K6(Acetyl)	Middle	1235242	Selected	Mannosyl-oligosaccharide 1,2-alpha-mannosidase IB OS=Homo sapiens GN=MAN1A2 PE=1 SV=1 - [MA1A2_HUMAN]	O60476	CID		0.0208	2	2	27584	0.027	46	57	46	47	2	16	506900	2	614.541	1228.07	-0.67	-1096.15	24.19	5306	5306	MS2	9	88
32966	ckLAGLEEALQKAK	C1(Propionamide); K2(Acetyl)	High	30635	Unconsidered	Keratin, type II cuticular Hb2 OS=Homo sapiens GN=KRT82 PE=1 SV=3 - [KRT82_HUMAN]		CID		0.1951	2	2	38437	0.00047	47	58	47	66	2	18	522200	3	538.767	1614.29	-0.55	-1021.34	28.54	7161	7161	MS2	17	130
32966	EEkEkLK	K3(Acetyl); K5(Acetyl)	Middle	4912262	Rejected	Chromatin assembly factor 1 subunit A OS=Homo sapiens GN=CHAF1A PE=1 SV=2 - [CAF1A_HUMAN]		CID		0.0417	2	2	22871	0.034	45	56	45	46	2	28	264300	2	495.459	989.91	0.89	1801.72	27.28	6630	6630	MS2	5	62
[truncated: 6,521 more rows]
