# Supplementary material for: Proteomic analyses reveal distinct chromatin-associated and soluble transcription factor complexes
Source: Mol Syst Biol. 2015 Jan 21;11(1):775. doi: 10.15252/msb.20145504 (PMC4332150; doi:10.15252/msb.20145504)
Supplement: Supplementary file 13 [file msb0011-0775-sd13.xlsx]

## Sheet: JUN
Bait	Fraction	Prey	Prey Gene Symbol	SpectraC	Unique	Avg. Precursor Intensity	AVG
JUN	Chr	PARP1	PARP1_HUMAN	43	38	226000	3.0799
JUN	Chr	PRKDC	PRKDC_HUMAN	38	38	62100	2.9094
JUN	Chr	SNRNP200	U520_HUMAN	38	36	95300	2.8063
JUN	Chr	PRPF8	PRP8_HUMAN	36	35	75500	2.9117
JUN	Chr	HSPA9	GRP75_HUMAN	65	34	178000	3.0631
JUN	Chr	PPP1R12A	MYPT1_HUMAN	54	33	198000	3.1539
JUN	Chr	HSPA5	GRP78_HUMAN	37	32	204000	3.37
JUN	Chr	DDX17	DDX17_HUMAN	34	32	196000	2.8497
JUN	Chr	SF3B1	SF3B1_HUMAN	32	30	113000	2.7745
JUN	Chr	SF3B3	SF3B3_HUMAN	28	27	116000	3.2699
JUN	Chr	TPX2	TPX2_HUMAN	27	26	100000	2.9347
JUN	Chr	DHX9	DHX9_HUMAN	28	25	130000	3.1136
JUN	Chr	HSPA8	HSP7C_HUMAN	26	23	127000	3.3512
JUN	Chr	CREB5	CREB5_HUMAN	38	21	154000	3.0963
JUN	Chr	JUN	JUN_HUMAN	51	20	271000	3.5073
JUN	Chr	EFTUD2	U5S1_HUMAN	20	20	160000	3.0802
JUN	Chr	SF3B2	SF3B2_HUMAN	20	20	125000	2.9023
JUN	Chr	DHX15	DHX15_HUMAN	19	19	96000	3.0581
JUN	Chr	VIM	VIME_HUMAN	21	18	174000	2.9252
JUN	Chr	CDC5L	CDC5L_HUMAN	19	18	66300	3.2609
JUN	Chr	DDX21	DDX21_HUMAN	19	18	103000	3.0829
JUN	Chr	ATF7	ATF7_HUMAN	25	17	152000	3.1308
JUN	Chr	HSPA1A	HSP71_HUMAN	19	17	298000	3.0521
JUN	Chr	HNRNPM	HNRPM_HUMAN	18	17	142000	3.0808
JUN	Chr	NPM1	NPM_HUMAN	24	16	594000	3.074
JUN	Chr	ATF2	ATF2_HUMAN	19	16	335000	2.985
JUN	Chr	PUF60	PUF60_HUMAN	18	16	147000	2.9793
JUN	Chr	NCL	NUCL_HUMAN	16	15	148000	3.3079
JUN	Chr	RBM25	RBM25_HUMAN	16	15	181000	2.6892
JUN	Chr	HNRNPU	HNRPU_HUMAN	15	15	267000	3.0278
JUN	Chr	NAA50	NAA50_HUMAN	24	14	205000	3.2044
JUN	Chr	SF3A1	SF3A1_HUMAN	16	14	142000	3.5976
JUN	Chr	RCC1	RCC1_HUMAN	14	14	130000	3.0573
JUN	Chr		IGHG_RABIT	35	13	692000	2.104
JUN	Chr	ACTA2	ACTA_HUMAN	23	13	156000	2.6519
JUN	Chr	HNRNPL	HNRPL_HUMAN	18	13	96000	3.2828
JUN	Chr	PRDX1	PRDX1_HUMAN	17	13	201000	2.7288
JUN	Chr	RCC2	RCC2_HUMAN	14	13	174000	2.7542
JUN	Chr	MB21D2	M21D2_HUMAN	13	13	82300	3.3247
JUN	Chr	XRCC6	XRCC6_HUMAN	13	13	105000	3.0705
JUN	Chr	PRPF40A	PR40A_HUMAN	13	13	95600	2.7609
JUN	Chr	DNAJB1	DNJB1_HUMAN	13	13	107000	2.7457
JUN	Chr	RPS4X	RS4X_HUMAN	13	13	143000	2.6852
JUN	Chr	ADAR	DSRAD_HUMAN	13	13	145000	2.5608
JUN	Chr	HSPA1L	HS71L_HUMAN	19	12	378000	2.9571
JUN	Chr	RBMX	RBMX_HUMAN	18	12	195000	2.3449
JUN	Chr	DDX5	DDX5_HUMAN	16	12	155000	2.7452
JUN	Chr	MATR3	MATR3_HUMAN	14	12	104000	2.8849
JUN	Chr	NONO	NONO_HUMAN	14	12	140000	2.8513
JUN	Chr	TUBB2A	TBB2A_HUMAN	12	12	93500	3.7504
JUN	Chr	RUVBL2	RUVB2_HUMAN	12	12	91000	3.1061
JUN	Chr	NOL6	NOL6_HUMAN	12	12	80200	2.9425
JUN	Chr	RAD18	RAD18_HUMAN	12	12	126000	2.9166
JUN	Chr	RSL1D1	RL1D1_HUMAN	12	12	68100	2.6685
JUN	Chr	SFPQ	SFPQ_HUMAN	14	11	166000	2.6988
JUN	Chr	TUBA1A	TBA1A_HUMAN	13	11	137000	2.9746
JUN	Chr	SNW1	SNW1_HUMAN	13	11	76100	2.8545
JUN	Chr	EEF1A1	EF1A1_HUMAN	12	11	348000	3.0105
JUN	Chr	HSPD1	CH60_HUMAN	11	11	132000	3.1983
JUN	Chr	PRPF19	PRP19_HUMAN	11	11	141000	2.9386
JUN	Chr	XRCC5	XRCC5_HUMAN	11	11	41900	2.773
JUN	Chr	MKI67	KI67_HUMAN	11	11	56100	2.3098
JUN	Chr	SIRT1	SIR1_HUMAN	12	10	63200	3.0589
JUN	Chr	HNRNPR	HNRPR_HUMAN	11	10	82300	3.2042
JUN	Chr	HNRNPK	HNRPK_HUMAN	10	10	117000	3.4923
JUN	Chr	RUVBL1	RUVB1_HUMAN	10	10	84100	3.1957
JUN	Chr	ENO1	ENOA_HUMAN	10	10	90800	3.1416
JUN	Chr	IK	RED_HUMAN	10	10	121000	2.8295
JUN	Chr	GTF2I	GTF2I_HUMAN	10	10	63600	2.732
JUN	Chr	EEF1G	EF1G_HUMAN	10	10	276000	2.5265
JUN	Chr	ATF3	ATF3_HUMAN	23	9	533000	2.6087
JUN	Chr	RFWD2	RFWD2_HUMAN	10	9	138000	3.0084
JUN	Chr	XRN2	XRN2_HUMAN	10	9	53800	2.8915
JUN	Chr	SMU1	SMU1_HUMAN	9	9	72300	3.5113
JUN	Chr	RANGAP1	RAGP1_HUMAN	9	9	79400	3.4275
JUN	Chr	MTHFD1	C1TC_HUMAN	9	9	35800	3.3356
JUN	Chr	KHSRP	FUBP2_HUMAN	9	9	84900	3.1557
JUN	Chr	LMNB1	LMNB1_HUMAN	9	9	94000	3.1398
JUN	Chr	SSRP1	SSRP1_HUMAN	9	9	53600	2.8033
JUN	Chr	SDHA	DHSA_HUMAN	9	9	155000	2.7342
JUN	Chr	CUL5	CUL5_HUMAN	9	9	47000	2.6973
JUN	Chr	PCMT1	PIMT_HUMAN	10	8	125000	3.5189
JUN	Chr	HIST1H4A	H4_HUMAN	10	8	187000	3.1983
JUN	Chr	HNRNPH1	HNRH1_HUMAN	9	8	178000	3.5044
JUN	Chr	HSP90AB1	HS90B_HUMAN	9	8	63600	3.4416
JUN	Chr	HNRNPA2B1	ROA2_HUMAN	9	8	199000	3.0836
JUN	Chr	HNRNPA3	ROA3_HUMAN	9	8	229000	3.0336
JUN	Chr	RPS3	RS3_HUMAN	9	8	73600	2.9178
JUN	Chr	PPP2R2A	2ABA_HUMAN	9	8	170000	2.8836
JUN	Chr	ILF2	ILF2_HUMAN	8	8	104000	3.4012
JUN	Chr	DDX3X	DDX3X_HUMAN	8	8	67700	3.2265
JUN	Chr	CSNK2A1	CSK21_HUMAN	8	8	70400	3.022
JUN	Chr	LMNA	LMNA_HUMAN	8	8	92000	2.8616
JUN	Chr	MPG	3MG_HUMAN	8	8	150000	2.7054
JUN	Chr	HSPA2	HSP72_HUMAN	8	8	129000	2.5966
JUN	Chr	RBM14	RBM14_HUMAN	8	8	154000	2.542
JUN	Chr	DDX41	DDX41_HUMAN	8	8	109000	2.4815
JUN	Chr	HNRNPC	HNRPC_HUMAN	9	7	271000	2.9084
JUN	Chr	RBM39	RBM39_HUMAN	8	7	148000	3.4813
JUN	Chr	TOP2A	TOP2A_HUMAN	8	7	100000	3.1637
JUN	Chr	SMARCC1	SMRC1_HUMAN	8	7	57100	2.7658
JUN	Chr	SF3A3	SF3A3_HUMAN	7	7	125000	3.2612
JUN	Chr	JDP2	JDP2_HUMAN	7	7	65600	3.1845
JUN	Chr	UBA1	UBA1_HUMAN	7	7	41000	3.1522
JUN	Chr	KPNB1	IMB1_HUMAN	7	7	61600	3.1402
JUN	Chr	SUPT16H	SP16H_HUMAN	7	7	69900	3.1325
JUN	Chr	ILF3	ILF3_HUMAN	7	7	71300	3.0131
JUN	Chr	PSMD2	PSMD2_HUMAN	7	7	86800	2.8608
JUN	Chr	C22orf28	RTCB_HUMAN	7	7	93100	2.726
JUN	Chr	ACTB	ACTB_HUMAN	12	6	101000	3.504
JUN	Chr	MEF2A	MEF2A_HUMAN	12	6	116000	2.9769
JUN	Chr	PTBP1	PTBP1_HUMAN	11	6	117000	2.2833
JUN	Chr	FOSL2	FOSL2_HUMAN	8	6	181000	3.5863
JUN	Chr	PLRG1	PLRG1_HUMAN	7	6	68800	2.9528
JUN	Chr	RAN	RAN_HUMAN	7	6	136000	2.9421
JUN	Chr	C1QBP	C1QBP_HUMAN	6	6	56700	3.7158
JUN	Chr	NOP2	NOP2_HUMAN	6	6	55600	3.6711
JUN	Chr	FOSB	FOSB_HUMAN	6	6	83000	3.5909
JUN	Chr	TOP2B	TOP2B_HUMAN	6	6	48300	3.5475
JUN	Chr	ELAVL1	ELAV1_HUMAN	6	6	151000	3.4862
JUN	Chr	PSIP1	PSIP1_HUMAN	6	6	50100	3.4797
JUN	Chr	PKM	KPYM_HUMAN	6	6	73100	3.3807
JUN	Chr	TPR	TPR_HUMAN	6	6	62500	3.302
JUN	Chr	HNRNPCL1	HNRCL_HUMAN	6	6	253000	3.177
JUN	Chr	EIF4A1	IF4A1_HUMAN	6	6	61200	3.1306
JUN	Chr	MTA1	MTA1_HUMAN	6	6	51100	3.0081
JUN	Chr	HPRT1	HPRT_HUMAN	6	6	37200	2.9293
JUN	Chr	CSNK2A2	CSK22_HUMAN	6	6	79600	2.8241
JUN	Chr	DEK	DEK_HUMAN	6	6	110000	2.7488
JUN	Chr	HSPA4	HSP74_HUMAN	6	6	36500	2.736
JUN	Chr	EIF4A3	IF4A3_HUMAN	6	6	64200	2.7137
JUN	Chr	SRBD1	SRBD1_HUMAN	6	6	50600	2.5027
JUN	Chr	SMARCA2	SMCA2_HUMAN	6	6	49500	2.4437
JUN	Chr	SERBP1	PAIRB_HUMAN	9	5	48800	3.3901
JUN	Chr	PPP1CA	PP1A_HUMAN	6	5	123000	3.8303
JUN	Chr	HIST1H2BB	H2B1B_HUMAN	6	5	141000	3.4692
JUN	Chr	NOP56	NOP56_HUMAN	6	5	72000	3.1462
JUN	Chr	EEF2	EF2_HUMAN	6	5	124000	3.0562
JUN	Chr	HDAC1	HDAC1_HUMAN	6	5	69400	2.9109
JUN	Chr	U2SURP	SR140_HUMAN	6	5	46100	2.8455
JUN	Chr	HADHA	ECHA_HUMAN	6	5	41900	2.7383
JUN	Chr	FNBP4	FNBP4_HUMAN	6	5	46100	2.5065
JUN	Chr	EEF1D	EF1D_HUMAN	5	5	67300	3.4602
JUN	Chr	DDX6	DDX6_HUMAN	5	5	68200	3.4184
JUN	Chr	HSPH1	HS105_HUMAN	5	5	97600	3.3536
JUN	Chr	COPS4	CSN4_HUMAN	5	5	55600	3.2721
JUN	Chr	EMG1	NEP1_HUMAN	5	5	90000	3.2267
JUN	Chr	H2AFY	H2AY_HUMAN	5	5	49900	3.1896
JUN	Chr	ACTL6A	ACL6A_HUMAN	5	5	137000	3.1418
JUN	Chr	LRRC47	LRC47_HUMAN	5	5	52100	3.1406
JUN	Chr	SYNCRIP	HNRPQ_HUMAN	5	5	174000	3.1329
JUN	Chr	HNRNPA1L2	RA1L2_HUMAN	5	5	63700	3.1317
JUN	Chr	PHGDH	SERA_HUMAN	5	5	71500	3.1229
JUN	Chr	HSD17B10	HCD2_HUMAN	5	5	29800	3.0853
JUN	Chr	HSP90AB3P	H90B3_HUMAN	5	5	67800	3.0304
JUN	Chr	PCBP1	PCBP1_HUMAN	5	5	62800	2.9983
JUN	Chr	MCM5	MCM5_HUMAN	5	5	30700	2.9475
JUN	Chr	RPN1	RPN1_HUMAN	5	5	31500	2.9248
JUN	Chr	DDX39A	DX39A_HUMAN	5	5	103000	2.8863
JUN	Chr	RPS13	RS13_HUMAN	5	5	55800	2.8767
JUN	Chr	RBBP4	RBBP4_HUMAN	5	5	133000	2.8532
JUN	Chr	RPL38	RL38_HUMAN	5	5	90900	2.8031
JUN	Chr	RPS2	RS2_HUMAN	5	5	106000	2.7988
JUN	Chr	BRCA1	BRCA1_HUMAN	5	5	80200	2.7785
JUN	Chr	NUDT16L1	SDOS_HUMAN	5	5	68000	2.6682
JUN	Chr	RPS19	RS19_HUMAN	5	5	72200	2.6679
JUN	Chr	TFAM	TFAM_HUMAN	5	5	155000	2.6485
JUN	Chr	TCOF1	TCOF_HUMAN	5	5	102000	2.6332
JUN	Chr	SMARCA1	SMCA1_HUMAN	5	5	37800	2.5439
JUN	Chr	VDAC2	VDAC2_HUMAN	5	5	95500	2.3772
JUN	Chr	PPP2R1A	2AAA_HUMAN	5	5	66700	2.3715
JUN	Chr	WBP11	WBP11_HUMAN	5	5	81600	2.3401
JUN	Chr	RBM17	SPF45_HUMAN	5	5	69200	2.3237
JUN	Chr	RPS9	RS9_HUMAN	5	5	111000	2.2439
JUN	Chr	HNRNPA1	ROA1_HUMAN	7	4	180000	3.0364
JUN	Chr	SF3A2	SF3A2_HUMAN	6	4	105000	2.3096
JUN	Chr	SAFB	SAFB1_HUMAN	5	4	80300	3.6107
JUN	Chr	HSP90AA1	HS90A_HUMAN	5	4	81500	3.3612
JUN	Chr	ZFR	ZFR_HUMAN	5	4	38200	3.3183
JUN	Chr		IgG3_bovine	5	4	198000	2.9043
JUN	Chr	BUB3	BUB3_HUMAN	5	4	105000	2.6697
JUN	Chr	NUSAP1	NUSAP_HUMAN	5	4	46100	2.28
JUN	Chr	SPECC1L	CYTSA_HUMAN	4	4	24500	3.5484
JUN	Chr	U2AF2	U2AF2_HUMAN	4	4	45400	3.4903
JUN	Chr	RPS20	RS20_HUMAN	4	4	239000	3.4887
JUN	Chr	HNRNPH3	HNRH3_HUMAN	4	4	76700	3.4239
JUN	Chr	AURKB	AURKB_HUMAN	4	4	37200	3.3828
JUN	Chr	RBM22	RBM22_HUMAN	4	4	55900	3.3539
JUN	Chr	POLDIP3	PDIP3_HUMAN	4	4	52500	3.2765
JUN	Chr	WDR43	WDR43_HUMAN	4	4	74500	3.275
JUN	Chr	RPL9	RL9_HUMAN	4	4	66300	3.2524
JUN	Chr	CCT2	TCPB_HUMAN	4	4	24200	3.1641
JUN	Chr	DDX1	DDX1_HUMAN	4	4	59400	3.1341
JUN	Chr	ATP6V1A	VATA_HUMAN	4	4	75000	3.1004
JUN	Chr	RAD50	RAD50_HUMAN	4	4	27800	3.0943
JUN	Chr	CAPZA1	CAZA1_HUMAN	4	4	79900	3.0873
JUN	Chr	TUBB	TBB5_HUMAN	4	4	60000	3.0709
JUN	Chr	TUBB3	TBB3_HUMAN	4	4	126000	3.0385
JUN	Chr	PLK1	PLK1_HUMAN	4	4	75000	3.0261
JUN	Chr	DDX46	DDX46_HUMAN	4	4	43100	3.0138
JUN	Chr	VAPA	VAPA_HUMAN	4	4	56500	3.0034
JUN	Chr	SMC3	SMC3_HUMAN	4	4	47600	2.9501
JUN	Chr	TIMP3	TIMP3_HUMAN	4	4	102000	2.9463
JUN	Chr	RPS7	RS7_HUMAN	4	4	118000	2.9316
JUN	Chr	PPP1CB	PP1B_HUMAN	4	4	417000	2.8929
JUN	Chr	NOP58	NOP58_HUMAN	4	4	62300	2.8885
JUN	Chr	PRPS1	PRPS1_HUMAN	4	4	44900	2.8514
JUN	Chr	ATP6V1E1	VATE1_HUMAN	4	4	43600	2.8042
JUN	Chr	PSMC2	PRS7_HUMAN	4	4	64000	2.7915
JUN	Chr	MRE11A	MRE11_HUMAN	4	4	62800	2.7841
JUN	Chr	LARS	SYLC_HUMAN	4	4	19900	2.7627
JUN	Chr	RECQL	RECQ1_HUMAN	4	4	44100	2.7529
JUN	Chr	COPS7A	CSN7A_HUMAN	4	4	60600	2.7478
JUN	Chr	LONP1	LONM_HUMAN	4	4	32300	2.7311
JUN	Chr	PDCD11	RRP5_HUMAN	4	4	25700	2.625
JUN	Chr	GPS1	CSN1_HUMAN	4	4	43000	2.6206
JUN	Chr	NOC2L	NOC2L_HUMAN	4	4	67700	2.5399
JUN	Chr	EPRS	SYEP_HUMAN	4	4	42800	2.4545
JUN	Chr	PPIA	PPIA_HUMAN	4	4	54600	2.4462
JUN	Chr	HMMR	HMMR_HUMAN	4	4	53900	2.4227
JUN	Chr	STK40	STK40_HUMAN	4	4	58800	2.4087
JUN	Chr	RPL23A	RL23A_HUMAN	4	4	146000	2.4029
JUN	Chr	MTA2	MTA2_HUMAN	4	4	61500	2.2145
JUN	Chr	HIST3H3	H31T_HUMAN	4	4	1660000	1.8259
JUN	Chr	ARGLU1	ARGL1_HUMAN	5	3	96400	2.3657
JUN	Chr		KAC4_RABIT	4	3	2050000	4.3091
JUN	Chr	KPNA2	IMA2_HUMAN	4	3	46900	3.641
JUN	Chr	TUBB1	TBB1_HUMAN	4	3	111000	3.1971
JUN	Chr	JUND	JUND_HUMAN	4	3	584000	2.9303
JUN	Chr	TUFM	EFTU_HUMAN	4	3	77000	2.8816
JUN	Chr	TOP1	TOP1_HUMAN	4	3	106000	2.5871
JUN	Chr	FBL	FBRL_HUMAN	4	3	211000	2.5391
JUN	Chr	HIST1H2BA	H2B1A_HUMAN	4	3	250000	2.0816
JUN	Chr	ZC3H11A	ZC11A_HUMAN	4	3	372000	1.9732
JUN	Chr	SMARCC2	SMRC2_HUMAN	3	3	41600	4.2367
JUN	Chr	PSMC6	PRS10_HUMAN	3	3	35600	3.7875
JUN	Chr	SMARCE1	SMCE1_HUMAN	3	3	111000	3.7509
JUN	Chr	ZNF326	ZN326_HUMAN	3	3	34900	3.6947
JUN	Chr	CLTC	CLH1_HUMAN	3	3	55700	3.6826
JUN	Chr	NOL11	NOL11_HUMAN	3	3	51200	3.5811
JUN	Chr	TARDBP	TADBP_HUMAN	3	3	151000	3.5316
JUN	Chr	HNRNPF	HNRPF_HUMAN	3	3	88900	3.5172
JUN	Chr	ALKBH5	ALKB5_HUMAN	3	3	95800	3.5152
JUN	Chr	SNRNP40	SNR40_HUMAN	3	3	50300	3.4391
JUN	Chr	BARD1	BARD1_HUMAN	3	3	58600	3.4366
JUN	Chr	TMPO	LAP2A_HUMAN	3	3	120000	3.422
JUN	Chr	DBT	ODB2_HUMAN	3	3	32200	3.4024
JUN	Chr	HNRNPD	HNRPD_HUMAN	3	3	359000	3.3974
JUN	Chr	SF3B14	PM14_HUMAN	3	3	26400	3.3569
JUN	Chr	IBA57	CAF17_HUMAN	3	3	73200	3.3301
JUN	Chr	PSMD11	PSD11_HUMAN	3	3	35700	3.2615
JUN	Chr	HIST1H1C	H12_HUMAN	3	3	226000	3.1945
JUN	Chr	GCFC1	GCFC1_HUMAN	3	3	42200	3.1813
JUN	Chr	TMPO	LAP2B_HUMAN	3	3	51500	3.1766
JUN	Chr	RPL7	RL7_HUMAN	3	3	51700	3.1627
JUN	Chr	PPM1G	PPM1G_HUMAN	3	3	56500	3.161
JUN	Chr	RNH1	RINI_HUMAN	3	3	107000	3.1415
JUN	Chr	CMAS	NEUA_HUMAN	3	3	43300	3.1394
JUN	Chr	ETFA	ETFA_HUMAN	3	3	27100	3.1023
JUN	Chr	RPL13	RL13_HUMAN	3	3	136000	3.0388
JUN	Chr	UBA52	RL40_HUMAN	3	3	207000	3.0157
JUN	Chr	SNRPD1	SMD1_HUMAN	3	3	136000	3.0125
JUN	Chr	SLC25A5	ADT2_HUMAN	3	3	182000	2.9924
JUN	Chr	MAP4	MAP4_HUMAN	3	3	108000	2.9886
JUN	Chr	HIST1H2AA	H2A1A_HUMAN	3	3	397000	2.9852
JUN	Chr	PSMD3	PSMD3_HUMAN	3	3	23000	2.953
JUN	Chr	VARS	SYVC_HUMAN	3	3	26400	2.943
JUN	Chr	ATP5B	ATPB_HUMAN	3	3	32000	2.9402
JUN	Chr	GNB2L1	GBLP_HUMAN	3	3	162000	2.8928
JUN	Chr	C9orf114	CI114_HUMAN	3	3	56600	2.8894
JUN	Chr	SMARCA4	SMCA4_HUMAN	3	3	65100	2.8869
JUN	Chr	MRPL39	RM39_HUMAN	3	3	32500	2.87
JUN	Chr	CCT3	TCPG_HUMAN	3	3	59300	2.8479
JUN	Chr	RARS	SYRC_HUMAN	3	3	32600	2.844
JUN	Chr	KHDRBS1	KHDR1_HUMAN	3	3	226000	2.8382
JUN	Chr	CDK1	CDK1_HUMAN	3	3	107000	2.8375
JUN	Chr	SDHB	DHSB_HUMAN	3	3	140000	2.8287
JUN	Chr	SF1	SF01_HUMAN	3	3	36600	2.8029
JUN	Chr	MCM3	MCM3_HUMAN	3	3	22200	2.7909
JUN	Chr	ATP5A1	ATPA_HUMAN	3	3	46200	2.77
JUN	Chr	H2AFY2	H2AW_HUMAN	3	3	69400	2.74
JUN	Chr	FARSB	SYFB_HUMAN	3	3	22200	2.6927
JUN	Chr	PSMD14	PSDE_HUMAN	3	3	38800	2.6771
JUN	Chr	DDB1	DDB1_HUMAN	3	3	45000	2.6589
JUN	Chr	SRSF3	SRSF3_HUMAN	3	3	69500	2.6251
JUN	Chr	PSMC3	PRS6A_HUMAN	3	3	17900	2.618
JUN	Chr	ANP32A	AN32A_HUMAN	3	3	63600	2.6156
JUN	Chr	ANAPC10	APC10_HUMAN	3	3	144000	2.5877
JUN	Chr	DBN1	DREB_HUMAN	3	3	38200	2.5804
JUN	Chr	PCNA	PCNA_HUMAN	3	3	52800	2.5611
JUN	Chr	MFAP1	MFAP1_HUMAN	3	3	93000	2.5571
JUN	Chr	RRP1B	RRP1B_HUMAN	3	3	122000	2.5506
JUN	Chr	AP3B1	AP3B1_HUMAN	3	3	47700	2.5445
JUN	Chr	SNRPA1	RU2A_HUMAN	3	3	58900	2.4929
JUN	Chr	ATP6V1B2	VATB2_HUMAN	3	3	54800	2.4927
JUN	Chr	COPS5	CSN5_HUMAN	3	3	71100	2.4872
JUN	Chr	MECP2	MECP2_HUMAN	3	3	55100	2.432
JUN	Chr	PSPC1	PSPC1_HUMAN	3	3	49100	2.4226
JUN	Chr	SNRPB	RSMB_HUMAN	3	3	92300	2.422
JUN	Chr	MDC1	MDC1_HUMAN	3	3	38400	2.3947
JUN	Chr	CTNNBL1	CTBL1_HUMAN	3	3	17400	2.3637
JUN	Chr	PARS2	SYPM_HUMAN	3	3	20300	2.3043
JUN	Chr	SFSWAP	SFSWA_HUMAN	3	3	51600	2.2953
JUN	Chr	RNMT	MCES_HUMAN	3	3	27800	2.2804
JUN	Chr	PRDX2	PRDX2_HUMAN	3	3	65800	2.2753
JUN	Chr	NFATC1	NFAC1_HUMAN	3	3	49300	2.1642
JUN	Chr	PRPF3	PRPF3_HUMAN	3	3	29100	2.1441
JUN	Chr	PSMC5	PRS8_HUMAN	3	3	17600	2.132
JUN	Chr	PRPH	PERI_HUMAN	3	2	303000	3.1948
JUN	Chr	COPS6	CSN6_HUMAN	3	2	56900	3.0557
JUN	Chr	POTEKP	ACTBM_HUMAN	3	2	112000	3.0483
JUN	Chr	ALDH18A1	P5CS_HUMAN	3	2	11400	2.8955
JUN	Chr	PCBP2	PCBP2_HUMAN	3	2	92900	2.8521
JUN	Chr	CREB1	CREB1_HUMAN	3	2	47500	2.5608
JUN	Chr		IgG1_bovine	3	2	33800	2.3461
JUN	Chr		K7ELQ4_HUMAN	2	2	62900	4.3787
JUN	Chr	PUF60	E9PMU7_HUMAN	2	2	43100	4.2722
JUN	Chr	RPSA	RSSA_HUMAN	2	2	81500	4.0544
JUN	Chr	PDIA6	PDIA6_HUMAN	2	2	14500	3.9608
JUN	Chr	RPL11	RL11_HUMAN	2	2	153000	3.914
JUN	Chr	HIST1H2AB	H2A1B_HUMAN	2	2	29700	3.8998
JUN	Chr	PSMC1	PRS4_HUMAN	2	2	25500	3.8513
JUN	Chr	PPP2CA	PP2AA_HUMAN	2	2	27800	3.7826
JUN	Chr	FAHD1	FAHD1_HUMAN	2	2	29700	3.7655
JUN	Chr	ARIH1	ARI1_HUMAN	2	2	161000	3.7477
JUN	Chr	C16orf80	CP080_HUMAN	2	2	116000	3.6477
JUN	Chr	RPN2	RPN2_HUMAN	2	2	11900	3.6286
JUN	Chr	ALYREF	THOC4_HUMAN	2	2	71700	3.6084
JUN	Chr	TRAP1	TRAP1_HUMAN	2	2	20700	3.5934
JUN	Chr	C14orf166	CN166_HUMAN	2	2	14500	3.5696
JUN	Chr	SET	SET_HUMAN	2	2	29100	3.4873
JUN	Chr	CFL1	COF1_HUMAN	2	2	26700	3.4445
JUN	Chr	CSNK1D	KC1D_HUMAN	2	2	67400	3.4414
JUN	Chr	CIRH1A	CIR1A_HUMAN	2	2	14900	3.3917
JUN	Chr	RPL12	RL12_HUMAN	2	2	29600	3.381
JUN	Chr	UHRF1BP1	URFB1_HUMAN	2	2	7440	3.3393
JUN	Chr	GSTP1	GSTP1_HUMAN	2	2	23300	3.3377
JUN	Chr	THOC2	THOC2_HUMAN	2	2	32500	3.3303
JUN	Chr	HIST1H2AD	H2A1D_HUMAN	2	2	59000	3.3243
JUN	Chr	IARS	SYIC_HUMAN	2	2	35000	3.3045
JUN	Chr	CORO1C	COR1C_HUMAN	2	2	56100	3.2491
JUN	Chr	LIG3	DNLI3_HUMAN	2	2	20300	3.2263
JUN	Chr	CCT8	TCPQ_HUMAN	2	2	28600	3.2201
JUN	Chr	CHTOP	CHTOP_HUMAN	2	2	55500	3.2065
JUN	Chr	RPL18	RL18_HUMAN	2	2	79800	3.1925
JUN	Chr	BUD31	BUD31_HUMAN	2	2	21600	3.1797
JUN	Chr	RALY	RALY_HUMAN	2	2	42000	3.177
JUN	Chr	ARF1	ARF1_HUMAN	2	2	49400	3.1763
JUN	Chr	WARS	SYWC_HUMAN	2	2	41900	3.1404
JUN	Chr	NXF1	NXF1_HUMAN	2	2	6300	3.0914
JUN	Chr	TUBB4A	TBB4A_HUMAN	2	2	116000	3.0778
JUN	Chr	CSNK1E	KC1E_HUMAN	2	2	125000	3.045
JUN	Chr	HSP90AB2P	H90B2_HUMAN	2	2	267000	3.0442
JUN	Chr	HNRNPAB	ROAA_HUMAN	2	2	43300	3.041
JUN	Chr	HNRNPUL2	HNRL2_HUMAN	2	2	59800	3.04
JUN	Chr	HOXD13	HXD13_HUMAN	2	2	35600	3.0258
JUN	Chr	NOSIP	NOSIP_HUMAN	2	2	46800	2.9748
JUN	Chr	DRG1	DRG1_HUMAN	2	2	37100	2.9715
JUN	Chr	AURKA	AURKA_HUMAN	2	2	75100	2.9701
JUN	Chr	RRP12	RRP12_HUMAN	2	2	44500	2.9538
JUN	Chr	PHB2	PHB2_HUMAN	2	2	60100	2.9538
JUN	Chr	LRRC59	LRC59_HUMAN	2	2	20300	2.9526
JUN	Chr	PDHB	ODPB_HUMAN	2	2	17300	2.9499
JUN	Chr	RBBP7	RBBP7_HUMAN	2	2	50400	2.9471
JUN	Chr	DDX23	DDX23_HUMAN	2	2	43300	2.9294
JUN	Chr	PIP	PIP_HUMAN	2	2	18500	2.916
JUN	Chr	PTBP2	PTBP2_HUMAN	2	2	285000	2.8897
JUN	Chr	MTHFR	MTHR_HUMAN	2	2	51700	2.8867
JUN	Chr	ATP6V1G1	VATG1_HUMAN	2	2	30000	2.8727
JUN	Chr	DNAJB4	DNJB4_HUMAN	2	2	13800	2.8708
JUN	Chr	BRD2	BRD2_HUMAN	2	2	27700	2.8673
JUN	Chr	ZNF687	ZN687_HUMAN	2	2	46600	2.8537
JUN	Chr	DNAJC9	DNJC9_HUMAN	2	2	31200	2.8513
JUN	Chr	PWP2	PWP2_HUMAN	2	2	11000	2.8509
JUN	Chr	RPL19	RL19_HUMAN	2	2	323000	2.8205
JUN	Chr	SMARCD1	SMRD1_HUMAN	2	2	21300	2.8082
JUN	Chr	SMARCD2	SMRD2_HUMAN	2	2	39200	2.7816
JUN	Chr	HNRPDL	HNRDL_HUMAN	2	2	63000	2.7577
JUN	Chr	TMED10	TMEDA_HUMAN	2	2	32200	2.7528
JUN	Chr	SRP14	SRP14_HUMAN	2	2	43900	2.7403
JUN	Chr	SLC25A1	TXTP_HUMAN	2	2	30100	2.6743
JUN	Chr	MRPS11	RT11_HUMAN	2	2	26400	2.674
JUN	Chr	PPIB	PPIB_HUMAN	2	2	72600	2.6618
JUN	Chr	GNB1L	GNB1L_HUMAN	2	2	36700	2.6574
JUN	Chr	CUX1	CUX1_HUMAN	2	2	49600	2.6553
JUN	Chr	PHB	PHB_HUMAN	2	2	20500	2.6541
JUN	Chr	EZR	EZRI_HUMAN	2	2	43200	2.6481
JUN	Chr	CALR	CALR_HUMAN	2	2	111000	2.6387
JUN	Chr	MTHFD1L	C1TM_HUMAN	2	2	20600	2.6345
JUN	Chr	CHD4	CHD4_HUMAN	2	2	32000	2.5999
JUN	Chr	KIAA1967	K1967_HUMAN	2	2	33900	2.5825
JUN	Chr	HOXB9	HXB9_HUMAN	2	2	114000	2.56
JUN	Chr	UTP14A	UT14A_HUMAN	2	2	39600	2.5535
JUN	Chr	CHD3	CHD3_HUMAN	2	2	112000	2.5436
JUN	Chr	RPS25	RS25_HUMAN	2	2	126000	2.5299
JUN	Chr	AHCYL1	SAHH2_HUMAN	2	2	27600	2.5227
JUN	Chr	MEF2C	MEF2C_HUMAN	2	2	39100	2.4657
JUN	Chr	MARS	SYMC_HUMAN	2	2	42700	2.4522
JUN	Chr	RPS28	RS28_HUMAN	2	2	66000	2.4521
JUN	Chr	C18orf25	CR025_HUMAN	2	2	119000	2.4429
JUN	Chr	EEF1B2	EF1B_HUMAN	2	2	131000	2.4428
JUN	Chr	RPS3A	RS3A_HUMAN	2	2	105000	2.4374
JUN	Chr	HSP90AA5P	HS905_HUMAN	2	2	83100	2.4294
JUN	Chr	HCFC1	HCFC1_HUMAN	2	2	27800	2.4237
JUN	Chr	PRMT1	ANM1_HUMAN	2	2	38400	2.4207
JUN	Chr	CKAP5	CKAP5_HUMAN	2	2	12500	2.4152
JUN	Chr	SSR4	SSRD_HUMAN	2	2	22400	2.4016
JUN	Chr	KDM1A	KDM1A_HUMAN	2	2	12300	2.3931
JUN	Chr	RPL4	RL4_HUMAN	2	2	20700	2.3798
JUN	Chr	RPL3	RL3_HUMAN	2	2	75500	2.3716
JUN	Chr	NOLC1	NOLC1_HUMAN	2	2	77800	2.3585
JUN	Chr	SLC25A4	ADT1_HUMAN	2	2	220000	2.3447
JUN	Chr	RPL24	RL24_HUMAN	2	2	50600	2.3333
JUN	Chr	CCT7	TCPH_HUMAN	2	2	13100	2.3133
JUN	Chr	NKRF	NKRF_HUMAN	2	2	73900	2.3096
JUN	Chr	HSP90B1	ENPL_HUMAN	2	2	39900	2.2899
JUN	Chr	SMARCB1	SNF5_HUMAN	2	2	112000	2.2614
JUN	Chr	TCP1	TCPA_HUMAN	2	2	33000	2.186
JUN	Chr	YARS	SYYC_HUMAN	2	2	54900	2.1253
JUN	Chr	CSNK2B	CSK2B_HUMAN	2	2	142000	2.1244
JUN	Chr	VRK3	VRK3_HUMAN	2	2	20000	2.1223
JUN	Chr	SMC1A	SMC1A_HUMAN	2	2	55800	2.0865
JUN	Chr	RPL6	RL6_HUMAN	2	2	33500	2.0551
JUN	Chr	RCL1	RCL1_HUMAN	2	2	33800	1.9952
JUN	Chr	RPS11	RS11_HUMAN	2	2	36400	1.9794
JUN	Chr	RPL5	RL5_HUMAN	2	2	72300	1.9742
JUN	Chr	SNRNP70	RU17_HUMAN	2	2	58900	1.9546
JUN	Chr	THYN1	THYN1_HUMAN	2	2	83100	1.9015
JUN	Chr	MAP1LC3A	MLP3A_HUMAN	2	2	143000	1.8528
JUN	Chr	SRCAP	SRCAP_HUMAN	2	2	11500	1.8396
JUN	Chr	ALPI	PPBI_HUMAN	5	1	33900	2.13
JUN	Chr	JUNB	JUNB_HUMAN	4	1	3710000	1.9931
JUN	Chr	NPM3	NPM3_HUMAN	2	1	183000	3.3956
JUN	Chr	NAP1L1	NP1L1_HUMAN	2	1	14700	3.202
JUN	Chr	PCMTD2	PCMD2_HUMAN	2	1	27000	3.1187
JUN	Chr	HSPA6	HSP76_HUMAN	2	1	1560000	2.8533
JUN	Chr	IGF2BP3	IF2B3_HUMAN	2	1	7040	2.2686
JUN	Chr	2014-09-14	SEP14_HUMAN	2	1	23300	2.2235
JUN	Chr	RRP7A	RRP7A_HUMAN	1	1	15700	5.7169
JUN	Chr	PDS5A	PDS5A_HUMAN	1	1	24600	5.1951
JUN	Chr	DLGAP5	DLGP5_HUMAN	1	1	22900	4.7568
JUN	Chr	PPA1	IPYR_HUMAN	1	1	6650	4.5204
JUN	Chr	SF3B4	SF3B4_HUMAN	1	1	105000	4.4922
JUN	Chr	KRR1	KRR1_HUMAN	1	1	14200	4.2888
JUN	Chr	RPL29	RL29_HUMAN	1	1	401000	4.2548
JUN	Chr	HNRNPH2	HNRH2_HUMAN	1	1	22400	4.2273
JUN	Chr	TBC1D4	TBCD4_HUMAN	1	1	9320	4.2149
JUN	Chr	CBX3	CBX3_HUMAN	1	1	125000	4.2142
JUN	Chr	HNRNPA0	ROA0_HUMAN	1	1	30000	4.2126
JUN	Chr	DPF2	REQU_HUMAN	1	1	36100	4.2039
JUN	Chr	DES	DESM_HUMAN	1	1	361000	4.1936
JUN	Chr	RAB1A	RAB1A_HUMAN	1	1	27700	4.1934
JUN	Chr	GTPBP1	GTPB1_HUMAN	1	1	13400	4.1667
JUN	Chr	BCAS2	SPF27_HUMAN	1	1	55300	4.1641
JUN	Chr	RING1	RING1_HUMAN	1	1	48800	4.1384
JUN	Chr	RAE1	RAE1L_HUMAN	1	1	20800	4.1315
JUN	Chr	SLC25A6	ADT3_HUMAN	1	1	24500	4.1174
JUN	Chr	KIAA0020	K0020_HUMAN	1	1	24500	4.0737
JUN	Chr	GRWD1	GRWD1_HUMAN	1	1	6170	4.0696
JUN	Chr	RNPS1	RNPS1_HUMAN	1	1	24600	4.0691
JUN	Chr	ACTN1	ACTN1_HUMAN	1	1	12300	4.0656
JUN	Chr	COPS2	CSN2_HUMAN	1	1	11700	4.0361
JUN	Chr	PRSS3	TRY3_HUMAN	1	1	321000	4.028
JUN	Chr	FASN	FAS_HUMAN	1	1	4930	4.0255
JUN	Chr	RPL14	RL14_HUMAN	1	1	29400	4.0145
JUN	Chr	KTN1	KTN1_HUMAN	1	1	6460	3.9752
JUN	Chr	MAP7D2	MA7D2_HUMAN	1	1	13500	3.9477
JUN	Chr	DDX47	DDX47_HUMAN	1	1	22300	3.8853
JUN	Chr	PRPF4	PRP4_HUMAN	1	1	30700	3.8811
JUN	Chr	NFIA	NFIA_HUMAN	1	1	10400	3.8453
JUN	Chr	CBX5	CBX5_HUMAN	1	1	46000	3.8203
JUN	Chr	BRD4	BRD4_HUMAN	1	1	40500	3.8171
JUN	Chr	DCTN2	DCTN2_HUMAN	1	1	9080	3.8142
JUN	Chr	CANX	CALX_HUMAN	1	1	14000	3.8081
JUN	Chr	ANXA2	ANXA2_HUMAN	1	1	19700	3.7911
JUN	Chr	HEATR1	HEAT1_HUMAN	1	1	8860	3.7736
JUN	Chr	RPL10A	RL10A_HUMAN	1	1	43100	3.7379
JUN	Chr	FIP1L1	FIP1_HUMAN	1	1	22800	3.7368
JUN	Chr	COPS3	CSN3_HUMAN	1	1	39000	3.7218
JUN	Chr	RPS23	RS23_HUMAN	1	1	73500	3.6879
JUN	Chr	WDR5	WDR5_HUMAN	1	1	27000	3.677
JUN	Chr	FRG1	FRG1_HUMAN	1	1	52200	3.6721
JUN	Chr	DDOST	OST48_HUMAN	1	1	26300	3.6628
JUN	Chr	RGPD3	RGPD3_HUMAN	1	1	34200	3.657
JUN	Chr	EIF5B	IF2P_HUMAN	1	1	21100	3.6453
JUN	Chr	RPS24	RS24_HUMAN	1	1	18200	3.64
JUN	Chr	RPA1	RFA1_HUMAN	1	1	9070	3.6299
JUN	Chr	RPS17L	RS17L_HUMAN	1	1	12400	3.6277
JUN	Chr	ANKHD1	ANKH1_HUMAN	1	1	21600	3.6153
JUN	Chr	SFXN1	SFXN1_HUMAN	1	1	46000	3.6067
JUN	Chr	GART	PUR2_HUMAN	1	1	7980	3.5962
JUN	Chr	ALDH7A1	AL7A1_HUMAN	1	1	14200	3.5873
JUN	Chr	CHEK1	CHK1_HUMAN	1	1	14000	3.585
JUN	Chr	RBBP6	RBBP6_HUMAN	1	1	28900	3.5445
JUN	Chr	MKI67IP	MK67I_HUMAN	1	1	8280	3.5122
JUN	Chr	SRSF1	SRSF1_HUMAN	1	1	97500	3.5097
JUN	Chr	FOSB	K7EKC1_HUMAN	1	1	53600	3.509
JUN	Chr	CSRP2	CSRP2_HUMAN	1	1	81900	3.5006
JUN	Chr	SMAD2	SMAD2_HUMAN	1	1	13700	3.483
JUN	Chr	KIAA1429	VIR_HUMAN	1	1	7490	3.4816
JUN	Chr	SYMPK	SYMPK_HUMAN	1	1	11400	3.48
JUN	Chr	SHMT2	GLYM_HUMAN	1	1	36100	3.475
JUN	Chr	PSMD12	PSD12_HUMAN	1	1	17700	3.4662
JUN	Chr	WDR46	WDR46_HUMAN	1	1	45300	3.435
JUN	Chr	TRIM33	TRI33_HUMAN	1	1	27800	3.4306
JUN	Chr	EWSR1	EWS_HUMAN	1	1	57600	3.4224
JUN	Chr	CHAF1B	CAF1B_HUMAN	1	1	22700	3.3871
JUN	Chr	RANBP2	RBP2_HUMAN	1	1	19300	3.3809
JUN	Chr	TERF2	TERF2_HUMAN	1	1	39200	3.3673
JUN	Chr	DCAF7	DCAF7_HUMAN	1	1	16700	3.3652
JUN	Chr	RPS10	RS10_HUMAN	1	1	19400	3.3626
JUN	Chr	GATAD2A	P66A_HUMAN	1	1	92700	3.3614
JUN	Chr	SLC25A3	MPCP_HUMAN	1	1	173000	3.3551
JUN	Chr	RPLP1	RLA1_HUMAN	1	1	10400	3.3526
JUN	Chr	HDAC2	HDAC2_HUMAN	1	1	6920	3.3474
JUN	Chr	SNRPE	RUXE_HUMAN	1	1	40200	3.341
JUN	Chr	CDC73	CDC73_HUMAN	1	1	26500	3.3241
JUN	Chr	CHAMP1	CHAP1_HUMAN	1	1	26700	3.3236
JUN	Chr	FHL1	FHL1_HUMAN	1	1	141000	3.3217
JUN	Chr	CCNB1	CCNB1_HUMAN	1	1	15400	3.3195
JUN	Chr	CHAF1A	CAF1A_HUMAN	1	1	17800	3.3138
JUN	Chr	MAFF	MAFF_HUMAN	1	1	18000	3.31
JUN	Chr	NUP155	NU155_HUMAN	1	1	23800	3.3026
JUN	Chr	SNAP91	AP180_HUMAN	1	1	15500	3.2918
JUN	Chr	EIF3L	EIF3L_HUMAN	1	1	13300	3.2745
JUN	Chr	CCDC75	CCD75_HUMAN	1	1	51500	3.2655
JUN	Chr	THOC6	THOC6_HUMAN	1	1	22500	3.2651
JUN	Chr	RPL31	RL31_HUMAN	1	1	10100	3.2542
JUN	Chr	MRPL32	RM32_HUMAN	1	1	37300	3.1832
JUN	Chr	TFCP2	TFCP2_HUMAN	1	1	37600	3.172
JUN	Chr	PPP3CA	PP2BA_HUMAN	1	1	56500	3.1681
JUN	Chr	NFATC3	NFAC3_HUMAN	1	1	49000	3.1621
JUN	Chr	PSMD6	PSMD6_HUMAN	1	1	32200	3.16
JUN	Chr	UBE2O	UBE2O_HUMAN	1	1	12400	3.1591
JUN	Chr	GMPS	GUAA_HUMAN	1	1	13900	3.1572
JUN	Chr	PRDX3	PRDX3_HUMAN	1	1	26500	3.1554
JUN	Chr	UQCRC2	QCR2_HUMAN	1	1	40200	3.1514
JUN	Chr	MAP1A	MAP1A_HUMAN	1	1	47500	3.1453
JUN	Chr	MCCC2	MCCB_HUMAN	1	1	17100	3.1333
JUN	Chr	MRPS27	RT27_HUMAN	1	1	15400	3.1195
JUN	Chr	RPUSD3	RUSD3_HUMAN	1	1	12900	3.1189
JUN	Chr	AIFM1	AIFM1_HUMAN	1	1	22400	3.116
JUN	Chr	ANP32B	AN32B_HUMAN	1	1	70600	3.1089
JUN	Chr	RPP30	RPP30_HUMAN	1	1	19400	3.1052
JUN	Chr	HIST1H1A	H11_HUMAN	1	1	510000	3.1003
JUN	Chr	OLA1	OLA1_HUMAN	1	1	24700	3.0968
JUN	Chr	LMNB2	LMNB2_HUMAN	1	1	51900	3.094
JUN	Chr	RPS14	RS14_HUMAN	1	1	59100	3.0933
JUN	Chr	RIF1	RIF1_HUMAN	1	1	11000	3.0912
JUN	Chr	XPO1	XPO1_HUMAN	1	1	41800	3.0843
JUN	Chr	SLC1A5	AAAT_HUMAN	1	1	5810	3.0788
JUN	Chr	ADNP	ADNP_HUMAN	1	1	24500	3.0787
JUN	Chr	TUBA1B	TBA1B_HUMAN	1	1	7980	3.0755
JUN	Chr	MAP1B	MAP1B_HUMAN	1	1	25500	3.0689
JUN	Chr	STON2	STON2_HUMAN	1	1	33100	3.0425
JUN	Chr	EIF6	IF6_HUMAN	1	1	16400	3.0362
JUN	Chr	WTAP	FL2D_HUMAN	1	1	22300	3.0354
JUN	Chr	NUDT16	NUD16_HUMAN	1	1	12700	3.0343
JUN	Chr	RTCA	RTCA_HUMAN	1	1	15700	3.0218
JUN	Chr	SRSF9	SRSF9_HUMAN	1	1	90800	3.0115
JUN	Chr	RRP15	RRP15_HUMAN	1	1	40800	3.0106
JUN	Chr	COBRA1	NELFB_HUMAN	1	1	21900	2.994
JUN	Chr	BRD3	BRD3_HUMAN	1	1	223000	2.9735
JUN	Chr	PPP1CC	PP1G_HUMAN	1	1	88500	2.9661
JUN	Chr	C1orf131	CA131_HUMAN	1	1	111000	2.9482
JUN	Chr	MAP4K2	M4K2_HUMAN	1	1	16700	2.9414
JUN	Chr	APEX1	APEX1_HUMAN	1	1	3430	2.9307
JUN	Chr	CXorf56	CX056_HUMAN	1	1	39000	2.9232
JUN	Chr	RPL8	RL8_HUMAN	1	1	75400	2.9218
JUN	Chr	GNAI1	GNAI1_HUMAN	1	1	36300	2.9206
JUN	Chr	LYZ	LYSC_HUMAN	1	1	52400	2.9156
JUN	Chr	TUBA4A	TBA4A_HUMAN	1	1	38800	2.9099
JUN	Chr	UTP15	UTP15_HUMAN	1	1	9520	2.9075
JUN	Chr	NOP9	NOP9_HUMAN	1	1	4420	2.8824
JUN	Chr	PRDX6	PRDX6_HUMAN	1	1	39300	2.8802
JUN	Chr	DHX36	DHX36_HUMAN	1	1	14700	2.8779
JUN	Chr	FBXO11	FBX11_HUMAN	1	1	74800	2.8673
JUN	Chr	GAPDH	G3P_HUMAN	1	1	189000	2.8606
JUN	Chr	RPRD2	RPRD2_HUMAN	1	1	5490	2.8605
JUN	Chr	HIST1H2BC	H2B1C_HUMAN	1	1	97900	2.8556
JUN	Chr	CKB	KCRB_HUMAN	1	1	11300	2.8229
JUN	Chr	BPIFA1	BPIA1_HUMAN	1	1	24900	2.7951
JUN	Chr	RPS16	RS16_HUMAN	1	1	24300	2.7905
JUN	Chr	GARS	SYG_HUMAN	1	1	3770	2.7862
JUN	Chr	CUL4A	CUL4A_HUMAN	1	1	12000	2.7831
JUN	Chr	NCBP1	NCBP1_HUMAN	1	1	34800	2.7765
JUN	Chr	GSR	GSHR_HUMAN	1	1	28700	2.7697
JUN	Chr	SCAF8	SCAF8_HUMAN	1	1	19200	2.7483
JUN	Chr	UPF3B	REN3B_HUMAN	1	1	27500	2.7298
JUN	Chr	FHL3	FHL3_HUMAN	1	1	82300	2.7289
JUN	Chr	PPP1R12C	PP12C_HUMAN	1	1	33900	2.72
JUN	Chr	RBM10	RBM10_HUMAN	1	1	53000	2.7123
JUN	Chr	WDR45L	WIPI3_HUMAN	1	1	33900	2.7122
JUN	Chr	RPS29	RS29_HUMAN	1	1	57200	2.7086
JUN	Chr	INA	AINX_HUMAN	1	1	76300	2.6942
JUN	Chr	CRNKL1	CRNL1_HUMAN	1	1	40100	2.6917
JUN	Chr	DSTN	DEST_HUMAN	1	1	46600	2.673
JUN	Chr	DDX49	DDX49_HUMAN	1	1	76600	2.6539
JUN	Chr	CKAP2	CKAP2_HUMAN	1	1	101000	2.6346
JUN	Chr	IGHA1	IGHA1_HUMAN	1	1	12400	2.6195
JUN	Chr	RAB33B	RB33B_HUMAN	1	1	85800	2.6186
JUN	Chr	FBXO22	FBX22_HUMAN	1	1	22300	2.6018
JUN	Chr	TOMM22	TOM22_HUMAN	1	1	24600	2.581
JUN	Chr	DAZAP1	DAZP1_HUMAN	1	1	24700	2.5766
JUN	Chr	DSG2	DSG2_HUMAN	1	1	7000	2.575
JUN	Chr	PSMA4	PSA4_HUMAN	1	1	13200	2.571
JUN	Chr	RPL27A	RL27A_HUMAN	1	1	111000	2.5677
JUN	Chr	DNMT1	DNMT1_HUMAN	1	1	35700	2.5568
JUN	Chr	DMAP1	DMAP1_HUMAN	1	1	22500	2.5534
JUN	Chr	DIRAS2	DIRA2_HUMAN	1	1	187000	2.5526
JUN	Chr	HIST2H2BC	H2B2C_HUMAN	1	1	18600	2.5435
JUN	Chr	GCN1L1	GCN1L_HUMAN	1	1	12600	2.5402
JUN	Chr	CGGBP1	CGBP1_HUMAN	1	1	16800	2.5387
JUN	Chr	CACYBP	CYBP_HUMAN	1	1	27700	2.5155
JUN	Chr	DCAF13	DCA13_HUMAN	1	1	84400	2.5026
JUN	Chr	ASNS	ASNS_HUMAN	1	1	25300	2.4841
JUN	Chr	ORC5	ORC5_HUMAN	1	1	13900	2.4788
JUN	Chr	GTSE1	GTSE1_HUMAN	1	1	64500	2.4716
JUN	Chr	IMPDH2	IMDH2_HUMAN	1	1	62300	2.4714
JUN	Chr	CXorf26	CX026_HUMAN	1	1	51200	2.4713
JUN	Chr	CDK12	CDK12_HUMAN	1	1	86100	2.4647
JUN	Chr	VRK1	VRK1_HUMAN	1	1	15400	2.447
JUN	Chr	CBX8	CBX8_HUMAN	1	1	28200	2.4404
JUN	Chr	DACH1	DACH1_HUMAN	1	1	42000	2.4386
JUN	Chr	ZNF638	ZN638_HUMAN	1	1	616000	2.4276
JUN	Chr	BLMH	BLMH_HUMAN	1	1	5580	2.4261
JUN	Chr	OAT	OAT_HUMAN	1	1	16900	2.4258
JUN	Chr	KPNA1	IMA1_HUMAN	1	1	42200	2.424
JUN	Chr	NDUFS8	NDUS8_HUMAN	1	1	8730	2.4052
JUN	Chr	HRAS	RASH_HUMAN	1	1	21800	2.4048
JUN	Chr	ATP2A1	AT2A1_HUMAN	1	1	20000	2.4038
JUN	Chr	RPS18	RS18_HUMAN	1	1	21800	2.403
JUN	Chr	PHF6	PHF6_HUMAN	1	1	39700	2.3962
JUN	Chr	H2AFV	H2AV_HUMAN	1	1	43300	2.3918
JUN	Chr	RCOR1	RCOR1_HUMAN	1	1	27800	2.3909
JUN	Chr	UBE2R2	UB2R2_HUMAN	1	1	25200	2.3903
JUN	Chr	CWC15	CWC15_HUMAN	1	1	40300	2.3902
JUN	Chr	PSMD8	PSMD8_HUMAN	1	1	20700	2.3703
JUN	Chr	RPL7L1	RL7L_HUMAN	1	1	7110	2.3702
JUN	Chr	EIF3A	EIF3A_HUMAN	1	1	20200	2.3668
JUN	Chr	MT-CO2	COX2_HUMAN	1	1	60100	2.3659
JUN	Chr	FHL2	FHL2_HUMAN	1	1	91800	2.3549
JUN	Chr	USP11	UBP11_HUMAN	1	1	2770	2.3503
JUN	Chr	PRDX4	PRDX4_HUMAN	1	1	130000	2.3314
JUN	Chr	MEF2A	F6XG23_HUMAN	1	1	130000	2.3235
JUN	Chr	ANKRD26	ANR26_HUMAN	1	1	9300	2.3185
JUN	Chr	BTAF1	BTAF1_HUMAN	1	1	25100	2.3184
JUN	Chr	TRIP12	TRIPC_HUMAN	1	1	3360	2.3181
JUN	Chr	TARS	SYTC_HUMAN	1	1	26400	2.3129
JUN	Chr	ZNF207	ZN207_HUMAN	1	1	38800	2.3107
JUN	Chr	CPSF7	CPSF7_HUMAN	1	1	26500	2.3015
JUN	Chr	DCXR	DCXR_HUMAN	1	1	17200	2.3001
JUN	Chr	PA2G4	PA2G4_HUMAN	1	1	55600	2.2972
JUN	Chr	TTF2	TTF2_HUMAN	1	1	30500	2.282
JUN	Chr	CAPZB	CAPZB_HUMAN	1	1	98200	2.2609
JUN	Chr	RPL35	RL35_HUMAN	1	1	131000	2.258
JUN	Chr	ATF1	ATF1_HUMAN	1	1	93200	2.2336
JUN	Chr	APOD	APOD_HUMAN	1	1	23100	2.2325
JUN	Chr	RPS15A	RS15A_HUMAN	1	1	67700	2.2277
JUN	Chr	RPL18A	RL18A_HUMAN	1	1	22500	2.1889
JUN	Chr	LDHA	LDHA_HUMAN	1	1	34100	2.1882
JUN	Chr	CTNNA1	CTNA1_HUMAN	1	1	7380	2.1869
JUN	Chr	SRSF11	SRS11_HUMAN	1	1	22600	2.1595
JUN	Chr	USP39	SNUT2_HUMAN	1	1	12700	2.1466
JUN	Chr	HIC2	HIC2_HUMAN	1	1	72800	2.1453
JUN	Chr	ASB7	ASB7_HUMAN	1	1	27700	2.1329
JUN	Chr	CENPF	CENPF_HUMAN	1	1	11800	2.1235
JUN	Chr	ALDH5A1	SSDH_HUMAN	1	1	12300	2.0692
JUN	Chr	ASCL4	ASCL4_HUMAN	1	1	44600	2.0669
JUN	Chr	CTBP2	CTBP2_HUMAN	1	1	53200	2.0638
JUN	Chr	C18orf63	CR063_HUMAN	1	1	66900	2.0272
JUN	Chr	HEATR3	HEAT3_HUMAN	1	1	9710	2.0266
JUN	Chr	CKAP4	CKAP4_HUMAN	1	1	26300	2.0216
JUN	Chr	SHMT1	GLYC_HUMAN	1	1	178000	2.0203
JUN	Chr	ZNF592	ZN592_HUMAN	1	1	44500	2.0186
JUN	Chr	RPL26L1	RL26L_HUMAN	1	1	48800	2.0077
JUN	Chr	RPF2	RPF2_HUMAN	1	1	14400	2.0068
JUN	Chr	POLR2C	RPB3_HUMAN	1	1	62900	1.9918
JUN	Chr	TXNDC5	TXND5_HUMAN	1	1	10800	1.9767
JUN	Chr	CUX1	CASP_HUMAN	1	1	2450	1.9667
JUN	Chr	IDE	IDE_HUMAN	1	1	4220	1.9352
JUN	Chr	2014-09-02	SEPT2_HUMAN	1	1	5400	1.9331
JUN	Chr	SLC22A5	H7BZF0_HUMAN	1	1	76700	1.9263
JUN	Chr	PRPSAP2	KPRB_HUMAN	1	1	6640	1.9214
JUN	Chr	NDUFS3	NDUS3_HUMAN	1	1	10500	1.908
JUN	Chr	LOC100506869	F8W021_HUMAN	1	1	51400	1.9059
JUN	Chr	CMSS1	CMS1_HUMAN	1	1	54300	1.9012
JUN	Chr	MRPS7	RT07_HUMAN	1	1	32200	1.8934
JUN	Chr	INCENP	INCE_HUMAN	1	1	46100	1.8911
JUN	Chr		IgG3b_bovine	1	1	186000	1.8781
JUN	Chr	RPL22	RL22_HUMAN	1	1	28600	1.8511
JUN	Chr	HYOU1	HYOU1_HUMAN	1	1	7470	1.8504
JUN	Chr	PSMD1	PSMD1_HUMAN	1	1	50900	1.8479
JUN	Chr	COG6	COG6_HUMAN	1	1	7590	1.8441
JUN	Chr	RBMXL1	RMXL1_HUMAN	1	1	18100	1.8436
JUN	Chr	DLST	ODO2_HUMAN	1	1	74500	1.8428
JUN	Chr	ACAA1	C9JDE9_HUMAN	1	1	261000	1.8414
JUN	Chr	ARID1A	ARI1A_HUMAN	1	1	42300	1.8117
JUN	Chr	XPNPEP3	XPP3_HUMAN	1	1	82600	1.8026
JUN	Chr	ASPDH	ASPD_HUMAN	1	1	156000	1.7128
JUN	Chr	DEPDC5	DEPD5_HUMAN	1	1	352000	1.6859
JUN	Chr	IGLL5	IGLL5_HUMAN	1	1	50700	1.6373
JUN	Chr	DUS2L	DUS2L_HUMAN	1	1	31600	1.6371
JUN	Chr	AATF	AATF_HUMAN	1	1	3880	1.6191
JUN	Chr	C19orf43	CS043_HUMAN	1	1	44500	1.595
JUN	Chr	TNK1	TNK1_HUMAN	1	1	4500	1.5743
JUN	Chr	RAC1	RAC1_HUMAN	1	1	72100	1.549
JUN	Chr	DHX40	DHX40_HUMAN	1	1	27900	1.5437
JUN	Sol	MYH9_HUMAN	MYH9	75	66	239000	3.2837
JUN	Sol	SYEP_HUMAN	EPRS	51	48	342000	2.884
JUN	Sol	GRP75_HUMAN	HSPA9	95	45	371000	3.0626
JUN	Sol	GRP78_HUMAN	HSPA5	65	45	642000	3.2101
JUN	Sol	MYH10_HUMAN	MYH10	46	44	114000	3.5406
JUN	Sol	SYIC_HUMAN	IARS	39	36	241000	3.1567
JUN	Sol	XRCC5_HUMAN	XRCC5	36	32	244000	3.065
JUN	Sol	HSP7C_HUMAN	HSPA8	43	31	493000	3.3272
JUN	Sol	C1TC_HUMAN	MTHFD1	31	31	331000	3.261
JUN	Sol	NUCL_HUMAN	NCL	53	30	369000	2.935
JUN	Sol	XRCC6_HUMAN	XRCC6	35	29	297000	3.0427
JUN	Sol	CLH1_HUMAN	CLTC	29	29	177000	3.0729
JUN	Sol	DDX21_HUMAN	DDX21	29	28	280000	3.1936
JUN	Sol	M21D2_HUMAN	MB21D2	44	27	446000	3.0072
JUN	Sol	HSP71_HUMAN	HSPA1A	41	26	575000	3.0512
JUN	Sol	HNRPM_HUMAN	HNRNPM	27	25	292000	2.8833
JUN	Sol	SYRC_HUMAN	RARS	25	24	169000	3.1797
JUN	Sol	HNRPU_HUMAN	HNRNPU	25	24	556000	2.949
JUN	Sol	DHX9_HUMAN	DHX9	24	24	234000	3.2657
JUN	Sol	PRKDC_HUMAN	PRKDC	24	24	81300	2.9168
JUN	Sol	RS3_HUMAN	RPS3	34	23	479000	3.0113
JUN	Sol	SYDC_HUMAN	DARS	26	23	292000	3.0017
JUN	Sol	VIME_HUMAN	VIM	23	23	288000	3.0742
JUN	Sol	PARP1_HUMAN	PARP1	23	23	306000	3.0408
JUN	Sol	PRDX1_HUMAN	PRDX1	34	22	594000	2.7225
JUN	Sol	CH60_HUMAN	HSPD1	25	22	253000	3.3871
JUN	Sol	DDX17_HUMAN	DDX17	23	22	344000	2.8582
JUN	Sol	RS4X_HUMAN	RPS4X	23	20	549000	2.9959
JUN	Sol	ATPA_HUMAN	ATP5A1	23	20	403000	2.9843
JUN	Sol	RL4_HUMAN	RPL4	22	20	368000	2.9135
JUN	Sol	SYMC_HUMAN	MARS	21	20	234000	3.269
JUN	Sol	LPPRC_HUMAN	LRPPRC	21	19	92800	3.2755
JUN	Sol	PABP1_HUMAN	PABPC1	20	19	276000	2.7705
JUN	Sol	SYQ_HUMAN	QARS	19	19	220000	3.1294
JUN	Sol	JUN_HUMAN	JUN	29	18	886000	3.5296
JUN	Sol	PIMT_HUMAN	PCMT1	22	18	776000	3.4391
JUN	Sol	EF1A1_HUMAN	EEF1A1	21	18	873000	2.8128
JUN	Sol	HNRPQ_HUMAN	SYNCRIP	20	18	127000	3.2702
JUN	Sol	ATPB_HUMAN	ATP5B	19	18	167000	3.3324
JUN	Sol	ILF3_HUMAN	ILF3	19	18	246000	2.8386
JUN	Sol	CKAP4_HUMAN	CKAP4	18	18	168000	3.4618
JUN	Sol	HS71L_HUMAN	HSPA1L	36	17	1220000	2.9729
JUN	Sol	PUF60_HUMAN	PUF60	18	17	231000	2.9986
JUN	Sol	RS3A_HUMAN	RPS3A	30	16	377000	2.6009
JUN	Sol	RL3_HUMAN	RPL3	17	16	604000	3.1123
JUN	Sol	RL7_HUMAN	RPL7	17	16	935000	2.953
JUN	Sol	HSP74_HUMAN	HSPA4	17	16	165000	2.7928
JUN	Sol	SYK_HUMAN	KARS	17	16	276000	2.6018
JUN	Sol	TBB2A_HUMAN	TUBB2A	16	16	194000	3.6034
JUN	Sol	ACTA_HUMAN	ACTA2	26	15	175000	2.5981
JUN	Sol	NPM_HUMAN	NPM1	24	15	1030000	2.9577
JUN	Sol	ATD3A_HUMAN	ATAD3A	20	15	131000	2.5129
JUN	Sol	ENOA_HUMAN	ENO1	16	15	205000	3.1108
JUN	Sol	HNRPK_HUMAN	HNRNPK	15	15	230000	3.284
JUN	Sol	DDX3X_HUMAN	DDX3X	15	15	148000	3.2177
JUN	Sol	TBA1A_HUMAN	TUBA1A	18	14	401000	3.0725
JUN	Sol	RL7A_HUMAN	RPL7A	16	14	534000	2.8907
JUN	Sol	ECHA_HUMAN	HADHA	15	14	136000	3.3114
JUN	Sol	SF3B1_HUMAN	SF3B1	15	14	104000	2.8052
JUN	Sol	IF2B1_HUMAN	IGF2BP1	14	14	267000	3.3138
JUN	Sol	ODP2_HUMAN	DLAT	14	14	143000	3.0814
JUN	Sol	MBB1A_HUMAN	MYBBP1A	14	14	101000	2.9962
JUN	Sol	CUL5_HUMAN	CUL5	14	14	134000	2.9505
JUN	Sol	DYHC1_HUMAN	DYNC1H1	14	14	82700	2.7272
JUN	Sol	RL6_HUMAN	RPL6	14	14	881000	2.5548
JUN	Sol	NAA50_HUMAN	NAA50	32	13	492000	3.2785
JUN	Sol	ROA2_HUMAN	HNRNPA2B1	15	13	221000	2.7673
JUN	Sol	KPYM_HUMAN	PKM	14	13	158000	3.7048
JUN	Sol	HS74L_HUMAN	HSPA4L	14	13	117000	3.3893
JUN	Sol	EFTU_HUMAN	TUFM	14	13	233000	2.8776
JUN	Sol	RS9_HUMAN	RPS9	14	13	599000	2.6173
JUN	Sol	TCPA_HUMAN	TCP1	13	13	253000	3.0882
JUN	Sol	DHX30_HUMAN	DHX30	13	13	84300	2.824
JUN	Sol	IGHG_RABIT		22	12	3560000	2.2753
JUN	Sol	RL23A_HUMAN	RPL23A	20	12	231000	2.6854
JUN	Sol	DDX5_HUMAN	DDX5	18	12	190000	2.3588
JUN	Sol	EF2_HUMAN	EEF2	15	12	172000	3.5744
JUN	Sol	EF1G_HUMAN	EEF1G	14	12	240000	2.5351
JUN	Sol	RL13_HUMAN	RPL13	13	12	578000	2.9845
JUN	Sol	DDX41_HUMAN	DDX41	13	12	224000	2.9094
JUN	Sol	SIR1_HUMAN	SIRT1	12	12	116000	3.3471
JUN	Sol	SF3B3_HUMAN	SF3B3	12	12	103000	3.2599
JUN	Sol	DHX15_HUMAN	DHX15	12	12	170000	3.0753
JUN	Sol	PHB2_HUMAN	PHB2	12	12	311000	3.0687
JUN	Sol	CDC5L_HUMAN	CDC5L	12	12	110000	2.9901
JUN	Sol	UFL1_HUMAN	UFL1	12	12	132000	2.8637
JUN	Sol	CREB5_HUMAN	CREB5	19	11	109000	2.4887
JUN	Sol	PPM1G_HUMAN	PPM1G	14	11	133000	3.2213
JUN	Sol	ATF2_HUMAN	ATF2	13	11	134000	3.3822
JUN	Sol	PRP19_HUMAN	PRPF19	13	11	164000	3.0939
JUN	Sol	IF2B3_HUMAN	IGF2BP3	13	11	74100	3.0095
JUN	Sol	ILF2_HUMAN	ILF2	12	11	187000	3.2184
JUN	Sol	PHB_HUMAN	PHB	12	11	296000	3.0778
JUN	Sol	AIMP1_HUMAN	AIMP1	12	11	264000	3.0638
JUN	Sol	NONO_HUMAN	NONO	12	11	166000	2.7348
JUN	Sol	SF3B2_HUMAN	SF3B2	12	11	144000	2.7057
JUN	Sol	GNL3_HUMAN	GNL3	11	11	109000	3.2174
JUN	Sol	TCPG_HUMAN	CCT3	11	11	147000	2.7016
JUN	Sol	IQGA1_HUMAN	IQGAP1	11	11	61900	2.6327
JUN	Sol	ATF3_HUMAN	ATF3	16	10	257000	2.5985
JUN	Sol	RS6_HUMAN	RPS6	13	10	609000	2.6054
JUN	Sol	LA_HUMAN	SSB	12	10	222000	3.2026
JUN	Sol	DNJB1_HUMAN	DNAJB1	11	10	166000	2.9144
JUN	Sol	RS18_HUMAN	RPS18	11	10	726000	2.7859
JUN	Sol	RS13_HUMAN	RPS13	11	10	396000	2.7343
JUN	Sol	RS16_HUMAN	RPS16	11	10	550000	2.7228
JUN	Sol	RS2_HUMAN	RPS2	11	10	736000	2.636
JUN	Sol	RL21_HUMAN	RPL21	11	10	949000	2.571
JUN	Sol	VIGLN_HUMAN	HDLBP	10	10	117000	3.2303
JUN	Sol	U5S1_HUMAN	EFTUD2	10	10	109000	3.1359
JUN	Sol	SYLC_HUMAN	LARS	10	10	61300	3.0563
JUN	Sol	AIFM1_HUMAN	AIFM1	10	10	102000	3.0158
JUN	Sol	FAS_HUMAN	FASN	10	10	58600	2.9632
JUN	Sol	MCM3_HUMAN	MCM3	10	10	67700	2.9
JUN	Sol	SF3A1_HUMAN	SF3A1	10	10	120000	2.8375
JUN	Sol	CKAP5_HUMAN	CKAP5	10	10	78500	2.8122
JUN	Sol	GBLP_HUMAN	GNB2L1	10	10	368000	2.803
JUN	Sol	PAIRB_HUMAN	SERBP1	18	9	198000	3.4966
JUN	Sol	RL17_HUMAN	RPL17	15	9	312000	2.5158
JUN	Sol	HSP72_HUMAN	HSPA2	14	9	449000	2.6529
JUN	Sol	RL18_HUMAN	RPL18	13	9	818000	3.2471
JUN	Sol	UBA1_HUMAN	UBA1	10	9	91700	3.6916
JUN	Sol	TCPH_HUMAN	CCT7	10	9	76900	3.1606
JUN	Sol	NSUN2_HUMAN	NSUN2	10	9	70500	3.0793
JUN	Sol	CMC2_HUMAN	SLC25A13	10	9	55300	2.8774
JUN	Sol	RCC2_HUMAN	RCC2	10	9	264000	2.8054
JUN	Sol	U520_HUMAN	SNRNP200	10	9	66100	2.6589
JUN	Sol	DRG1_HUMAN	DRG1	9	9	125000	3.3543
JUN	Sol	FUBP2_HUMAN	KHSRP	9	9	136000	3.3512
JUN	Sol	IF4A1_HUMAN	EIF4A1	9	9	139000	3.2956
JUN	Sol	IF2P_HUMAN	EIF5B	9	9	125000	3.2343
JUN	Sol	RUVB1_HUMAN	RUVBL1	9	9	86300	3.159
JUN	Sol	IMDH2_HUMAN	IMPDH2	9	9	84400	3.1083
JUN	Sol	SFPQ_HUMAN	SFPQ	9	9	185000	2.8809
JUN	Sol	IF2A_HUMAN	EIF2S1	9	9	251000	2.7296
JUN	Sol	PR40A_HUMAN	PRPF40A	9	9	138000	2.7179
JUN	Sol	RL10A_HUMAN	RPL10A	9	9	424000	2.6066
JUN	Sol	RS19_HUMAN	RPS19	9	9	166000	2.6053
JUN	Sol	ODO2_HUMAN	DLST	9	9	110000	2.5391
JUN	Sol	ADT1_HUMAN	SLC25A4	9	9	1100000	2.4188
JUN	Sol	RS11_HUMAN	RPS11	9	9	566000	2.4063
JUN	Sol	HS90B_HUMAN	HSP90AB1	10	8	255000	3.5616
JUN	Sol	RLA0L_HUMAN	RPLP0P6	10	8	347000	3.2988
JUN	Sol	PA2G4_HUMAN	PA2G4	10	8	158000	2.5291
JUN	Sol	RL10_HUMAN	RPL10	9	8	223000	3.3336
JUN	Sol	ZCCHV_HUMAN	ZC3HAV1	9	8	118000	3.295
JUN	Sol	HNRPR_HUMAN	HNRNPR	9	8	60000	3.2787
JUN	Sol	RL14_HUMAN	RPL14	9	8	465000	2.8755
JUN	Sol	COPA_HUMAN	COPA	9	8	75600	2.7498
JUN	Sol	RL18A_HUMAN	RPL18A	9	8	282000	2.684
JUN	Sol	RL8_HUMAN	RPL8	9	8	863000	2.4183
JUN	Sol	G3BP1_HUMAN	G3BP1	8	8	87500	3.6363
JUN	Sol	EXOSX_HUMAN	EXOSC10	8	8	86900	3.5651
JUN	Sol	RS14_HUMAN	RPS14	8	8	927000	3.3508
JUN	Sol	TCPB_HUMAN	CCT2	8	8	101000	3.3324
JUN	Sol	DDX6_HUMAN	DDX6	8	8	121000	3.3066
JUN	Sol	ROA3_HUMAN	HNRNPA3	8	8	282000	3.2497
JUN	Sol	RS8_HUMAN	RPS8	8	8	599000	3.1865
JUN	Sol	RUVB2_HUMAN	RUVBL2	8	8	148000	3.1813
JUN	Sol	PRDX2_HUMAN	PRDX2	8	8	244000	3.1098
JUN	Sol	IF2B_HUMAN	EIF2S2	8	8	164000	3.0339
JUN	Sol	RRP1B_HUMAN	RRP1B	8	8	151000	2.9146
JUN	Sol	CSK22_HUMAN	CSNK2A2	8	8	209000	2.9085
JUN	Sol	RPN1_HUMAN	RPN1	8	8	136000	2.7796
JUN	Sol	DDB1_HUMAN	DDB1	8	8	101000	2.7759
JUN	Sol	RTCB_HUMAN	C22orf28	8	8	184000	2.7728
JUN	Sol	STRAP_HUMAN	STRAP	8	8	121000	2.7608
JUN	Sol	RL30_HUMAN	RPL30	8	8	139000	2.6624
JUN	Sol	EIF3A_HUMAN	EIF3A	8	8	63200	2.6225
JUN	Sol	SMC2_HUMAN	SMC2	8	8	75200	2.5418
JUN	Sol	RL13A_HUMAN	RPL13A	8	8	521000	2.3855
JUN	Sol	ACTB_HUMAN	ACTB	13	7	203000	3.4089
JUN	Sol	ATF7_HUMAN	ATF7	8	7	166000	3.7193
JUN	Sol	RL23_HUMAN	RPL23	8	7	213000	3.6315
JUN	Sol	TERA_HUMAN	VCP	8	7	88700	3.2035
JUN	Sol	LRC59_HUMAN	LRRC59	8	7	160000	2.9596
JUN	Sol	RT22_HUMAN	MRPS22	8	7	99000	2.9419
JUN	Sol	HNRPD_HUMAN	HNRNPD	8	7	112000	2.8159
JUN	Sol	ADT2_HUMAN	SLC25A5	8	7	791000	2.697
JUN	Sol	TSR1_HUMAN	TSR1	7	7	73800	3.5206
JUN	Sol	RL19_HUMAN	RPL19	7	7	598000	3.3982
JUN	Sol	HS90A_HUMAN	HSP90AA1	7	7	276000	3.2461
JUN	Sol	MCM7_HUMAN	MCM7	7	7	52000	3.1674
JUN	Sol	FLNA_HUMAN	FLNA	7	7	60800	3.1136
JUN	Sol	SYVC_HUMAN	VARS	7	7	75200	3.0299
JUN	Sol	AT1A1_HUMAN	ATP1A1	7	7	87000	3.014
JUN	Sol	CSK21_HUMAN	CSNK2A1	7	7	304000	3.0124
JUN	Sol	P5CS_HUMAN	ALDH18A1	7	7	54100	3.0071
JUN	Sol	NOG1_HUMAN	GTPBP4	7	7	156000	3.0048
JUN	Sol	PSD11_HUMAN	PSMD11	7	7	98200	2.9436
JUN	Sol	SYFA_HUMAN	FARSA	7	7	127000	2.9215
JUN	Sol	RL31_HUMAN	RPL31	7	7	428000	2.8411
JUN	Sol	SYSM_HUMAN	SARS2	7	7	70900	2.8287
JUN	Sol	PSMD2_HUMAN	PSMD2	7	7	116000	2.7571
JUN	Sol	ABCF1_HUMAN	ABCF1	7	7	134000	2.7143
JUN	Sol	RS7_HUMAN	RPS7	7	7	460000	2.6962
JUN	Sol	PABP4_HUMAN	PABPC4	7	7	190000	2.6451
JUN	Sol	GTF2I_HUMAN	GTF2I	7	7	113000	2.6044
JUN	Sol	VAPB_HUMAN	VAPB	7	7	111000	2.5948
JUN	Sol	LSG1_HUMAN	LSG1	7	7	88700	2.4214
JUN	Sol	YBOX1_HUMAN	YBX1	8	6	444000	3.2593
JUN	Sol	RA1L2_HUMAN	HNRNPA1L2	8	6	198000	3.1825
JUN	Sol	SRSF1_HUMAN	SRSF1	8	6	190000	2.705
JUN	Sol	RL28_HUMAN	RPL28	8	6	508000	2.1872
JUN	Sol	LYRIC_HUMAN	MTDH	7	6	114000	3.2893
JUN	Sol	HNRH1_HUMAN	HNRNPH1	7	6	268000	3.2526
JUN	Sol	SERA_HUMAN	PHGDH	7	6	162000	3.1758
JUN	Sol	PRS8_HUMAN	PSMC5	7	6	92800	3.1052
JUN	Sol	RL24_HUMAN	RPL24	7	6	371000	3.0998
JUN	Sol	TCPQ_HUMAN	CCT8	7	6	251000	3.0863
JUN	Sol	RL11_HUMAN	RPL11	7	6	835000	3.0568
JUN	Sol	2ABA_HUMAN	PPP2R2A	7	6	259000	3.0432
JUN	Sol	RL15_HUMAN	RPL15	7	6	601000	2.9645
JUN	Sol	C1QBP_HUMAN	C1QBP	6	6	86100	3.988
JUN	Sol	CAZA1_HUMAN	CAPZA1	6	6	167000	3.8797
JUN	Sol	ENPL_HUMAN	HSP90B1	6	6	173000	3.6455
JUN	Sol	RBM39_HUMAN	RBM39	6	6	174000	3.5523
JUN	Sol	EIF3L_HUMAN	EIF3L	6	6	77400	3.4447
JUN	Sol	PRS6A_HUMAN	PSMC3	6	6	45100	3.3323
JUN	Sol	LDHB_HUMAN	LDHB	6	6	230000	3.2719
JUN	Sol	RU2A_HUMAN	SNRPA1	6	6	87200	3.2651
JUN	Sol	TIF1B_HUMAN	TRIM28	6	6	96200	3.2557
JUN	Sol	RLA0_HUMAN	RPLP0	6	6	122000	3.102
JUN	Sol	HNRL1_HUMAN	HNRNPUL1	6	6	175000	3.0936
JUN	Sol	LDHA_HUMAN	LDHA	6	6	131000	3.0511
JUN	Sol	C1TM_HUMAN	MTHFD1L	6	6	55000	3.0313
JUN	Sol	DDX1_HUMAN	DDX1	6	6	104000	3.0172
JUN	Sol	UBP10_HUMAN	USP10	6	6	60300	2.9995
JUN	Sol	MCM5_HUMAN	MCM5	6	6	113000	2.9373
JUN	Sol	EIF2A_HUMAN	EIF2A	6	6	99000	2.9372
JUN	Sol	HS105_HUMAN	HSPH1	6	6	98500	2.9309
JUN	Sol	EIF3C_HUMAN	EIF3C	6	6	77800	2.9121
JUN	Sol	GTPB1_HUMAN	GTPBP1	6	6	116000	2.8663
JUN	Sol	DBPA_HUMAN	CSDA	6	6	395000	2.8309
JUN	Sol	PRPS1_HUMAN	PRPS1	6	6	103000	2.8211
JUN	Sol	DIM1_HUMAN	DIMT1	6	6	54300	2.8183
JUN	Sol	SERPH_HUMAN	SERPINH1	6	6	147000	2.817
JUN	Sol	PSMD3_HUMAN	PSMD3	6	6	91700	2.8145
JUN	Sol	LRC47_HUMAN	LRRC47	6	6	144000	2.8129
JUN	Sol	IMMT_HUMAN	IMMT	6	6	107000	2.8011
JUN	Sol	LAP2B_HUMAN	TMPO	6	6	105000	2.7905
JUN	Sol	OAT_HUMAN	OAT	6	6	60200	2.7881
JUN	Sol	TCPD_HUMAN	CCT4	6	6	169000	2.7809
JUN	Sol	GLYM_HUMAN	SHMT2	6	6	224000	2.7764
JUN	Sol	H90B2_HUMAN	HSP90AB2P	6	6	937000	2.6985
JUN	Sol	IF2GL_HUMAN	EIF2S3L	6	6	258000	2.6905
JUN	Sol	BRCA1_HUMAN	BRCA1	6	6	85000	2.6767
JUN	Sol	RS15A_HUMAN	RPS15A	6	6	380000	2.6396
JUN	Sol	RL1D1_HUMAN	RSL1D1	6	6	112000	2.5606
JUN	Sol	RL26L_HUMAN	RPL26L1	6	6	756000	2.5255
JUN	Sol	H90B3_HUMAN	HSP90AB3P	6	6	189000	2.5099
JUN	Sol	RENT1_HUMAN	UPF1	6	6	64600	2.417
JUN	Sol	PTBP1_HUMAN	PTBP1	12	5	142000	2.4347
JUN	Sol	RL9_HUMAN	RPL9	10	5	194000	3.0426
JUN	Sol	U2AF2_HUMAN	U2AF2	9	5	87600	3.2675
JUN	Sol	XRN2_HUMAN	XRN2	8	5	31100	2.9928
JUN	Sol	R13AX_HUMAN		8	5	990000	2.1992
JUN	Sol	TBB1_HUMAN	TUBB1	7	5	163000	2.797
JUN	Sol	CBR1_HUMAN	CBR1	6	5	86600	3.6737
JUN	Sol	HNRPF_HUMAN	HNRNPF	6	5	190000	3.1696
JUN	Sol	PCBP1_HUMAN	PCBP1	6	5	81500	3.0985
JUN	Sol	RBMX_HUMAN	RBMX	6	5	193000	2.9659
JUN	Sol	ATD3B_HUMAN	ATAD3B	6	5	109000	2.8385
JUN	Sol	RS24_HUMAN	RPS24	5	5	343000	3.849
JUN	Sol	KCRB_HUMAN	CKB	5	5	44800	3.6147
JUN	Sol	PRS4_HUMAN	PSMC1	5	5	113000	3.5998
JUN	Sol	NOP2_HUMAN	NOP2	5	5	103000	3.5711
JUN	Sol	KINH_HUMAN	KIF5B	5	5	115000	3.5159
JUN	Sol	ODPB_HUMAN	PDHB	5	5	64300	3.5069
JUN	Sol	SSBP_HUMAN	SSBP1	5	5	258000	3.3586
JUN	Sol	RRP44_HUMAN	DIS3	5	5	69800	3.2574
JUN	Sol	STAU1_HUMAN	STAU1	5	5	92000	3.2244
JUN	Sol	PCMD1_HUMAN	PCMTD1	5	5	105000	3.1388
JUN	Sol	ATPG_HUMAN	ATP5C1	5	5	345000	3.1268
JUN	Sol	NMT1_HUMAN	NMT1	5	5	122000	3.1089
JUN	Sol	RAN_HUMAN	RAN	5	5	454000	3.0701
JUN	Sol	IF2B2_HUMAN	IGF2BP2	5	5	70400	3.0191
JUN	Sol	DDX46_HUMAN	DDX46	5	5	59200	2.959
JUN	Sol	PPIA_HUMAN	PPIA	5	5	295000	2.9428
JUN	Sol	DDX50_HUMAN	DDX50	5	5	56100	2.9278
JUN	Sol	ROAA_HUMAN	HNRNPAB	5	5	271000	2.8986
JUN	Sol	RS25_HUMAN	RPS25	5	5	371000	2.7823
JUN	Sol	H4_HUMAN	HIST1H4A	5	5	189000	2.7711
JUN	Sol	RAD18_HUMAN	RAD18	5	5	193000	2.7194
JUN	Sol	DDX23_HUMAN	DDX23	5	5	82000	2.7067
JUN	Sol	HPRT_HUMAN	HPRT1	5	5	98300	2.6744
JUN	Sol	IF4A3_HUMAN	EIF4A3	5	5	212000	2.6672
JUN	Sol	MDHM_HUMAN	MDH2	5	5	84300	2.6502
JUN	Sol	RRP5_HUMAN	PDCD11	5	5	42200	2.6325
JUN	Sol	DDX54_HUMAN	DDX54	5	5	105000	2.6283
JUN	Sol	MATR3_HUMAN	MATR3	5	5	104000	2.5874
JUN	Sol	PRS7_HUMAN	PSMC2	5	5	70300	2.5361
JUN	Sol	IgG1_bovine		5	5	249000	2.5064
JUN	Sol	PRP8_HUMAN	PRPF8	5	5	38900	2.4491
JUN	Sol	TRI25_HUMAN	TRIM25	5	5	77300	2.4202
JUN	Sol	FUS_HUMAN	FUS	11	4	56400	2.5777
JUN	Sol	ROA1_HUMAN	HNRNPA1	7	4	354000	3.5275
JUN	Sol	RL26_HUMAN	RPL26	7	4	701000	2.3245
JUN	Sol	TBB5_HUMAN	TUBB	6	4	107000	2.895
JUN	Sol	RL35A_HUMAN	RPL35A	6	4	101000	2.1944
JUN	Sol	EF1D_HUMAN	EEF1D	5	4	240000	3.5411
JUN	Sol	TBB3_HUMAN	TUBB3	5	4	302000	3.3293
JUN	Sol	TRAP1_HUMAN	TRAP1	5	4	272000	2.9656
JUN	Sol	RS20_HUMAN	RPS20	5	4	929000	2.8962
JUN	Sol	VDAC2_HUMAN	VDAC2	5	4	170000	2.7903
JUN	Sol	YTDC2_HUMAN	YTHDC2	5	4	111000	2.7739
JUN	Sol	COF1_HUMAN	CFL1	4	4	86100	4.3987
JUN	Sol	M2OM_HUMAN	SLC25A11	4	4	69000	3.7705
JUN	Sol	H10_HUMAN	H1F0	4	4	215000	3.725
JUN	Sol	RS17L_HUMAN	RPS17L	4	4	95800	3.7036
JUN	Sol	DLDH_HUMAN	DLD	4	4	81800	3.6527
JUN	Sol	TRM6_HUMAN	TRMT6	4	4	19600	3.6469
JUN	Sol	TRI33_HUMAN	TRIM33	4	4	112000	3.5741
JUN	Sol	RL12_HUMAN	RPL12	4	4	143000	3.537
JUN	Sol	ML12A_HUMAN	MYL12A	4	4	150000	3.4734
JUN	Sol	LC7L2_HUMAN	LUC7L2	4	4	236000	3.4537
JUN	Sol	G3BP2_HUMAN	G3BP2	4	4	173000	3.4033
JUN	Sol	ADDG_HUMAN	ADD3	4	4	71800	3.398
JUN	Sol	STML2_HUMAN	STOML2	4	4	74800	3.3834
JUN	Sol	ODB2_HUMAN	DBT	4	4	60400	3.3706
JUN	Sol	RTCA_HUMAN	RTCA	4	4	58300	3.3705
JUN	Sol	FBX22_HUMAN	FBXO22	4	4	174000	3.3468
JUN	Sol	ABCE1_HUMAN	ABCE1	4	4	123000	3.3396
JUN	Sol	EXOS2_HUMAN	EXOSC2	4	4	99700	3.3102
JUN	Sol	VAPA_HUMAN	VAPA	4	4	187000	3.2751
JUN	Sol	MYO1C_HUMAN	MYO1C	4	4	46800	3.2317
JUN	Sol	ROA0_HUMAN	HNRNPA0	4	4	101000	3.2281
JUN	Sol	ELAV1_HUMAN	ELAVL1	4	4	103000	3.1773
JUN	Sol	SNUT2_HUMAN	USP39	4	4	37700	3.1406
JUN	Sol	MAGD2_HUMAN	MAGED2	4	4	123000	3.0918
JUN	Sol	MPCP_HUMAN	SLC25A3	4	4	173000	3.0536
JUN	Sol	RRMJ3_HUMAN	FTSJ3	4	4	55800	3.0378
JUN	Sol	YTHD2_HUMAN	YTHDF2	4	4	183000	3.0301
JUN	Sol	RECQ1_HUMAN	RECQL	4	4	76100	2.9785
JUN	Sol	TADBP_HUMAN	TARDBP	4	4	57600	2.9779
JUN	Sol	RRBP1_HUMAN	RRBP1	4	4	123000	2.9717
JUN	Sol	IMA2_HUMAN	KPNA2	4	4	92500	2.9639
JUN	Sol	KTN1_HUMAN	KTN1	4	4	91400	2.9576
JUN	Sol	RT05_HUMAN	MRPS5	4	4	34600	2.9133
JUN	Sol	MAP4_HUMAN	MAP4	4	4	132000	2.9123
JUN	Sol	SND1_HUMAN	SND1	4	4	74700	2.9008
JUN	Sol	TOP1_HUMAN	TOP1	4	4	210000	2.893
JUN	Sol	MK67I_HUMAN	MKI67IP	4	4	58400	2.8622
JUN	Sol	GRWD1_HUMAN	GRWD1	4	4	111000	2.8512
JUN	Sol	DX39A_HUMAN	DDX39A	4	4	134000	2.8317
JUN	Sol	RL27A_HUMAN	RPL27A	4	4	567000	2.8247
JUN	Sol	ATPO_HUMAN	ATP5O	4	4	175000	2.8183
JUN	Sol	PGK1_HUMAN	PGK1	4	4	68900	2.8157
JUN	Sol	PRS10_HUMAN	PSMC6	4	4	58700	2.8008
JUN	Sol	PCNA_HUMAN	PCNA	4	4	114000	2.7884
JUN	Sol	MCA3_HUMAN	EEF1E1	4	4	70100	2.788
JUN	Sol	HNRH2_HUMAN	HNRNPH2	4	4	48800	2.7156
JUN	Sol	GSHR_HUMAN	GSR	4	4	78600	2.6688
JUN	Sol	AP3B1_HUMAN	AP3B1	4	4	112000	2.6445
JUN	Sol	RBBP4_HUMAN	RBBP4	4	4	89600	2.6382
JUN	Sol	DHB4_HUMAN	HSD17B4	4	4	64800	2.6239
JUN	Sol	MOGS_HUMAN	MOGS	4	4	90200	2.6138
JUN	Sol	IgG3_bovine		4	4	558000	2.6128
JUN	Sol	RBM34_HUMAN	RBM34	4	4	89700	2.6
JUN	Sol	KRI1_HUMAN	KRI1	4	4	103000	2.5998
JUN	Sol	CSDE1_HUMAN	CSDE1	4	4	94300	2.5569
JUN	Sol	EI2BD_HUMAN	EIF2B4	4	4	41400	2.555
JUN	Sol	RL36_HUMAN	RPL36	4	4	379000	2.5516
JUN	Sol	RL5_HUMAN	RPL5	4	4	291000	2.5412
JUN	Sol	RPF2_HUMAN	RPF2	4	4	86600	2.5387
JUN	Sol	RL27_HUMAN	RPL27	4	4	303000	2.5075
JUN	Sol	4F2_HUMAN	SLC3A2	4	4	46800	2.478
JUN	Sol	MK01_HUMAN	MAPK1	4	4	83800	2.4687
JUN	Sol	RL34_HUMAN	RPL34	4	4	903000	2.2468
JUN	Sol	PUR6_HUMAN	PAICS	4	4	106000	2.2431
JUN	Sol	ECHB_HUMAN	HADHB	4	4	92300	2.1401
JUN	Sol	JUND_HUMAN	JUND	4	3	107000	4.0477
JUN	Sol	PCMD2_HUMAN	PCMTD2	4	3	125000	3.226
JUN	Sol	DHX36_HUMAN	DHX36	4	3	59000	3.1663
JUN	Sol	PSMD1_HUMAN	PSMD1	4	3	34100	3.0538
JUN	Sol	SART3_HUMAN	SART3	4	3	51800	2.9728
JUN	Sol	ASNS_HUMAN	ASNS	4	3	54400	2.7545
JUN	Sol	SRSF3_HUMAN	SRSF3	4	3	92300	2.7151
JUN	Sol	ACTBM_HUMAN	POTEKP	4	3	473000	2.6009
JUN	Sol	DCTN1_HUMAN	DCTN1	4	3	53000	2.341
JUN	Sol	KAC4_RABIT		3	3	3230000	5.1955
JUN	Sol	TCPZ_HUMAN	CCT6A	3	3	90000	4.1669
JUN	Sol	PDIA6_HUMAN	PDIA6	3	3	83300	4.1598
JUN	Sol	IF6_HUMAN	EIF6	3	3	104000	4.1466
JUN	Sol	PTCD3_HUMAN	PTCD3	3	3	48800	4.0453
JUN	Sol	RLA2_HUMAN	RPLP2	3	3	55900	4.004
JUN	Sol	RPN2_HUMAN	RPN2	3	3	39700	3.9736
JUN	Sol	CN166_HUMAN	C14orf166	3	3	28000	3.8157
JUN	Sol	SEPT2_HUMAN	2014-09-02	3	3	52900	3.8068
JUN	Sol	NOP58_HUMAN	NOP58	3	3	50100	3.7431
JUN	Sol	MYH11_HUMAN	MYH11	3	3	55400	3.6977
JUN	Sol	RFA1_HUMAN	RPA1	3	3	53300	3.6684
JUN	Sol	ARF1_HUMAN	ARF1	3	3	123000	3.6219
JUN	Sol	PRDX3_HUMAN	PRDX3	3	3	134000	3.6218
JUN	Sol	H2B1B_HUMAN	HIST1H2BB	3	3	69700	3.6191
JUN	Sol	DCTN2_HUMAN	DCTN2	3	3	45300	3.6026
JUN	Sol	EWS_HUMAN	EWSR1	3	3	133000	3.5993
JUN	Sol	RS10L_HUMAN	RPS10P5	3	3	410000	3.5563
JUN	Sol	RSSA_HUMAN	RPSA	3	3	197000	3.5442
JUN	Sol	HCD2_HUMAN	HSD17B10	3	3	48000	3.538
JUN	Sol	LAP2A_HUMAN	TMPO	3	3	191000	3.5331
JUN	Sol	UBP7_HUMAN	USP7	3	3	47900	3.5319
JUN	Sol	H11_HUMAN	HIST1H1A	3	3	1060000	3.5293
JUN	Sol	SRPR_HUMAN	SRPR	3	3	26800	3.4643
JUN	Sol	COPG1_HUMAN	COPG1	3	3	48600	3.4567
JUN	Sol	IKIP_HUMAN	IKBIP	3	3	141000	3.387
JUN	Sol	COPB2_HUMAN	COPB2	3	3	90300	3.3556
JUN	Sol	ACTN1_HUMAN	ACTN1	3	3	58000	3.3528
JUN	Sol	OST48_HUMAN	DDOST	3	3	90500	3.3434
JUN	Sol	XPO1_HUMAN	XPO1	3	3	45500	3.336
JUN	Sol	CALX_HUMAN	CANX	3	3	39300	3.3161
JUN	Sol	RS15_HUMAN	RPS15	3	3	199000	3.291
JUN	Sol	EIF3D_HUMAN	EIF3D	3	3	59000	3.2898
JUN	Sol	MTHR_HUMAN	MTHFR	3	3	60900	3.2773
JUN	Sol	NAT10_HUMAN	NAT10	3	3	47900	3.2681
JUN	Sol	NEP1_HUMAN	EMG1	3	3	64000	3.2642
JUN	Sol	RM39_HUMAN	MRPL39	3	3	51800	3.2458
JUN	Sol	H1X_HUMAN	H1FX	3	3	259000	3.2218
JUN	Sol	ANM1_HUMAN	PRMT1	3	3	82200	3.2151
JUN	Sol	SF3A3_HUMAN	SF3A3	3	3	218000	3.2012
JUN	Sol	PSD12_HUMAN	PSMD12	3	3	62500	3.1858
JUN	Sol	IRS4_HUMAN	IRS4	3	3	85400	3.1662
JUN	Sol	SYTC_HUMAN	TARS	3	3	56800	3.151
JUN	Sol	ERLN1_HUMAN	ERLIN1	3	3	130000	3.1483
JUN	Sol	DDRGK_HUMAN	DDRGK1	3	3	44300	3.1417
JUN	Sol	HNRPC_HUMAN	HNRNPC	3	3	405000	3.1293
JUN	Sol	KHDR1_HUMAN	KHDRBS1	3	3	289000	3.1122
JUN	Sol	HCFC1_HUMAN	HCFC1	3	3	63600	3.1056
JUN	Sol	ANM5_HUMAN	PRMT5	3	3	93700	3.1044
JUN	Sol	VPS35_HUMAN	VPS35	3	3	49400	3.101
JUN	Sol	HSP7E_HUMAN	HSPA14	3	3	46600	3.0968
JUN	Sol	COPD_HUMAN	ARCN1	3	3	45500	3.0951
JUN	Sol	KRR1_HUMAN	KRR1	3	3	93800	3.0824
JUN	Sol	ANXA2_HUMAN	ANXA2	3	3	130000	3.0585
JUN	Sol	CAF17_HUMAN	IBA57	3	3	135000	3.052
JUN	Sol	FLII_HUMAN	FLII	3	3	35600	3.0482
JUN	Sol	H12_HUMAN	HIST1H1C	3	3	309000	3.0397
JUN	Sol	POP1_HUMAN	POP1	3	3	59500	3.0371
JUN	Sol	SMU1_HUMAN	SMU1	3	3	77800	3.0295
JUN	Sol	RL38_HUMAN	RPL38	3	3	144000	3.0267
JUN	Sol	MYO6_HUMAN	MYO6	3	3	46600	3.0114
JUN	Sol	HNRCL_HUMAN	HNRNPCL1	3	3	164000	2.991
JUN	Sol	CRKL_HUMAN	CRKL	3	3	50600	2.9905
JUN	Sol	SR140_HUMAN	U2SURP	3	3	78500	2.9886
JUN	Sol	SSRD_HUMAN	SSR4	3	3	70500	2.979
JUN	Sol	AIMP2_HUMAN	AIMP2	3	3	108000	2.9688
JUN	Sol	SRPK1_HUMAN	SRPK1	3	3	83200	2.966
JUN	Sol	ZC3HF_HUMAN	ZC3H15	3	3	209000	2.9326
JUN	Sol	PUR2_HUMAN	GART	3	3	33100	2.9224
JUN	Sol	AP2A1_HUMAN	AP2A1	3	3	70300	2.9073
JUN	Sol	ALDOA_HUMAN	ALDOA	3	3	114000	2.8825
JUN	Sol	DPM1_HUMAN	DPM1	3	3	114000	2.8788
JUN	Sol	PSD13_HUMAN	PSMD13	3	3	25000	2.8616
JUN	Sol	SYFB_HUMAN	FARSB	3	3	49500	2.8579
JUN	Sol	EIF3B_HUMAN	EIF3B	3	3	92800	2.857
JUN	Sol	CSK2B_HUMAN	CSNK2B	3	3	203000	2.8563
JUN	Sol	KIF2A_HUMAN	KIF2A	3	3	38900	2.8502
JUN	Sol	DHSA_HUMAN	SDHA	3	3	184000	2.835
JUN	Sol	TXTP_HUMAN	SLC25A1	3	3	84200	2.8341
JUN	Sol	SAHH2_HUMAN	AHCYL1	3	3	183000	2.8217
JUN	Sol	PSA6_HUMAN	PSMA6	3	3	92200	2.8039
JUN	Sol	MYL6_HUMAN	MYL6	3	3	217000	2.8031
JUN	Sol	REN3B_HUMAN	UPF3B	3	3	70400	2.7998
JUN	Sol	PLSI_HUMAN	PLS1	3	3	57200	2.779
JUN	Sol	NP1L4_HUMAN	NAP1L4	3	3	67300	2.7594
JUN	Sol	BUB3_HUMAN	BUB3	3	3	160000	2.737
JUN	Sol	DHX16_HUMAN	DHX16	3	3	87500	2.7289
JUN	Sol	SMD3_HUMAN	SNRPD3	3	3	135000	2.7116
JUN	Sol	RPP30_HUMAN	RPP30	3	3	63800	2.7029
JUN	Sol	IF4G1_HUMAN	EIF4G1	3	3	42300	2.698
JUN	Sol	RSMB_HUMAN	SNRPB	3	3	185000	2.6862
JUN	Sol	BYST_HUMAN	BYSL	3	3	54700	2.6789
JUN	Sol	AP3M1_HUMAN	AP3M1	3	3	74500	2.6663
JUN	Sol	PUR8_HUMAN	ADSL	3	3	36700	2.646
JUN	Sol	RT31_HUMAN	MRPS31	3	3	53700	2.646
JUN	Sol	LARP1_HUMAN	LARP1	3	3	108000	2.6398
JUN	Sol	PSA4_HUMAN	PSMA4	3	3	124000	2.6359
JUN	Sol	ETFA_HUMAN	ETFA	3	3	44900	2.6293
JUN	Sol	COPB_HUMAN	COPB1	3	3	74900	2.6289
JUN	Sol	CPSF7_HUMAN	CPSF7	3	3	75100	2.6287
JUN	Sol	DDX18_HUMAN	DDX18	3	3	90100	2.6249
JUN	Sol	FXR2_HUMAN	FXR2	3	3	40200	2.6224
JUN	Sol	ACSL3_HUMAN	ACSL3	3	3	35300	2.5879
JUN	Sol	AP1B1_HUMAN	AP1B1	3	3	159000	2.5826
JUN	Sol	CYBP_HUMAN	CACYBP	3	3	173000	2.5664
JUN	Sol	SK2L2_HUMAN	SKIV2L2	3	3	66900	2.5255
JUN	Sol	GBRAP_HUMAN	GABARAP	3	3	274000	2.5202
JUN	Sol	RL35_HUMAN	RPL35	3	3	233000	2.5122
JUN	Sol	SPF45_HUMAN	RBM17	3	3	75300	2.4712
JUN	Sol	AL7A1_HUMAN	ALDH7A1	3	3	46600	2.4605
JUN	Sol	PRS6B_HUMAN	PSMC4	3	3	50000	2.4488
JUN	Sol	CTBL1_HUMAN	CTNNBL1	3	3	58500	2.4459
JUN	Sol	LETM1_HUMAN	LETM1	3	3	61900	2.4379
JUN	Sol	RS12_HUMAN	RPS12	3	3	487000	2.42
JUN	Sol	HNRDL_HUMAN	HNRPDL	3	3	52600	2.4174
JUN	Sol	RS5_HUMAN	RPS5	3	3	341000	2.4094
JUN	Sol	CMC1_HUMAN	SLC25A12	3	3	117000	2.4044
JUN	Sol	PGAM5_HUMAN	PGAM5	3	3	99400	2.3594
JUN	Sol	SRSF7_HUMAN	SRSF7	3	3	132000	2.3134
JUN	Sol	RT02_HUMAN	MRPS2	3	3	82000	2.2909
JUN	Sol	MOV10_HUMAN	MOV10	3	3	84400	2.258
JUN	Sol	SYNC_HUMAN	NARS	3	3	101000	2.1953
JUN	Sol	RM01_HUMAN	MRPL1	3	3	59500	2.1725
JUN	Sol	RT34_HUMAN	MRPS34	3	3	63600	2.1717
JUN	Sol	EIF3E_HUMAN	EIF3E	3	3	71700	1.9453
JUN	Sol	TPC_HUMAN	SLC25A19	3	3	41700	1.8408
JUN	Sol	GEMI4_HUMAN	GEMIN4	3	3	522000	1.7606
JUN	Sol	RL36A_HUMAN	RPL36A	5	2	169000	2.2296
JUN	Sol	CPSF6_HUMAN	CPSF6	3	2	107000	3.2886
JUN	Sol	GPX4_HUMAN	GPX4	3	2	45300	3.0295
JUN	Sol	URFB1_HUMAN	UHRF1BP1	3	2	19400	3.0204
JUN	Sol	1433B_HUMAN	YWHAB	3	2	119000	2.835
JUN	Sol	KCRU_HUMAN	CKMT1A	2	2	30500	4.7106
JUN	Sol	RT29_HUMAN	DAP3	2	2	49900	4.5525
JUN	Sol	PURA_HUMAN	PURA	2	2	83300	4.1888
JUN	Sol	NXF1_HUMAN	NXF1	2	2	16800	4.118
JUN	Sol	ARI1_HUMAN	ARIH1	2	2	249000	4.1128
JUN	Sol	LYAR_HUMAN	LYAR	2	2	114000	4.0967
JUN	Sol	SPA5L_HUMAN	SPATA5L1	2	2	15000	4.0907
JUN	Sol	NOC3L_HUMAN	NOC3L	2	2	33500	4.0387
JUN	Sol	RFC3_HUMAN	RFC3	2	2	66400	4.0278
JUN	Sol	FXR1_HUMAN	FXR1	2	2	133000	3.9913
JUN	Sol	TIM50_HUMAN	TIMM50	2	2	20000	3.8245
JUN	Sol	AATM_HUMAN	GOT2	2	2	73900	3.7767
JUN	Sol	RLA1_HUMAN	RPLP1	2	2	200000	3.756
JUN	Sol	TBA1B_HUMAN	TUBA1B	2	2	33300	3.7166
JUN	Sol	SYWC_HUMAN	WARS	2	2	37200	3.7118
JUN	Sol	IF5A1_HUMAN	EIF5A	2	2	74200	3.6825
JUN	Sol	ANKH1_HUMAN	ANKHD1	2	2	37200	3.6601
JUN	Sol	TBL2_HUMAN	TBL2	2	2	182000	3.6369
JUN	Sol	TRA2B_HUMAN	TRA2B	2	2	44500	3.6351
JUN	Sol	PERI_HUMAN	PRPH	2	2	155000	3.6209
JUN	Sol	RFC1_HUMAN	RFC1	2	2	102000	3.62
JUN	Sol	SMD1_HUMAN	SNRPD1	2	2	253000	3.6162
JUN	Sol	SRSF2_HUMAN	SRSF2	2	2	205000	3.5873
JUN	Sol	GSTP1_HUMAN	GSTP1	2	2	81700	3.5784
JUN	Sol	EI2BG_HUMAN	EIF2B3	2	2	80400	3.5687
JUN	Sol	SRPRB_HUMAN	SRPRB	2	2	77000	3.5633
JUN	Sol	1433E_HUMAN	YWHAE	2	2	98500	3.5483
JUN	Sol	WIBG_HUMAN	WIBG	2	2	43000	3.5443
JUN	Sol	EXOS8_HUMAN	EXOSC8	2	2	65300	3.5305
JUN	Sol	RL22_HUMAN	RPL22	2	2	1190000	3.4898
JUN	Sol	NDUS3_HUMAN	NDUFS3	2	2	21200	3.4868
JUN	Sol	CAPZB_HUMAN	CAPZB	2	2	366000	3.4764
JUN	Sol	D6RBZ0_HUMAN	HNRNPAB	2	2	276000	3.4442
JUN	Sol	DHX37_HUMAN	DHX37	2	2	35600	3.4109
JUN	Sol	DESM_HUMAN	DES	2	2	276000	3.3522
JUN	Sol	PYR1_HUMAN	CAD	2	2	21500	3.3393
JUN	Sol	PLRG1_HUMAN	PLRG1	2	2	53100	3.3379
JUN	Sol	PP2AA_HUMAN	PPP2CA	2	2	29900	3.3337
JUN	Sol	PSA_HUMAN	NPEPPS	2	2	45400	3.3232
JUN	Sol	AAAT_HUMAN	SLC1A5	2	2	20200	3.3201
JUN	Sol	RT09_HUMAN	MRPS9	2	2	71500	3.3067
JUN	Sol	EXOS9_HUMAN	EXOSC9	2	2	125000	3.2965
JUN	Sol	RL7L_HUMAN	RPL7L1	2	2	39600	3.2954
JUN	Sol	TRM1L_HUMAN	TRMT1L	2	2	61400	3.2931
JUN	Sol	CNOT1_HUMAN	CNOT1	2	2	25200	3.2868
JUN	Sol	PSB5_HUMAN	PSMB5	2	2	127000	3.2754
JUN	Sol	UB2L3_HUMAN	UBE2L3	2	2	24300	3.2478
JUN	Sol	PDIA3_HUMAN	PDIA3	2	2	150000	3.237
JUN	Sol	RT27_HUMAN	MRPS27	2	2	36100	3.2021
JUN	Sol	FMR1_HUMAN	FMR1	2	2	113000	3.2019
JUN	Sol	NOP56_HUMAN	NOP56	2	2	51900	3.1951
JUN	Sol	DCAF6_HUMAN	DCAF6	2	2	68500	3.186
JUN	Sol	2AAA_HUMAN	PPP2R1A	2	2	148000	3.1859
JUN	Sol	RFC4_HUMAN	RFC4	2	2	65700	3.1856
JUN	Sol	MRE11_HUMAN	MRE11A	2	2	27600	3.1771
JUN	Sol	SSRP1_HUMAN	SSRP1	2	2	51400	3.1766
JUN	Sol	FEN1_HUMAN	FEN1	2	2	108000	3.1697
JUN	Sol	IMA3_HUMAN	KPNA3	2	2	35500	3.1694
JUN	Sol	RL29_HUMAN	RPL29	2	2	150000	3.1651
JUN	Sol	RL10L_HUMAN	RPL10L	2	2	487000	3.1597
JUN	Sol	E2AK2_HUMAN	EIF2AK2	2	2	37300	3.1555
JUN	Sol	DRS7B_HUMAN	DHRS7B	2	2	16700	3.1528
JUN	Sol	NP1L1_HUMAN	NAP1L1	2	2	143000	3.1504
JUN	Sol	KIF5A_HUMAN	KIF5A	2	2	161000	3.1326
JUN	Sol	RBM28_HUMAN	RBM28	2	2	36900	3.1321
JUN	Sol	GUAA_HUMAN	GMPS	2	2	31200	3.1098
JUN	Sol	SNUT1_HUMAN	SART1	2	2	33900	3.106
JUN	Sol	ACADM_HUMAN	ACADM	2	2	40800	3.1009
JUN	Sol	SGPL1_HUMAN	SGPL1	2	2	184000	3.0987
JUN	Sol	KPRA_HUMAN	PRPSAP1	2	2	82200	3.0943
JUN	Sol	PTBP2_HUMAN	PTBP2	2	2	183000	3.0618
JUN	Sol	RS23_HUMAN	RPS23	2	2	157000	3.0524
JUN	Sol	NOC4L_HUMAN	NOC4L	2	2	15700	3.0445
JUN	Sol	TOP2A_HUMAN	TOP2A	2	2	31100	3.0328
JUN	Sol	SRP68_HUMAN	SRP68	2	2	20400	2.9938
JUN	Sol	SP16H_HUMAN	SUPT16H	2	2	62100	2.9869
JUN	Sol	PP1A_HUMAN	PPP1CA	2	2	80100	2.9825
JUN	Sol	RT35_HUMAN	MRPS35	2	2	56100	2.9752
JUN	Sol	PSB6_HUMAN	PSMB6	2	2	158000	2.968
JUN	Sol	SYSC_HUMAN	SARS	2	2	88300	2.9615
JUN	Sol	SPTN1_HUMAN	SPTAN1	2	2	11700	2.9457
JUN	Sol	G3P_HUMAN	GAPDH	2	2	172000	2.9318
JUN	Sol	NCBP1_HUMAN	NCBP1	2	2	54200	2.9257
JUN	Sol	PSB3_HUMAN	PSMB3	2	2	60600	2.9214
JUN	Sol	TBB4A_HUMAN	TUBB4A	2	2	276000	2.9167
JUN	Sol	CAND1_HUMAN	CAND1	2	2	31700	2.9021
JUN	Sol	PSD7_HUMAN	PSMD7	2	2	70700	2.8902
JUN	Sol	G6PI_HUMAN	GPI	2	2	28600	2.8832
JUN	Sol	TCPE_HUMAN	CCT5	2	2	109000	2.8773
JUN	Sol	ZCCHL_HUMAN	ZC3HAV1L	2	2	107000	2.8771
JUN	Sol	DNJC9_HUMAN	DNAJC9	2	2	44500	2.8749
JUN	Sol	H2A1A_HUMAN	HIST1H2AA	2	2	502000	2.8669
JUN	Sol	DDX49_HUMAN	DDX49	2	2	63600	2.8528
JUN	Sol	EI2BE_HUMAN	EIF2B5	2	2	81900	2.8409
JUN	Sol	FHL1_HUMAN	FHL1	2	2	368000	2.8104
JUN	Sol	OLA1_HUMAN	OLA1	2	2	99800	2.8096
JUN	Sol	E41L3_HUMAN	EPB41L3	2	2	62900	2.8076
JUN	Sol	PWP1_HUMAN	PWP1	2	2	49500	2.7934
JUN	Sol	RT11_HUMAN	MRPS11	2	2	62200	2.7926
JUN	Sol	SAHH_HUMAN	AHCY	2	2	70200	2.7877
JUN	Sol	DHX29_HUMAN	DHX29	2	2	28200	2.7849
JUN	Sol	RS10_HUMAN	RPS10	2	2	48800	2.7744
JUN	Sol	NEUA_HUMAN	CMAS	2	2	103000	2.7681
JUN	Sol	KC1A_HUMAN	CSNK1A1	2	2	40700	2.7657
JUN	Sol	HS905_HUMAN	HSP90AA5P	2	2	276000	2.7614
JUN	Sol	PPIB_HUMAN	PPIB	2	2	131000	2.7529
JUN	Sol	AINX_HUMAN	INA	2	2	265000	2.7442
JUN	Sol	CPSF5_HUMAN	NUDT21	2	2	47700	2.7245
JUN	Sol	DC1I2_HUMAN	DYNC1I2	2	2	64700	2.7176
JUN	Sol	WIPI3_HUMAN	WDR45L	2	2	165000	2.6676
JUN	Sol	YTHD1_HUMAN	YTHDF1	2	2	143000	2.6657
JUN	Sol	DNJA3_HUMAN	DNAJA3	2	2	61800	2.6528
JUN	Sol	SMHD1_HUMAN	SMCHD1	2	2	53800	2.6481
JUN	Sol	NOSIP_HUMAN	NOSIP	2	2	38100	2.6423
JUN	Sol	UBE2O_HUMAN	UBE2O	2	2	19200	2.6403
JUN	Sol	EI2BA_HUMAN	EIF2B1	2	2	45900	2.6395
JUN	Sol	ACLY_HUMAN	ACLY	2	2	57600	2.6364
JUN	Sol	TKT_HUMAN	TKT	2	2	47500	2.6364
JUN	Sol	HP1B3_HUMAN	HP1BP3	2	2	63200	2.6273
JUN	Sol	RM37_HUMAN	MRPL37	2	2	42900	2.62
JUN	Sol	RED_HUMAN	IK	2	2	27600	2.6193
JUN	Sol	YMEL1_HUMAN	YME1L1	2	2	34400	2.6128
JUN	Sol	H2B1A_HUMAN	HIST1H2BA	2	2	633000	2.6089
JUN	Sol	PRP4_HUMAN	PRPF4	2	2	55900	2.6012
JUN	Sol	ADDA_HUMAN	ADD1	2	2	75900	2.5969
JUN	Sol	HNRH3_HUMAN	HNRNPH3	2	2	34600	2.5938
JUN	Sol	EBP2_HUMAN	EBNA1BP2	2	2	121000	2.5764
JUN	Sol	CMS1_HUMAN	CMSS1	2	2	64400	2.5692
JUN	Sol	KIFC1_HUMAN	KIFC1	2	2	102000	2.5631
JUN	Sol	PCBP2_HUMAN	PCBP2	2	2	173000	2.5425
JUN	Sol	CY1_HUMAN	CYC1	2	2	116000	2.5327
JUN	Sol	SRPK2_HUMAN	SRPK2	2	2	61300	2.513
JUN	Sol	PSB4_HUMAN	PSMB4	2	2	130000	2.5027
JUN	Sol	ADRM1_HUMAN	ADRM1	2	2	143000	2.4913
JUN	Sol	RRS1_HUMAN	RRS1	2	2	30500	2.4794
JUN	Sol	ACD11_HUMAN	ACAD11	2	2	43800	2.4594
JUN	Sol	AT5F1_HUMAN	ATP5F1	2	2	114000	2.452
JUN	Sol	MYPT1_HUMAN	PPP1R12A	2	2	84200	2.4479
JUN	Sol	EXOS6_HUMAN	EXOSC6	2	2	68500	2.4268
JUN	Sol	CCD47_HUMAN	CCDC47	2	2	59700	2.4188
JUN	Sol	AFG32_HUMAN	AFG3L2	2	2	97300	2.4173
JUN	Sol	DDX24_HUMAN	DDX24	2	2	31600	2.4163
JUN	Sol	PRP6_HUMAN	PRPF6	2	2	116000	2.4046
JUN	Sol	CAH2_HUMAN	CA2	2	2	63200	2.3904
JUN	Sol	DDX20_HUMAN	DDX20	2	2	60600	2.3721
JUN	Sol	BRX1_HUMAN	BRIX1	2	2	89100	2.3665
JUN	Sol	FBRL_HUMAN	FBL	2	2	87200	2.3488
JUN	Sol	ODPX_HUMAN	PDHX	2	2	137000	2.3463
JUN	Sol	RM46_HUMAN	MRPL46	2	2	50100	2.3042
JUN	Sol	PESC_HUMAN	PES1	2	2	83500	2.3029
JUN	Sol	AT2A2_HUMAN	ATP2A2	2	2	30800	2.2893
JUN	Sol	PSDE_HUMAN	PSMD14	2	2	59400	2.2827
JUN	Sol	DDX27_HUMAN	DDX27	2	2	52900	2.2786
JUN	Sol	ZYX_HUMAN	ZYX	2	2	96500	2.2506
JUN	Sol	ARGL1_HUMAN	ARGLU1	2	2	304000	2.2416
JUN	Sol	HMMR_HUMAN	HMMR	2	2	64100	2.2214
JUN	Sol	DHSB_HUMAN	SDHB	2	2	158000	2.2169
JUN	Sol	EIF3F_HUMAN	EIF3F	2	2	57300	2.2092
JUN	Sol	H2B1C_HUMAN	HIST1H2BC	2	2	462000	2.1947
JUN	Sol	GNB1L_HUMAN	GNB1L	2	2	65400	2.1921
JUN	Sol	SMD2_HUMAN	SNRPD2	2	2	97000	2.1841
JUN	Sol	ILKAP_HUMAN	ILKAP	2	2	68100	2.1295
JUN	Sol	H31T_HUMAN	HIST3H3	2	2	1150000	2.1181
JUN	Sol	TRM2A_HUMAN	TRMT2A	2	2	27900	2.1054
JUN	Sol	PDIA1_HUMAN	P4HB	2	2	33000	2.0682
JUN	Sol	AP2M1_HUMAN	AP2M1	2	2	33200	2.0216
JUN	Sol	SC24C_HUMAN	SEC24C	2	2	31300	1.9662
JUN	Sol	AP2B1_HUMAN	AP2B1	2	2	216000	1.8901
JUN	Sol	C2D1A_HUMAN	CC2D1A	2	2	17100	1.8496
JUN	Sol	SMC4_HUMAN	SMC4	2	2	90400	1.8144
JUN	Sol	CRLF3_HUMAN	CRLF3	4	1	4100	1.9513
JUN	Sol	1433T_HUMAN	YWHAQ	2	1	157000	4.5737
JUN	Sol	GCN1L_HUMAN	GCN1L1	2	1	4670	4.4361
JUN	Sol	RS26_HUMAN	RPS26	2	1	54600	3.7957
JUN	Sol	CDC42_HUMAN	CDC42	2	1	2830	3.6077
JUN	Sol	KAD2_HUMAN	AK2	2	1	30400	3.3946
JUN	Sol	EF1B_HUMAN	EEF1B2	2	1	112000	3.2848
JUN	Sol	HSP76_HUMAN	HSPA6	2	1	13800000	3.2215
JUN	Sol	SPTC1_HUMAN	SPTLC1	2	1	17500	2.8186
JUN	Sol	PLSL_HUMAN	LCP1	2	1	58200	2.7804
JUN	Sol	RT07_HUMAN	MRPS7	2	1	123000	2.6638
JUN	Sol	SEP14_HUMAN	2014-09-14	2	1	61000	2.4207
JUN	Sol	PPBI_HUMAN	ALPI	2	1	122000	2.3688
JUN	Sol	TBR1_HUMAN	TBR1	2	1	55200	2.3507
JUN	Sol	H7BZF0_HUMAN	SLC22A5	2	1	164000	2.1084
JUN	Sol	HSDL2_HUMAN	HSDL2	1	1	10400	5.4909
JUN	Sol	LBR_HUMAN	LBR	1	1	28500	5.1581
JUN	Sol	RBM4_HUMAN	RBM4	1	1	72500	4.8855
JUN	Sol	RT26_HUMAN	MRPS26	1	1	87400	4.8835
JUN	Sol	HAT1_HUMAN	HAT1	1	1	17500	4.8751
JUN	Sol	PRP31_HUMAN	PRPF31	1	1	33400	4.8485
JUN	Sol	NOM1_HUMAN	NOM1	1	1	11000	4.8029
JUN	Sol	SRSF5_HUMAN	SRSF5	1	1	170000	4.7842
JUN	Sol	DDX52_HUMAN	DDX52	1	1	23600	4.6781
JUN	Sol	AGAP3_HUMAN	AGAP3	1	1	10100	4.6416
JUN	Sol	RM04_HUMAN	MRPL4	1	1	89000	4.5879
JUN	Sol	RT14_HUMAN	MRPS14	1	1	45100	4.5805
JUN	Sol	IMB1_HUMAN	KPNB1	1	1	64000	4.5583
JUN	Sol	ADT3_HUMAN	SLC25A6	1	1	29700	4.5485
JUN	Sol	TBCD4_HUMAN	TBC1D4	1	1	34400	4.516
JUN	Sol	SRS11_HUMAN	SRSF11	1	1	21400	4.4884
JUN	Sol	ATX2_HUMAN	ATXN2	1	1	35500	4.471
JUN	Sol	MCCB_HUMAN	MCCC2	1	1	34700	4.4138
JUN	Sol	FAHD1_HUMAN	FAHD1	1	1	29200	4.4121
JUN	Sol	GLYC_HUMAN	SHMT1	1	1	51000	4.3617
JUN	Sol	H7BZJ3_HUMAN	PDIA3	1	1	49500	4.282
JUN	Sol	PSA7_HUMAN	PSMA7	1	1	101000	4.2685
JUN	Sol	TMLH_HUMAN	TMLHE	1	1	14700	4.2591
JUN	Sol	THOC4_HUMAN	ALYREF	1	1	119000	4.1872
JUN	Sol	ECH1_HUMAN	ECH1	1	1	39700	4.1756
JUN	Sol	LSM12_HUMAN	LSM12	1	1	132000	4.1656
JUN	Sol	NOP9_HUMAN	NOP9	1	1	13400	4.1556
JUN	Sol	RM02_HUMAN	MRPL2	1	1	29200	4.1428
JUN	Sol	RL37A_HUMAN	RPL37A	1	1	122000	4.1361
JUN	Sol	COR1C_HUMAN	CORO1C	1	1	16700	4.1253
JUN	Sol	SF3B4_HUMAN	SF3B4	1	1	151000	4.1247
JUN	Sol	AT2A1_HUMAN	ATP2A1	1	1	76600	4.0927
JUN	Sol	RM15_HUMAN	MRPL15	1	1	46900	4.0896
JUN	Sol	Q5VU61_HUMAN	TPM3	1	1	104000	4.0665
JUN	Sol	ZN326_HUMAN	ZNF326	1	1	18600	4.0509
JUN	Sol	EFHA1_HUMAN	EFHA1	1	1	13000	4.0484
JUN	Sol	EXOS7_HUMAN	EXOSC7	1	1	88900	4.0347
JUN	Sol	RL40_HUMAN	UBA52	1	1	573000	4.0171
JUN	Sol	CSRP2_HUMAN	CSRP2	1	1	102000	4.0123
JUN	Sol	SFXN1_HUMAN	SFXN1	1	1	81700	3.9775
JUN	Sol	SPF27_HUMAN	BCAS2	1	1	30100	3.9653
JUN	Sol	QCR2_HUMAN	UQCRC2	1	1	164000	3.9641
JUN	Sol	LARP4_HUMAN	LARP4	1	1	13400	3.9618
JUN	Sol	NACA_HUMAN	NACA	1	1	92900	3.9575
JUN	Sol	E9PRG8_HUMAN	C11orf48	1	1	123000	3.9463
JUN	Sol	RS27L_HUMAN	RPS27L	1	1	348000	3.9424
JUN	Sol	TRM61_HUMAN	TRMT61A	1	1	63300	3.9394
JUN	Sol	E7EW20_HUMAN	MYO6	1	1	59000	3.9301
JUN	Sol	GOGA2_HUMAN	GOLGA2	1	1	25600	3.9206
JUN	Sol	PWP2_HUMAN	PWP2	1	1	15900	3.9124
JUN	Sol	HACD3_HUMAN	PTPLAD1	1	1	10500	3.892
JUN	Sol	FRG1_HUMAN	FRG1	1	1	68300	3.8724
JUN	Sol	ACTZ_HUMAN	ACTR1A	1	1	100000	3.8671
JUN	Sol	RRP12_HUMAN	RRP12	1	1	105000	3.8645
JUN	Sol	CHCH3_HUMAN	CHCHD3	1	1	209000	3.8468
JUN	Sol	CSN2_HUMAN	COPS2	1	1	35900	3.8448
JUN	Sol	E9PMU7_HUMAN	PUF60	1	1	84000	3.8378
JUN	Sol	ALDH2_HUMAN	ALDH2	1	1	13700	3.8105
JUN	Sol	CCNB1_HUMAN	CCNB1	1	1	23000	3.8094
JUN	Sol	I20L2_HUMAN	ISG20L2	1	1	26600	3.7993
JUN	Sol	GDIR1_HUMAN	ARHGDIA	1	1	51500	3.795
JUN	Sol	TRY3_HUMAN	PRSS3	1	1	156000	3.7743
JUN	Sol	HNRL2_HUMAN	HNRNPUL2	1	1	83400	3.7635
JUN	Sol	NU155_HUMAN	NUP155	1	1	32500	3.7503
JUN	Sol	AL1B1_HUMAN	ALDH1B1	1	1	39200	3.7196
JUN	Sol	H2A1B_HUMAN	HIST1H2AB	1	1	7660	3.691
JUN	Sol	PROF1_HUMAN	PFN1	1	1	17800	3.6843
JUN	Sol	TF3C5_HUMAN	GTF3C5	1	1	28700	3.6815
JUN	Sol	CAPR1_HUMAN	CAPRIN1	1	1	378000	3.6757
JUN	Sol	RENT2_HUMAN	UPF2	1	1	38800	3.6716
JUN	Sol	RAB10_HUMAN	RAB10	1	1	6080	3.6484
JUN	Sol	RANB9_HUMAN	RANBP9	1	1	30800	3.6285
JUN	Sol	FOSB_HUMAN	FOSB	1	1	23200	3.6269
JUN	Sol	RAB1A_HUMAN	RAB1A	1	1	72300	3.6219
JUN	Sol	LC7L3_HUMAN	LUC7L3	1	1	107000	3.6147
JUN	Sol	DDX47_HUMAN	DDX47	1	1	57800	3.6132
JUN	Sol	GFPT1_HUMAN	GFPT1	1	1	18400	3.6105
JUN	Sol	K7ELQ4_HUMAN		1	1	76900	3.61
JUN	Sol	FA98A_HUMAN	FAM98A	1	1	38800	3.6068
JUN	Sol	CDC73_HUMAN	CDC73	1	1	38700	3.5979
JUN	Sol	RFIP1_HUMAN	RAB11FIP1	1	1	11600	3.594
JUN	Sol	NMD3_HUMAN	NMD3	1	1	58600	3.5913
JUN	Sol	B1ALA9_HUMAN	PRPS1	1	1	17900	3.5911
JUN	Sol	CPSF2_HUMAN	CPSF2	1	1	12900	3.5905
JUN	Sol	EGLN1_HUMAN	EGLN1	1	1	36800	3.5862
JUN	Sol	LUC7L_HUMAN	LUC7L	1	1	90400	3.5778
JUN	Sol	ABCF2_HUMAN	ABCF2	1	1	78000	3.5738
JUN	Sol	HS902_HUMAN	HSP90AA2	1	1	89700	3.5458
JUN	Sol	AP180_HUMAN	SNAP91	1	1	25600	3.5307
JUN	Sol	DNLI3_HUMAN	LIG3	1	1	48300	3.5135
JUN	Sol	WDR82_HUMAN	WDR82	1	1	32200	3.4954
JUN	Sol	1433Z_HUMAN	YWHAZ	1	1	154000	3.4938
JUN	Sol	TFCP2_HUMAN	TFCP2	1	1	24000	3.484
JUN	Sol	CAP1_HUMAN	CAP1	1	1	36200	3.4785
JUN	Sol	RPAB1_HUMAN	POLR2E	1	1	52000	3.4767
JUN	Sol	SRS10_HUMAN	SRSF10	1	1	54000	3.4762
JUN	Sol	EM55_HUMAN	MPP1	1	1	24700	3.4752
JUN	Sol	TBB4B_HUMAN	TUBB4B	1	1	685000	3.474
JUN	Sol	VATE1_HUMAN	ATP6V1E1	1	1	29200	3.4549
JUN	Sol	C19L1_HUMAN	CWF19L1	1	1	69300	3.4508
JUN	Sol	DJC13_HUMAN	DNAJC13	1	1	10500	3.4484
JUN	Sol	MA7D1_HUMAN	MAP7D1	1	1	42500	3.444
JUN	Sol	GDIA_HUMAN	GDI1	1	1	12700	3.4434
JUN	Sol	WDR5_HUMAN	WDR5	1	1	42700	3.4339
JUN	Sol	PSMD6_HUMAN	PSMD6	1	1	74800	3.4173
JUN	Sol	NBR1_HUMAN	NBR1	1	1	35000	3.4161
JUN	Sol	AHSA1_HUMAN	AHSA1	1	1	25200	3.4148
JUN	Sol	EXOC4_HUMAN	EXOC4	1	1	21400	3.3952
JUN	Sol	PSMD4_HUMAN	PSMD4	1	1	43000	3.3887
JUN	Sol	KS6B2_HUMAN	RPS6KB2	1	1	59600	3.3806
JUN	Sol	SRRT_HUMAN	SRRT	1	1	43200	3.3748
JUN	Sol	J3KRF5_HUMAN	CLTC	1	1	333000	3.372
JUN	Sol	MCTS1_HUMAN	MCTS1	1	1	3810	3.3617
JUN	Sol	HDAC1_HUMAN	HDAC1	1	1	91000	3.3561
JUN	Sol	UMPS_HUMAN	UMPS	1	1	39000	3.3423
JUN	Sol	RM22_HUMAN	MRPL22	1	1	116000	3.3409
JUN	Sol	TBA4A_HUMAN	TUBA4A	1	1	33400	3.3394
JUN	Sol	DHE3_HUMAN	GLUD1	1	1	61100	3.3333
JUN	Sol	FHOD1_HUMAN	FHOD1	1	1	8440	3.3297
JUN	Sol	LAR4B_HUMAN	LARP4B	1	1	8470	3.3255
JUN	Sol	PHAX_HUMAN	PHAX	1	1	21100	3.3178
JUN	Sol	K7EKC1_HUMAN	FOSB	1	1	64400	3.312
JUN	Sol	LANC1_HUMAN	LANCL1	1	1	185000	3.3002
JUN	Sol	ABCD3_HUMAN	ABCD3	1	1	13800	3.2942
JUN	Sol	GDIB_HUMAN	GDI2	1	1	30600	3.2941
JUN	Sol	CAF1B_HUMAN	CHAF1B	1	1	13400	3.293
JUN	Sol	MMTA2_HUMAN	MMTAG2	1	1	200000	3.293
JUN	Sol	NFM_HUMAN	NEFM	1	1	31000	3.2885
JUN	Sol	RFC2_HUMAN	RFC2	1	1	55600	3.2776
JUN	Sol	NELFB_HUMAN	COBRA1	1	1	22300	3.2682
JUN	Sol	APEX1_HUMAN	APEX1	1	1	9550	3.26
JUN	Sol	CP080_HUMAN	C16orf80	1	1	99100	3.259
JUN	Sol	CUL4A_HUMAN	CUL4A	1	1	4770	3.2547
JUN	Sol	NDUV2_HUMAN	NDUFV2	1	1	16800	3.2496
JUN	Sol	CCD75_HUMAN	CCDC75	1	1	44900	3.2493
JUN	Sol	STON2_HUMAN	STON2	1	1	201000	3.2369
JUN	Sol	RPAC1_HUMAN	POLR1C	1	1	13500	3.2317
JUN	Sol	PABP2_HUMAN	PABPN1	1	1	65800	3.2306
JUN	Sol	TRIPC_HUMAN	TRIP12	1	1	7340	3.219
JUN	Sol	ICT1_HUMAN	ICT1	1	1	197000	3.2099
JUN	Sol	MYL6B_HUMAN	MYL6B	1	1	183000	3.2099
JUN	Sol	EZRI_HUMAN	EZR	1	1	89300	3.2098
JUN	Sol	PDK3_HUMAN	PDK3	1	1	24400	3.2028
JUN	Sol	TBB6_HUMAN	TUBB6	1	1	49800	3.2026
JUN	Sol	DKC1_HUMAN	DKC1	1	1	34200	3.1999
JUN	Sol	SYYM_HUMAN	YARS2	1	1	4880	3.1967
JUN	Sol	GRPE1_HUMAN	GRPEL1	1	1	18500	3.1926
JUN	Sol	WDR83_HUMAN	WDR83	1	1	24600	3.1891
JUN	Sol	E41L5_HUMAN	EPB41L5	1	1	30500	3.1845
JUN	Sol	SYG_HUMAN	GARS	1	1	31500	3.1809
JUN	Sol	CALD1_HUMAN	CALD1	1	1	61900	3.1646
JUN	Sol	MRS2_HUMAN	MRS2	1	1	17300	3.1613
JUN	Sol	P5CR1_HUMAN	PYCR1	1	1	111000	3.1572
JUN	Sol	GLU2B_HUMAN	PRKCSH	1	1	95100	3.1439
JUN	Sol	NLE1_HUMAN	NLE1	1	1	18800	3.1419
JUN	Sol	EXD2_HUMAN	EXD2	1	1	23000	3.1393
JUN	Sol	SCAF8_HUMAN	SCAF8	1	1	19200	3.137
JUN	Sol	UBP2L_HUMAN	UBAP2L	1	1	37500	3.1307
JUN	Sol	MAP1A_HUMAN	MAP1A	1	1	42800	3.1232
JUN	Sol	H0YAA0_HUMAN	SYNCRIP	1	1	96100	3.1214
JUN	Sol	XPO2_HUMAN	CSE1L	1	1	35200	3.1212
JUN	Sol	SRP72_HUMAN	SRP72	1	1	30200	3.1167
JUN	Sol	CLIC1_HUMAN	CLIC1	1	1	19800	3.1115
JUN	Sol	RUSD3_HUMAN	RPUSD3	1	1	17400	3.1059
JUN	Sol	SNX1_HUMAN	SNX1	1	1	20500	3.098
JUN	Sol	PTN1_HUMAN	PTPN1	1	1	35200	3.0963
JUN	Sol	NSUN5_HUMAN	NSUN5	1	1	33200	3.0857
JUN	Sol	ARPC4_HUMAN	ARPC4	1	1	45800	3.0826
JUN	Sol	PRDX6_HUMAN	PRDX6	1	1	58200	3.081
JUN	Sol	FIGL1_HUMAN	FIGNL1	1	1	41100	3.0786
JUN	Sol	IF2G_HUMAN	EIF2S3	1	1	1150000	3.0718
JUN	Sol	GYS2_HUMAN	GYS2	1	1	124000	3.0701
JUN	Sol	ANX11_HUMAN	ANXA11	1	1	13300	3.0649
JUN	Sol	TPM1_HUMAN	TPM1	1	1	48000	3.0544
JUN	Sol	UCRIL_HUMAN	UQCRFS1P1	1	1	20700	3.0527
JUN	Sol	IDH3B_HUMAN	IDH3B	1	1	162000	3.0484
JUN	Sol	TFB1M_HUMAN	TFB1M	1	1	56800	3.0463
JUN	Sol	IF5_HUMAN	EIF5	1	1	11800	3.0436
JUN	Sol	HNRPL_HUMAN	HNRNPL	1	1	182000	3.0302
JUN	Sol	RPOM_HUMAN	POLRMT	1	1	60400	3.027
JUN	Sol	RRF2M_HUMAN	GFM2	1	1	8100	3.026
JUN	Sol	RBM14_HUMAN	RBM14	1	1	74200	3.0071
JUN	Sol	ZN207_HUMAN	ZNF207	1	1	86900	3.0067
JUN	Sol	RU2B_HUMAN	SNRPB2	1	1	213000	3.003
JUN	Sol	TES_HUMAN	TES	1	1	57000	3.0022
JUN	Sol	DNMT1_HUMAN	DNMT1	1	1	43900	2.9978
JUN	Sol	DHB11_HUMAN	HSD17B11	1	1	23200	2.9951
JUN	Sol	RANG_HUMAN	RANBP1	1	1	103000	2.9903
JUN	Sol	HEAT3_HUMAN	HEATR3	1	1	76500	2.9811
JUN	Sol	ELP1_HUMAN	IKBKAP	1	1	17800	2.9633
JUN	Sol	DDX31_HUMAN	DDX31	1	1	19000	2.9629
JUN	Sol	GCSP_HUMAN	GLDC	1	1	4940	2.9625
JUN	Sol	MDHC_HUMAN	MDH1	1	1	24400	2.9612
JUN	Sol	RM18_HUMAN	MRPL18	1	1	54000	2.9593
JUN	Sol	TM109_HUMAN	TMEM109	1	1	139000	2.9531
JUN	Sol	TF3C1_HUMAN	GTF3C1	1	1	13400	2.9496
JUN	Sol	IPO8_HUMAN	IPO8	1	1	33600	2.9264
JUN	Sol	MSH2_HUMAN	MSH2	1	1	27100	2.9177
JUN	Sol	PP1B_HUMAN	PPP1CB	1	1	312000	2.9053
JUN	Sol	SMAD2_HUMAN	SMAD2	1	1	10000	2.9052
JUN	Sol	IDHP_HUMAN	IDH2	1	1	35000	2.9027
JUN	Sol	DSRAD_HUMAN	ADAR	1	1	58700	2.9017
JUN	Sol	STIP1_HUMAN	STIP1	1	1	120000	2.8779
JUN	Sol	HYOU1_HUMAN	HYOU1	1	1	13400	2.876
JUN	Sol	SCFD1_HUMAN	SCFD1	1	1	36400	2.872
JUN	Sol	SSRG_HUMAN	SSR3	1	1	37600	2.872
JUN	Sol	RS30_HUMAN	FAU	1	1	137000	2.8599
JUN	Sol	KCC2D_HUMAN	CAMK2D	1	1	19500	2.8593
JUN	Sol	RO60_HUMAN	TROVE2	1	1	97800	2.8579
JUN	Sol	DDX56_HUMAN	DDX56	1	1	109000	2.8551
JUN	Sol	ERF1_HUMAN	ETF1	1	1	36500	2.8543
JUN	Sol	HERC5_HUMAN	HERC5	1	1	31800	2.8533
JUN	Sol	CPNE2_HUMAN	CPNE2	1	1	39500	2.8427
JUN	Sol	SRSF9_HUMAN	SRSF9	1	1	296000	2.8398
JUN	Sol	RM40_HUMAN	MRPL40	1	1	38700	2.8277
JUN	Sol	ERLN2_HUMAN	ERLIN2	1	1	98500	2.8174
JUN	Sol	PRC2B_HUMAN	PRRC2B	1	1	14600	2.8125
JUN	Sol	SMAP1_HUMAN	SMAP1	1	1	55400	2.812
JUN	Sol	RRP1_HUMAN	RRP1	1	1	146000	2.8098
JUN	Sol	SC23A_HUMAN	SEC23A	1	1	25900	2.8027
JUN	Sol	DNJC7_HUMAN	DNAJC7	1	1	15100	2.7951
JUN	Sol	TM214_HUMAN	TMEM214	1	1	14800	2.7826
JUN	Sol	IgG1b_bovine		1	1	81700	2.7751
JUN	Sol	CHTOP_HUMAN	CHTOP	1	1	51400	2.7709
JUN	Sol	SF01_HUMAN	SF1	1	1	12900	2.7707
JUN	Sol	RB33B_HUMAN	RAB33B	1	1	190000	2.7659
JUN	Sol	TBB2B_HUMAN	TUBB2B	1	1	70100	2.7629
JUN	Sol	NUDC_HUMAN	NUDC	1	1	216000	2.7575
JUN	Sol	RS26L_HUMAN	RPS26P11	1	1	941000	2.7572
JUN	Sol	THOC2_HUMAN	THOC2	1	1	53100	2.7533
JUN	Sol	SYNE2_HUMAN	SYNE2	1	1	114000	2.7523
JUN	Sol	CIRBP_HUMAN	CIRBP	1	1	53200	2.7513
JUN	Sol	RINI_HUMAN	RNH1	1	1	153000	2.7473
JUN	Sol	ZN768_HUMAN	ZNF768	1	1	55600	2.7301
JUN	Sol	POP7_HUMAN	POP7	1	1	24500	2.7263
JUN	Sol	ZFR_HUMAN	ZFR	1	1	77200	2.7179
JUN	Sol	GCP2_HUMAN	TUBGCP2	1	1	16600	2.7128
JUN	Sol	SNX6_HUMAN	SNX6	1	1	15800	2.7079
JUN	Sol	NRDC_HUMAN	NRD1	1	1	65600	2.7065
JUN	Sol	PAPD1_HUMAN	MTPAP	1	1	64200	2.6978
JUN	Sol	PP1G_HUMAN	PPP1CC	1	1	194000	2.6963
JUN	Sol	RS28_HUMAN	RPS28	1	1	26700	2.6957
JUN	Sol	CR025_HUMAN	C18orf25	1	1	122000	2.6823
JUN	Sol	NADAP_HUMAN	SLC4A1AP	1	1	21000	2.6783
JUN	Sol	TXND5_HUMAN	TXNDC5	1	1	17200	2.6732
JUN	Sol	KC1AL_HUMAN	CSNK1A1L	1	1	76700	2.6727
JUN	Sol	ARL1_HUMAN	ARL1	1	1	18500	2.6726
JUN	Sol	EIF3M_HUMAN	EIF3M	1	1	39100	2.6711
JUN	Sol	MYLK_HUMAN	MYLK	1	1	62700	2.6677
JUN	Sol	PSPC1_HUMAN	PSPC1	1	1	87000	2.6574
JUN	Sol	TERF2_HUMAN	TERF2	1	1	18000	2.6528
JUN	Sol	RBM27_HUMAN	RBM27	1	1	110000	2.6364
JUN	Sol	NDUS8_HUMAN	NDUFS8	1	1	29100	2.6333
JUN	Sol	LTMD1_HUMAN	LETMD1	1	1	24300	2.6314
JUN	Sol	PDIP3_HUMAN	POLDIP3	1	1	51700	2.6218
JUN	Sol	CALR_HUMAN	CALR	1	1	82100	2.6203
JUN	Sol	WDR36_HUMAN	WDR36	1	1	33700	2.6191
JUN	Sol	XRN1_HUMAN	XRN1	1	1	27800	2.6156
JUN	Sol	TALDO_HUMAN	TALDO1	1	1	85300	2.6109
JUN	Sol	MYH14_HUMAN	MYH14	1	1	33300	2.6043
JUN	Sol	SRSF4_HUMAN	SRSF4	1	1	481000	2.6008
JUN	Sol	LRP5_HUMAN	LRP5	1	1	77800	2.5981
JUN	Sol	GYS1_HUMAN	GYS1	1	1	33300	2.5937
JUN	Sol	Z3H7B_HUMAN	ZC3H7B	1	1	11800	2.574
JUN	Sol	YJ005_HUMAN		1	1	124000	2.5514
JUN	Sol	MTA1_HUMAN	MTA1	1	1	41800	2.5507
JUN	Sol	TFR1_HUMAN	TFRC	1	1	13100	2.5489
JUN	Sol	SYTM_HUMAN	TARS2	1	1	98500	2.5439
JUN	Sol	PGAM1_HUMAN	PGAM1	1	1	105000	2.5386
JUN	Sol	TFP11_HUMAN	TFIP11	1	1	65700	2.5357
JUN	Sol	FKBP8_HUMAN	FKBP8	1	1	25500	2.5355
JUN	Sol	FHL3_HUMAN	FHL3	1	1	156000	2.5348
JUN	Sol	XPOT_HUMAN	XPOT	1	1	12400	2.5312
JUN	Sol	TI23B_HUMAN	TIMM23B	1	1	17300	2.5296
JUN	Sol	ANR17_HUMAN	ANKRD17	1	1	65600	2.5281
JUN	Sol	IMP3_HUMAN	IMP3	1	1	31300	2.5174
JUN	Sol	MAP1B_HUMAN	MAP1B	1	1	20200	2.5085
JUN	Sol	MEF2A_HUMAN	MEF2A	1	1	82600	2.4931
JUN	Sol	MTNA_HUMAN	MRI1	1	1	6620	2.4688
JUN	Sol	PRI2_HUMAN	PRIM2	1	1	11000	2.4685
JUN	Sol	CSN4_HUMAN	COPS4	1	1	110000	2.4618
JUN	Sol	PHF6_HUMAN	PHF6	1	1	222000	2.4542
JUN	Sol	PELO_HUMAN	PELO	1	1	3360	2.4487
JUN	Sol	ADPPT_HUMAN	AASDHPPT	1	1	77800	2.4444
JUN	Sol	VATB1_HUMAN	ATP6V1B1	1	1	16500	2.4436
JUN	Sol	CG050_HUMAN	C7orf50	1	1	75200	2.4373
JUN	Sol	WDR18_HUMAN	WDR18	1	1	33100	2.4274
JUN	Sol	AP2S1_HUMAN	AP2S1	1	1	71400	2.4076
JUN	Sol	TMEDA_HUMAN	TMED10	1	1	56000	2.3995
JUN	Sol	SEMG1_HUMAN	SEMG1	1	1	77300	2.3921
JUN	Sol	MGST2_HUMAN	MGST2	1	1	136000	2.3915
JUN	Sol	RM38_HUMAN	MRPL38	1	1	48700	2.3816
JUN	Sol	ANM3_HUMAN	PRMT3	1	1	26000	2.3779
JUN	Sol	RS29_HUMAN	RPS29	1	1	237000	2.3656
JUN	Sol	TBL3_HUMAN	TBL3	1	1	62100	2.3578
JUN	Sol	COX2_HUMAN	MT-CO2	1	1	106000	2.3516
JUN	Sol	TOM20_HUMAN	TOMM20	1	1	52900	2.3473
JUN	Sol	PLK1_HUMAN	PLK1	1	1	46500	2.3471
JUN	Sol	LARP7_HUMAN	LARP7	1	1	93600	2.3463
JUN	Sol	PI42A_HUMAN	PIP4K2A	1	1	4090	2.3421
JUN	Sol	F10A1_HUMAN	ST13	1	1	72400	2.3375
JUN	Sol	HIC2_HUMAN	HIC2	1	1	103000	2.3367
JUN	Sol	FKBP4_HUMAN	FKBP4	1	1	91900	2.3351
JUN	Sol	SNW1_HUMAN	SNW1	1	1	67600	2.3309
JUN	Sol	TE2IP_HUMAN	TERF2IP	1	1	9690	2.3154
JUN	Sol	SEPT9_HUMAN	2014-09-09	1	1	69000	2.3058
JUN	Sol	FA98B_HUMAN	FAM98B	1	1	91400	2.3033
JUN	Sol	TMCO1_HUMAN	TMCO1	1	1	77800	2.3023
JUN	Sol	RU17_HUMAN	SNRNP70	1	1	28100	2.2998
JUN	Sol	KAP2_HUMAN	PRKAR2A	1	1	73900	2.2977
JUN	Sol	CDC37_HUMAN	CDC37	1	1	68300	2.294
JUN	Sol	XPP3_HUMAN	XPNPEP3	1	1	211000	2.2882
JUN	Sol	FXRD1_HUMAN	FOXRED1	1	1	3110	2.2877
JUN	Sol	RFC5_HUMAN	RFC5	1	1	20400	2.2812
JUN	Sol	GTSE1_HUMAN	GTSE1	1	1	33600	2.2741
JUN	Sol	PSB1_HUMAN	PSMB1	1	1	49100	2.2607
JUN	Sol	AFAD_HUMAN	MLLT4	1	1	38200	2.2565
JUN	Sol	HEM6_HUMAN	CPOX	1	1	44400	2.24
JUN	Sol	TEX10_HUMAN	TEX10	1	1	18400	2.2367
JUN	Sol	E9PJN9_HUMAN	RPS3	1	1	142000	2.2363
JUN	Sol	NOMO1_HUMAN	NOMO1	1	1	18700	2.2349
JUN	Sol	TCRG1_HUMAN	TCERG1	1	1	63600	2.2327
JUN	Sol	VIAAT_HUMAN	SLC32A1	1	1	90900	2.2126
JUN	Sol	RM19_HUMAN	MRPL19	1	1	78400	2.2066
JUN	Sol	SAR1A_HUMAN	SAR1A	1	1	43100	2.1973
JUN	Sol	GBB1_HUMAN	GNB1	1	1	53600	2.1971
JUN	Sol	CD11A_HUMAN	CDK11A	1	1	9040	2.192
JUN	Sol	RT18B_HUMAN	MRPS18B	1	1	76100	2.1779
JUN	Sol	PSME4_HUMAN	PSME4	1	1	18400	2.1773
JUN	Sol	RT15_HUMAN	MRPS15	1	1	169000	2.173
JUN	Sol	CKAP2_HUMAN	CKAP2	1	1	123000	2.1729
JUN	Sol	GEMI5_HUMAN	GEMIN5	1	1	84700	2.1727
JUN	Sol	NDUA6_HUMAN	NDUFA6	1	1	43400	2.1549
JUN	Sol	MSI1H_HUMAN	MSI1	1	1	28200	2.1396
JUN	Sol	CYTB_HUMAN	CSTB	1	1	77600	2.1366
JUN	Sol	STIM1_HUMAN	STIM1	1	1	10600	2.1314
JUN	Sol	DYHC2_HUMAN	DYNC2H1	1	1	109000	2.1311
JUN	Sol	MPPB_HUMAN	PMPCB	1	1	67200	2.1186
JUN	Sol	NIPS2_HUMAN	GBAS	1	1	107000	2.1109
JUN	Sol	PDIP2_HUMAN	POLDIP2	1	1	17000	2.1033
JUN	Sol	AMOT_HUMAN	AMOT	1	1	83500	2.0913
JUN	Sol	MTAP_HUMAN	MTAP	1	1	13700	2.0837
JUN	Sol	DAZP1_HUMAN	DAZAP1	1	1	22200	2.0647
JUN	Sol	MAGT1_HUMAN	MAGT1	1	1	85200	2.0613
JUN	Sol	ACATN_HUMAN	SLC33A1	1	1	3590	2.031
JUN	Sol	SRSF6_HUMAN	SRSF6	1	1	160000	2.0294
JUN	Sol	ISOC1_HUMAN	ISOC1	1	1	11200	2.0282
JUN	Sol	KC1D_HUMAN	CSNK1D	1	1	39300	2.0235
JUN	Sol	CPSF3_HUMAN	CPSF3	1	1	14400	2.0128
JUN	Sol	DHX8_HUMAN	DHX8	1	1	54800	2.0095
JUN	Sol	AMPL_HUMAN	LAP3	1	1	60600	1.9986
JUN	Sol	EXOS3_HUMAN	EXOSC3	1	1	50100	1.9878
JUN	Sol	RT18A_HUMAN	MRPS18A	1	1	102000	1.9839
JUN	Sol	M4K4_HUMAN	MAP4K4	1	1	28100	1.9745
JUN	Sol	VDAC1_HUMAN	VDAC1	1	1	63700	1.9726
JUN	Sol	RBM4B_HUMAN	RBM4B	1	1	52700	1.9707
JUN	Sol	C9JDE9_HUMAN	ACAA1	1	1	155000	1.9677
JUN	Sol	MCE1_HUMAN	RNGTT	1	1	31900	1.9485
JUN	Sol	VTNC_HUMAN	VTN	1	1	8380	1.9476
JUN	Sol	PAL4A_HUMAN	PPIAL4A	1	1	380000	1.9413
JUN	Sol	CDK12_HUMAN	CDK12	1	1	86900	1.9082
JUN	Sol	SRBD1_HUMAN	SRBD1	1	1	48700	1.8784
JUN	Sol	VN1R5_HUMAN	VN1R5	1	1	179000	1.8731
JUN	Sol	SYTC2_HUMAN	TARSL2	1	1	107000	1.8728
JUN	Sol	LRC40_HUMAN	LRRC40	1	1	43000	1.8644
JUN	Sol	P53_HUMAN	TP53	1	1	62900	1.8538
JUN	Sol	IPO9_HUMAN	IPO9	1	1	4770	1.8525
JUN	Sol	UFM1_HUMAN	UFM1	1	1	19700	1.8517
JUN	Sol	MCM2_HUMAN	MCM2	1	1	34800	1.8441
JUN	Sol	WDR3_HUMAN	WDR3	1	1	85300	1.8379
JUN	Sol	FLNC_HUMAN	FLNC	1	1	22500	1.8354
JUN	Sol	PSA2_HUMAN	PSMA2	1	1	30800	1.8318
JUN	Sol	ANR42_HUMAN	ANKRD42	1	1	59600	1.8176
JUN	Sol	RT33_HUMAN	MRPS33	1	1	53400	1.7836
JUN	Sol	SH321_HUMAN	SH3D21	1	1	41000	1.7525
JUN	Sol	ERI3_HUMAN	ERI3	1	1	90000	1.7467
JUN	Sol	NDUA9_HUMAN	NDUFA9	1	1	64000	1.742
JUN	Sol	KIFA3_HUMAN	KIFAP3	1	1	241000	1.731
JUN	Sol	VASP_HUMAN	VASP	1	1	92300	1.7026
JUN	Sol	UBC12_HUMAN	UBE2M	1	1	33000	1.6941
JUN	Sol	ELOB_HUMAN	TCEB2	1	1	225000	1.6921
JUN	Sol	SSF1_HUMAN	PPAN	1	1	143000	1.6901
JUN	Sol	GBRL2_HUMAN	GABARAPL2	1	1	25200	1.6899
JUN	Sol	RORG_HUMAN	RORC	1	1	433000	1.6299
JUN	Sol	RAC1_HUMAN	RAC1	1	1	89300	1.61
JUN	Sol	NEMF_HUMAN	NEMF	1	1	101000	1.5855
JUN	Sol	ARSJ_HUMAN	ARSJ	1	1	186000	1.5366
