# Supplementary material for: Proteomic analyses reveal distinct chromatin-associated and soluble transcription factor complexes
Source: Mol Syst Biol. 2015 Jan 21;11(1):775. doi: 10.15252/msb.20145504 (PMC4332150; doi:10.15252/msb.20145504)
Supplement: Supplementary file 14 [file msb0011-0775-sd14.xlsx]

## Sheet: Pathway Enrichment
Bait	Fraction	Ingenuity Canonical Pathways	-log(p-value)	Molecules
ATF6	Chromatin	Endoplasmic Reticulum Stress Pathway	2.56	ATF6
ATF6	Soluble	Acetyl-CoA Biosynthesis III (from Citrate)	2.69	ACLY
ATF6	Soluble	Endoplasmic Reticulum Stress Pathway	2.34	ATF6
CREB1	Chromatin	Aryl Hydrocarbon Receptor Signaling	6.09	JUN,NFIX,NFIC,NFIA,ARNT
CREB1	Chromatin	PI3K Signaling in B Lymphocytes	4.7	JUN,ATF1,CREB1,NFATC2
CREB1	Chromatin	Hypoxia Signaling in the Cardiovascular System	4.14	JUN,CREB1,ARNT
CREB1	Chromatin	LPS-stimulated MAPK Signaling	4.01	JUN,ATF1,CREB1
CREB1	Chromatin	Protein Kinase A Signaling	3.99	ATF1,CREM,CREB1,NFATC2
CREB1	Chromatin	Glucocorticoid Receptor Signaling	3.53	POLR2A,JUN,CREB1,NFATC2
CREB1	Chromatin	p38 MAPK Signaling	3.4	ATF1,CREB1
CREB1	Chromatin	Corticotropin Releasing Hormone Signaling	3.34	JUN,CREB1,JUND
CREB1	Chromatin	April Mediated Signaling	3	JUN,NFATC2
CREB1	Chromatin	B Cell Receptor Signaling	2.98	JUN,CREB1,NFATC2
CREB1	Chromatin	B Cell Activating Factor Signaling	2.96	JUN,NFATC2
CREB1	Chromatin	Dopamine-DARPP32 Feedback in cAMP Signaling	2.88	ATF1,CREM,CREB1
CREB1	Chromatin	Neuroprotective Role of THOP1 in Alzheimer's Disease	2.83	NFYA,CREB1
CREB1	Chromatin	iNOS Signaling	2.82	JUN,HMGA1
CREB1	Chromatin	ERK/MAPK Signaling	2.78	ATF1,CREB1
CREB1	Chromatin	UVB-Induced MAPK Signaling	2.71	JUN
CREB1	Chromatin	ATM Signaling	2.61	JUN,CREB1
CREB1	Chromatin	Systemic Lupus Erythematosus Signaling	2.58	JUN,CREM,NFATC2
CREB1	Chromatin	Huntington's Disease Signaling	2.57	POLR2A,JUN,CREB1
CREB1	Chromatin	CD40 Signaling	2.56	JUN,ATF1
CREB1	Chromatin	Estrogen-Dependent Breast Cancer Signaling	2.51	JUN,CREB1
CREB1	Chromatin	GDNF Family Ligand-Receptor Interactions	2.46	JUN,CREB1
CREB1	Chromatin	Renal Cell Carcinoma Signaling	2.45	JUN,ARNT
CREB1	Chromatin	Neurotrophin/TRK Signaling	2.44	JUN,CREB1
CREB1	Chromatin	IL-4 Signaling	2.4	NFATC2,HMGA1
CREB1	Chromatin	BMP signaling pathway	2.39	JUN,CREB1
CREB1	Chromatin	Regulation of IL-2 Expression in Activated and Anergic T Lymphocytes	2.35	JUN,NFATC2
CREB1	Chromatin	RANK Signaling in Osteoclasts	2.28	JUN,NFATC2
CREB1	Chromatin	Role of Macrophages, Fibroblasts and Endothelial Cells in Rheumatoid Arthritis	2.19	JUN,CREB1,NFATC2
CREB1	Chromatin	T Cell Receptor Signaling	2.16	JUN,NFATC2
CREB1	Chromatin	HIF1α Signaling	2.13	JUN,ARNT
CREB1	Chromatin	Cholecystokinin/Gastrin-mediated Signaling	2.12	JUN,CREM
CREB1	Chromatin	Androgen Signaling	2.06	POLR2A,JUN
CREB1	Chromatin	PKCθ Signaling in T Lymphocytes	2.02	JUN,NFATC2
CREB1	Chromatin	CD28 Signaling in T Helper Cells	2.01	JUN,NFATC2
CREB1	Soluble	LPS-stimulated MAPK Signaling	4.38	ATF1,CREB1
CREB1	Soluble	p38 MAPK Signaling	3.96	ATF1,CREB1
CREB1	Soluble	PI3K Signaling in B Lymphocytes	3.86	ATF1,CREB1
CREB1	Soluble	Dopamine-DARPP32 Feedback in cAMP Signaling	3.61	ATF1,CREB1
CREB1	Soluble	ERK/MAPK Signaling	3.54	ATF1,CREB1
CREB1	Soluble	Protein Kinase A Signaling	2.92	ATF1,CREB1
CREB1	Soluble	Circadian Rhythm Signaling	2.26	CREB1
CREB1	Soluble	Role of IL-17F in Allergic Inflammatory Airway Diseases	2.16	CREB1
CREB1	Soluble	Neuroprotective Role of THOP1 in Alzheimer's Disease	2.15	CREB1
CREB1	Soluble	ATM Signaling	2.03	CREB1
CREB1	Soluble	Role of BRCA1 in DNA Damage Response	2.03	ATF1
CREB1	Soluble	CD40 Signaling	2.01	ATF1
CREB1	Soluble	ERK5 Signaling	2	CREB1
ETS1	Chromatin	GM-CSF Signaling	2.48	ETS1
ETS1	Chromatin	Renal Cell Carcinoma Signaling	2.43	ETS1
ETS1	Chromatin	Telomerase Signaling	2.28	ETS1
ETS1	Chromatin	HGF Signaling	2.28	ETS1
ETS1	Chromatin	B Cell Receptor Signaling	2.07	ETS1
ETS1	Chromatin	Regulation of the Epithelial-Mesenchymal Transition Pathway	2.03	ETS1
ETS1	Chromatin	ERK/MAPK Signaling	2.01	ETS1
ETS1	Soluble	Calcium Transport I	2.44	ATP2B1
FOS	Chromatin	PI3K Signaling in B Lymphocytes	5.57	FOS,JUN,ATF7,NFATC1
FOS	Chromatin	April Mediated Signaling	5.51	FOS,JUN,NFATC1
FOS	Chromatin	B Cell Activating Factor Signaling	5.44	FOS,JUN,NFATC1
FOS	Chromatin	Aryl Hydrocarbon Receptor Signaling	5.42	NR2F1,FOS,JUN,NFIX
FOS	Chromatin	NRF2-mediated Oxidative Stress Response	5.05	FOS,JUN,JUND,JUNB
FOS	Chromatin	RAR Activation	5.02	NR2F1,FOS,JUN,NR2F6
FOS	Chromatin	Regulation of IL-2 Expression in Activated and Anergic T Lymphocytes	4.51	FOS,JUN,NFATC1
FOS	Chromatin	RANK Signaling in Osteoclasts	4.41	FOS,JUN,NFATC1
FOS	Chromatin	PPAR Signaling	4.32	NR2F1,FOS,JUN
FOS	Chromatin	T Cell Receptor Signaling	4.22	FOS,JUN,NFATC1
FOS	Chromatin	PKCθ Signaling in T Lymphocytes	4.01	FOS,JUN,NFATC1
FOS	Chromatin	CD28 Signaling in T Helper Cells	3.99	FOS,JUN,NFATC1
FOS	Chromatin	Corticotropin Releasing Hormone Signaling	3.97	FOS,JUN,JUND
FOS	Chromatin	IL-17A Signaling in Gastric Cells	3.78	FOS,JUN
FOS	Chromatin	TNFR2 Signaling	3.68	FOS,JUN
FOS	Chromatin	Role of NFAT in Regulation of the Immune Response	3.51	FOS,JUN,NFATC1
FOS	Chromatin	IL-17A Signaling in Fibroblasts	3.49	FOS,JUN
FOS	Chromatin	UVC-Induced MAPK Signaling	3.33	FOS,JUN
FOS	Chromatin	MIF Regulation of Innate Immunity	3.29	FOS,JUN
FOS	Chromatin	Role of Oct4 in Mammalian Embryonic Stem Cell Pluripotency	3.27	NR2F1,NR2F6
FOS	Chromatin	TNFR1 Signaling	3.23	FOS,JUN
FOS	Chromatin	iNOS Signaling	3.23	FOS,JUN
FOS	Chromatin	Systemic Lupus Erythematosus Signaling	3.2	FOS,JUN,NFATC1
FOS	Chromatin	Role of Osteoblasts, Osteoclasts and Chondrocytes in Rheumatoid Arthritis	3.2	FOS,JUN,NFATC1
FOS	Chromatin	CD27 Signaling in Lymphocytes	3.16	FOS,JUN
FOS	Chromatin	UVB-Induced MAPK Signaling	3.13	FOS,JUN
FOS	Chromatin	IL-2 Signaling	3.09	FOS,JUN
FOS	Chromatin	Toll-like Receptor Signaling	3.08	FOS,JUN
FOS	Chromatin	Thrombopoietin Signaling	3.03	FOS,JUN
FOS	Chromatin	EGF Signaling	3.02	FOS,JUN
FOS	Chromatin	Glucocorticoid Receptor Signaling	2.99	FOS,JUN,NFATC1
FOS	Chromatin	CD40 Signaling	2.98	FOS,JUN
FOS	Chromatin	Estrogen-Dependent Breast Cancer Signaling	2.92	FOS,JUN
FOS	Chromatin	Erythropoietin Signaling	2.89	FOS,JUN
FOS	Chromatin	IL-3 Signaling	2.87	FOS,JUN
FOS	Chromatin	GDNF Family Ligand-Receptor Interactions	2.87	FOS,JUN
FOS	Chromatin	IL-10 Signaling	2.86	FOS,JUN
FOS	Chromatin	Renal Cell Carcinoma Signaling	2.86	FOS,JUN
FOS	Chromatin	LPS-stimulated MAPK Signaling	2.85	FOS,JUN
FOS	Chromatin	Chemokine Signaling	2.85	FOS,JUN
FOS	Chromatin	Neurotrophin/TRK Signaling	2.85	FOS,JUN
FOS	Chromatin	CCR5 Signaling in Macrophages	2.83	FOS,JUN
FOS	Chromatin	Prolactin Signaling	2.81	FOS,JUN
FOS	Chromatin	Role of Macrophages, Fibroblasts and Endothelial Cells in Rheumatoid Arthritis	2.8	FOS,JUN,NFATC1
FOS	Chromatin	PDGF Signaling	2.74	FOS,JUN
FOS	Chromatin	Ceramide Signaling	2.73	FOS,JUN
FOS	Chromatin	ErbB Signaling	2.72	FOS,JUN
FOS	Chromatin	TGF-β Signaling	2.7	FOS,JUN
FOS	Chromatin	UVA-Induced MAPK Signaling	2.65	FOS,JUN
FOS	Chromatin	HMGB1 Signaling	2.64	FOS,JUN
FOS	Chromatin	SAPK/JNK Signaling	2.61	JUN,NFATC1
FOS	Chromatin	IL-1 Signaling	2.61	FOS,JUN
FOS	Chromatin	IGF-1 Signaling	2.59	FOS,JUN
FOS	Chromatin	HGF Signaling	2.55	FOS,JUN
FOS	Chromatin	Cholecystokinin/Gastrin-mediated Signaling	2.53	FOS,JUN
FOS	Chromatin	IL-6 Signaling	2.45	FOS,JUN
FOS	Chromatin	Renin-Angiotensin Signaling	2.44	FOS,JUN
FOS	Chromatin	14-3-3-mediated Signaling	2.43	FOS,JUN
FOS	Chromatin	P2Y Purigenic Receptor Signaling Pathway	2.34	FOS,JUN
FOS	Chromatin	GNRH Signaling	2.32	FOS,JUN
FOS	Chromatin	IL-12 Signaling and Production in Macrophages	2.31	FOS,JUN
FOS	Chromatin	Relaxin Signaling	2.25	FOS,JUN
FOS	Chromatin	Tight Junction Signaling	2.22	FOS,JUN
FOS	Chromatin	CXCR4 Signaling	2.18	FOS,JUN
FOS	Chromatin	Cdc42 Signaling	2.17	FOS,JUN
FOS	Chromatin	B Cell Receptor Signaling	2.16	JUN,NFATC1
FOS	Chromatin	Acute Phase Response Signaling	2.13	FOS,JUN
FOS	Chromatin	PPARα/RXRα Activation	2.07	NR2F1,JUN
FOS	Chromatin	Endothelin-1 Signaling	2.06	FOS,JUN
FOS	Chromatin	Production of Nitric Oxide and Reactive Oxygen Species in Macrophages	2.06	FOS,JUN
FOS	Chromatin	ILK Signaling	2.04	FOS,JUN
FOS	Chromatin	IL-8 Signaling	2.03	FOS,JUN
FOS	Chromatin	ERK/MAPK Signaling	2.03	FOS,NFATC1
FOXA1	Chromatin	BMP signaling pathway	2.6	NKX2-5,CREB1
FOXA1	Chromatin	Aryl Hydrocarbon Receptor Signaling	2.06	NFIX,NFIC
FOXA1	Chromatin	Embryonic Stem Cell Differentiation into Cardiac Lineages	2.01	NKX2-5
FOXA1	Soluble	BMP signaling pathway	2.6	NKX2-5,CREB1
FOXA1	Soluble	FXR/RXR Activation	2.41	FOXA1,FOXA3
FOXA1	Soluble	Embryonic Stem Cell Differentiation into Cardiac Lineages	2.01	NKX2-5
FOXA2	Chromatin	Glycogen Degradation II	2.09	AGL
FOXA2	Chromatin	Glycogen Degradation III	2.04	AGL
FOXA3	Chromatin	Role of Oct4 in Mammalian Embryonic Stem Cell Pluripotency	4.3	NR2F1,TP53,RB1
FOXA3	Chromatin	Cell Cycle: G1/S Checkpoint Regulation	3.8	TP53,RB1,HDAC2
FOXA3	Chromatin	Cyclins and Cell Cycle Regulation	3.56	TP53,RB1,HDAC2
FOXA3	Chromatin	Chronic Myeloid Leukemia Signaling	3.35	TP53,RB1,HDAC2
FOXA3	Chromatin	Telomerase Signaling	3.26	TP53,RB1,HDAC2
FOXA3	Chromatin	Hereditary Breast Cancer Signaling	3.06	TP53,RB1,HDAC2
FOXA3	Chromatin	Role of p14/p19ARF in Tumor Suppression	2.98	TP53,RB1
FOXA3	Chromatin	Aryl Hydrocarbon Receptor Signaling	2.8	NR2F1,TP53,RB1
FOXA3	Chromatin	Role of PKR in Interferon Induction and Antiviral Response	2.73	TP53,MAP2K3
FOXA3	Chromatin	UVC-Induced MAPK Signaling	2.69	TP53,SMPD4
FOXA3	Chromatin	Melanoma Signaling	2.65	TP53,RB1
FOXA3	Chromatin	Role of BRCA1 in DNA Damage Response	2.39	TP53,RB1
FOXA3	Chromatin	Huntington's Disease Signaling	2.25	TP53,NSF,HDAC2
FOXA3	Chromatin	Non-Small Cell Lung Cancer Signaling	2.24	TP53,RB1
FOXA3	Chromatin	Small Cell Lung Cancer Signaling	2.21	TP53,RB1
FOXA3	Chromatin	Prostate Cancer Signaling	2.07	TP53,RB1
FOXA3	Chromatin	Bladder Cancer Signaling	2.05	TP53,RB1
FOXA3	Chromatin	UVA-Induced MAPK Signaling	2.03	TP53,SMPD4
FOXA3	Soluble	Cell Cycle Control of Chromosomal Replication	6.65	RPA3,MCM4,RPA2
FOXA3	Soluble	Nucleotide Excision Repair Pathway	3.95	RPA3,RPA2
FOXA3	Soluble	T Helper Cell Differentiation	3.34	FOXP3,STAT1
FOXA3	Soluble	Mismatch Repair in Eukaryotes	2.08	FEN1
FOXB1	Chromatin	Assembly of RNA Polymerase III Complex	8.16	GTF3C1,GTF3C4,GTF3C2,GTF3C3,GTF3C5
FOXB1	Chromatin	tRNA Charging	7.7	LARS,YARS,DARS,AARS2,DARS2,VARS,IARS
FOXB1	Chromatin	RAN Signaling	5.44	RCC1,RANGAP1,RANBP2,KPNA1
FOXB1	Chromatin	ATM Signaling	3.42	TP53,SMC3,SMC2,SMC1A
FOXB1	Chromatin	Wnt/β-catenin Signaling	3.34	TP53,TLE3,TLE4,TLE1,CTNNB1,LRP1
FOXB1	Chromatin	Cell Cycle: G1/S Checkpoint Regulation	2.19	TP53,PA2G4,SKP2
FOXB1	Chromatin	Mitotic Roles of Polo-Like Kinase	2.18	SMC3,STAG2,SMC1A
FOXB1	Chromatin	Small Cell Lung Cancer Signaling	2.06	TP53,PA2G4,SKP2
FOXB1	Soluble	DNA Double-Strand Break Repair by Non-Homologous End Joining	7.31	LIG4,XRCC1,LIG3
FOXB1	Soluble	Cell Cycle Control of Chromosomal Replication	3.96	RPA3,RPA2
FOXB1	Soluble	Nucleotide Excision Repair Pathway	3.77	RPA3,RPA2
FOXC1	Chromatin	Aryl Hydrocarbon Receptor Signaling	2.89	TP53,NFIX,NFIC
FOXC1	Chromatin	Transcriptional Regulatory Network in Embryonic Stem Cells	2.79	FOXC1
FOXC1	Chromatin	ATM Signaling	2.44	TP53,CREB1
FOXC1	Chromatin	Role of BRCA1 in DNA Damage Response	2.44	TP53,POU2F1
FOXC1	Chromatin	Hypoxia Signaling in the Cardiovascular System	2.36	TP53,CREB1
FOXC1	Chromatin	Glucocorticoid Receptor Signaling	2.14	POU2F1,CREB1,PBX1
FOXC1	Chromatin	Prostate Cancer Signaling	2.13	TP53,CREB1
FOXC1	Soluble	Transcriptional Regulatory Network in Embryonic Stem Cells	2.69	FOXC1
FOXC2	Chromatin	Transcriptional Regulatory Network in Embryonic Stem Cells	2.92	RIF1,FOXC1
FOXC2	Chromatin	BMP signaling pathway	2.36	CREB1,PITX2
FOXC2	Chromatin	Glucocorticoid Receptor Signaling	2.33	POU2F1,POU2F2,CREB1
FOXC2	Soluble	Regulation of the Epithelial-Mesenchymal Transition Pathway	2.03	FOXC2
FOXD3	Chromatin	Transcriptional Regulatory Network in Embryonic Stem Cells	2.21	FOXD3
FOXD3	Chromatin	Role of Oct4 in Mammalian Embryonic Stem Cell Pluripotency	2.16	FOXD3
FOXD3	Soluble	DNA Double-Strand Break Repair by Non-Homologous End Joining	4.24	XRCC1,LIG3
FOXD3	Soluble	Cell Cycle: G2/M DNA Damage Checkpoint Regulation	3.23	TOP2B,TOP2A
FOXD3	Soluble	Regulation of Actin-based Motility by Rho	2.66	MYL9
FOXD3	Soluble	PAK Signaling	2.61	MYL9
FOXD3	Soluble	Gα12/13 Signaling	2.38	MYL9
FOXD3	Soluble	RhoA Signaling	2.37	MYL9
FOXD3	Soluble	Cellular Effects of Sildenafil (Viagra)	2.23	MYL9
FOXD3	Soluble	CXCR4 Signaling	2.12	MYL9
FOXD3	Soluble	Cdc42 Signaling	2.11	MYL9
FOXD3	Soluble	RhoGDI Signaling	2.03	MYL9
FOXD4	Chromatin	Xanthine and Xanthosine Salvage	2.61	PNP
FOXD4	Chromatin	Guanine and Guanosine Salvage I	2.56	PNP
FOXD4	Chromatin	Adenine and Adenosine Salvage I	2.56	PNP
FOXD4	Chromatin	Arsenate Detoxification I (Glutaredoxin)	2.31	PNP
FOXD4	Chromatin	Adenine and Adenosine Salvage III	2.28	PNP
FOXD4	Chromatin	Purine Ribonucleosides Degradation to Ribose-1-phosphate	2.21	PNP
FOXD4	Chromatin	Urate Biosynthesis/Inosine 5'-phosphate Degradation	2.15	PNP
FOXD4	Chromatin	Guanosine Nucleotides Degradation III	2.15	PNP
FOXD4	Chromatin	Adenosine Nucleotides Degradation II	2.06	PNP
FOXE1	Chromatin	Transcriptional Regulatory Network in Embryonic Stem Cells	3.36	RIF1,CDX2,GATA4
FOXE1	Chromatin	Embryonic Stem Cell Differentiation into Cardiac Lineages	3.22	NKX2-5,GATA4
FOXE1	Chromatin	RAN Signaling	2.65	RCC1,RANGAP1
FOXE1	Chromatin	Cardiomyocyte Differentiation via BMP Receptors	2.65	NKX2-5,GATA4
FOXE1	Chromatin	DNA Methylation and Transcriptional Repression Signaling	2.61	MECP2,CHD4
FOXE1	Chromatin	Cell Cycle Control of Chromosomal Replication	2.32	ORC2,ORC3
FOXE1	Chromatin	Role of NANOG in Mammalian Embryonic Stem Cell Pluripotency	2.08	RIF1,CDX2,GATA4
FOXE1	Soluble	RAN Signaling	8.1	KPNA5,KPNA6,KPNA1
FOXF1	Soluble	Urea Cycle	2.21	CPS1
FOXG1	Chromatin	Assembly of RNA Polymerase III Complex	3.44	GTF3C3,GTF3C5
FOXG1	Chromatin	DNA Methylation and Transcriptional Repression Signaling	3.05	HDAC2,CHD4
FOXG1	Soluble	ATM Signaling	4.32	TP53,SMC3,SMC1A
FOXG1	Soluble	Mitotic Roles of Polo-Like Kinase	2.55	SMC3,SMC1A
FOXH1	Chromatin	tRNA Charging	7.08	LARS,YARS,DARS2,VARS,IARS
FOXI1	Chromatin	Sphingomyelin Metabolism	2.19	SMPD4
FOXI1	Soluble	Fatty Acid Biosynthesis Initiation II	3.14	FASN
FOXI1	Soluble	Palmitate Biosynthesis I (Animals)	2.91	FASN
FOXI1	Soluble	Stearate Biosynthesis I (Animals)	2.3	FASN
FOXI1	Soluble	TR/RXR Activation	2.02	FASN
FOXI1	Soluble	FXR/RXR Activation	2.01	FASN
FOXI2	Chromatin	tRNA Charging	6.13	YARS,DARS,DARS2,VARS,IARS
FOXI2	Chromatin	Stearate Biosynthesis I (Animals)	2.32	FASN,ACOT7
FOXI2	Soluble	L-cysteine Degradation II	2.59	CTH
FOXI2	Soluble	Cysteine Biosynthesis/Homocysteine Degradation	2.39	CTH
FOXI2	Soluble	Glycogen Degradation III	2.04	GAA
FOXI2	Soluble	Fatty Acid Activation	2.01	ACSL4
FOXJ1	Soluble	Fatty Acid Activation	2.01	ACSL4
FOXJ2	Chromatin	Assembly of RNA Polymerase III Complex	7.07	GTF3C1,GTF3C4,GTF3C3,TBP
FOXJ2	Chromatin	DNA Methylation and Transcriptional Repression Signaling	2.68	HDAC2,CHD4
FOXJ2	Chromatin	Estrogen Receptor Signaling	2.03	NCOA2,TBP,NR3C1
FOXJ3	Chromatin	RAN Signaling	2.31	RANGAP1
FOXJ3	Chromatin	DNA damage-induced 14-3-3σ Signaling	2.31	TP53
FOXJ3	Chromatin	GADD45 Signaling	2.29	TP53
FOXJ3	Chromatin	Role of p14/p19ARF in Tumor Suppression	2.11	TP53
FOXJ3	Chromatin	Inhibition of Angiogenesis by TSP1	2	TP53
FOXJ3	Soluble	Protein Ubiquitination Pathway	3.9	PSMB4,UBR2,USP11
FOXK1	Chromatin	DNA Methylation and Transcriptional Repression Signaling	4.44	SUDS3,SIN3A
FOXK1	Chromatin	TR/RXR Activation	3.11	NCOR1,TBL1XR1
FOXK1	Chromatin	Huntington's Disease Signaling	2.33	NCOR1,SIN3A
FOXK1	Soluble	DNA Methylation and Transcriptional Repression Signaling	11.8	HDAC2,SAP130,SAP30,SUDS3,SIN3A
FOXK1	Soluble	Cell Cycle: G1/S Checkpoint Regulation	8.44	TP53,RB1,RBL2,HDAC2,RBL1,SIN3A
FOXK1	Soluble	Chronic Myeloid Leukemia Signaling	7.51	TP53,RB1,RBL2,HDAC2,RBL1,SIN3A
FOXK1	Soluble	Role of BRCA1 in DNA Damage Response	6.9	TP53,RB1,RBL2,RBL1,CHEK2
FOXK1	Soluble	Glioma Signaling	5.79	TP53,RB1,RBL2,RBL1,SIN3A
FOXK1	Soluble	Cyclins and Cell Cycle Regulation	4.71	TP53,RB1,HDAC2,SIN3A
FOXK1	Soluble	Hereditary Breast Cancer Signaling	4.05	TP53,RB1,HDAC2,CHEK2
FOXK1	Soluble	ATM Signaling	3.63	TP53,TP53BP1,CHEK2
FOXK1	Soluble	Non-Small Cell Lung Cancer Signaling	3.41	TP53,RB1,SIN3A
FOXK1	Soluble	Small Cell Lung Cancer Signaling	3.36	TP53,RB1,SIN3A
FOXK1	Soluble	Molecular Mechanisms of Cancer	3.19	TP53,RB1,RBL1,CHEK2,SIN3A
FOXK1	Soluble	Prostate Cancer Signaling	3.15	TP53,RB1,SIN3A
FOXK1	Soluble	Bladder Cancer Signaling	3.12	TP53,RB1,SIN3A
FOXK1	Soluble	TR/RXR Activation	3.08	GPS2,NCOR1,TBL1XR1
FOXK1	Soluble	p53 Signaling	3	TP53,RB1,CHEK2
FOXK1	Soluble	Estrogen-mediated S-phase Entry	2.98	RB1,RBL1
FOXK1	Soluble	Telomerase Signaling	2.96	TP53,RB1,HDAC2
FOXK1	Soluble	Huntington's Disease Signaling	2.95	TP53,HDAC2,NCOR1,SIN3A
FOXK1	Soluble	Pancreatic Adenocarcinoma Signaling	2.87	TP53,RB1,SIN3A
FOXK1	Soluble	Role of p14/p19ARF in Tumor Suppression	2.78	TP53,RB1
FOXK1	Soluble	Ovarian Cancer Signaling	2.6	TP53,RB1,SIN3A
FOXK1	Soluble	Aryl Hydrocarbon Receptor Signaling	2.52	TP53,RB1,CHEK2
FOXK1	Soluble	Melanoma Signaling	2.45	TP53,RB1
FOXK1	Soluble	Cell Cycle: G2/M DNA Damage Checkpoint Regulation	2.45	TP53,CHEK2
FOXK1	Soluble	Role of Oct4 in Mammalian Embryonic Stem Cell Pluripotency	2.43	TP53,RB1
FOXK1	Soluble	Role of CHK Proteins in Cell Cycle Checkpoint Control	2.26	TP53,CHEK2
FOXK1	Soluble	Nur77 Signaling in T Lymphocytes	2.25	HDAC2,SIN3A
FOXK1	Soluble	Basal Cell Carcinoma Signaling	2.01	TP53
FOXK2	Chromatin	DNA Methylation and Transcriptional Repression Signaling	12.6	HDAC2,CHD4,SAP130,SAP30,SUDS3,SIN3A
FOXK2	Chromatin	Cell Cycle: G1/S Checkpoint Regulation	4.18	RB1,MAX,HDAC2,SIN3A
FOXK2	Chromatin	TR/RXR Activation	3.62	TBL1Y,NCOR1,NCOR2,TBL1XR1
FOXK2	Chromatin	Assembly of RNA Polymerase III Complex	3.09	GTF3C3,TBP
FOXK2	Chromatin	Nur77 Signaling in T Lymphocytes	3.08	HDAC2,SIN3B,SIN3A
FOXK2	Chromatin	Huntington's Disease Signaling	3.03	HDAC2,TBP,NCOR1,NCOR2,SIN3A
FOXK2	Chromatin	Small Cell Lung Cancer Signaling	2.73	RB1,MAX,SIN3A
FOXK2	Chromatin	Cyclins and Cell Cycle Regulation	2.63	RB1,HDAC2,SIN3A
FOXK2	Chromatin	Chronic Myeloid Leukemia Signaling	2.43	RB1,HDAC2,SIN3A
FOXK2	Chromatin	Cell Cycle Regulation by BTG Family Proteins	2.23	RB1,HOXB9
FOXK2	Chromatin	Estrogen Receptor Signaling	2.07	TBP,NCOR1,NCOR2
FOXK2	Soluble	DNA Methylation and Transcriptional Repression Signaling	11.7	HDAC2,SAP130,SAP30,SUDS3,SIN3A
FOXK2	Soluble	ATM Signaling	3.59	TP53,TP53BP1,CHEK2
FOXK2	Soluble	Cell Cycle: G1/S Checkpoint Regulation	3.47	TP53,HDAC2,SIN3A
FOXK2	Soluble	Cyclins and Cell Cycle Regulation	3.23	TP53,HDAC2,SIN3A
FOXK2	Soluble	Chronic Myeloid Leukemia Signaling	3.02	TP53,HDAC2,SIN3A
FOXK2	Soluble	Hereditary Breast Cancer Signaling	2.74	TP53,HDAC2,CHEK2
FOXK2	Soluble	Cell Cycle: G2/M DNA Damage Checkpoint Regulation	2.43	TP53,CHEK2
FOXK2	Soluble	Role of CHK Proteins in Cell Cycle Checkpoint Control	2.24	TP53,CHEK2
FOXK2	Soluble	Nur77 Signaling in T Lymphocytes	2.23	HDAC2,SIN3A
FOXK2	Soluble	Role of BRCA1 in DNA Damage Response	2.17	TP53,CHEK2
FOXK2	Soluble	Non-Small Cell Lung Cancer Signaling	2.03	TP53,SIN3A
FOXL1	Chromatin	Assembly of RNA Polymerase III Complex	4.36	GTF3C1,GTF3C4,GTF3C5
FOXL1	Chromatin	tRNA Charging	4.09	YARS,AARS2,DARS2,VARS,IARS
FOXL1	Chromatin	ATM Signaling	3.49	SMC3,SMC2,RAD50,SMC1A
FOXL1	Chromatin	Cell Cycle Control of Chromosomal Replication	3.33	ORC2,ORC3,ORC4
FOXL1	Chromatin	PPARα/RXRα Activation	2.49	NR2F1,FASN,CKAP5,NR2C2,MAP2K3
FOXL1	Chromatin	RAN Signaling	2.32	RANGAP1,RANBP2
FOXL1	Chromatin	Cell Cycle: G1/S Checkpoint Regulation	2.25	HDAC6,HDAC2,PA2G4
FOXL1	Chromatin	Cyclins and Cell Cycle Regulation	2.02	HDAC6,HDAC2,PA2G4
FOXL1	Soluble	ATM Signaling	2.81	SMC3,SMC1A
FOXL1	Soluble	Mitotic Roles of Polo-Like Kinase	2.72	SMC3,SMC1A
FOXL2	Chromatin	tRNA Charging	4.12	YARS,VARS,IARS
FOXL2	Chromatin	Type II Diabetes Mellitus Signaling	2.07	SMPD4,ACSL4
FOXM1	Soluble	tRNA Charging	7.56	PARS2,LARS,DARS,IARS
FOXM1	Soluble	Systemic Lupus Erythematosus Signaling	2.69	PRPF8,SNRNP200,SART1
FOXN1	Chromatin	Hypoxia Signaling in the Cardiovascular System	3	TP53,ARNT
FOXN1	Chromatin	HIF1α Signaling	2.6	TP53,ARNT
FOXN1	Chromatin	Aryl Hydrocarbon Receptor Signaling	2.32	TP53,ARNT
FOXN1	Soluble	Assembly of RNA Polymerase I Complex	2.29	TBP
FOXN1	Soluble	Assembly of RNA Polymerase III Complex	2.13	TBP
FOXN2	Soluble	Protein Ubiquitination Pathway	4.64	BTRC,SKP1,PSMD8
FOXN2	Soluble	Cell Cycle: G2/M DNA Damage Checkpoint Regulation	4.3	BTRC,SKP1
FOXN2	Soluble	Cell Cycle: G1/S Checkpoint Regulation	3.95	BTRC,SKP1
FOXN2	Soluble	Cyclins and Cell Cycle Regulation	3.78	BTRC,SKP1
FOXN2	Soluble	Antiproliferative Role of TOB in T Cell Signaling	2.18	SKP1
FOXN3	Chromatin	Chondroitin and Dermatan Biosynthesis	5.91	CHSY3,CHSY1
FOXN3	Chromatin	Chondroitin Sulfate Biosynthesis (Late Stages)	4.63	CHSY3,CHSY1
FOXN3	Chromatin	Chondroitin Sulfate Biosynthesis	4.4	CHSY3,CHSY1
FOXN3	Chromatin	Dermatan Sulfate Biosynthesis	4.39	CHSY3,CHSY1
FOXN3	Soluble	Chondroitin and Dermatan Biosynthesis	5.38	CHSY3,CHSY1
FOXN3	Soluble	Chondroitin Sulfate Biosynthesis (Late Stages)	4.11	CHSY3,CHSY1
FOXN3	Soluble	Chondroitin Sulfate Biosynthesis	3.88	CHSY3,CHSY1
FOXN3	Soluble	Dermatan Sulfate Biosynthesis	3.87	CHSY3,CHSY1
FOXO1	Chromatin	VDR/RXR Activation	3.14	FOXO1,EP300
FOXO1	Chromatin	Prostate Cancer Signaling	3.06	FOXO1,EP300
FOXO1	Chromatin	Hereditary Breast Cancer Signaling	2.8	SMARCA4,EP300
FOXO1	Chromatin	PTEN Signaling	2.79	FOXO4,FOXO1
FOXO1	Chromatin	Estrogen Receptor Signaling	2.73	SMARCA4,EP300
FOXO1	Chromatin	Insulin Receptor Signaling	2.66	FOXO4,FOXO1
FOXO1	Chromatin	Aryl Hydrocarbon Receptor Signaling	2.62	SMARCA4,EP300
FOXO1	Chromatin	B Cell Receptor Signaling	2.52	FOXO1,EP300
FOXO1	Chromatin	RAR Activation	2.42	SMARCA4,EP300
FOXO1	Chromatin	Role of Osteoblasts, Osteoclasts and Chondrocytes in Rheumatoid Arthritis	2.25	FOXO1,DLX5
FOXO1	Chromatin	Glucocorticoid Receptor Signaling	2.1	SMARCA4,EP300
FOXO1	Chromatin	Granzyme A Signaling	2.01	EP300
FOXO1	Soluble	Prostate Cancer Signaling	7.33	RB1,FOXO1,CREBBP,EP300
FOXO1	Soluble	Molecular Mechanisms of Cancer	4.92	RB1,FOXO1,CREBBP,EP300
FOXO1	Soluble	Hereditary Breast Cancer Signaling	4.75	RB1,CREBBP,EP300
FOXO1	Soluble	Granzyme A Signaling	4.49	CREBBP,EP300
FOXO1	Soluble	B Cell Receptor Signaling	4.32	FOXO1,CREBBP,EP300
FOXO1	Soluble	NRF2-mediated Oxidative Stress Response	4.2	DNAJC9,CREBBP,EP300
FOXO1	Soluble	Circadian Rhythm Signaling	3.92	CREBBP,EP300
FOXO1	Soluble	Role of RIG1-like Receptors in Antiviral Innate Immunity	3.75	CREBBP,EP300
FOXO1	Soluble	Role of IL-17F in Allergic Inflammatory Airway Diseases	3.73	CREBBP,EP300
FOXO1	Soluble	Lymphotoxin β Receptor Signaling	3.54	CREBBP,EP300
FOXO1	Soluble	ATM Signaling	3.48	CREBBP,EP300
FOXO1	Soluble	ERK5 Signaling	3.41	CREBBP,EP300
FOXO1	Soluble	Cell Cycle: G1/S Checkpoint Regulation	3.4	RB1,FOXO1
FOXO1	Soluble	Hypoxia Signaling in the Cardiovascular System	3.4	CREBBP,EP300
FOXO1	Soluble	Estrogen-Dependent Breast Cancer Signaling	3.38	CREBBP,EP300
FOXO1	Soluble	Renal Cell Carcinoma Signaling	3.32	CREBBP,EP300
FOXO1	Soluble	Neurotrophin/TRK Signaling	3.31	CREBBP,EP300
FOXO1	Soluble	FLT3 Signaling in Hematopoietic Progenitor Cells	3.28	CREBBP,EP300
FOXO1	Soluble	Prolactin Signaling	3.27	CREBBP,EP300
FOXO1	Soluble	VDR/RXR Activation	3.24	FOXO1,EP300
FOXO1	Soluble	TGF-β Signaling	3.16	CREBBP,EP300
FOXO1	Soluble	Melanocyte Development and Pigmentation Signaling	3.15	CREBBP,EP300
FOXO1	Soluble	FGF Signaling	3.13	CREBBP,EP300
FOXO1	Soluble	PPAR Signaling	3.09	CREBBP,EP300
FOXO1	Soluble	FXR/RXR Activation	3.07	FOXO1,CREBBP
FOXO1	Soluble	p53 Signaling	3.05	RB1,EP300
FOXO1	Soluble	HIF1α Signaling	2.99	CREBBP,EP300
FOXO1	Soluble	NGF Signaling	2.93	CREBBP,EP300
FOXO1	Soluble	Androgen Signaling	2.92	CREBBP,EP300
FOXO1	Soluble	Gαs Signaling	2.91	CREBBP,EP300
FOXO1	Soluble	p38 MAPK Signaling	2.89	CREBBP,EP300
FOXO1	Soluble	PTEN Signaling	2.89	FOXO4,FOXO1
FOXO1	Soluble	Corticotropin Releasing Hormone Signaling	2.86	CREBBP,EP300
FOXO1	Soluble	Estrogen Receptor Signaling	2.83	CREBBP,EP300
FOXO1	Soluble	Synaptic Long Term Potentiation	2.82	CREBBP,EP300
FOXO1	Soluble	P2Y Purigenic Receptor Signaling Pathway	2.8	CREBBP,EP300
FOXO1	Soluble	GNRH Signaling	2.77	CREBBP,EP300
FOXO1	Soluble	Insulin Receptor Signaling	2.76	FOXO4,FOXO1
FOXO1	Soluble	Aryl Hydrocarbon Receptor Signaling	2.72	RB1,EP300
FOXO1	Soluble	Glioblastoma Multiforme Signaling	2.68	RB1,FOXO1
FOXO1	Soluble	Wnt/β-catenin Signaling	2.57	CREBBP,EP300
FOXO1	Soluble	NF-κB Signaling	2.57	CREBBP,EP300
FOXO1	Soluble	Dopamine-DARPP32 Feedback in cAMP Signaling	2.55	CREBBP,EP300
FOXO1	Soluble	Dendritic Cell Maturation	2.54	CREBBP,EP300
FOXO1	Soluble	Ephrin Receptor Signaling	2.54	CREBBP,EP300
FOXO1	Soluble	RhoGDI Signaling	2.53	CREBBP,EP300
FOXO1	Soluble	PPARα/RXRα Activation	2.52	CREBBP,EP300
FOXO1	Soluble	RAR Activation	2.52	CREBBP,EP300
FOXO1	Soluble	CREB Signaling in Neurons	2.52	CREBBP,EP300
FOXO1	Soluble	ILK Signaling	2.49	CREBBP,EP300
FOXO1	Soluble	Calcium Signaling	2.49	CREBBP,EP300
FOXO1	Soluble	ERK/MAPK Signaling	2.48	CREBBP,EP300
FOXO1	Soluble	cAMP-mediated signaling	2.35	CREBBP,EP300
FOXO1	Soluble	Huntington's Disease Signaling	2.33	CREBBP,EP300
FOXO1	Soluble	Cardiac Hypertrophy Signaling	2.31	CREBBP,EP300
FOXO1	Soluble	Phospholipase C Signaling	2.28	CREBBP,EP300
FOXO1	Soluble	Glucocorticoid Receptor Signaling	2.2	CREBBP,EP300
FOXO1	Soluble	G-Protein Coupled Receptor Signaling	2.2	CREBBP,EP300
FOXO1	Soluble	Xenobiotic Metabolism Signaling	2.18	CREBBP,EP300
FOXO1	Soluble	Role of Macrophages, Fibroblasts and Endothelial Cells in Rheumatoid Arthritis	2.07	CREBBP,EP300
FOXO3	Chromatin	Estrogen Receptor Signaling	5.03	TRRAP,CREBBP,EP300
FOXO3	Chromatin	Granzyme A Signaling	4.72	CREBBP,EP300
FOXO3	Chromatin	Circadian Rhythm Signaling	4.16	CREBBP,EP300
FOXO3	Chromatin	Role of RIG1-like Receptors in Antiviral Innate Immunity	3.98	CREBBP,EP300
FOXO3	Chromatin	Role of IL-17F in Allergic Inflammatory Airway Diseases	3.96	CREBBP,EP300
FOXO3	Chromatin	Lymphotoxin β Receptor Signaling	3.77	CREBBP,EP300
FOXO3	Chromatin	Molecular Mechanisms of Cancer	3.72	CREBBP,RBL1,EP300
FOXO3	Chromatin	ATM Signaling	3.71	CREBBP,EP300
FOXO3	Chromatin	ERK5 Signaling	3.64	CREBBP,EP300
FOXO3	Chromatin	Hypoxia Signaling in the Cardiovascular System	3.63	CREBBP,EP300
FOXO3	Chromatin	Estrogen-Dependent Breast Cancer Signaling	3.61	CREBBP,EP300
FOXO3	Chromatin	Protein Kinase A Signaling	3.57	CREBBP,CDC27,EP300
FOXO3	Chromatin	Renal Cell Carcinoma Signaling	3.55	CREBBP,EP300
FOXO3	Chromatin	Neurotrophin/TRK Signaling	3.54	CREBBP,EP300
FOXO3	Chromatin	FLT3 Signaling in Hematopoietic Progenitor Cells	3.52	CREBBP,EP300
FOXO3	Chromatin	Prolactin Signaling	3.5	CREBBP,EP300
FOXO3	Chromatin	TGF-β Signaling	3.39	CREBBP,EP300
FOXO3	Chromatin	Prostate Cancer Signaling	3.39	CREBBP,EP300
FOXO3	Chromatin	Melanocyte Development and Pigmentation Signaling	3.38	CREBBP,EP300
FOXO3	Chromatin	FGF Signaling	3.36	CREBBP,EP300
FOXO3	Chromatin	PPAR Signaling	3.32	CREBBP,EP300
FOXO3	Chromatin	HIF1α Signaling	3.22	CREBBP,EP300
FOXO3	Chromatin	NGF Signaling	3.16	CREBBP,EP300
FOXO3	Chromatin	Androgen Signaling	3.15	CREBBP,EP300
FOXO3	Chromatin	Gαs Signaling	3.14	CREBBP,EP300
FOXO3	Chromatin	Hereditary Breast Cancer Signaling	3.12	CREBBP,EP300
FOXO3	Chromatin	p38 MAPK Signaling	3.12	CREBBP,EP300
FOXO3	Chromatin	Corticotropin Releasing Hormone Signaling	3.09	CREBBP,EP300
FOXO3	Chromatin	Synaptic Long Term Potentiation	3.05	CREBBP,EP300
FOXO3	Chromatin	P2Y Purigenic Receptor Signaling Pathway	3.03	CREBBP,EP300
FOXO3	Chromatin	GNRH Signaling	3	CREBBP,EP300
FOXO3	Chromatin	B Cell Receptor Signaling	2.84	CREBBP,EP300
FOXO3	Chromatin	Wnt/β-catenin Signaling	2.8	CREBBP,EP300
FOXO3	Chromatin	NF-κB Signaling	2.79	CREBBP,EP300
FOXO3	Chromatin	Ephrin Receptor Signaling	2.77	CREBBP,EP300
FOXO3	Chromatin	Dendritic Cell Maturation	2.77	CREBBP,EP300
FOXO3	Chromatin	Dopamine-DARPP32 Feedback in cAMP Signaling	2.77	CREBBP,EP300
FOXO3	Chromatin	NRF2-mediated Oxidative Stress Response	2.76	CREBBP,EP300
FOXO3	Chromatin	RhoGDI Signaling	2.76	CREBBP,EP300
FOXO3	Chromatin	PPARα/RXRα Activation	2.75	CREBBP,EP300
FOXO3	Chromatin	RAR Activation	2.75	CREBBP,EP300
FOXO3	Chromatin	CREB Signaling in Neurons	2.75	CREBBP,EP300
FOXO3	Chromatin	Calcium Signaling	2.72	CREBBP,EP300
FOXO3	Chromatin	ILK Signaling	2.72	CREBBP,EP300
FOXO3	Chromatin	ERK/MAPK Signaling	2.71	CREBBP,EP300
FOXO3	Chromatin	cAMP-mediated signaling	2.57	CREBBP,EP300
FOXO3	Chromatin	Huntington's Disease Signaling	2.55	CREBBP,EP300
FOXO3	Chromatin	Cardiac Hypertrophy Signaling	2.54	CREBBP,EP300
FOXO3	Chromatin	Phospholipase C Signaling	2.51	CREBBP,EP300
FOXO3	Chromatin	G-Protein Coupled Receptor Signaling	2.43	CREBBP,EP300
FOXO3	Chromatin	Glucocorticoid Receptor Signaling	2.42	CREBBP,EP300
FOXO3	Chromatin	Xenobiotic Metabolism Signaling	2.4	CREBBP,EP300
FOXO3	Chromatin	Role of Macrophages, Fibroblasts and Endothelial Cells in Rheumatoid Arthritis	2.29	CREBBP,EP300
FOXO3	Chromatin	Estrogen-mediated S-phase Entry	2.06	RBL1
FOXO3	Soluble	Molecular Mechanisms of Cancer	7.43	RB1,CREBBP,ARHGEF2,RBL1,EP300
FOXO3	Soluble	Prostate Cancer Signaling	5.52	RB1,CREBBP,EP300
FOXO3	Soluble	Hereditary Breast Cancer Signaling	5.13	RB1,CREBBP,EP300
FOXO3	Soluble	Estrogen Receptor Signaling	5.03	TAF5L,CREBBP,EP300
FOXO3	Soluble	Granzyme A Signaling	4.72	CREBBP,EP300
FOXO3	Soluble	RhoGDI Signaling	4.58	CREBBP,ARHGEF2,EP300
FOXO3	Soluble	Estrogen-mediated S-phase Entry	4.51	RB1,RBL1
FOXO3	Soluble	Phospholipase C Signaling	4.19	CREBBP,ARHGEF2,EP300
FOXO3	Soluble	Circadian Rhythm Signaling	4.16	CREBBP,EP300
FOXO3	Soluble	Glucocorticoid Receptor Signaling	4.07	TAF5L,CREBBP,EP300
FOXO3	Soluble	Role of RIG1-like Receptors in Antiviral Innate Immunity	3.98	CREBBP,EP300
FOXO3	Soluble	Role of IL-17F in Allergic Inflammatory Airway Diseases	3.96	CREBBP,EP300
FOXO3	Soluble	Lymphotoxin β Receptor Signaling	3.77	CREBBP,EP300
FOXO3	Soluble	ATM Signaling	3.71	CREBBP,EP300
FOXO3	Soluble	Role of BRCA1 in DNA Damage Response	3.71	RB1,RBL1
FOXO3	Soluble	ERK5 Signaling	3.64	CREBBP,EP300
FOXO3	Soluble	Cell Cycle: G1/S Checkpoint Regulation	3.63	RB1,RBL1
FOXO3	Soluble	Hypoxia Signaling in the Cardiovascular System	3.63	CREBBP,EP300
FOXO3	Soluble	Estrogen-Dependent Breast Cancer Signaling	3.61	CREBBP,EP300
FOXO3	Soluble	Renal Cell Carcinoma Signaling	3.55	CREBBP,EP300
FOXO3	Soluble	Neurotrophin/TRK Signaling	3.54	CREBBP,EP300
FOXO3	Soluble	FLT3 Signaling in Hematopoietic Progenitor Cells	3.52	CREBBP,EP300
FOXO3	Soluble	Prolactin Signaling	3.5	CREBBP,EP300
FOXO3	Soluble	TGF-β Signaling	3.39	CREBBP,EP300
FOXO3	Soluble	Melanocyte Development and Pigmentation Signaling	3.38	CREBBP,EP300
FOXO3	Soluble	FGF Signaling	3.36	CREBBP,EP300
FOXO3	Soluble	Chronic Myeloid Leukemia Signaling	3.32	RB1,RBL1
FOXO3	Soluble	PPAR Signaling	3.32	CREBBP,EP300
FOXO3	Soluble	p53 Signaling	3.28	RB1,EP300
FOXO3	Soluble	Glioma Signaling	3.27	RB1,RBL1
FOXO3	Soluble	HIF1α Signaling	3.22	CREBBP,EP300
FOXO3	Soluble	NGF Signaling	3.16	CREBBP,EP300
FOXO3	Soluble	Androgen Signaling	3.15	CREBBP,EP300
FOXO3	Soluble	Gαs Signaling	3.14	CREBBP,EP300
FOXO3	Soluble	p38 MAPK Signaling	3.12	CREBBP,EP300
FOXO3	Soluble	Corticotropin Releasing Hormone Signaling	3.09	CREBBP,EP300
FOXO3	Soluble	Synaptic Long Term Potentiation	3.05	CREBBP,EP300
FOXO3	Soluble	P2Y Purigenic Receptor Signaling Pathway	3.03	CREBBP,EP300
FOXO3	Soluble	GNRH Signaling	3	CREBBP,EP300
FOXO3	Soluble	Aryl Hydrocarbon Receptor Signaling	2.95	RB1,EP300
FOXO3	Soluble	B Cell Receptor Signaling	2.84	CREBBP,EP300
FOXO3	Soluble	Wnt/β-catenin Signaling	2.8	CREBBP,EP300
FOXO3	Soluble	NF-κB Signaling	2.79	CREBBP,EP300
FOXO3	Soluble	Dendritic Cell Maturation	2.77	CREBBP,EP300
FOXO3	Soluble	Dopamine-DARPP32 Feedback in cAMP Signaling	2.77	CREBBP,EP300
FOXO3	Soluble	Ephrin Receptor Signaling	2.77	CREBBP,EP300
FOXO3	Soluble	NRF2-mediated Oxidative Stress Response	2.76	CREBBP,EP300
FOXO3	Soluble	PPARα/RXRα Activation	2.75	CREBBP,EP300
FOXO3	Soluble	RAR Activation	2.75	CREBBP,EP300
FOXO3	Soluble	CREB Signaling in Neurons	2.75	CREBBP,EP300
FOXO3	Soluble	ILK Signaling	2.72	CREBBP,EP300
FOXO3	Soluble	Calcium Signaling	2.72	CREBBP,EP300
FOXO3	Soluble	ERK/MAPK Signaling	2.71	CREBBP,EP300
FOXO3	Soluble	cAMP-mediated signaling	2.57	CREBBP,EP300
FOXO3	Soluble	Huntington's Disease Signaling	2.55	CREBBP,EP300
FOXO3	Soluble	Cardiac Hypertrophy Signaling	2.54	CREBBP,EP300
FOXO3	Soluble	G-Protein Coupled Receptor Signaling	2.43	CREBBP,EP300
FOXO3	Soluble	Xenobiotic Metabolism Signaling	2.4	CREBBP,EP300
FOXO3	Soluble	Role of Macrophages, Fibroblasts and Endothelial Cells in Rheumatoid Arthritis	2.29	CREBBP,EP300
FOXO3	Soluble	Protein Kinase A Signaling	2.09	CREBBP,EP300
FOXO3	Soluble	Antiproliferative Role of TOB in T Cell Signaling	2.03	RB1
FOXO4	Chromatin	PTEN Signaling	2.21	FOXO4
FOXO4	Chromatin	Insulin Receptor Signaling	2.15	FOXO4
FOXO4	Soluble	Mismatch Repair in Eukaryotes	2.73	FEN1
FOXO6	Chromatin	Polyamine Regulation in Colon Cancer	2.08	MYC
FOXO6	Chromatin	Estrogen-mediated S-phase Entry	2.06	MYC
FOXO6	Soluble	PTEN Signaling	6.65	FOXO4,FOXO6,FOXO1
FOXO6	Soluble	Insulin Receptor Signaling	3.83	FOXO4,FOXO1
FOXO6	Soluble	Docosahexaenoic Acid (DHA) Signaling	2.16	FOXO1
FOXO6	Soluble	ErbB2-ErbB3 Signaling	2.06	FOXO1
FOXP1	Chromatin	RAN Signaling	2.06	RCC1
FOXP1	Soluble	DNA Double-Strand Break Repair by Non-Homologous End Joining	6.22	MRE11A,XRCC1,LIG3
FOXP1	Soluble	ATM Signaling	4.27	TP53,MRE11A,BLM
FOXP1	Soluble	Role of BRCA1 in DNA Damage Response	4.27	TP53,MRE11A,BLM
FOXP1	Soluble	Hereditary Breast Cancer Signaling	3.4	TP53,MRE11A,BLM
FOXP1	Soluble	Cell Cycle Control of Chromosomal Replication	3.27	RPA3,RPA2
FOXP1	Soluble	Cellular Effects of Sildenafil (Viagra)	3.16	MYL9,MYH10
FOXP1	Soluble	Nucleotide Excision Repair Pathway	3.07	RPA3,RPA2
FOXP1	Soluble	Cell Cycle: G2/M DNA Damage Checkpoint Regulation	2.87	TP53,TOP2A
FOXP1	Soluble	Thrombin Signaling	2.75	MYL9,TBP
FOXP1	Soluble	Role of CHK Proteins in Cell Cycle Checkpoint Control	2.68	TP53,MRE11A
FOXP1	Soluble	Actin Cytoskeleton Signaling	2.63	MYL9,MYH10
FOXP1	Soluble	Regulation of Actin-based Motility by Rho	2.31	MYL9
FOXP1	Soluble	PAK Signaling	2.26	MYL9
FOXP1	Soluble	Gα12/13 Signaling	2.03	MYL9
FOXP1	Soluble	RhoA Signaling	2.02	MYL9
FOXP3	Chromatin	ATM Signaling	2.19	SMC3,SMC2
FOXP3	Chromatin	Mitotic Roles of Polo-Like Kinase	2.1	SMC3,CDC27
FOXP3	Soluble	Protein Ubiquitination Pathway	3.58	PSMB4,USP11,PSMA5
FOXP4	Soluble	Granzyme A Signaling	2.23	NME1
FOXQ1	Chromatin	Assembly of RNA Polymerase III Complex	11.3	GTF3C1,GTF3C4,GTF3C2,GTF3C3,GTF3C5,SF3A1
FOXQ1	Chromatin	RAN Signaling	4.29	RCC1,RANGAP1
FOXQ1	Chromatin	Cell Cycle Control of Chromosomal Replication	3.77	MCM6,ORC2,ORC3
FOXQ1	Chromatin	Mitotic Roles of Polo-Like Kinase	2.66	ANAPC7,CDC27,SMC1A
FOXQ1	Chromatin	tRNA Charging	2.42	YARS,VARS,IARS
FOXQ1	Soluble	Role of p14/p19ARF in Tumor Suppression	2.98	TP53,SENP3
FOXR1	Chromatin	Polyamine Regulation in Colon Cancer	3.44	MYC,MAX
FOXR1	Chromatin	Cell Cycle: G1/S Checkpoint Regulation	2.52	MYC,MAX
FOXR1	Chromatin	Small Cell Lung Cancer Signaling	2.43	MYC,MAX
FOXR1	Chromatin	p38 MAPK Signaling	2.03	MYC,MAX
FOXR1	Soluble	Cell Cycle: G1/S Checkpoint Regulation	3.4	HDAC6,MYC
FOXR1	Soluble	Chronic Myeloid Leukemia Signaling	3.09	HDAC6,MYC
FOXR1	Soluble	Telomerase Signaling	3.03	HDAC6,MYC
FOXR1	Soluble	Calcium Signaling	2.49	HDAC6,ATP2B3
FOXR1	Soluble	Calcium Transport I	2.19	ATP2B3
FOXR2	Chromatin	Polyamine Regulation in Colon Cancer	4.43	MYC,MAX
FOXR2	Chromatin	Cell Cycle: G1/S Checkpoint Regulation	3.5	MYC,MAX
FOXR2	Chromatin	Small Cell Lung Cancer Signaling	3.4	MYC,MAX
FOXR2	Chromatin	p38 MAPK Signaling	3	MYC,MAX
FOXR2	Chromatin	Aryl Hydrocarbon Receptor Signaling	2.82	MYC,ARNT
FOXR2	Chromatin	Molecular Mechanisms of Cancer	2.07	MYC,MAX
FOXR2	Chromatin	Estrogen-mediated S-phase Entry	2.01	MYC
FOXS1	Chromatin	Assembly of RNA Polymerase III Complex	7.68	GTF3C4,GTF3C2,GTF3C3,GTF3C5
FOXS1	Chromatin	PPARα/RXRα Activation	3.01	NR2F1,RRAS2,MAP2K3,GK
FOXS1	Chromatin	Chronic Myeloid Leukemia Signaling	2.82	RRAS2,HDAC2,CTBP2
FOXS1	Chromatin	Estrogen Receptor Signaling	2.45	TAF9,RRAS2,CTBP2
FOXS1	Chromatin	Glucocorticoid Receptor Signaling	2.41	TAF9,POU2F1,RRAS2,POU2F2
FOXS1	Chromatin	B Cell Receptor Signaling	2.14	RRAS2,POU2F2,MAP2K3
FOXS1	Soluble	Role of PKR in Interferon Induction and Antiviral Response	3.03	TP53,MAP2K3
FOXS1	Soluble	ATM Signaling	2.68	TP53,SMC2
FOXS1	Soluble	p38 MAPK Signaling	2.11	TP53,MAP2K3
GLI1	Chromatin	Basal Cell Carcinoma Signaling	5.36	TP53,SUFU,GLI1
GLI1	Chromatin	Sonic Hedgehog Signaling	4.06	SUFU,GLI1
GLI1	Chromatin	Role of BRCA1 in DNA Damage Response	3.48	TP53,SMARCA4
GLI1	Chromatin	Molecular Mechanisms of Cancer	3.35	TP53,SUFU,GLI1
GLI1	Chromatin	Hereditary Breast Cancer Signaling	2.89	TP53,SMARCA4
GLI1	Chromatin	Aryl Hydrocarbon Receptor Signaling	2.72	TP53,SMARCA4
GLI1	Chromatin	DNA damage-induced 14-3-3σ Signaling	2.06	TP53
GLI1	Chromatin	GADD45 Signaling	2.04	TP53
GLI1	Soluble	Basal Cell Carcinoma Signaling	6.59	TP53,KIF7,SUFU,GLI1
GLI1	Soluble	Role of CHK Proteins in Cell Cycle Checkpoint Control	5.02	TP53,MRE11A,RAD50
GLI1	Soluble	ATM Signaling	4.91	TP53,MRE11A,RAD50
GLI1	Soluble	Role of BRCA1 in DNA Damage Response	4.91	TP53,MRE11A,RAD50
GLI1	Soluble	DNA Double-Strand Break Repair by Homologous Recombination	4.3	MRE11A,RAD50
GLI1	Soluble	DNA Double-Strand Break Repair by Non-Homologous End Joining	4.3	MRE11A,RAD50
GLI1	Soluble	Telomere Extension by Telomerase	4.24	MRE11A,RAD50
GLI1	Soluble	Hereditary Breast Cancer Signaling	4.03	TP53,MRE11A,RAD50
GLI1	Soluble	Sonic Hedgehog Signaling	3.59	SUFU,GLI1
GLI1	Soluble	Molecular Mechanisms of Cancer	2.65	TP53,SUFU,GLI1
GLI1	Soluble	Axonal Guidance Signaling	2.37	KIF7,SUFU,GLI1
IRF3	Chromatin	LXR/RXR Activation	3.39	FASN,IRF3
IRF3	Chromatin	Fatty Acid Biosynthesis Initiation II	2.74	FASN
IRF3	Chromatin	Palmitate Biosynthesis I (Animals)	2.51	FASN
IRF3	Chromatin	IL-15 Production	2.16	IRF3
JUN	Chromatin	PI3K Signaling in B Lymphocytes	10.8	FOS,JUN,ATF3,ATF7,CREB1,NFATC2,NFATC4,NFATC1,ATF2
JUN	Chromatin	Corticotropin Releasing Hormone Signaling	9.52	FOS,JUN,MEF2D,CREB1,MEF2A,JUND,CREB5,ATF2
JUN	Chromatin	Role of NFAT in Regulation of the Immune Response	8.27	FOS,JUN,MEF2D,MEF2A,NFATC2,NFATC4,NFATC1,ATF2
JUN	Chromatin	ERK5 Signaling	8.15	FOS,MEF2D,CREB1,MEF2A,CREB5,ATF2
JUN	Chromatin	Calcium Signaling	8.06	MEF2D,CREB1,MEF2A,NFATC2,NFATC4,CREB5,NFATC1,ATF2
JUN	Chromatin	April Mediated Signaling	7.65	FOS,JUN,NFATC2,NFATC4,NFATC1
JUN	Chromatin	Role of Macrophages, Fibroblasts and Endothelial Cells in Rheumatoid Arthritis	7.58	FOS,JUN,CREB1,NFATC2,NFATC4,CEBPB,CREB5,NFATC1,ATF2
JUN	Chromatin	Regulation of IL-2 Expression in Activated and Anergic T Lymphocytes	7.57	FOS,JUN,SMAD4,NFATC2,NFATC4,NFATC1
JUN	Chromatin	B Cell Activating Factor Signaling	7.54	FOS,JUN,NFATC2,NFATC4,NFATC1
JUN	Chromatin	Phospholipase C Signaling	7.21	MEF2D,CREB1,MEF2A,NFATC2,NFATC4,CREB5,NFATC1,ATF2
JUN	Chromatin	B Cell Receptor Signaling	7.1	JUN,CREB1,NFATC2,NFATC4,CREB5,NFATC1,ATF2
JUN	Chromatin	Glucocorticoid Receptor Signaling	6.88	FOS,JUN,CREB1,SMAD4,NFATC2,NFATC4,CEBPB,NFATC1
JUN	Chromatin	Estrogen-Dependent Breast Cancer Signaling	6.39	FOS,JUN,CREB1,CREB5,ATF2
JUN	Chromatin	Neurotrophin/TRK Signaling	6.2	FOS,JUN,CREB1,CREB5,ATF2
JUN	Chromatin	BMP signaling pathway	6.08	NKX2-5,JUN,CREB1,SMAD4,ATF2
JUN	Chromatin	Cardiac Hypertrophy Signaling	6.06	NKX2-5,JUN,MEF2D,CREB1,MEF2A,NFATC4,ATF2
JUN	Chromatin	T Cell Receptor Signaling	5.48	FOS,JUN,NFATC2,NFATC4,NFATC1
JUN	Chromatin	Cholecystokinin/Gastrin-mediated Signaling	5.4	FOS,JUN,MEF2D,MEF2A,ATF2
JUN	Chromatin	p38 MAPK Signaling	5.17	MEF2D,CREB1,MEF2A,CREB5,ATF2
JUN	Chromatin	PKCθ Signaling in T Lymphocytes	5.13	FOS,JUN,NFATC2,NFATC4,NFATC1
JUN	Chromatin	CD28 Signaling in T Helper Cells	5.11	FOS,JUN,NFATC2,NFATC4,NFATC1
JUN	Chromatin	ATM Signaling	4.99	JUN,CREB1,CREB5,ATF2
JUN	Chromatin	Cardiomyocyte Differentiation via BMP Receptors	4.99	NKX2-5,SMAD4,ATF2
JUN	Chromatin	Role of Osteoblasts, Osteoclasts and Chondrocytes in Rheumatoid Arthritis	4.96	FOS,JUN,SMAD4,NFATC2,NFATC4,NFATC1
JUN	Chromatin	P2Y Purigenic Receptor Signaling Pathway	4.93	FOS,JUN,CREB1,CREB5,ATF2
JUN	Chromatin	GNRH Signaling	4.87	FOS,JUN,CREB1,CREB5,ATF2
JUN	Chromatin	Hypoxia Signaling in the Cardiovascular System	4.83	JUN,CREB1,CREB5,ATF2
JUN	Chromatin	LPS-stimulated MAPK Signaling	4.65	FOS,JUN,CREB1,ATF2
JUN	Chromatin	Protein Kinase A Signaling	4.57	CREB1,SMAD4,NFATC2,NFATC4,CREB5,NFATC1,ATF2
JUN	Chromatin	TGF-β Signaling	4.35	NKX2-5,FOS,JUN,SMAD4
JUN	Chromatin	RANK Signaling in Osteoclasts	4.33	FOS,JUN,NFATC2,NFATC1
JUN	Chromatin	ILK Signaling	4.18	FOS,JUN,CREB1,CREB5,ATF2
JUN	Chromatin	IL-17A Signaling in Fibroblasts	4.17	FOS,JUN,CEBPB
JUN	Chromatin	ERK/MAPK Signaling	4.15	FOS,CREB1,CREB5,NFATC1,ATF2
JUN	Chromatin	Circadian Rhythm Signaling	4.13	CREB1,CREB5,ATF2
JUN	Chromatin	Netrin Signaling	3.87	NFATC2,NFATC4,NFATC1
JUN	Chromatin	Role of IL-17F in Allergic Inflammatory Airway Diseases	3.84	CREB1,CREB5,ATF2
JUN	Chromatin	Systemic Lupus Erythematosus Signaling	3.82	FOS,JUN,NFATC2,NFATC4,NFATC1
JUN	Chromatin	IL-12 Signaling and Production in Macrophages	3.58	FOS,JUN,APOA2,CEBPB
JUN	Chromatin	GDNF Family Ligand-Receptor Interactions	3.26	FOS,JUN,CREB1
JUN	Chromatin	IL-17 Signaling	3.24	JUN,CEBPB,ATF2
JUN	Chromatin	Acute Phase Response Signaling	3.22	FOS,JUN,APOA2,CEBPB
JUN	Chromatin	FLT3 Signaling in Hematopoietic Progenitor Cells	3.19	CREB1,CREB5,ATF2
JUN	Chromatin	Prolactin Signaling	3.17	FOS,JUN,CEBPB
JUN	Chromatin	IL-4 Signaling	3.17	NFATC2,NFATC4,NFATC1
JUN	Chromatin	RAR Activation	3.11	FOS,JUN,SMAD4,NR2F6
JUN	Chromatin	Role of NFAT in Cardiac Hypertrophy	3.06	NKX2-5,MEF2D,MEF2A,NFATC4
JUN	Chromatin	Prostate Cancer Signaling	3	CREB1,CREB5,ATF2
JUN	Chromatin	Melanocyte Development and Pigmentation Signaling	2.98	CREB1,CREB5,ATF2
JUN	Chromatin	Factors Promoting Cardiogenesis in Vertebrates	2.97	NKX2-5,SMAD4,ATF2
JUN	Chromatin	FGF Signaling	2.96	CREB1,CREB5,ATF2
JUN	Chromatin	SAPK/JNK Signaling	2.87	JUN,NFATC1,ATF2
JUN	Chromatin	IL-17A Signaling in Gastric Cells	2.84	FOS,JUN
JUN	Chromatin	HGF Signaling	2.79	FOS,JUN,ATF2
JUN	Chromatin	Huntington's Disease Signaling	2.75	JUN,CREB1,CREB5,ATF2
JUN	Chromatin	TNFR2 Signaling	2.74	FOS,JUN
JUN	Chromatin	iCOS-iCOSL Signaling in T Helper Cells	2.68	NFATC2,NFATC4,NFATC1
JUN	Chromatin	NGF Signaling	2.67	CREB1,CREB5,ATF2
JUN	Chromatin	4-1BB Signaling in T Lymphocytes	2.65	JUN,ATF2
JUN	Chromatin	fMLP Signaling in Neutrophils	2.64	NFATC2,NFATC4,NFATC1
JUN	Chromatin	Gαs Signaling	2.64	CREB1,CREB5,ATF2
JUN	Chromatin	IL-6 Signaling	2.64	FOS,JUN,CEBPB
JUN	Chromatin	Renin-Angiotensin Signaling	2.62	FOS,JUN,ATF2
JUN	Chromatin	Gα12/13 Signaling	2.61	JUN,MEF2D,MEF2A
JUN	Chromatin	Synaptic Long Term Potentiation	2.52	CREB1,CREB5,ATF2
JUN	Chromatin	UVC-Induced MAPK Signaling	2.39	FOS,JUN
JUN	Chromatin	Aryl Hydrocarbon Receptor Signaling	2.37	FOS,JUN,NFIX
JUN	Chromatin	MIF Regulation of Innate Immunity	2.35	FOS,JUN
JUN	Chromatin	Relaxin Signaling	2.35	FOS,JUN,CREB1
JUN	Chromatin	Role of Oct4 in Mammalian Embryonic Stem Cell Pluripotency	2.33	MEF2A,NR2F6
JUN	Chromatin	TNFR1 Signaling	2.29	FOS,JUN
JUN	Chromatin	iNOS Signaling	2.29	FOS,JUN
JUN	Chromatin	Gαq Signaling	2.28	NFATC2,NFATC4,NFATC1
JUN	Chromatin	CD27 Signaling in Lymphocytes	2.23	FOS,JUN
JUN	Chromatin	Cdc42 Signaling	2.22	FOS,JUN,ATF2
JUN	Chromatin	UVB-Induced MAPK Signaling	2.19	FOS,JUN
JUN	Chromatin	IL-2 Signaling	2.16	FOS,JUN
JUN	Chromatin	Nur77 Signaling in T Lymphocytes	2.15	MEF2D,NFATC1
JUN	Chromatin	Toll-like Receptor Signaling	2.15	FOS,JUN
JUN	Chromatin	Dopamine-DARPP32 Feedback in cAMP Signaling	2.13	CREB1,CREB5,ATF2
JUN	Chromatin	Dendritic Cell Maturation	2.12	CREB1,CREB5,ATF2
JUN	Chromatin	Ephrin Receptor Signaling	2.12	CREB1,CREB5,ATF2
JUN	Chromatin	NRF2-mediated Oxidative Stress Response	2.11	FOS,JUN,JUND
JUN	Chromatin	Thrombopoietin Signaling	2.1	FOS,JUN
JUN	Chromatin	PPARα/RXRα Activation	2.09	JUN,APOA2,SMAD4
JUN	Chromatin	CREB Signaling in Neurons	2.09	CREB1,CREB5,ATF2
JUN	Chromatin	EGF Signaling	2.09	FOS,JUN
JUN	Chromatin	Production of Nitric Oxide and Reactive Oxygen Species in Macrophages	2.07	FOS,JUN,APOA2
JUN	Chromatin	Activation of IRF by Cytosolic Pattern Recognition Receptors	2.05	JUN,ATF2
JUN	Chromatin	CD40 Signaling	2.05	FOS,JUN
JUN	Chromatin	Calcium-induced T Lymphocyte Apoptosis	2.01	MEF2D,NFATC2
JUN	Soluble	Corticotropin Releasing Hormone Signaling	6.76	FOS,JUN,JUND,CREB5,ATF2
JUN	Soluble	PI3K Signaling in B Lymphocytes	6.59	FOS,JUN,ATF3,ATF7,ATF2
JUN	Soluble	Estrogen-Dependent Breast Cancer Signaling	6.13	FOS,JUN,CREB5,ATF2
JUN	Soluble	Neurotrophin/TRK Signaling	5.98	FOS,JUN,CREB5,ATF2
JUN	Soluble	P2Y Purigenic Receptor Signaling Pathway	4.95	FOS,JUN,CREB5,ATF2
JUN	Soluble	GNRH Signaling	4.9	FOS,JUN,CREB5,ATF2
JUN	Soluble	ATM Signaling	4.45	JUN,CREB5,ATF2
JUN	Soluble	ERK5 Signaling	4.34	FOS,CREB5,ATF2
JUN	Soluble	ILK Signaling	4.34	FOS,JUN,CREB5,ATF2
JUN	Soluble	Hypoxia Signaling in the Cardiovascular System	4.32	JUN,CREB5,ATF2
JUN	Soluble	LPS-stimulated MAPK Signaling	4.19	FOS,JUN,ATF2
JUN	Soluble	BMP signaling pathway	4.12	JUN,SMAD4,ATF2
JUN	Soluble	Regulation of IL-2 Expression in Activated and Anergic T Lymphocytes	4.06	FOS,JUN,SMAD4
JUN	Soluble	tRNA Charging	4.06	DARS,VARS,IARS
JUN	Soluble	TGF-β Signaling	3.96	FOS,JUN,SMAD4
JUN	Soluble	HGF Signaling	3.75	FOS,JUN,ATF2
JUN	Soluble	Cardiomyocyte Differentiation via BMP Receptors	3.73	SMAD4,ATF2
JUN	Soluble	Cholecystokinin/Gastrin-mediated Signaling	3.71	FOS,JUN,ATF2
JUN	Soluble	Renin-Angiotensin Signaling	3.57	FOS,JUN,ATF2
JUN	Soluble	Role of Macrophages, Fibroblasts and Endothelial Cells in Rheumatoid Arthritis	3.51	FOS,JUN,CREB5,ATF2
JUN	Soluble	IL-17A Signaling in Gastric Cells	3.48	FOS,JUN
JUN	Soluble	TNFR2 Signaling	3.38	FOS,JUN
JUN	Soluble	4-1BB Signaling in T Lymphocytes	3.29	JUN,ATF2
JUN	Soluble	IL-17A Signaling in Fibroblasts	3.19	FOS,JUN
JUN	Soluble	Circadian Rhythm Signaling	3.16	CREB5,ATF2
JUN	Soluble	Cdc42 Signaling	3.16	FOS,JUN,ATF2
JUN	Soluble	B Cell Receptor Signaling	3.15	JUN,CREB5,ATF2
JUN	Soluble	April Mediated Signaling	3.12	FOS,JUN
JUN	Soluble	B Cell Activating Factor Signaling	3.07	FOS,JUN
JUN	Soluble	Role of NFAT in Regulation of the Immune Response	3.06	FOS,JUN,ATF2
JUN	Soluble	NRF2-mediated Oxidative Stress Response	3.04	FOS,JUN,JUND
JUN	Soluble	UVC-Induced MAPK Signaling	3.03	FOS,JUN
JUN	Soluble	RAR Activation	3.02	FOS,JUN,SMAD4
JUN	Soluble	MIF Regulation of Innate Immunity	2.99	FOS,JUN
JUN	Soluble	Role of IL-17F in Allergic Inflammatory Airway Diseases	2.97	CREB5,ATF2
JUN	Soluble	ERK/MAPK Signaling	2.96	FOS,CREB5,ATF2
JUN	Soluble	TNFR1 Signaling	2.93	FOS,JUN
JUN	Soluble	iNOS Signaling	2.93	FOS,JUN
JUN	Soluble	CD27 Signaling in Lymphocytes	2.86	FOS,JUN
JUN	Soluble	UVB-Induced MAPK Signaling	2.83	FOS,JUN
JUN	Soluble	IL-2 Signaling	2.8	FOS,JUN
JUN	Soluble	Toll-like Receptor Signaling	2.78	FOS,JUN
JUN	Soluble	Role of Osteoblasts, Osteoclasts and Chondrocytes in Rheumatoid Arthritis	2.76	FOS,JUN,SMAD4
JUN	Soluble	Huntington's Disease Signaling	2.74	JUN,CREB5,ATF2
JUN	Soluble	Thrombopoietin Signaling	2.74	FOS,JUN
JUN	Soluble	EGF Signaling	2.72	FOS,JUN
JUN	Soluble	Activation of IRF by Cytosolic Pattern Recognition Receptors	2.68	JUN,ATF2
JUN	Soluble	CD40 Signaling	2.68	FOS,JUN
JUN	Soluble	Colorectal Cancer Metastasis Signaling	2.64	FOS,JUN,SMAD4
JUN	Soluble	Erythropoietin Signaling	2.59	FOS,JUN
JUN	Soluble	IL-3 Signaling	2.58	FOS,JUN
JUN	Soluble	GDNF Family Ligand-Receptor Interactions	2.58	FOS,JUN
JUN	Soluble	IL-10 Signaling	2.57	FOS,JUN
JUN	Soluble	IL-17 Signaling	2.57	JUN,ATF2
JUN	Soluble	Renal Cell Carcinoma Signaling	2.57	FOS,JUN
JUN	Soluble	Glucocorticoid Receptor Signaling	2.55	FOS,JUN,SMAD4
JUN	Soluble	Chemokine Signaling	2.55	FOS,JUN
JUN	Soluble	CCR5 Signaling in Macrophages	2.53	FOS,JUN
JUN	Soluble	FLT3 Signaling in Hematopoietic Progenitor Cells	2.53	CREB5,ATF2
JUN	Soluble	Prolactin Signaling	2.52	FOS,JUN
JUN	Soluble	PDGF Signaling	2.45	FOS,JUN
JUN	Soluble	Ceramide Signaling	2.44	FOS,JUN
JUN	Soluble	ErbB Signaling	2.42	FOS,JUN
JUN	Soluble	Prostate Cancer Signaling	2.41	CREB5,ATF2
JUN	Soluble	Melanocyte Development and Pigmentation Signaling	2.4	CREB5,ATF2
JUN	Soluble	RANK Signaling in Osteoclasts	2.4	FOS,JUN
JUN	Soluble	Factors Promoting Cardiogenesis in Vertebrates	2.39	SMAD4,ATF2
JUN	Soluble	FGF Signaling	2.38	CREB5,ATF2
JUN	Soluble	UVA-Induced MAPK Signaling	2.36	FOS,JUN
JUN	Soluble	HMGB1 Signaling	2.35	FOS,JUN
JUN	Soluble	PPAR Signaling	2.34	FOS,JUN
JUN	Soluble	SAPK/JNK Signaling	2.32	JUN,ATF2
JUN	Soluble	IL-1 Signaling	2.32	FOS,JUN
JUN	Soluble	IGF-1 Signaling	2.3	FOS,JUN
JUN	Soluble	T Cell Receptor Signaling	2.27	FOS,JUN
JUN	Soluble	Molecular Mechanisms of Cancer	2.22	FOS,JUN,SMAD4
JUN	Soluble	NGF Signaling	2.18	CREB5,ATF2
JUN	Soluble	Gαs Signaling	2.16	CREB5,ATF2
JUN	Soluble	IL-6 Signaling	2.16	FOS,JUN
JUN	Soluble	p38 MAPK Signaling	2.15	CREB5,ATF2
JUN	Soluble	14-3-3-mediated Signaling	2.14	FOS,JUN
JUN	Soluble	CD28 Signaling in T Helper Cells	2.13	FOS,JUN
JUN	Soluble	PKCθ Signaling in T Lymphocytes	2.13	FOS,JUN
JUN	Soluble	Synaptic Long Term Potentiation	2.08	CREB5,ATF2
JUN	Soluble	Protein Kinase A Signaling	2.08	SMAD4,CREB5,ATF2
JUN	Soluble	IL-12 Signaling and Production in Macrophages	2.02	FOS,JUN
MAX	Chromatin	Cell Cycle: G1/S Checkpoint Regulation	7.45	MYC,E2F6,MAX,TFDP1,SIN3A
MAX	Chromatin	DNA Methylation and Transcriptional Repression Signaling	5.52	MECP2,SAP130,SIN3A
MAX	Chromatin	Small Cell Lung Cancer Signaling	5.43	MYC,MAX,TFDP1,SIN3A
MAX	Chromatin	Estrogen-mediated S-phase Entry	5.28	MYC,E2F6,TFDP1
MAX	Chromatin	Chronic Myeloid Leukemia Signaling	5.02	MYC,E2F6,TFDP1,SIN3A
MAX	Chromatin	Molecular Mechanisms of Cancer	3.89	MYC,E2F6,MAX,TFDP1,SIN3A
MAX	Chromatin	Cyclins and Cell Cycle Regulation	3.69	E2F6,TFDP1,SIN3A
MAX	Chromatin	Bladder Cancer Signaling	3.55	MYC,TFDP1,SIN3A
MAX	Chromatin	Glioma Signaling	3.4	E2F6,TFDP1,SIN3A
MAX	Chromatin	Polyamine Regulation in Colon Cancer	3.3	MYC,MAX
MAX	Chromatin	Pancreatic Adenocarcinoma Signaling	3.29	E2F6,TFDP1,SIN3A
MAX	Chromatin	Non-Small Cell Lung Cancer Signaling	2.33	TFDP1,SIN3A
MAX	Chromatin	Prostate Cancer Signaling	2.16	TFDP1,SIN3A
MAX	Soluble	DNA Double-Strand Break Repair by Non-Homologous End Joining	5	XRCC1,LIG3
MAX	Soluble	Polyamine Regulation in Colon Cancer	4.55	MYC,MAX
MAX	Soluble	Cell Cycle: G1/S Checkpoint Regulation	3.63	MYC,MAX
MAX	Soluble	Small Cell Lung Cancer Signaling	3.53	MYC,MAX
MAX	Soluble	p38 MAPK Signaling	3.12	MYC,MAX
MAX	Soluble	Molecular Mechanisms of Cancer	2.19	MYC,MAX
MAX	Soluble	Estrogen-mediated S-phase Entry	2.06	MYC
MAX	Soluble	Cell Cycle Control of Chromosomal Replication	2	RPA2
MEF2A	Chromatin	Corticotropin Releasing Hormone Signaling	7.94	JUN,MEF2D,MEF2A,JUND,MEF2C
MEF2A	Chromatin	Role of NFAT in Regulation of the Immune Response	7.14	JUN,MEF2D,MEF2A,MEF2C,CABIN1
MEF2A	Chromatin	Cholecystokinin/Gastrin-mediated Signaling	6.24	JUN,MEF2D,MEF2A,MEF2C
MEF2A	Chromatin	p38 MAPK Signaling	6.05	MEF2D,MEF2A,MEF2C
MEF2A	Chromatin	Gα12/13 Signaling	6.04	JUN,MEF2D,MEF2A,MEF2C
MEF2A	Chromatin	Calcium Signaling	5.25	MEF2D,MEF2A,MEF2C,CABIN1
MEF2A	Chromatin	Role of NFAT in Cardiac Hypertrophy	5.24	MEF2D,MEF2A,MEF2C,CABIN1
MEF2A	Chromatin	ERK5 Signaling	5	MEF2D,MEF2A,MEF2C
MEF2A	Chromatin	Cardiac Hypertrophy Signaling	4.87	JUN,MEF2D,MEF2A,MEF2C
MEF2A	Chromatin	PI3K Signaling in B Lymphocytes	4.07	JUN,ATF3,ATF7
MEF2A	Chromatin	Phospholipase C Signaling	3.3	MEF2D,MEF2A,MEF2C
MEF2A	Chromatin	UVB-Induced MAPK Signaling	3.25	JUN
MEF2A	Chromatin	Nur77 Signaling in T Lymphocytes	3.21	MEF2D,CABIN1
MEF2A	Chromatin	Calcium-induced T Lymphocyte Apoptosis	3.06	MEF2D,CABIN1
MEF2A	Chromatin	NRF2-mediated Oxidative Stress Response	2.21	JUN,JUND
MEF2A	Chromatin	PPARα/RXRα Activation	2.2	JUN,MEF2C
MEF2A	Soluble	Calcium Signaling	8.91	MEF2D,MEF2A,MEF2C,MEF2B,CABIN1,HDAC5
MEF2A	Soluble	Role of NFAT in Cardiac Hypertrophy	8.9	MEF2D,MEF2A,MEF2C,MEF2B,CABIN1,HDAC5
MEF2A	Soluble	Phospholipase C Signaling	8.25	ITGB1,MEF2D,MEF2A,MEF2C,MEF2B,HDAC5
MEF2A	Soluble	p38 MAPK Signaling	8.03	MAPKAPK3,MEF2D,MEF2A,MEF2C,MEF2B
MEF2A	Soluble	Role of NFAT in Regulation of the Immune Response	7.14	MEF2D,MEF2A,MEF2C,MEF2B,CABIN1
MEF2A	Soluble	ERK5 Signaling	7.1	MEF2D,MEF2A,MEF2C,MEF2B
MEF2A	Soluble	Cardiac Hypertrophy Signaling	6.54	MAPKAPK3,MEF2D,MEF2A,MEF2C,MEF2B
MEF2A	Soluble	Cholecystokinin/Gastrin-mediated Signaling	6.24	MEF2D,MEF2A,MEF2C,MEF2B
MEF2A	Soluble	Gα12/13 Signaling	6.04	MEF2D,MEF2A,MEF2C,MEF2B
MEF2A	Soluble	Corticotropin Releasing Hormone Signaling	5.98	MEF2D,MEF2A,MEF2C,MEF2B
MEF2A	Soluble	Nur77 Signaling in T Lymphocytes	3.21	MEF2D,CABIN1
MEF2A	Soluble	Calcium-induced T Lymphocyte Apoptosis	3.06	MEF2D,CABIN1
MEF2A	Soluble	Glycoaminoglycan-protein Linkage Region Biosynthesis	2	XYLT1
MYC	Chromatin	Polyamine Regulation in Colon Cancer	4.87	MYC,MAX
MYC	Chromatin	Cell Cycle: G1/S Checkpoint Regulation	3.95	MYC,MAX
MYC	Chromatin	Small Cell Lung Cancer Signaling	3.85	MYC,MAX
MYC	Chromatin	p38 MAPK Signaling	3.44	MYC,MAX
MYC	Chromatin	ERK/MAPK Signaling	3.02	MYC,MYCN
MYC	Chromatin	Molecular Mechanisms of Cancer	2.51	MYC,MAX
MYC	Chromatin	Estrogen-mediated S-phase Entry	2.21	MYC
MYC	Soluble	Polyamine Regulation in Colon Cancer	5.4	MYC,MAX
MYC	Soluble	Cell Cycle: G1/S Checkpoint Regulation	4.47	MYC,MAX
MYC	Soluble	Small Cell Lung Cancer Signaling	4.37	MYC,MAX
MYC	Soluble	p38 MAPK Signaling	3.96	MYC,MAX
MYC	Soluble	ERK/MAPK Signaling	3.54	MYC,MYCN
MYC	Soluble	Molecular Mechanisms of Cancer	3.02	MYC,MAX
MYC	Soluble	Estrogen-mediated S-phase Entry	2.43	MYC
MYC	Soluble	Thyroid Cancer Signaling	2.2	MYC
MYC	Soluble	Endometrial Cancer Signaling	2.08	MYC
MYC	Soluble	ErbB2-ErbB3 Signaling	2.06	MYC
MYC	Soluble	Myc Mediated Apoptosis Signaling	2.05	MYC
MYC	Soluble	Thrombopoietin Signaling	2.04	MYC
MYC	Soluble	ERK5 Signaling	2	MYC
NFATC1	Chromatin	ATM Signaling	8.77	TP53,SMC3,JUN,SMC2,CREB1,ATF2
NFATC1	Chromatin	PI3K Signaling in B Lymphocytes	6.68	JUN,ATF3,ATF1,CREB1,NFATC1,ATF2
NFATC1	Chromatin	p38 MAPK Signaling	5.49	TP53,ATF1,CREB1,ATF2
NFATC1	Chromatin	Hypoxia Signaling in the Cardiovascular System	5.09	TP53,JUN,CREB1,ATF2
NFATC1	Chromatin	LPS-stimulated MAPK Signaling	4.91	JUN,ATF1,CREB1,ATF2
NFATC1	Chromatin	ERK/MAPK Signaling	4.46	ATF1,CREB1,NFATC1,ATF2
NFATC1	Chromatin	SAPK/JNK Signaling	4.44	TP53,JUN,NFATC1,ATF2
NFATC1	Chromatin	Huntington's Disease Signaling	4.1	TP53,JUN,HDAC2,CREB1,ATF2
NFATC1	Chromatin	Corticotropin Releasing Hormone Signaling	4.02	JUN,CREB1,JUND,ATF2
NFATC1	Chromatin	UVB-Induced MAPK Signaling	3.82	TP53,JUN
NFATC1	Chromatin	Glucocorticoid Receptor Signaling	3.79	JUN,CREB1,TAF10,NFATC1,SMARCA4
NFATC1	Chromatin	Role of BRCA1 in DNA Damage Response	3.66	TP53,ATF1,SMARCA4
NFATC1	Chromatin	B Cell Receptor Signaling	3.54	JUN,CREB1,NFATC1,ATF2
NFATC1	Chromatin	Estrogen-Dependent Breast Cancer Signaling	3.52	JUN,CREB1,ATF2
NFATC1	Chromatin	Neurotrophin/TRK Signaling	3.41	JUN,CREB1,ATF2
NFATC1	Chromatin	BMP signaling pathway	3.34	JUN,CREB1,ATF2
NFATC1	Chromatin	Calcium Signaling	3.32	HDAC2,CREB1,NFATC1,ATF2
NFATC1	Chromatin	Prostate Cancer Signaling	3.19	TP53,CREB1,ATF2
NFATC1	Chromatin	DNA Methylation and Transcriptional Repression Signaling	3.16	HDAC2,CHD4
NFATC1	Chromatin	Protein Kinase A Signaling	3.02	ATF1,CREB1,NFATC1,ATF2
NFATC1	Chromatin	Phospholipase C Signaling	2.91	HDAC2,CREB1,NFATC1,ATF2
NFATC1	Chromatin	Cell Cycle Control of Chromosomal Replication	2.87	ORC2,ORC5
NFATC1	Chromatin	NGF Signaling	2.86	TP53,CREB1,ATF2
NFATC1	Chromatin	Hereditary Breast Cancer Signaling	2.8	TP53,HDAC2,SMARCA4
NFATC1	Chromatin	4-1BB Signaling in T Lymphocytes	2.78	JUN,ATF2
NFATC1	Chromatin	Estrogen Receptor Signaling	2.71	TAF10,SMARCA4
NFATC1	Chromatin	P2Y Purigenic Receptor Signaling Pathway	2.66	JUN,CREB1,ATF2
NFATC1	Chromatin	Circadian Rhythm Signaling	2.65	CREB1,ATF2
NFATC1	Chromatin	GNRH Signaling	2.63	JUN,CREB1,ATF2
NFATC1	Chromatin	April Mediated Signaling	2.6	JUN,NFATC1
NFATC1	Chromatin	Inhibition of Angiogenesis by TSP1	2.58	TP53,JUN
NFATC1	Chromatin	Role of PKR in Interferon Induction and Antiviral Response	2.56	TP53,ATF2
NFATC1	Chromatin	B Cell Activating Factor Signaling	2.56	JUN,NFATC1
NFATC1	Chromatin	Aryl Hydrocarbon Receptor Signaling	2.55	TP53,JUN,SMARCA4
NFATC1	Chromatin	UVC-Induced MAPK Signaling	2.52	TP53,JUN
NFATC1	Chromatin	Role of Macrophages, Fibroblasts and Endothelial Cells in Rheumatoid Arthritis	2.51	JUN,CREB1,NFATC1,ATF2
NFATC1	Chromatin	MIF Regulation of Innate Immunity	2.48	TP53,JUN
NFATC1	Chromatin	Role of IL-17F in Allergic Inflammatory Airway Diseases	2.46	CREB1,ATF2
NFATC1	Chromatin	iNOS Signaling	2.42	JUN,HMGA1
NFATC1	Chromatin	Role of NFAT in Regulation of the Immune Response	2.31	JUN,NFATC1,ATF2
NFATC1	Chromatin	Dopamine-DARPP32 Feedback in cAMP Signaling	2.31	ATF1,CREB1,ATF2
NFATC1	Chromatin	Nur77 Signaling in T Lymphocytes	2.27	HDAC2,NFATC1
NFATC1	Chromatin	ILK Signaling	2.23	JUN,CREB1,ATF2
NFATC1	Chromatin	Activation of IRF by Cytosolic Pattern Recognition Receptors	2.17	JUN,ATF2
NFATC1	Chromatin	CD40 Signaling	2.17	JUN,ATF1
NFATC1	Chromatin	ERK5 Signaling	2.15	CREB1,ATF2
NFATC1	Chromatin	Cell Cycle: G1/S Checkpoint Regulation	2.13	TP53,HDAC2
NFATC1	Chromatin	GDNF Family Ligand-Receptor Interactions	2.07	JUN,CREB1
NFATC1	Chromatin	IL-17 Signaling	2.06	JUN,ATF2
NFATC1	Chromatin	FLT3 Signaling in Hematopoietic Progenitor Cells	2.03	CREB1,ATF2
NFATC1	Chromatin	IL-4 Signaling	2.01	HMGA1,NFATC1
NFATC1	Soluble	April Mediated Signaling	2.71	NFATC1
NFATC1	Soluble	B Cell Activating Factor Signaling	2.69	NFATC1
NFATC1	Soluble	Netrin Signaling	2.65	NFATC1
NFATC1	Soluble	Nur77 Signaling in T Lymphocytes	2.54	NFATC1
NFATC1	Soluble	IL-4 Signaling	2.41	NFATC1
NFATC1	Soluble	Regulation of IL-2 Expression in Activated and Anergic T Lymphocytes	2.38	NFATC1
NFATC1	Soluble	RANK Signaling in Osteoclasts	2.34	NFATC1
NFATC1	Soluble	SAPK/JNK Signaling	2.31	NFATC1
NFATC1	Soluble	T Cell Receptor Signaling	2.28	NFATC1
NFATC1	Soluble	iCOS-iCOSL Signaling in T Helper Cells	2.24	NFATC1
NFATC1	Soluble	fMLP Signaling in Neutrophils	2.22	NFATC1
NFATC1	Soluble	CD28 Signaling in T Helper Cells	2.21	NFATC1
NFATC1	Soluble	PKCθ Signaling in T Lymphocytes	2.21	NFATC1
NFATC1	Soluble	PI3K Signaling in B Lymphocytes	2.16	NFATC1
NFATC1	Soluble	Gαq Signaling	2.1	NFATC1
NFATC1	Soluble	B Cell Receptor Signaling	2.07	NFATC1
NFATC1	Soluble	Role of NFAT in Regulation of the Immune Response	2.04	NFATC1
NFATC1	Soluble	ERK/MAPK Signaling	2.01	NFATC1
NFATC1	Soluble	Calcium Signaling	2.01	NFATC1
NFkB1	Chromatin	RAR Activation	9.38	RELA,TNIP1,NFKB2,REL,NFKB1
NFkB1	Chromatin	Angiopoietin Signaling	8.72	RELA,TNIP1,NFKB2,NFKB1
NFkB1	Chromatin	Role of JAK1, JAK2 and TYK2 in Interferon Signaling	7.48	RELA,NFKB2,NFKB1
NFkB1	Chromatin	IL-12 Signaling and Production in Macrophages	7.44	RELA,NFKB2,REL,NFKB1
NFkB1	Chromatin	IL-15 Production	7.32	RELA,NFKB2,NFKB1
NFkB1	Chromatin	TNFR2 Signaling	7.27	RELA,NFKB2,NFKB1
NFkB1	Chromatin	4-1BB Signaling in T Lymphocytes	7.14	RELA,NFKB2,NFKB1
NFkB1	Chromatin	TWEAK Signaling	7.05	RELA,NFKB2,NFKB1
NFkB1	Chromatin	NF-κB Signaling	7.05	RELA,TNIP1,NFKB2,NFKB1
NFkB1	Chromatin	IL-9 Signaling	7.01	RELA,NFKB2,NFKB1
NFkB1	Chromatin	MIF-mediated Glucocorticoid Regulation	6.97	RELA,NFKB2,NFKB1
NFkB1	Chromatin	IL-17A Signaling in Fibroblasts	6.97	RELA,NFKB2,NFKB1
NFkB1	Chromatin	April Mediated Signaling	6.86	RELA,NFKB2,NFKB1
NFkB1	Chromatin	Role of PKR in Interferon Induction and Antiviral Response	6.79	RELA,NFKB2,NFKB1
NFkB1	Chromatin	B Cell Activating Factor Signaling	6.79	RELA,NFKB2,NFKB1
NFkB1	Chromatin	MIF Regulation of Innate Immunity	6.67	RELA,NFKB2,NFKB1
NFkB1	Chromatin	Role of RIG1-like Receptors in Antiviral Innate Immunity	6.67	RELA,NFKB2,NFKB1
NFkB1	Chromatin	Role of IL-17F in Allergic Inflammatory Airway Diseases	6.64	RELA,NFKB2,NFKB1
NFkB1	Chromatin	TNFR1 Signaling	6.58	RELA,NFKB2,NFKB1
NFkB1	Chromatin	iNOS Signaling	6.58	RELA,NFKB2,NFKB1
NFkB1	Chromatin	CD27 Signaling in Lymphocytes	6.47	RELA,NFKB2,NFKB1
NFkB1	Chromatin	Lymphotoxin β Receptor Signaling	6.35	RELA,NFKB2,NFKB1
NFkB1	Chromatin	Role of IL-17A in Arthritis	6.35	RELA,NFKB2,NFKB1
NFkB1	Chromatin	Toll-like Receptor Signaling	6.35	RELA,NFKB2,NFKB1
NFkB1	Chromatin	Death Receptor Signaling	6.3	RELA,NFKB2,NFKB1
NFkB1	Chromatin	Induction of Apoptosis by HIV1	6.28	RELA,NFKB2,NFKB1
NFkB1	Chromatin	TREM1 Signaling	6.26	RELA,NFKB2,NFKB1
NFkB1	Chromatin	IL-15 Signaling	6.23	RELA,NFKB2,NFKB1
NFkB1	Chromatin	Activation of IRF by Cytosolic Pattern Recognition Receptors	6.19	RELA,NFKB2,NFKB1
NFkB1	Chromatin	CD40 Signaling	6.19	RELA,NFKB2,NFKB1
NFkB1	Chromatin	IL-17A Signaling in Airway Cells	6.13	RELA,NFKB2,NFKB1
NFkB1	Chromatin	Estrogen-Dependent Breast Cancer Signaling	6.11	RELA,NFKB2,NFKB1
NFkB1	Chromatin	Role of PI3K/AKT Signaling in the Pathogenesis of Influenza	6.11	RELA,NFKB2,NFKB1
NFkB1	Chromatin	Erythropoietin Signaling	6.05	RELA,NFKB2,NFKB1
NFkB1	Chromatin	PEDF Signaling	6.03	RELA,NFKB2,NFKB1
NFkB1	Chromatin	IL-10 Signaling	6.01	RELA,NFKB2,NFKB1
NFkB1	Chromatin	LPS-stimulated MAPK Signaling	6	RELA,NFKB2,NFKB1
NFkB1	Chromatin	Small Cell Lung Cancer Signaling	5.98	RELA,NFKB2,NFKB1
NFkB1	Chromatin	NF-κB Activation by Viruses	5.96	RELA,NFKB2,NFKB1
NFkB1	Chromatin	Acute Myeloid Leukemia Signaling	5.93	RELA,NFKB2,NFKB1
NFkB1	Chromatin	BMP signaling pathway	5.93	RELA,NFKB2,NFKB1
NFkB1	Chromatin	Regulation of IL-2 Expression in Activated and Anergic T Lymphocytes	5.86	RELA,NFKB2,NFKB1
NFkB1	Chromatin	Ceramide Signaling	5.81	RELA,NFKB2,NFKB1
NFkB1	Chromatin	Altered T Cell and B Cell Signaling in Rheumatoid Arthritis	5.78	RELA,NFKB2,NFKB1
NFkB1	Chromatin	OX40 Signaling Pathway	5.78	RELA,NFKB2,NFKB1
NFkB1	Chromatin	Prostate Cancer Signaling	5.77	RELA,NFKB2,NFKB1
NFkB1	Chromatin	Apoptosis Signaling	5.75	RELA,NFKB2,NFKB1
NFkB1	Chromatin	RANK Signaling in Osteoclasts	5.75	RELA,NFKB2,NFKB1
NFkB1	Chromatin	Crosstalk between Dendritic Cells and Natural Killer Cells	5.71	RELA,NFKB2,NFKB1
NFkB1	Chromatin	HMGB1 Signaling	5.68	RELA,NFKB2,NFKB1
NFkB1	Chromatin	Chronic Myeloid Leukemia Signaling	5.66	RELA,NFKB2,NFKB1
NFkB1	Chromatin	PPAR Signaling	5.66	RELA,NFKB2,NFKB1
NFkB1	Chromatin	Role of Pattern Recognition Receptors in Recognition of Bacteria and Viruses	5.64	RELA,NFKB2,NFKB1
NFkB1	Chromatin	IL-1 Signaling	5.64	RELA,NFKB2,NFKB1
NFkB1	Chromatin	T Cell Receptor Signaling	5.56	RELA,NFKB2,NFKB1
NFkB1	Chromatin	Antioxidant Action of Vitamin C	5.54	RELA,NFKB2,NFKB1
NFkB1	Chromatin	Rac Signaling	5.49	RELA,NFKB2,NFKB1
NFkB1	Chromatin	Pancreatic Adenocarcinoma Signaling	5.47	RELA,NFKB2,NFKB1
NFkB1	Chromatin	Type I Diabetes Mellitus Signaling	5.47	RELA,NFKB2,NFKB1
NFkB1	Chromatin	iCOS-iCOSL Signaling in T Helper Cells	5.43	RELA,NFKB2,NFKB1
NFkB1	Chromatin	NGF Signaling	5.42	RELA,NFKB2,NFKB1
NFkB1	Chromatin	Androgen Signaling	5.4	RELA,NFKB2,NFKB1
NFkB1	Chromatin	fMLP Signaling in Neutrophils	5.39	RELA,NFKB2,NFKB1
NFkB1	Chromatin	IL-6 Signaling	5.39	RELA,NFKB2,NFKB1
NFkB1	Chromatin	Renin-Angiotensin Signaling	5.37	RELA,NFKB2,NFKB1
NFkB1	Chromatin	Gα12/13 Signaling	5.36	RELA,NFKB2,NFKB1
NFkB1	Chromatin	PTEN Signaling	5.36	RELA,NFKB2,NFKB1
NFkB1	Chromatin	PKCθ Signaling in T Lymphocytes	5.34	RELA,NFKB2,NFKB1
NFkB1	Chromatin	CD28 Signaling in T Helper Cells	5.33	RELA,NFKB2,NFKB1
NFkB1	Chromatin	Atherosclerosis Signaling	5.31	RELA,NFKB2,NFKB1
NFkB1	Chromatin	LXR/RXR Activation	5.28	RELA,NFKB2,NFKB1
NFkB1	Chromatin	PI3K/AKT Signaling	5.26	RELA,NFKB2,NFKB1
NFkB1	Chromatin	P2Y Purigenic Receptor Signaling Pathway	5.22	RELA,NFKB2,NFKB1
NFkB1	Chromatin	PI3K Signaling in B Lymphocytes	5.21	RELA,NFKB2,NFKB1
NFkB1	Chromatin	GNRH Signaling	5.18	RELA,NFKB2,NFKB1
NFkB1	Chromatin	Type II Diabetes Mellitus Signaling	5.18	RELA,NFKB2,NFKB1
NFkB1	Chromatin	Hepatic Fibrosis / Hepatic Stellate Cell Activation	5.15	RELA,NFKB2,NFKB1
NFkB1	Chromatin	Aryl Hydrocarbon Receptor Signaling	5.1	RELA,NFKB2,NFKB1
NFkB1	Chromatin	Relaxin Signaling	5.08	RELA,NFKB2,NFKB1
NFkB1	Chromatin	Hepatic Cholestasis	5.07	RELA,NFKB2,NFKB1
NFkB1	Chromatin	Tight Junction Signaling	5.03	RELA,NFKB2,NFKB1
NFkB1	Chromatin	Gαq Signaling	5	RELA,NFKB2,NFKB1
NFkB1	Chromatin	Tec Kinase Signaling	4.98	RELA,NFKB2,NFKB1
NFkB1	Chromatin	B Cell Receptor Signaling	4.94	RELA,NFKB2,NFKB1
NFkB1	Chromatin	Acute Phase Response Signaling	4.88	RELA,NFKB2,NFKB1
NFkB1	Chromatin	Role of NFAT in Regulation of the Immune Response	4.84	RELA,NFKB2,NFKB1
NFkB1	Chromatin	Dendritic Cell Maturation	4.83	RELA,NFKB2,NFKB1
NFkB1	Chromatin	Regulation of the Epithelial-Mesenchymal Transition Pathway	4.81	RELA,NFKB2,NFKB1
NFkB1	Chromatin	PPARα/RXRα Activation	4.8	RELA,NFKB2,NFKB1
NFkB1	Chromatin	Production of Nitric Oxide and Reactive Oxygen Species in Macrophages	4.77	RELA,NFKB2,NFKB1
NFkB1	Chromatin	ILK Signaling	4.75	RELA,NFKB2,NFKB1
NFkB1	Chromatin	Thrombin Signaling	4.7	RELA,NFKB2,NFKB1
NFkB1	Chromatin	IL-17A Signaling in Gastric Cells	4.62	RELA,NFKB1
NFkB1	Chromatin	Signaling by Rho Family GTPases	4.48	RELA,NFKB2,NFKB1
NFkB1	Chromatin	Phospholipase C Signaling	4.43	RELA,NFKB2,NFKB1
NFkB1	Chromatin	Colorectal Cancer Metastasis Signaling	4.4	RELA,NFKB2,NFKB1
NFkB1	Chromatin	G-Protein Coupled Receptor Signaling	4.31	RELA,NFKB2,NFKB1
NFkB1	Chromatin	Xenobiotic Metabolism Signaling	4.27	RELA,NFKB2,NFKB1
NFkB1	Chromatin	Molecular Mechanisms of Cancer	3.95	RELA,NFKB2,NFKB1
NFkB1	Chromatin	Protein Kinase A Signaling	3.8	RELA,NFKB2,NFKB1
NFkB1	Chromatin	IL-17 Signaling	3.7	RELA,NFKB1
NFkB1	Chromatin	IL-8 Signaling	2.85	RELA,NFKB1
NFkB1	Chromatin	Role of Osteoblasts, Osteoclasts and Chondrocytes in Rheumatoid Arthritis	2.71	RELA,NFKB1
NFkB1	Chromatin	Glucocorticoid Receptor Signaling	2.57	RELA,NFKB1
NFkB1	Chromatin	Role of Macrophages, Fibroblasts and Endothelial Cells in Rheumatoid Arthritis	2.44	RELA,NFKB1
NFkB1	Soluble	Angiopoietin Signaling	11.1	RELA,TNIP1,NFKBIA,NFKB2,NFKB1
NFkB1	Soluble	TNFR2 Signaling	9.92	RELA,NFKBIA,NFKB2,NFKB1
NFkB1	Soluble	4-1BB Signaling in T Lymphocytes	9.73	RELA,NFKBIA,NFKB2,NFKB1
NFkB1	Soluble	TWEAK Signaling	9.62	RELA,NFKBIA,NFKB2,NFKB1
NFkB1	Soluble	MIF-mediated Glucocorticoid Regulation	9.51	RELA,NFKBIA,NFKB2,NFKB1
NFkB1	Soluble	IL-17A Signaling in Fibroblasts	9.51	RELA,NFKBIA,NFKB2,NFKB1
NFkB1	Soluble	April Mediated Signaling	9.36	RELA,NFKBIA,NFKB2,NFKB1
NFkB1	Soluble	Role of PKR in Interferon Induction and Antiviral Response	9.27	RELA,NFKBIA,NFKB2,NFKB1
NFkB1	Soluble	B Cell Activating Factor Signaling	9.27	RELA,NFKBIA,NFKB2,NFKB1
NFkB1	Soluble	MIF Regulation of Innate Immunity	9.1	RELA,NFKBIA,NFKB2,NFKB1
NFkB1	Soluble	Role of RIG1-like Receptors in Antiviral Innate Immunity	9.1	RELA,NFKBIA,NFKB2,NFKB1
NFkB1	Soluble	TNFR1 Signaling	8.98	RELA,NFKBIA,NFKB2,NFKB1
NFkB1	Soluble	iNOS Signaling	8.98	RELA,NFKBIA,NFKB2,NFKB1
NFkB1	Soluble	NF-κB Signaling	8.96	RELA,TNIP1,NFKBIA,NFKB2,NFKB1
NFkB1	Soluble	RAR Activation	8.84	RELA,TNIP1,NFKB2,REL,NFKB1
NFkB1	Soluble	CD27 Signaling in Lymphocytes	8.84	RELA,NFKBIA,NFKB2,NFKB1
NFkB1	Soluble	Lymphotoxin β Receptor Signaling	8.67	RELA,NFKBIA,NFKB2,NFKB1
NFkB1	Soluble	Role of IL-17A in Arthritis	8.67	RELA,NFKBIA,NFKB2,NFKB1
NFkB1	Soluble	Toll-like Receptor Signaling	8.67	RELA,NFKBIA,NFKB2,NFKB1
NFkB1	Soluble	Death Receptor Signaling	8.61	RELA,NFKBIA,NFKB2,NFKB1
NFkB1	Soluble	Induction of Apoptosis by HIV1	8.58	RELA,NFKBIA,NFKB2,NFKB1
NFkB1	Soluble	Activation of IRF by Cytosolic Pattern Recognition Receptors	8.46	RELA,NFKBIA,NFKB2,NFKB1
NFkB1	Soluble	CD40 Signaling	8.46	RELA,NFKBIA,NFKB2,NFKB1
NFkB1	Soluble	IL-17A Signaling in Airway Cells	8.38	RELA,NFKBIA,NFKB2,NFKB1
NFkB1	Soluble	Role of PI3K/AKT Signaling in the Pathogenesis of Influenza	8.35	RELA,NFKBIA,NFKB2,NFKB1
NFkB1	Soluble	Erythropoietin Signaling	8.27	RELA,NFKBIA,NFKB2,NFKB1
NFkB1	Soluble	PEDF Signaling	8.25	RELA,NFKBIA,NFKB2,NFKB1
NFkB1	Soluble	IL-10 Signaling	8.22	RELA,NFKBIA,NFKB2,NFKB1
NFkB1	Soluble	LPS-stimulated MAPK Signaling	8.2	RELA,NFKBIA,NFKB2,NFKB1
NFkB1	Soluble	Small Cell Lung Cancer Signaling	8.17	RELA,NFKBIA,NFKB2,NFKB1
NFkB1	Soluble	NF-κB Activation by Viruses	8.15	RELA,NFKBIA,NFKB2,NFKB1
NFkB1	Soluble	Regulation of IL-2 Expression in Activated and Anergic T Lymphocytes	8.01	RELA,NFKBIA,NFKB2,NFKB1
NFkB1	Soluble	OX40 Signaling Pathway	7.91	RELA,NFKBIA,NFKB2,NFKB1
NFkB1	Soluble	Prostate Cancer Signaling	7.89	RELA,NFKBIA,NFKB2,NFKB1
NFkB1	Soluble	Apoptosis Signaling	7.87	RELA,NFKBIA,NFKB2,NFKB1
NFkB1	Soluble	RANK Signaling in Osteoclasts	7.87	RELA,NFKBIA,NFKB2,NFKB1
NFkB1	Soluble	PPAR Signaling	7.75	RELA,NFKBIA,NFKB2,NFKB1
NFkB1	Soluble	IL-1 Signaling	7.71	RELA,NFKBIA,NFKB2,NFKB1
NFkB1	Soluble	T Cell Receptor Signaling	7.61	RELA,NFKBIA,NFKB2,NFKB1
NFkB1	Soluble	Antioxidant Action of Vitamin C	7.59	RELA,NFKBIA,NFKB2,NFKB1
NFkB1	Soluble	Type I Diabetes Mellitus Signaling	7.49	RELA,NFKBIA,NFKB2,NFKB1
NFkB1	Soluble	iCOS-iCOSL Signaling in T Helper Cells	7.44	RELA,NFKBIA,NFKB2,NFKB1
NFkB1	Soluble	fMLP Signaling in Neutrophils	7.38	RELA,NFKBIA,NFKB2,NFKB1
NFkB1	Soluble	IL-6 Signaling	7.38	RELA,NFKBIA,NFKB2,NFKB1
NFkB1	Soluble	Gα12/13 Signaling	7.34	RELA,NFKBIA,NFKB2,NFKB1
NFkB1	Soluble	PKCθ Signaling in T Lymphocytes	7.32	RELA,NFKBIA,NFKB2,NFKB1
NFkB1	Soluble	CD28 Signaling in T Helper Cells	7.31	RELA,NFKBIA,NFKB2,NFKB1
NFkB1	Soluble	Role of JAK1, JAK2 and TYK2 in Interferon Signaling	7.24	RELA,NFKB2,NFKB1
NFkB1	Soluble	PI3K/AKT Signaling	7.21	RELA,NFKBIA,NFKB2,NFKB1
NFkB1	Soluble	PI3K Signaling in B Lymphocytes	7.14	RELA,NFKBIA,NFKB2,NFKB1
NFkB1	Soluble	Type II Diabetes Mellitus Signaling	7.1	RELA,NFKBIA,NFKB2,NFKB1
NFkB1	Soluble	IL-12 Signaling and Production in Macrophages	7.08	RELA,NFKB2,REL,NFKB1
NFkB1	Soluble	IL-15 Production	7.08	RELA,NFKB2,NFKB1
NFkB1	Soluble	Relaxin Signaling	6.97	RELA,NFKBIA,NFKB2,NFKB1
NFkB1	Soluble	Hepatic Cholestasis	6.96	RELA,NFKBIA,NFKB2,NFKB1
NFkB1	Soluble	Gαq Signaling	6.86	RELA,NFKBIA,NFKB2,NFKB1
NFkB1	Soluble	B Cell Receptor Signaling	6.78	RELA,NFKBIA,NFKB2,NFKB1
NFkB1	Soluble	IL-9 Signaling	6.77	RELA,NFKB2,NFKB1
NFkB1	Soluble	Acute Phase Response Signaling	6.7	RELA,NFKBIA,NFKB2,NFKB1
NFkB1	Soluble	Role of NFAT in Regulation of the Immune Response	6.64	RELA,NFKBIA,NFKB2,NFKB1
NFkB1	Soluble	Dendritic Cell Maturation	6.63	RELA,NFKBIA,NFKB2,NFKB1
NFkB1	Soluble	PPARα/RXRα Activation	6.59	RELA,NFKBIA,NFKB2,NFKB1
NFkB1	Soluble	Production of Nitric Oxide and Reactive Oxygen Species in Macrophages	6.56	RELA,NFKBIA,NFKB2,NFKB1
NFkB1	Soluble	Role of IL-17F in Allergic Inflammatory Airway Diseases	6.39	RELA,NFKB2,NFKB1
NFkB1	Soluble	TREM1 Signaling	6.01	RELA,NFKB2,NFKB1
NFkB1	Soluble	IL-15 Signaling	5.99	RELA,NFKB2,NFKB1
NFkB1	Soluble	G-Protein Coupled Receptor Signaling	5.94	RELA,NFKBIA,NFKB2,NFKB1
NFkB1	Soluble	Estrogen-Dependent Breast Cancer Signaling	5.87	RELA,NFKB2,NFKB1
NFkB1	Soluble	Acute Myeloid Leukemia Signaling	5.68	RELA,NFKB2,NFKB1
NFkB1	Soluble	BMP signaling pathway	5.68	RELA,NFKB2,NFKB1
NFkB1	Soluble	Ceramide Signaling	5.57	RELA,NFKB2,NFKB1
NFkB1	Soluble	Altered T Cell and B Cell Signaling in Rheumatoid Arthritis	5.54	RELA,NFKB2,NFKB1
NFkB1	Soluble	Crosstalk between Dendritic Cells and Natural Killer Cells	5.47	RELA,NFKB2,NFKB1
NFkB1	Soluble	Molecular Mechanisms of Cancer	5.46	RELA,NFKBIA,NFKB2,NFKB1
NFkB1	Soluble	HMGB1 Signaling	5.44	RELA,NFKB2,NFKB1
NFkB1	Soluble	Chronic Myeloid Leukemia Signaling	5.42	RELA,NFKB2,NFKB1
NFkB1	Soluble	Role of Pattern Recognition Receptors in Recognition of Bacteria and Viruses	5.4	RELA,NFKB2,NFKB1
NFkB1	Soluble	Protein Kinase A Signaling	5.26	RELA,NFKBIA,NFKB2,NFKB1
NFkB1	Soluble	Rac Signaling	5.25	RELA,NFKB2,NFKB1
NFkB1	Soluble	Pancreatic Adenocarcinoma Signaling	5.23	RELA,NFKB2,NFKB1
NFkB1	Soluble	NGF Signaling	5.18	RELA,NFKB2,NFKB1
NFkB1	Soluble	Androgen Signaling	5.16	RELA,NFKB2,NFKB1
NFkB1	Soluble	Renin-Angiotensin Signaling	5.13	RELA,NFKB2,NFKB1
NFkB1	Soluble	PTEN Signaling	5.11	RELA,NFKB2,NFKB1
NFkB1	Soluble	Atherosclerosis Signaling	5.07	RELA,NFKB2,NFKB1
NFkB1	Soluble	LXR/RXR Activation	5.04	RELA,NFKB2,NFKB1
NFkB1	Soluble	P2Y Purigenic Receptor Signaling Pathway	4.98	RELA,NFKB2,NFKB1
NFkB1	Soluble	GNRH Signaling	4.94	RELA,NFKB2,NFKB1
NFkB1	Soluble	Hepatic Fibrosis / Hepatic Stellate Cell Activation	4.91	RELA,NFKB2,NFKB1
NFkB1	Soluble	Aryl Hydrocarbon Receptor Signaling	4.86	RELA,NFKB2,NFKB1
NFkB1	Soluble	Tight Junction Signaling	4.79	RELA,NFKB2,NFKB1
NFkB1	Soluble	Tec Kinase Signaling	4.74	RELA,NFKB2,NFKB1
NFkB1	Soluble	Regulation of the Epithelial-Mesenchymal Transition Pathway	4.57	RELA,NFKB2,NFKB1
NFkB1	Soluble	ILK Signaling	4.51	RELA,NFKB2,NFKB1
NFkB1	Soluble	IL-17A Signaling in Gastric Cells	4.48	RELA,NFKB1
NFkB1	Soluble	Thrombin Signaling	4.46	RELA,NFKB2,NFKB1
NFkB1	Soluble	Role of Osteoblasts, Osteoclasts and Chondrocytes in Rheumatoid Arthritis	4.29	RELA,NFKBIA,NFKB1
NFkB1	Soluble	Signaling by Rho Family GTPases	4.24	RELA,NFKB2,NFKB1
NFkB1	Soluble	Phospholipase C Signaling	4.19	RELA,NFKB2,NFKB1
NFkB1	Soluble	Colorectal Cancer Metastasis Signaling	4.17	RELA,NFKB2,NFKB1
NFkB1	Soluble	Glucocorticoid Receptor Signaling	4.07	RELA,NFKBIA,NFKB1
NFkB1	Soluble	Xenobiotic Metabolism Signaling	4.04	RELA,NFKB2,NFKB1
NFkB1	Soluble	Role of Macrophages, Fibroblasts and Endothelial Cells in Rheumatoid Arthritis	3.87	RELA,NFKBIA,NFKB1
NFkB1	Soluble	IL-17 Signaling	3.55	RELA,NFKB1
NFkB1	Soluble	IL-8 Signaling	2.71	RELA,NFKB1
PPARG	Chromatin	Thyroid Cancer Signaling	8.06	PPARG,RXRB,RXRA
PPARG	Chromatin	Retinoic acid Mediated Apoptosis Signaling	4.42	RXRB,RXRA
PPARG	Chromatin	Non-Small Cell Lung Cancer Signaling	4.4	RXRB,RXRA
PPARG	Chromatin	Small Cell Lung Cancer Signaling	4.37	RXRB,RXRA
PPARG	Chromatin	VDR/RXR Activation	4.31	RXRB,RXRA
PPARG	Chromatin	TR/RXR Activation	4.18	RXRB,RXRA
PPARG	Chromatin	PPAR Signaling	4.16	PPARG,RXRA
PPARG	Chromatin	FXR/RXR Activation	4.14	PPARG,RXRA
PPARG	Chromatin	LXR/RXR Activation	3.9	RXRB,RXRA
PPARG	Chromatin	IL-12 Signaling and Production in Macrophages	3.83	PPARG,RXRA
PPARG	Chromatin	Aryl Hydrocarbon Receptor Signaling	3.78	RXRB,RXRA
PPARG	Chromatin	RAR Activation	3.58	RXRB,RXRA
PPARG	Chromatin	Polyamine Regulation in Colon Cancer	2.45	PPARG
PPARG	Chromatin	Role of Oct4 in Mammalian Embryonic Stem Cell Pluripotency	2.16	RXRB
PPARG	Chromatin	Nur77 Signaling in T Lymphocytes	2.06	RXRA
PPARG	Soluble	Polyamine Regulation in Colon Cancer	2.93	PPARG
PPARG	Soluble	Thyroid Cancer Signaling	2.68	PPARG
PPARG	Soluble	PEDF Signaling	2.44	PPARG
PPARG	Soluble	PPAR Signaling	2.32	PPARG
PPARG	Soluble	FXR/RXR Activation	2.31	PPARG
PPARG	Soluble	Type II Diabetes Mellitus Signaling	2.16	PPARG
PPARG	Soluble	IL-12 Signaling and Production in Macrophages	2.15	PPARG
PPARG	Soluble	ERK/MAPK Signaling	2.01	PPARG
RBPJ	Chromatin	Notch Signaling	6.59	MAML1,NOTCH2,NOTCH3,NOTCH1
RBPJ	Chromatin	DNA Methylation and Transcriptional Repression Signaling	6.12	MECP2,HDAC2,CHD4,MBD2
RBPJ	Chromatin	Assembly of RNA Polymerase III Complex	4.89	GTF3C4,GTF3C5,TBP
RBPJ	Chromatin	Calcium Signaling	3.21	HDAC2,TPM1,MYH7,NFATC1
RBPJ	Chromatin	Epithelial Adherens Junction Signaling	2.68	NOTCH2,NOTCH3,MYH7,NOTCH1
RBPJ	Chromatin	Cardiomyocyte Differentiation via BMP Receptors	2.67	NKX2-5,MYH7
RBPJ	Chromatin	RAN Signaling	2.67	RCC1,RANGAP1
SMAD4	Chromatin	Cardiomyocyte Differentiation via BMP Receptors	2.71	SMAD4
SMAD4	Chromatin	Antiproliferative Role of TOB in T Cell Signaling	2.57	SMAD4
SMAD4	Chromatin	Cell Cycle: G1/S Checkpoint Regulation	2.17	SMAD4
SMAD4	Chromatin	BMP signaling pathway	2.1	SMAD4
SMAD4	Chromatin	Regulation of IL-2 Expression in Activated and Anergic T Lymphocytes	2.08	SMAD4
SMAD4	Chromatin	TGF-β Signaling	2.05	SMAD4
SMAD4	Chromatin	Factors Promoting Cardiogenesis in Vertebrates	2.04	SMAD4
SMAD4	Chromatin	Chronic Myeloid Leukemia Signaling	2.02	SMAD4
SMAD4	Chromatin	Mouse Embryonic Stem Cell Pluripotency	2.01	SMAD4
SMAD4	Soluble	TGF-β Signaling	11.9	SMAD2,NKX2-5,SMAD9,SMAD3,SKI,SMAD4
SMAD4	Soluble	RAR Activation	7.77	SMAD2,SMAD9,SMAD3,SMAD4,NFKB1
SMAD4	Soluble	BMP signaling pathway	7.33	NKX2-5,SMAD9,SMAD4,NFKB1
SMAD4	Soluble	Regulation of IL-2 Expression in Activated and Anergic T Lymphocytes	7.24	SMAD2,SMAD3,SMAD4,NFKB1
SMAD4	Soluble	Factors Promoting Cardiogenesis in Vertebrates	7.07	SMAD2,NKX2-5,SMAD9,SMAD4
SMAD4	Soluble	Pancreatic Adenocarcinoma Signaling	6.72	SMAD2,SMAD3,SMAD4,NFKB1
SMAD4	Soluble	Antiproliferative Role of TOB in T Cell Signaling	6.6	SMAD2,SMAD3,SMAD4
SMAD4	Soluble	Molecular Mechanisms of Cancer	6.37	SMAD2,SMAD9,SMAD3,SMAD4,NFKB1
SMAD4	Soluble	Hepatic Fibrosis / Hepatic Stellate Cell Activation	6.29	SMAD2,SMAD3,SMAD4,NFKB1
SMAD4	Soluble	Regulation of the Epithelial-Mesenchymal Transition Pathway	5.84	SMAD2,SMAD3,SMAD4,NFKB1
SMAD4	Soluble	PPARα/RXRα Activation	5.83	SMAD2,SMAD3,SMAD4,NFKB1
SMAD4	Soluble	Colorectal Cancer Metastasis Signaling	5.3	SMAD2,SMAD3,SMAD4,NFKB1
SMAD4	Soluble	Glucocorticoid Receptor Signaling	5.16	SMAD2,SMAD3,SMAD4,NFKB1
SMAD4	Soluble	Chronic Myeloid Leukemia Signaling	4.89	SMAD3,SMAD4,NFKB1
SMAD4	Soluble	Cardiomyocyte Differentiation via BMP Receptors	4.39	NKX2-5,SMAD4
SMAD4	Soluble	Human Embryonic Stem Cell Pluripotency	4.37	SMAD2,SMAD3,SMAD4
SMAD4	Soluble	Role of Osteoblasts, Osteoclasts and Chondrocytes in Rheumatoid Arthritis	3.76	SMAD9,SMAD4,NFKB1
SMAD4	Soluble	Cell Cycle: G1/S Checkpoint Regulation	3.3	SMAD3,SMAD4
SMAD4	Soluble	Protein Kinase A Signaling	3.05	SMAD3,SMAD4,NFKB1
SMAD4	Soluble	Mouse Embryonic Stem Cell Pluripotency	2.98	SMAD9,SMAD4
SMAD4	Soluble	Role of NANOG in Mammalian Embryonic Stem Cell Pluripotency	2.84	SMAD9,SMAD4
SMAD4	Soluble	Androgen Signaling	2.82	SMAD3,NFKB1
SMAD4	Soluble	Aryl Hydrocarbon Receptor Signaling	2.62	NFIX,NFKB1
SMAD4	Soluble	Embryonic Stem Cell Differentiation into Cardiac Lineages	2.29	NKX2-5
STAT3	Chromatin	IL-22 Signaling	2.91	STAT3
STAT3	Chromatin	Role of JAK1, JAK2 and TYK2 in Interferon Signaling	2.91	STAT3
STAT3	Chromatin	Role of JAK family kinases in IL-6-type Cytokine Signaling	2.89	STAT3
STAT3	Chromatin	IL-9 Signaling	2.76	STAT3
STAT3	Chromatin	Oncostatin M Signaling	2.76	STAT3
STAT3	Chromatin	Role of JAK2 in Hormone-like Cytokine Signaling	2.76	STAT3
STAT3	Chromatin	Transcriptional Regulatory Network in Embryonic Stem Cells	2.69	STAT3
STAT3	Chromatin	CNTF Signaling	2.57	STAT3
STAT3	Chromatin	ErbB2-ErbB3 Signaling	2.53	STAT3
STAT3	Chromatin	Thrombopoietin Signaling	2.52	STAT3
STAT3	Chromatin	TREM1 Signaling	2.51	STAT3
STAT3	Chromatin	EGF Signaling	2.51	STAT3
STAT3	Chromatin	IL-15 Signaling	2.5	STAT3
STAT3	Chromatin	Role of JAK1 and JAK3 in γc Cytokine Signaling	2.5	STAT3
STAT3	Chromatin	CD40 Signaling	2.49	STAT3
STAT3	Chromatin	GM-CSF Signaling	2.48	STAT3
STAT3	Chromatin	IL-17A Signaling in Airway Cells	2.47	STAT3
STAT3	Chromatin	JAK/Stat Signaling	2.46	STAT3
STAT3	Chromatin	IL-3 Signaling	2.44	STAT3
STAT3	Chromatin	T Helper Cell Differentiation	2.44	STAT3
STAT3	Chromatin	IL-10 Signaling	2.43	STAT3
STAT3	Chromatin	Growth Hormone Signaling	2.43	STAT3
STAT3	Chromatin	STAT3 Pathway	2.42	STAT3
STAT3	Chromatin	FLT3 Signaling in Hematopoietic Progenitor Cells	2.41	STAT3
STAT3	Chromatin	Prolactin Signaling	2.41	STAT3
STAT3	Chromatin	Acute Myeloid Leukemia Signaling	2.4	STAT3
STAT3	Chromatin	Leptin Signaling in Obesity	2.39	STAT3
STAT3	Chromatin	PDGF Signaling	2.37	STAT3
STAT3	Chromatin	FGF Signaling	2.33	STAT3
STAT3	Chromatin	Mouse Embryonic Stem Cell Pluripotency	2.31	STAT3
STAT3	Chromatin	IGF-1 Signaling	2.29	STAT3
STAT3	Chromatin	HGF Signaling	2.28	STAT3
STAT3	Chromatin	Pancreatic Adenocarcinoma Signaling	2.25	STAT3
STAT3	Chromatin	Role of NANOG in Mammalian Embryonic Stem Cell Pluripotency	2.24	STAT3
STAT3	Chromatin	Renin-Angiotensin Signaling	2.22	STAT3
STAT3	Chromatin	IL-6 Signaling	2.22	STAT3
STAT3	Chromatin	Gαi Signaling	2.19	STAT3
STAT3	Chromatin	Tec Kinase Signaling	2.09	STAT3
STAT3	Chromatin	Acute Phase Response Signaling	2.06	STAT3
STAT3	Chromatin	Ephrin Receptor Signaling	2.04	STAT3
STAT3	Chromatin	Regulation of the Epithelial-Mesenchymal Transition Pathway	2.03	STAT3
STAT3	Chromatin	ERK/MAPK Signaling	2.01	STAT3
STAT3	Soluble	ERK/MAPK Signaling	5.03	PLA2G4A,STAT3,STAT1
STAT3	Soluble	IL-22 Signaling	4.84	STAT3,STAT1
STAT3	Soluble	Role of JAK1, JAK2 and TYK2 in Interferon Signaling	4.84	STAT3,STAT1
STAT3	Soluble	Role of JAK family kinases in IL-6-type Cytokine Signaling	4.8	STAT3,STAT1
STAT3	Soluble	IL-9 Signaling	4.53	STAT3,STAT1
STAT3	Soluble	Oncostatin M Signaling	4.53	STAT3,STAT1
STAT3	Soluble	Role of JAK2 in Hormone-like Cytokine Signaling	4.53	STAT3,STAT1
STAT3	Soluble	CNTF Signaling	4.16	STAT3,STAT1
STAT3	Soluble	Thrombopoietin Signaling	4.05	STAT3,STAT1
STAT3	Soluble	EGF Signaling	4.03	STAT3,STAT1
STAT3	Soluble	Role of JAK1 and JAK3 in γc Cytokine Signaling	4	STAT3,STAT1
STAT3	Soluble	GM-CSF Signaling	3.97	STAT3,STAT1
STAT3	Soluble	JAK/Stat Signaling	3.93	STAT3,STAT1
STAT3	Soluble	T Helper Cell Differentiation	3.9	STAT3,STAT1
STAT3	Soluble	IL-3 Signaling	3.88	STAT3,STAT1
STAT3	Soluble	Growth Hormone Signaling	3.86	STAT3,STAT1
STAT3	Soluble	FLT3 Signaling in Hematopoietic Progenitor Cells	3.84	STAT3,STAT1
STAT3	Soluble	Prolactin Signaling	3.82	STAT3,STAT1
STAT3	Soluble	PDGF Signaling	3.75	STAT3,STAT1
STAT3	Soluble	Pancreatic Adenocarcinoma Signaling	3.51	STAT3,STAT1
STAT3	Soluble	p38 MAPK Signaling	3.44	PLA2G4A,STAT1
STAT3	Soluble	Renin-Angiotensin Signaling	3.44	STAT3,STAT1
STAT3	Soluble	Tec Kinase Signaling	3.18	STAT3,STAT1
STAT3	Soluble	Colorectal Cancer Metastasis Signaling	2.8	STAT3,STAT1
STAT3	Soluble	Glucocorticoid Receptor Signaling	2.74	STAT3,STAT1
STAT3	Soluble	IL-15 Production	2.16	STAT1
STAT3	Soluble	Interferon Signaling	2.06	STAT1
STAT3	Soluble	MIF-mediated Glucocorticoid Regulation	2.05	PLA2G4A
TCF4	Chromatin	Mouse Embryonic Stem Cell Pluripotency	3.85	ID1,TCF4,ID4
TCF4	Chromatin	Transcriptional Regulatory Network in Embryonic Stem Cells	3.07	TRIM24,HAND1
TCF4	Chromatin	PEDF Signaling	2.58	TCF4,TCF12
TCF4	Soluble	Mouse Embryonic Stem Cell Pluripotency	8.4	TP53,ID1,TCF4,ID2,ID3,ID4
TCF4	Soluble	PEDF Signaling	5.5	TP53,TCF4,TCF12
TCF4	Soluble	Actin Cytoskeleton Signaling	4.87	ABI2,CYFIP2,WASF1,NCKAP1
TCF4	Soluble	Rac Signaling	4.79	ABI2,CYFIP2,WASF1,NCKAP1
TCF4	Soluble	Thyroid Cancer Signaling	2.8	TP53,TCF4
TCF4	Soluble	Regulation of the Epithelial-Mesenchymal Transition Pathway	2.66	TCF4,ID2,TWIST1
TCF4	Soluble	Basal Cell Carcinoma Signaling	2.3	TP53,TCF4
TEAD2	Chromatin	Cell Cycle Control of Chromosomal Replication	4	ORC2,ORC3,ORC4
TEAD2	Chromatin	Mitotic Roles of Polo-Like Kinase	2.87	SMC3,CDC27,SMC1A
TEAD2	Chromatin	DNA Methylation and Transcriptional Repression Signaling	2.72	MECP2,CHD4
TEAD2	Chromatin	Role of Oct4 in Mammalian Embryonic Stem Cell Pluripotency	2.03	NR2F1,NR2F2
TP53	Chromatin	DNA damage-induced 14-3-3σ Signaling	2.71	TP53
TP53	Chromatin	GADD45 Signaling	2.69	TP53
TP53	Chromatin	Role of p14/p19ARF in Tumor Suppression	2.51	TP53
TP53	Chromatin	Inhibition of Angiogenesis by TSP1	2.4	TP53
TP53	Chromatin	Role of PKR in Interferon Induction and Antiviral Response	2.39	TP53
TP53	Chromatin	Thyroid Cancer Signaling	2.38	TP53
TP53	Chromatin	UVC-Induced MAPK Signaling	2.36	TP53
TP53	Chromatin	MIF Regulation of Innate Immunity	2.34	TP53
TP53	Chromatin	Melanoma Signaling	2.34	TP53
TP53	Chromatin	Cell Cycle: G2/M DNA Damage Checkpoint Regulation	2.34	TP53
TP53	Chromatin	Role of Oct4 in Mammalian Embryonic Stem Cell Pluripotency	2.33	TP53
TP53	Chromatin	UVB-Induced MAPK Signaling	2.26	TP53
TP53	Chromatin	Endometrial Cancer Signaling	2.26	TP53
TP53	Chromatin	Role of CHK Proteins in Cell Cycle Checkpoint Control	2.25	TP53
TP53	Chromatin	Myc Mediated Apoptosis Signaling	2.22	TP53
TP53	Chromatin	Induction of Apoptosis by HIV1	2.22	TP53
TP53	Chromatin	Role of BRCA1 in DNA Damage Response	2.21	TP53
TP53	Chromatin	ATM Signaling	2.21	TP53
TP53	Chromatin	Cell Cycle: G1/S Checkpoint Regulation	2.17	TP53
TP53	Chromatin	Hypoxia Signaling in the Cardiovascular System	2.17	TP53
TP53	Chromatin	Non-Small Cell Lung Cancer Signaling	2.14	TP53
TP53	Chromatin	PEDF Signaling	2.14	TP53
TP53	Chromatin	Small Cell Lung Cancer Signaling	2.12	TP53
TP53	Chromatin	Basal Cell Carcinoma Signaling	2.12	TP53
TP53	Chromatin	HER-2 Signaling in Breast Cancer	2.11	TP53
TP53	Chromatin	Cyclins and Cell Cycle Regulation	2.09	TP53
TP53	Chromatin	Prostate Cancer Signaling	2.05	TP53
TP53	Chromatin	Apoptosis Signaling	2.04	TP53
TP53	Chromatin	Bladder Cancer Signaling	2.04	TP53
TP53	Chromatin	UVA-Induced MAPK Signaling	2.02	TP53
TP53	Chromatin	Chronic Myeloid Leukemia Signaling	2.02	TP53
TP53	Chromatin	Mouse Embryonic Stem Cell Pluripotency	2.01	TP53
TP53	Chromatin	SAPK/JNK Signaling	2.01	TP53
TP53	Chromatin	p53 Signaling	2	TP53
TP53	Soluble	Cell Cycle: G2/M DNA Damage Checkpoint Regulation	5.41	TP53,MDM4,MDM2
TP53	Soluble	ATM Signaling	5	TP53,MDM4,MDM2
TP53	Soluble	p53 Signaling	4.36	TP53,MDM4,MDM2
TP53	Soluble	Role of p14/p19ARF in Tumor Suppression	3.68	TP53,MDM2
TP53	Soluble	Role of PKR in Interferon Induction and Antiviral Response	3.43	TP53,RNASEL
TP53	Soluble	Melanoma Signaling	3.35	TP53,MDM2
TP53	Soluble	Cell Cycle: G1/S Checkpoint Regulation	3	TP53,MDM2
TP53	Soluble	Hypoxia Signaling in the Cardiovascular System	3	TP53,MDM2
TP53	Soluble	HER-2 Signaling in Breast Cancer	2.88	TP53,MDM2
TP53	Soluble	Prostate Cancer Signaling	2.76	TP53,MDM2
TP53	Soluble	Bladder Cancer Signaling	2.74	TP53,MDM2
TP53	Soluble	Chronic Myeloid Leukemia Signaling	2.69	TP53,MDM2
TP53	Soluble	Glioma Signaling	2.64	TP53,MDM2
TP53	Soluble	HIF1α Signaling	2.6	TP53,MDM2
TP53	Soluble	Pancreatic Adenocarcinoma Signaling	2.57	TP53,MDM2
TP53	Soluble	PI3K/AKT Signaling	2.43	TP53,MDM2
TP53	Soluble	Aryl Hydrocarbon Receptor Signaling	2.32	TP53,MDM2
TP53	Soluble	Glioblastoma Multiforme Signaling	2.28	TP53,MDM2
TP53	Soluble	Wnt/β-catenin Signaling	2.18	TP53,MDM2
