# Supplementary material for: Proteomic analyses reveal distinct chromatin-associated and soluble transcription factor complexes
Source: Mol Syst Biol. 2015 Jan 21;11(1):775. doi: 10.15252/msb.20145504 (PMC4332150; doi:10.15252/msb.20145504)
Supplement: Supplementary file 15 [file msb0011-0775-sd15.xlsx]

## Sheet: Overall
BAIT	DATABASE_NAME	NUM_OF_CASES_ALTERED	PERCENT_CASES_ALTERED
ATF6	Acute Myeloid Leukemia (TCGA, NEJM 2013)	2	0.011
CREB1	Acute Myeloid Leukemia (TCGA, NEJM 2013)	16	0.086
ETS1	Acute Myeloid Leukemia (TCGA, NEJM 2013)	4	0.021
FOS	Acute Myeloid Leukemia (TCGA, NEJM 2013)	11	0.059
FOXA1	Acute Myeloid Leukemia (TCGA, NEJM 2013)	9	0.048
FOXA2	Acute Myeloid Leukemia (TCGA, NEJM 2013)	3	0.016
FOXA3	Acute Myeloid Leukemia (TCGA, NEJM 2013)	26	0.139
FOXB1	Acute Myeloid Leukemia (TCGA, NEJM 2013)	27	0.144
FOXC1	Acute Myeloid Leukemia (TCGA, NEJM 2013)	21	0.112
FOXC2	Acute Myeloid Leukemia (TCGA, NEJM 2013)	10	0.053
FOXD3	Acute Myeloid Leukemia (TCGA, NEJM 2013)	8	0.043
FOXD4	Acute Myeloid Leukemia (TCGA, NEJM 2013)	8	0.043
FOXE1	Acute Myeloid Leukemia (TCGA, NEJM 2013)	26	0.139
FOXF1	Acute Myeloid Leukemia (TCGA, NEJM 2013)	7	0.037
FOXG1	Acute Myeloid Leukemia (TCGA, NEJM 2013)	49	0.262
FOXH1	Acute Myeloid Leukemia (TCGA, NEJM 2013)	18	0.096
FOXI1	Acute Myeloid Leukemia (TCGA, NEJM 2013)	8	0.043
FOXI2	Acute Myeloid Leukemia (TCGA, NEJM 2013)	19	0.102
FOXJ1	Acute Myeloid Leukemia (TCGA, NEJM 2013)	7	0.037
FOXJ2	Acute Myeloid Leukemia (TCGA, NEJM 2013)	19	0.102
FOXJ3	Acute Myeloid Leukemia (TCGA, NEJM 2013)	17	0.091
FOXK1	Acute Myeloid Leukemia (TCGA, NEJM 2013)	32	0.171
FOXK2	Acute Myeloid Leukemia (TCGA, NEJM 2013)	56	0.299
FOXL1	Acute Myeloid Leukemia (TCGA, NEJM 2013)	8	0.043
FOXL2	Acute Myeloid Leukemia (TCGA, NEJM 2013)	19	0.102
FOXM1	Acute Myeloid Leukemia (TCGA, NEJM 2013)	2	0.011
FOXN1	Acute Myeloid Leukemia (TCGA, NEJM 2013)	22	0.118
FOXN2	Acute Myeloid Leukemia (TCGA, NEJM 2013)	7	0.037
FOXN3	Acute Myeloid Leukemia (TCGA, NEJM 2013)	7	0.037
FOXO1	Acute Myeloid Leukemia (TCGA, NEJM 2013)	5	0.027
FOXO3	Acute Myeloid Leukemia (TCGA, NEJM 2013)	7	0.037
FOXO4	Acute Myeloid Leukemia (TCGA, NEJM 2013)	2	0.011
FOXO6	Acute Myeloid Leukemia (TCGA, NEJM 2013)	6	0.032
FOXP1	Acute Myeloid Leukemia (TCGA, NEJM 2013)	34	0.182
FOXP2	Acute Myeloid Leukemia (TCGA, NEJM 2013)	8	0.043
FOXP3	Acute Myeloid Leukemia (TCGA, NEJM 2013)	34	0.182
FOXP4	Acute Myeloid Leukemia (TCGA, NEJM 2013)	27	0.144
FOXQ1	Acute Myeloid Leukemia (TCGA, NEJM 2013)	35	0.187
FOXR1	Acute Myeloid Leukemia (TCGA, NEJM 2013)	19	0.102
FOXR2	Acute Myeloid Leukemia (TCGA, NEJM 2013)	12	0.064
FOXS1	Acute Myeloid Leukemia (TCGA, NEJM 2013)	27	0.144
GLI1	Acute Myeloid Leukemia (TCGA, NEJM 2013)	22	0.118
IRF3	Acute Myeloid Leukemia (TCGA, NEJM 2013)	26	0.139
JUN	Acute Myeloid Leukemia (TCGA, NEJM 2013)	14	0.075
MAX	Acute Myeloid Leukemia (TCGA, NEJM 2013)	22	0.118
MEF2A	Acute Myeloid Leukemia (TCGA, NEJM 2013)	10	0.053
MYC	Acute Myeloid Leukemia (TCGA, NEJM 2013)	4	0.021
NFATC1	Acute Myeloid Leukemia (TCGA, NEJM 2013)	36	0.193
NFKB1	Acute Myeloid Leukemia (TCGA, NEJM 2013)	6	0.032
PPARG	Acute Myeloid Leukemia (TCGA, NEJM 2013)	1	0.005
RBPJ	Acute Myeloid Leukemia (TCGA, NEJM 2013)	35	0.187
SMAD4	Acute Myeloid Leukemia (TCGA, NEJM 2013)	7	0.037
STAT3	Acute Myeloid Leukemia (TCGA, NEJM 2013)	8	0.043
TCF4	Acute Myeloid Leukemia (TCGA, NEJM 2013)	28	0.15
TEAD2	Acute Myeloid Leukemia (TCGA, NEJM 2013)	38	0.203
TP53	Acute Myeloid Leukemia (TCGA, NEJM 2013)	18	0.096
ATF6	Acute Myeloid Leukemia (TCGA, Provisional)	2	0.011
CREB1	Acute Myeloid Leukemia (TCGA, Provisional)	16	0.086
ETS1	Acute Myeloid Leukemia (TCGA, Provisional)	4	0.021
FOS	Acute Myeloid Leukemia (TCGA, Provisional)	11	0.059
FOXA1	Acute Myeloid Leukemia (TCGA, Provisional)	10	0.053
FOXA2	Acute Myeloid Leukemia (TCGA, Provisional)	3	0.016
FOXA3	Acute Myeloid Leukemia (TCGA, Provisional)	26	0.139
FOXB1	Acute Myeloid Leukemia (TCGA, Provisional)	27	0.144
FOXC1	Acute Myeloid Leukemia (TCGA, Provisional)	22	0.118
FOXC2	Acute Myeloid Leukemia (TCGA, Provisional)	10	0.053
FOXD3	Acute Myeloid Leukemia (TCGA, Provisional)	8	0.043
FOXD4	Acute Myeloid Leukemia (TCGA, Provisional)	8	0.043
FOXE1	Acute Myeloid Leukemia (TCGA, Provisional)	26	0.139
FOXF1	Acute Myeloid Leukemia (TCGA, Provisional)	7	0.037
FOXG1	Acute Myeloid Leukemia (TCGA, Provisional)	49	0.262
FOXH1	Acute Myeloid Leukemia (TCGA, Provisional)	18	0.096
FOXI1	Acute Myeloid Leukemia (TCGA, Provisional)	8	0.043
FOXI2	Acute Myeloid Leukemia (TCGA, Provisional)	19	0.102
FOXJ1	Acute Myeloid Leukemia (TCGA, Provisional)	8	0.043
FOXJ2	Acute Myeloid Leukemia (TCGA, Provisional)	19	0.102
FOXJ3	Acute Myeloid Leukemia (TCGA, Provisional)	17	0.091
FOXK1	Acute Myeloid Leukemia (TCGA, Provisional)	33	0.176
FOXK2	Acute Myeloid Leukemia (TCGA, Provisional)	55	0.294
FOXL1	Acute Myeloid Leukemia (TCGA, Provisional)	8	0.043
FOXL2	Acute Myeloid Leukemia (TCGA, Provisional)	19	0.102
FOXM1	Acute Myeloid Leukemia (TCGA, Provisional)	2	0.011
FOXN1	Acute Myeloid Leukemia (TCGA, Provisional)	22	0.118
FOXN2	Acute Myeloid Leukemia (TCGA, Provisional)	7	0.037
FOXN3	Acute Myeloid Leukemia (TCGA, Provisional)	7	0.037
FOXO1	Acute Myeloid Leukemia (TCGA, Provisional)	5	0.027
FOXO3	Acute Myeloid Leukemia (TCGA, Provisional)	7	0.037
FOXO4	Acute Myeloid Leukemia (TCGA, Provisional)	2	0.011
FOXO6	Acute Myeloid Leukemia (TCGA, Provisional)	6	0.032
FOXP1	Acute Myeloid Leukemia (TCGA, Provisional)	34	0.182
FOXP2	Acute Myeloid Leukemia (TCGA, Provisional)	8	0.043
FOXP3	Acute Myeloid Leukemia (TCGA, Provisional)	34	0.182
FOXP4	Acute Myeloid Leukemia (TCGA, Provisional)	27	0.144
FOXQ1	Acute Myeloid Leukemia (TCGA, Provisional)	35	0.187
FOXR1	Acute Myeloid Leukemia (TCGA, Provisional)	19	0.102
FOXR2	Acute Myeloid Leukemia (TCGA, Provisional)	12	0.064
FOXS1	Acute Myeloid Leukemia (TCGA, Provisional)	27	0.144
GLI1	Acute Myeloid Leukemia (TCGA, Provisional)	22	0.118
IRF3	Acute Myeloid Leukemia (TCGA, Provisional)	26	0.139
JUN	Acute Myeloid Leukemia (TCGA, Provisional)	14	0.075
MAX	Acute Myeloid Leukemia (TCGA, Provisional)	22	0.118
MEF2A	Acute Myeloid Leukemia (TCGA, Provisional)	10	0.053
MYC	Acute Myeloid Leukemia (TCGA, Provisional)	4	0.021
NFATC1	Acute Myeloid Leukemia (TCGA, Provisional)	36	0.193
NFKB1	Acute Myeloid Leukemia (TCGA, Provisional)	6	0.032
PPARG	Acute Myeloid Leukemia (TCGA, Provisional)	1	0.005
RBPJ	Acute Myeloid Leukemia (TCGA, Provisional)	35	0.187
SMAD4	Acute Myeloid Leukemia (TCGA, Provisional)	7	0.037
STAT3	Acute Myeloid Leukemia (TCGA, Provisional)	8	0.043
TCF4	Acute Myeloid Leukemia (TCGA, Provisional)	28	0.15
TEAD2	Acute Myeloid Leukemia (TCGA, Provisional)	38	0.203
TP53	Acute Myeloid Leukemia (TCGA, Provisional)	18	0.096
ATF6	Adenoid Cystic Carcinoma (MSKCC, Nature Genetics 2013)	1	0.017
CREB1	Adenoid Cystic Carcinoma (MSKCC, Nature Genetics 2013)	25	0.417
ETS1	Adenoid Cystic Carcinoma (MSKCC, Nature Genetics 2013)	3	0.05
FOS	Adenoid Cystic Carcinoma (MSKCC, Nature Genetics 2013)	31	0.517
FOXA1	Adenoid Cystic Carcinoma (MSKCC, Nature Genetics 2013)	16	0.267
FOXA2	Adenoid Cystic Carcinoma (MSKCC, Nature Genetics 2013)	13	0.217
FOXA3	Adenoid Cystic Carcinoma (MSKCC, Nature Genetics 2013)	26	0.433
FOXB1	Adenoid Cystic Carcinoma (MSKCC, Nature Genetics 2013)	26	0.433
FOXC1	Adenoid Cystic Carcinoma (MSKCC, Nature Genetics 2013)	30	0.5
FOXC2	Adenoid Cystic Carcinoma (MSKCC, Nature Genetics 2013)	25	0.417
FOXD3	Adenoid Cystic Carcinoma (MSKCC, Nature Genetics 2013)	14	0.233
FOXD4	Adenoid Cystic Carcinoma (MSKCC, Nature Genetics 2013)	15	0.25
FOXE1	Adenoid Cystic Carcinoma (MSKCC, Nature Genetics 2013)	32	0.533
FOXF1	Adenoid Cystic Carcinoma (MSKCC, Nature Genetics 2013)	11	0.183
FOXG1	Adenoid Cystic Carcinoma (MSKCC, Nature Genetics 2013)	36	0.6
FOXH1	Adenoid Cystic Carcinoma (MSKCC, Nature Genetics 2013)	26	0.433
FOXI1	Adenoid Cystic Carcinoma (MSKCC, Nature Genetics 2013)	9	0.15
FOXI2	Adenoid Cystic Carcinoma (MSKCC, Nature Genetics 2013)	29	0.483
FOXJ1	Adenoid Cystic Carcinoma (MSKCC, Nature Genetics 2013)	17	0.283
FOXJ2	Adenoid Cystic Carcinoma (MSKCC, Nature Genetics 2013)	28	0.467
FOXJ3	Adenoid Cystic Carcinoma (MSKCC, Nature Genetics 2013)	14	0.233
FOXK1	Adenoid Cystic Carcinoma (MSKCC, Nature Genetics 2013)	29	0.483
FOXK2	Adenoid Cystic Carcinoma (MSKCC, Nature Genetics 2013)	39	0.65
FOXL1	Adenoid Cystic Carcinoma (MSKCC, Nature Genetics 2013)	14	0.233
FOXL2	Adenoid Cystic Carcinoma (MSKCC, Nature Genetics 2013)	22	0.367
FOXM1	Adenoid Cystic Carcinoma (MSKCC, Nature Genetics 2013)	2	0.033
FOXN1	Adenoid Cystic Carcinoma (MSKCC, Nature Genetics 2013)	25	0.417
FOXN2	Adenoid Cystic Carcinoma (MSKCC, Nature Genetics 2013)	8	0.133
FOXN3	Adenoid Cystic Carcinoma (MSKCC, Nature Genetics 2013)	4	0.067
FOXO1	Adenoid Cystic Carcinoma (MSKCC, Nature Genetics 2013)	13	0.217
FOXO3	Adenoid Cystic Carcinoma (MSKCC, Nature Genetics 2013)	18	0.3
FOXO4	Adenoid Cystic Carcinoma (MSKCC, Nature Genetics 2013)	0	0
FOXO6	Adenoid Cystic Carcinoma (MSKCC, Nature Genetics 2013)	6	0.1
FOXP1	Adenoid Cystic Carcinoma (MSKCC, Nature Genetics 2013)	27	0.45
FOXP2	Adenoid Cystic Carcinoma (MSKCC, Nature Genetics 2013)	4	0.067
FOXP3	Adenoid Cystic Carcinoma (MSKCC, Nature Genetics 2013)	31	0.517
FOXP4	Adenoid Cystic Carcinoma (MSKCC, Nature Genetics 2013)	9	0.15
FOXQ1	Adenoid Cystic Carcinoma (MSKCC, Nature Genetics 2013)	34	0.567
FOXR1	Adenoid Cystic Carcinoma (MSKCC, Nature Genetics 2013)	13	0.217
FOXR2	Adenoid Cystic Carcinoma (MSKCC, Nature Genetics 2013)	12	0.2
FOXS1	Adenoid Cystic Carcinoma (MSKCC, Nature Genetics 2013)	40	0.667
GLI1	Adenoid Cystic Carcinoma (MSKCC, Nature Genetics 2013)	22	0.367
IRF3	Adenoid Cystic Carcinoma (MSKCC, Nature Genetics 2013)	11	0.183
JUN	Adenoid Cystic Carcinoma (MSKCC, Nature Genetics 2013)	25	0.417
MAX	Adenoid Cystic Carcinoma (MSKCC, Nature Genetics 2013)	24	0.4
MEF2A	Adenoid Cystic Carcinoma (MSKCC, Nature Genetics 2013)	23	0.383
MYC	Adenoid Cystic Carcinoma (MSKCC, Nature Genetics 2013)	7	0.117
NFATC1	Adenoid Cystic Carcinoma (MSKCC, Nature Genetics 2013)	33	0.55
NFKB1	Adenoid Cystic Carcinoma (MSKCC, Nature Genetics 2013)	4	0.067
PPARG	Adenoid Cystic Carcinoma (MSKCC, Nature Genetics 2013)	3	0.05
RBPJ	Adenoid Cystic Carcinoma (MSKCC, Nature Genetics 2013)	35	0.583
SMAD4	Adenoid Cystic Carcinoma (MSKCC, Nature Genetics 2013)	13	0.217
STAT3	Adenoid Cystic Carcinoma (MSKCC, Nature Genetics 2013)	5	0.083
TCF4	Adenoid Cystic Carcinoma (MSKCC, Nature Genetics 2013)	22	0.367
TEAD2	Adenoid Cystic Carcinoma (MSKCC, Nature Genetics 2013)	24	0.4
TP53	Adenoid Cystic Carcinoma (MSKCC, Nature Genetics 2013)	16	0.267
ATF6	Adrenocortical Carcinoma (TCGA, Provisional)	9	0.101
CREB1	Adrenocortical Carcinoma (TCGA, Provisional)	30	0.337
ETS1	Adrenocortical Carcinoma (TCGA, Provisional)	3	0.034
FOS	Adrenocortical Carcinoma (TCGA, Provisional)	38	0.427
FOXA1	Adrenocortical Carcinoma (TCGA, Provisional)	37	0.416
FOXA2	Adrenocortical Carcinoma (TCGA, Provisional)	17	0.191
FOXA3	Adrenocortical Carcinoma (TCGA, Provisional)	40	0.449
FOXB1	Adrenocortical Carcinoma (TCGA, Provisional)	46	0.517
FOXC1	Adrenocortical Carcinoma (TCGA, Provisional)	44	0.494
FOXC2	Adrenocortical Carcinoma (TCGA, Provisional)	29	0.326
FOXD3	Adrenocortical Carcinoma (TCGA, Provisional)	19	0.213
FOXD4	Adrenocortical Carcinoma (TCGA, Provisional)	18	0.202
FOXE1	Adrenocortical Carcinoma (TCGA, Provisional)	53	0.596
FOXF1	Adrenocortical Carcinoma (TCGA, Provisional)	11	0.124
FOXG1	Adrenocortical Carcinoma (TCGA, Provisional)	59	0.663
FOXH1	Adrenocortical Carcinoma (TCGA, Provisional)	38	0.427
FOXI1	Adrenocortical Carcinoma (TCGA, Provisional)	29	0.326
FOXI2	Adrenocortical Carcinoma (TCGA, Provisional)	52	0.584
FOXJ1	Adrenocortical Carcinoma (TCGA, Provisional)	13	0.146
FOXJ2	Adrenocortical Carcinoma (TCGA, Provisional)	31	0.348
FOXJ3	Adrenocortical Carcinoma (TCGA, Provisional)	28	0.315
FOXK1	Adrenocortical Carcinoma (TCGA, Provisional)	46	0.517
FOXK2	Adrenocortical Carcinoma (TCGA, Provisional)	59	0.663
FOXL1	Adrenocortical Carcinoma (TCGA, Provisional)	25	0.281
FOXL2	Adrenocortical Carcinoma (TCGA, Provisional)	43	0.483
FOXM1	Adrenocortical Carcinoma (TCGA, Provisional)	7	0.079
FOXN1	Adrenocortical Carcinoma (TCGA, Provisional)	57	0.64
FOXN2	Adrenocortical Carcinoma (TCGA, Provisional)	15	0.169
FOXN3	Adrenocortical Carcinoma (TCGA, Provisional)	16	0.18
FOXO1	Adrenocortical Carcinoma (TCGA, Provisional)	17	0.191
FOXO3	Adrenocortical Carcinoma (TCGA, Provisional)	21	0.236
FOXO4	Adrenocortical Carcinoma (TCGA, Provisional)	1	0.011
FOXO6	Adrenocortical Carcinoma (TCGA, Provisional)	12	0.135
FOXP1	Adrenocortical Carcinoma (TCGA, Provisional)	37	0.416
FOXP2	Adrenocortical Carcinoma (TCGA, Provisional)	7	0.079
FOXP3	Adrenocortical Carcinoma (TCGA, Provisional)	40	0.449
FOXP4	Adrenocortical Carcinoma (TCGA, Provisional)	14	0.157
FOXQ1	Adrenocortical Carcinoma (TCGA, Provisional)	58	0.652
FOXR1	Adrenocortical Carcinoma (TCGA, Provisional)	32	0.36
FOXR2	Adrenocortical Carcinoma (TCGA, Provisional)	16	0.18
FOXS1	Adrenocortical Carcinoma (TCGA, Provisional)	66	0.742
GLI1	Adrenocortical Carcinoma (TCGA, Provisional)	41	0.461
IRF3	Adrenocortical Carcinoma (TCGA, Provisional)	29	0.326
JUN	Adrenocortical Carcinoma (TCGA, Provisional)	44	0.494
MAX	Adrenocortical Carcinoma (TCGA, Provisional)	42	0.472
MEF2A	Adrenocortical Carcinoma (TCGA, Provisional)	26	0.292
MYC	Adrenocortical Carcinoma (TCGA, Provisional)	2	0.022
NFATC1	Adrenocortical Carcinoma (TCGA, Provisional)	47	0.528
NFKB1	Adrenocortical Carcinoma (TCGA, Provisional)	14	0.157
PPARG	Adrenocortical Carcinoma (TCGA, Provisional)	2	0.022
RBPJ	Adrenocortical Carcinoma (TCGA, Provisional)	55	0.618
SMAD4	Adrenocortical Carcinoma (TCGA, Provisional)	18	0.202
STAT3	Adrenocortical Carcinoma (TCGA, Provisional)	10	0.112
TCF4	Adrenocortical Carcinoma (TCGA, Provisional)	44	0.494
TEAD2	Adrenocortical Carcinoma (TCGA, Provisional)	37	0.416
TP53	Adrenocortical Carcinoma (TCGA, Provisional)	34	0.382
ATF6	Bladder Cancer (MSKCC, JCO 2013)	14	0.144
CREB1	Bladder Cancer (MSKCC, JCO 2013)	25	0.258
ETS1	Bladder Cancer (MSKCC, JCO 2013)	1	0.01
FOS	Bladder Cancer (MSKCC, JCO 2013)	30	0.309
FOXA1	Bladder Cancer (MSKCC, JCO 2013)	20	0.206
FOXA2	Bladder Cancer (MSKCC, JCO 2013)	12	0.124
FOXA3	Bladder Cancer (MSKCC, JCO 2013)	52	0.536
FOXB1	Bladder Cancer (MSKCC, JCO 2013)	35	0.361
FOXC1	Bladder Cancer (MSKCC, JCO 2013)	43	0.443
FOXC2	Bladder Cancer (MSKCC, JCO 2013)	25	0.258
FOXD3	Bladder Cancer (MSKCC, JCO 2013)	13	0.134
FOXD4	Bladder Cancer (MSKCC, JCO 2013)	17	0.175
FOXE1	Bladder Cancer (MSKCC, JCO 2013)	36	0.371
FOXF1	Bladder Cancer (MSKCC, JCO 2013)	6	0.062
FOXG1	Bladder Cancer (MSKCC, JCO 2013)	45	0.464
FOXH1	Bladder Cancer (MSKCC, JCO 2013)	21	0.216
FOXI1	Bladder Cancer (MSKCC, JCO 2013)	3	0.031
FOXI2	Bladder Cancer (MSKCC, JCO 2013)	27	0.278
FOXJ1	Bladder Cancer (MSKCC, JCO 2013)	5	0.052
FOXJ2	Bladder Cancer (MSKCC, JCO 2013)	25	0.258
FOXJ3	Bladder Cancer (MSKCC, JCO 2013)	38	0.392
FOXK1	Bladder Cancer (MSKCC, JCO 2013)	47	0.485
FOXK2	Bladder Cancer (MSKCC, JCO 2013)	59	0.608
FOXL1	Bladder Cancer (MSKCC, JCO 2013)	3	0.031
FOXL2	Bladder Cancer (MSKCC, JCO 2013)	35	0.361
FOXM1	Bladder Cancer (MSKCC, JCO 2013)	6	0.062
FOXN1	Bladder Cancer (MSKCC, JCO 2013)	38	0.392
FOXN2	Bladder Cancer (MSKCC, JCO 2013)	2	0.021
FOXN3	Bladder Cancer (MSKCC, JCO 2013)	12	0.124
FOXO1	Bladder Cancer (MSKCC, JCO 2013)	20	0.206
FOXO3	Bladder Cancer (MSKCC, JCO 2013)	24	0.247
FOXO4	Bladder Cancer (MSKCC, JCO 2013)	1	0.01
FOXO6	Bladder Cancer (MSKCC, JCO 2013)	15	0.155
FOXP1	Bladder Cancer (MSKCC, JCO 2013)	37	0.381
FOXP2	Bladder Cancer (MSKCC, JCO 2013)	4	0.041
FOXP3	Bladder Cancer (MSKCC, JCO 2013)	32	0.33
FOXP4	Bladder Cancer (MSKCC, JCO 2013)	7	0.072
FOXQ1	Bladder Cancer (MSKCC, JCO 2013)	47	0.485
FOXR1	Bladder Cancer (MSKCC, JCO 2013)	32	0.33
FOXR2	Bladder Cancer (MSKCC, JCO 2013)	20	0.206
FOXS1	Bladder Cancer (MSKCC, JCO 2013)	50	0.515
GLI1	Bladder Cancer (MSKCC, JCO 2013)	40	0.412
IRF3	Bladder Cancer (MSKCC, JCO 2013)	14	0.144
JUN	Bladder Cancer (MSKCC, JCO 2013)	39	0.402
MAX	Bladder Cancer (MSKCC, JCO 2013)	28	0.289
MEF2A	Bladder Cancer (MSKCC, JCO 2013)	23	0.237
MYC	Bladder Cancer (MSKCC, JCO 2013)	12	0.124
NFATC1	Bladder Cancer (MSKCC, JCO 2013)	47	0.485
NFKB1	Bladder Cancer (MSKCC, JCO 2013)	5	0.052
PPARG	Bladder Cancer (MSKCC, JCO 2013)	7	0.072
RBPJ	Bladder Cancer (MSKCC, JCO 2013)	46	0.474
SMAD4	Bladder Cancer (MSKCC, JCO 2013)	8	0.082
STAT3	Bladder Cancer (MSKCC, JCO 2013)	5	0.052
TCF4	Bladder Cancer (MSKCC, JCO 2013)	47	0.485
TEAD2	Bladder Cancer (MSKCC, JCO 2013)	34	0.351
TP53	Bladder Cancer (MSKCC, JCO 2013)	42	0.433
ATF6	Bladder Urothelial Carcinoma (BGI, Nature Genetics 2013)	4	0.04
CREB1	Bladder Urothelial Carcinoma (BGI, Nature Genetics 2013)	14	0.141
ETS1	Bladder Urothelial Carcinoma (BGI, Nature Genetics 2013)	1	0.01
FOS	Bladder Urothelial Carcinoma (BGI, Nature Genetics 2013)	19	0.192
FOXA1	Bladder Urothelial Carcinoma (BGI, Nature Genetics 2013)	10	0.101
FOXA2	Bladder Urothelial Carcinoma (BGI, Nature Genetics 2013)	7	0.071
FOXA3	Bladder Urothelial Carcinoma (BGI, Nature Genetics 2013)	38	0.384
FOXB1	Bladder Urothelial Carcinoma (BGI, Nature Genetics 2013)	36	0.364
FOXC1	Bladder Urothelial Carcinoma (BGI, Nature Genetics 2013)	32	0.323
FOXC2	Bladder Urothelial Carcinoma (BGI, Nature Genetics 2013)	13	0.131
FOXD3	Bladder Urothelial Carcinoma (BGI, Nature Genetics 2013)	6	0.061
FOXD4	Bladder Urothelial Carcinoma (BGI, Nature Genetics 2013)	7	0.071
FOXE1	Bladder Urothelial Carcinoma (BGI, Nature Genetics 2013)	39	0.394
FOXF1	Bladder Urothelial Carcinoma (BGI, Nature Genetics 2013)	11	0.111
FOXG1	Bladder Urothelial Carcinoma (BGI, Nature Genetics 2013)	54	0.545
FOXH1	Bladder Urothelial Carcinoma (BGI, Nature Genetics 2013)	18	0.182
FOXI1	Bladder Urothelial Carcinoma (BGI, Nature Genetics 2013)	3	0.03
FOXI2	Bladder Urothelial Carcinoma (BGI, Nature Genetics 2013)	25	0.253
FOXJ1	Bladder Urothelial Carcinoma (BGI, Nature Genetics 2013)	3	0.03
FOXJ2	Bladder Urothelial Carcinoma (BGI, Nature Genetics 2013)	26	0.263
FOXJ3	Bladder Urothelial Carcinoma (BGI, Nature Genetics 2013)	30	0.303
FOXK1	Bladder Urothelial Carcinoma (BGI, Nature Genetics 2013)	50	0.505
FOXK2	Bladder Urothelial Carcinoma (BGI, Nature Genetics 2013)	59	0.596
FOXL1	Bladder Urothelial Carcinoma (BGI, Nature Genetics 2013)	14	0.141
FOXL2	Bladder Urothelial Carcinoma (BGI, Nature Genetics 2013)	21	0.212
FOXM1	Bladder Urothelial Carcinoma (BGI, Nature Genetics 2013)	3	0.03
FOXN1	Bladder Urothelial Carcinoma (BGI, Nature Genetics 2013)	32	0.323
FOXN2	Bladder Urothelial Carcinoma (BGI, Nature Genetics 2013)	2	0.02
FOXN3	Bladder Urothelial Carcinoma (BGI, Nature Genetics 2013)	5	0.051
FOXO1	Bladder Urothelial Carcinoma (BGI, Nature Genetics 2013)	40	0.404
FOXO3	Bladder Urothelial Carcinoma (BGI, Nature Genetics 2013)	39	0.394
FOXO4	Bladder Urothelial Carcinoma (BGI, Nature Genetics 2013)	0	0
FOXO6	Bladder Urothelial Carcinoma (BGI, Nature Genetics 2013)	2	0.02
FOXP1	Bladder Urothelial Carcinoma (BGI, Nature Genetics 2013)	36	0.364
FOXP2	Bladder Urothelial Carcinoma (BGI, Nature Genetics 2013)	1	0.01
FOXP3	Bladder Urothelial Carcinoma (BGI, Nature Genetics 2013)	19	0.192
FOXP4	Bladder Urothelial Carcinoma (BGI, Nature Genetics 2013)	8	0.081
FOXQ1	Bladder Urothelial Carcinoma (BGI, Nature Genetics 2013)	54	0.545
FOXR1	Bladder Urothelial Carcinoma (BGI, Nature Genetics 2013)	20	0.202
FOXR2	Bladder Urothelial Carcinoma (BGI, Nature Genetics 2013)	9	0.091
FOXS1	Bladder Urothelial Carcinoma (BGI, Nature Genetics 2013)	42	0.424
GLI1	Bladder Urothelial Carcinoma (BGI, Nature Genetics 2013)	45	0.455
IRF3	Bladder Urothelial Carcinoma (BGI, Nature Genetics 2013)	15	0.152
JUN	Bladder Urothelial Carcinoma (BGI, Nature Genetics 2013)	17	0.172
MAX	Bladder Urothelial Carcinoma (BGI, Nature Genetics 2013)	17	0.172
MEF2A	Bladder Urothelial Carcinoma (BGI, Nature Genetics 2013)	15	0.152
MYC	Bladder Urothelial Carcinoma (BGI, Nature Genetics 2013)	1	0.01
NFATC1	Bladder Urothelial Carcinoma (BGI, Nature Genetics 2013)	45	0.455
NFKB1	Bladder Urothelial Carcinoma (BGI, Nature Genetics 2013)	3	0.03
PPARG	Bladder Urothelial Carcinoma (BGI, Nature Genetics 2013)	8	0.081
RBPJ	Bladder Urothelial Carcinoma (BGI, Nature Genetics 2013)	38	0.384
SMAD4	Bladder Urothelial Carcinoma (BGI, Nature Genetics 2013)	3	0.03
STAT3	Bladder Urothelial Carcinoma (BGI, Nature Genetics 2013)	4	0.04
TCF4	Bladder Urothelial Carcinoma (BGI, Nature Genetics 2013)	38	0.384
TEAD2	Bladder Urothelial Carcinoma (BGI, Nature Genetics 2013)	32	0.323
TP53	Bladder Urothelial Carcinoma (BGI, Nature Genetics 2013)	35	0.354
ATF6	Bladder Urothelial Carcinoma (TCGA, Nature 2014)	39	0.307
CREB1	Bladder Urothelial Carcinoma (TCGA, Nature 2014)	68	0.535
ETS1	Bladder Urothelial Carcinoma (TCGA, Nature 2014)	14	0.11
FOS	Bladder Urothelial Carcinoma (TCGA, Nature 2014)	83	0.654
FOXA1	Bladder Urothelial Carcinoma (TCGA, Nature 2014)	72	0.567
FOXA2	Bladder Urothelial Carcinoma (TCGA, Nature 2014)	43	0.339
FOXA3	Bladder Urothelial Carcinoma (TCGA, Nature 2014)	106	0.835
FOXB1	Bladder Urothelial Carcinoma (TCGA, Nature 2014)	100	0.787
FOXC1	Bladder Urothelial Carcinoma (TCGA, Nature 2014)	96	0.756
FOXC2	Bladder Urothelial Carcinoma (TCGA, Nature 2014)	75	0.591
FOXD3	Bladder Urothelial Carcinoma (TCGA, Nature 2014)	52	0.409
FOXD4	Bladder Urothelial Carcinoma (TCGA, Nature 2014)	51	0.402
FOXE1	Bladder Urothelial Carcinoma (TCGA, Nature 2014)	106	0.835
FOXF1	Bladder Urothelial Carcinoma (TCGA, Nature 2014)	37	0.291
FOXG1	Bladder Urothelial Carcinoma (TCGA, Nature 2014)	109	0.858
FOXH1	Bladder Urothelial Carcinoma (TCGA, Nature 2014)	83	0.654
FOXI1	Bladder Urothelial Carcinoma (TCGA, Nature 2014)	31	0.244
FOXI2	Bladder Urothelial Carcinoma (TCGA, Nature 2014)	87	0.685
FOXJ1	Bladder Urothelial Carcinoma (TCGA, Nature 2014)	34	0.268
FOXJ2	Bladder Urothelial Carcinoma (TCGA, Nature 2014)	83	0.654
FOXJ3	Bladder Urothelial Carcinoma (TCGA, Nature 2014)	80	0.63
FOXK1	Bladder Urothelial Carcinoma (TCGA, Nature 2014)	104	0.819
FOXK2	Bladder Urothelial Carcinoma (TCGA, Nature 2014)	118	0.929
FOXL1	Bladder Urothelial Carcinoma (TCGA, Nature 2014)	52	0.409
FOXL2	Bladder Urothelial Carcinoma (TCGA, Nature 2014)	89	0.701
FOXM1	Bladder Urothelial Carcinoma (TCGA, Nature 2014)	11	0.087
FOXN1	Bladder Urothelial Carcinoma (TCGA, Nature 2014)	90	0.709
FOXN2	Bladder Urothelial Carcinoma (TCGA, Nature 2014)	26	0.205
FOXN3	Bladder Urothelial Carcinoma (TCGA, Nature 2014)	40	0.315
FOXO1	Bladder Urothelial Carcinoma (TCGA, Nature 2014)	77	0.606
FOXO3	Bladder Urothelial Carcinoma (TCGA, Nature 2014)	75	0.591
FOXO4	Bladder Urothelial Carcinoma (TCGA, Nature 2014)	6	0.047
FOXO6	Bladder Urothelial Carcinoma (TCGA, Nature 2014)	47	0.37
FOXP1	Bladder Urothelial Carcinoma (TCGA, Nature 2014)	96	0.756
FOXP2	Bladder Urothelial Carcinoma (TCGA, Nature 2014)	12	0.094
FOXP3	Bladder Urothelial Carcinoma (TCGA, Nature 2014)	93	0.732
FOXP4	Bladder Urothelial Carcinoma (TCGA, Nature 2014)	27	0.213
FOXQ1	Bladder Urothelial Carcinoma (TCGA, Nature 2014)	112	0.882
FOXR1	Bladder Urothelial Carcinoma (TCGA, Nature 2014)	83	0.654
FOXR2	Bladder Urothelial Carcinoma (TCGA, Nature 2014)	50	0.394
FOXS1	Bladder Urothelial Carcinoma (TCGA, Nature 2014)	108	0.85
GLI1	Bladder Urothelial Carcinoma (TCGA, Nature 2014)	97	0.764
IRF3	Bladder Urothelial Carcinoma (TCGA, Nature 2014)	59	0.465
JUN	Bladder Urothelial Carcinoma (TCGA, Nature 2014)	86	0.677
MAX	Bladder Urothelial Carcinoma (TCGA, Nature 2014)	86	0.677
MEF2A	Bladder Urothelial Carcinoma (TCGA, Nature 2014)	62	0.488
MYC	Bladder Urothelial Carcinoma (TCGA, Nature 2014)	28	0.22
NFATC1	Bladder Urothelial Carcinoma (TCGA, Nature 2014)	103	0.811
NFKB1	Bladder Urothelial Carcinoma (TCGA, Nature 2014)	18	0.142
PPARG	Bladder Urothelial Carcinoma (TCGA, Nature 2014)	34	0.268
RBPJ	Bladder Urothelial Carcinoma (TCGA, Nature 2014)	114	0.898
SMAD4	Bladder Urothelial Carcinoma (TCGA, Nature 2014)	36	0.283
STAT3	Bladder Urothelial Carcinoma (TCGA, Nature 2014)	25	0.197
TCF4	Bladder Urothelial Carcinoma (TCGA, Nature 2014)	101	0.795
TEAD2	Bladder Urothelial Carcinoma (TCGA, Nature 2014)	100	0.787
TP53	Bladder Urothelial Carcinoma (TCGA, Nature 2014)	92	0.724
ATF6	Bladder Urothelial Carcinoma (TCGA, Provisional)	6	0.231
CREB1	Bladder Urothelial Carcinoma (TCGA, Provisional)	12	0.462
ETS1	Bladder Urothelial Carcinoma (TCGA, Provisional)	4	0.154
FOS	Bladder Urothelial Carcinoma (TCGA, Provisional)	17	0.654
FOXA1	Bladder Urothelial Carcinoma (TCGA, Provisional)	11	0.423
FOXA2	Bladder Urothelial Carcinoma (TCGA, Provisional)	8	0.308
FOXA3	Bladder Urothelial Carcinoma (TCGA, Provisional)	20	0.769
FOXB1	Bladder Urothelial Carcinoma (TCGA, Provisional)	17	0.654
FOXC1	Bladder Urothelial Carcinoma (TCGA, Provisional)	16	0.615
FOXC2	Bladder Urothelial Carcinoma (TCGA, Provisional)	13	0.5
FOXD3	Bladder Urothelial Carcinoma (TCGA, Provisional)	7	0.269
FOXD4	Bladder Urothelial Carcinoma (TCGA, Provisional)	8	0.308
FOXE1	Bladder Urothelial Carcinoma (TCGA, Provisional)	21	0.808
FOXF1	Bladder Urothelial Carcinoma (TCGA, Provisional)	4	0.154
FOXG1	Bladder Urothelial Carcinoma (TCGA, Provisional)	20	0.769
FOXH1	Bladder Urothelial Carcinoma (TCGA, Provisional)	14	0.538
FOXI1	Bladder Urothelial Carcinoma (TCGA, Provisional)	5	0.192
FOXI2	Bladder Urothelial Carcinoma (TCGA, Provisional)	15	0.577
FOXJ1	Bladder Urothelial Carcinoma (TCGA, Provisional)	6	0.231
FOXJ2	Bladder Urothelial Carcinoma (TCGA, Provisional)	17	0.654
FOXJ3	Bladder Urothelial Carcinoma (TCGA, Provisional)	13	0.5
FOXK1	Bladder Urothelial Carcinoma (TCGA, Provisional)	19	0.731
FOXK2	Bladder Urothelial Carcinoma (TCGA, Provisional)	24	0.923
FOXL1	Bladder Urothelial Carcinoma (TCGA, Provisional)	9	0.346
FOXL2	Bladder Urothelial Carcinoma (TCGA, Provisional)	15	0.577
FOXM1	Bladder Urothelial Carcinoma (TCGA, Provisional)	4	0.154
FOXN1	Bladder Urothelial Carcinoma (TCGA, Provisional)	16	0.615
FOXN2	Bladder Urothelial Carcinoma (TCGA, Provisional)	10	0.385
FOXN3	Bladder Urothelial Carcinoma (TCGA, Provisional)	10	0.385
FOXO1	Bladder Urothelial Carcinoma (TCGA, Provisional)	14	0.538
FOXO3	Bladder Urothelial Carcinoma (TCGA, Provisional)	13	0.5
FOXO4	Bladder Urothelial Carcinoma (TCGA, Provisional)	1	0.038
FOXO6	Bladder Urothelial Carcinoma (TCGA, Provisional)	10	0.385
FOXP1	Bladder Urothelial Carcinoma (TCGA, Provisional)	19	0.731
FOXP2	Bladder Urothelial Carcinoma (TCGA, Provisional)	4	0.154
FOXP3	Bladder Urothelial Carcinoma (TCGA, Provisional)	16	0.615
FOXP4	Bladder Urothelial Carcinoma (TCGA, Provisional)	7	0.269
FOXQ1	Bladder Urothelial Carcinoma (TCGA, Provisional)	21	0.808
FOXR1	Bladder Urothelial Carcinoma (TCGA, Provisional)	16	0.615
FOXR2	Bladder Urothelial Carcinoma (TCGA, Provisional)	11	0.423
FOXS1	Bladder Urothelial Carcinoma (TCGA, Provisional)	20	0.769
GLI1	Bladder Urothelial Carcinoma (TCGA, Provisional)	16	0.615
IRF3	Bladder Urothelial Carcinoma (TCGA, Provisional)	13	0.5
JUN	Bladder Urothelial Carcinoma (TCGA, Provisional)	17	0.654
MAX	Bladder Urothelial Carcinoma (TCGA, Provisional)	19	0.731
MEF2A	Bladder Urothelial Carcinoma (TCGA, Provisional)	11	0.423
MYC	Bladder Urothelial Carcinoma (TCGA, Provisional)	5	0.192
NFATC1	Bladder Urothelial Carcinoma (TCGA, Provisional)	19	0.731
NFKB1	Bladder Urothelial Carcinoma (TCGA, Provisional)	1	0.038
PPARG	Bladder Urothelial Carcinoma (TCGA, Provisional)	4	0.154
RBPJ	Bladder Urothelial Carcinoma (TCGA, Provisional)	23	0.885
SMAD4	Bladder Urothelial Carcinoma (TCGA, Provisional)	7	0.269
STAT3	Bladder Urothelial Carcinoma (TCGA, Provisional)	7	0.269
TCF4	Bladder Urothelial Carcinoma (TCGA, Provisional)	17	0.654
TEAD2	Bladder Urothelial Carcinoma (TCGA, Provisional)	19	0.731
TP53	Bladder Urothelial Carcinoma (TCGA, Provisional)	17	0.654
ATF6	Brain Lower Grade Glioma (TCGA, Provisional)	13	0.05
CREB1	Brain Lower Grade Glioma (TCGA, Provisional)	46	0.176
ETS1	Brain Lower Grade Glioma (TCGA, Provisional)	9	0.034
FOS	Brain Lower Grade Glioma (TCGA, Provisional)	65	0.248
FOXA1	Brain Lower Grade Glioma (TCGA, Provisional)	42	0.16
FOXA2	Brain Lower Grade Glioma (TCGA, Provisional)	19	0.073
FOXA3	Brain Lower Grade Glioma (TCGA, Provisional)	161	0.615
FOXB1	Brain Lower Grade Glioma (TCGA, Provisional)	85	0.324
FOXC1	Brain Lower Grade Glioma (TCGA, Provisional)	155	0.592
FOXC2	Brain Lower Grade Glioma (TCGA, Provisional)	48	0.183
FOXD3	Brain Lower Grade Glioma (TCGA, Provisional)	18	0.069
FOXD4	Brain Lower Grade Glioma (TCGA, Provisional)	38	0.145
FOXE1	Brain Lower Grade Glioma (TCGA, Provisional)	114	0.435
FOXF1	Brain Lower Grade Glioma (TCGA, Provisional)	28	0.107
FOXG1	Brain Lower Grade Glioma (TCGA, Provisional)	165	0.63
FOXH1	Brain Lower Grade Glioma (TCGA, Provisional)	65	0.248
FOXI1	Brain Lower Grade Glioma (TCGA, Provisional)	23	0.088
FOXI2	Brain Lower Grade Glioma (TCGA, Provisional)	83	0.317
FOXJ1	Brain Lower Grade Glioma (TCGA, Provisional)	25	0.095
FOXJ2	Brain Lower Grade Glioma (TCGA, Provisional)	73	0.279
FOXJ3	Brain Lower Grade Glioma (TCGA, Provisional)	145	0.553
FOXK1	Brain Lower Grade Glioma (TCGA, Provisional)	168	0.641
FOXK2	Brain Lower Grade Glioma (TCGA, Provisional)	212	0.809
FOXL1	Brain Lower Grade Glioma (TCGA, Provisional)	33	0.126
FOXL2	Brain Lower Grade Glioma (TCGA, Provisional)	70	0.267
FOXM1	Brain Lower Grade Glioma (TCGA, Provisional)	16	0.061
FOXN1	Brain Lower Grade Glioma (TCGA, Provisional)	154	0.588
FOXN2	Brain Lower Grade Glioma (TCGA, Provisional)	21	0.08
FOXN3	Brain Lower Grade Glioma (TCGA, Provisional)	13	0.05
FOXO1	Brain Lower Grade Glioma (TCGA, Provisional)	57	0.218
FOXO3	Brain Lower Grade Glioma (TCGA, Provisional)	27	0.103
FOXO4	Brain Lower Grade Glioma (TCGA, Provisional)	3	0.011
FOXO6	Brain Lower Grade Glioma (TCGA, Provisional)	28	0.107
FOXP1	Brain Lower Grade Glioma (TCGA, Provisional)	146	0.557
FOXP2	Brain Lower Grade Glioma (TCGA, Provisional)	8	0.031
FOXP3	Brain Lower Grade Glioma (TCGA, Provisional)	60	0.229
FOXP4	Brain Lower Grade Glioma (TCGA, Provisional)	25	0.095
FOXQ1	Brain Lower Grade Glioma (TCGA, Provisional)	174	0.664
FOXR1	Brain Lower Grade Glioma (TCGA, Provisional)	71	0.271
FOXR2	Brain Lower Grade Glioma (TCGA, Provisional)	34	0.13
FOXS1	Brain Lower Grade Glioma (TCGA, Provisional)	162	0.618
GLI1	Brain Lower Grade Glioma (TCGA, Provisional)	160	0.611
IRF3	Brain Lower Grade Glioma (TCGA, Provisional)	60	0.229
JUN	Brain Lower Grade Glioma (TCGA, Provisional)	84	0.321
MAX	Brain Lower Grade Glioma (TCGA, Provisional)	73	0.279
MEF2A	Brain Lower Grade Glioma (TCGA, Provisional)	42	0.16
MYC	Brain Lower Grade Glioma (TCGA, Provisional)	23	0.088
NFATC1	Brain Lower Grade Glioma (TCGA, Provisional)	169	0.645
NFKB1	Brain Lower Grade Glioma (TCGA, Provisional)	7	0.027
PPARG	Brain Lower Grade Glioma (TCGA, Provisional)	6	0.023
RBPJ	Brain Lower Grade Glioma (TCGA, Provisional)	137	0.523
SMAD4	Brain Lower Grade Glioma (TCGA, Provisional)	27	0.103
STAT3	Brain Lower Grade Glioma (TCGA, Provisional)	7	0.027
TCF4	Brain Lower Grade Glioma (TCGA, Provisional)	153	0.584
TEAD2	Brain Lower Grade Glioma (TCGA, Provisional)	88	0.336
TP53	Brain Lower Grade Glioma (TCGA, Provisional)	165	0.63
ATF6	Breast Invasive Carcinoma (British Columbia, Nature 2012)	2	0.031
CREB1	Breast Invasive Carcinoma (British Columbia, Nature 2012)	5	0.077
ETS1	Breast Invasive Carcinoma (British Columbia, Nature 2012)	0	0
FOS	Breast Invasive Carcinoma (British Columbia, Nature 2012)	5	0.077
FOXA1	Breast Invasive Carcinoma (British Columbia, Nature 2012)	4	0.062
FOXA2	Breast Invasive Carcinoma (British Columbia, Nature 2012)	3	0.046
FOXA3	Breast Invasive Carcinoma (British Columbia, Nature 2012)	42	0.646
FOXB1	Breast Invasive Carcinoma (British Columbia, Nature 2012)	13	0.2
FOXC1	Breast Invasive Carcinoma (British Columbia, Nature 2012)	36	0.554
FOXC2	Breast Invasive Carcinoma (British Columbia, Nature 2012)	5	0.077
FOXD3	Breast Invasive Carcinoma (British Columbia, Nature 2012)	3	0.046
FOXD4	Breast Invasive Carcinoma (British Columbia, Nature 2012)	2	0.031
FOXE1	Breast Invasive Carcinoma (British Columbia, Nature 2012)	8	0.123
FOXF1	Breast Invasive Carcinoma (British Columbia, Nature 2012)	2	0.031
FOXG1	Breast Invasive Carcinoma (British Columbia, Nature 2012)	41	0.631
FOXH1	Breast Invasive Carcinoma (British Columbia, Nature 2012)	4	0.062
FOXI1	Breast Invasive Carcinoma (British Columbia, Nature 2012)	1	0.015
FOXI2	Breast Invasive Carcinoma (British Columbia, Nature 2012)	11	0.169
FOXJ1	Breast Invasive Carcinoma (British Columbia, Nature 2012)	2	0.031
FOXJ2	Breast Invasive Carcinoma (British Columbia, Nature 2012)	9	0.138
FOXJ3	Breast Invasive Carcinoma (British Columbia, Nature 2012)	35	0.538
FOXK1	Breast Invasive Carcinoma (British Columbia, Nature 2012)	41	0.631
FOXK2	Breast Invasive Carcinoma (British Columbia, Nature 2012)	44	0.677
FOXL1	Breast Invasive Carcinoma (British Columbia, Nature 2012)	6	0.092
FOXL2	Breast Invasive Carcinoma (British Columbia, Nature 2012)	4	0.062
FOXM1	Breast Invasive Carcinoma (British Columbia, Nature 2012)	2	0.031
FOXN1	Breast Invasive Carcinoma (British Columbia, Nature 2012)	36	0.554
FOXN2	Breast Invasive Carcinoma (British Columbia, Nature 2012)	0	0
FOXN3	Breast Invasive Carcinoma (British Columbia, Nature 2012)	3	0.046
FOXO1	Breast Invasive Carcinoma (British Columbia, Nature 2012)	8	0.123
FOXO3	Breast Invasive Carcinoma (British Columbia, Nature 2012)	5	0.077
FOXO4	Breast Invasive Carcinoma (British Columbia, Nature 2012)	0	0
FOXO6	Breast Invasive Carcinoma (British Columbia, Nature 2012)	2	0.031
FOXP1	Breast Invasive Carcinoma (British Columbia, Nature 2012)	40	0.615
FOXP2	Breast Invasive Carcinoma (British Columbia, Nature 2012)	2	0.031
FOXP3	Breast Invasive Carcinoma (British Columbia, Nature 2012)	11	0.169
FOXP4	Breast Invasive Carcinoma (British Columbia, Nature 2012)	4	0.062
FOXQ1	Breast Invasive Carcinoma (British Columbia, Nature 2012)	40	0.615
FOXR1	Breast Invasive Carcinoma (British Columbia, Nature 2012)	7	0.108
FOXR2	Breast Invasive Carcinoma (British Columbia, Nature 2012)	0	0
FOXS1	Breast Invasive Carcinoma (British Columbia, Nature 2012)	39	0.6
GLI1	Breast Invasive Carcinoma (British Columbia, Nature 2012)	37	0.569
IRF3	Breast Invasive Carcinoma (British Columbia, Nature 2012)	5	0.077
JUN	Breast Invasive Carcinoma (British Columbia, Nature 2012)	8	0.123
MAX	Breast Invasive Carcinoma (British Columbia, Nature 2012)	7	0.108
MEF2A	Breast Invasive Carcinoma (British Columbia, Nature 2012)	4	0.062
MYC	Breast Invasive Carcinoma (British Columbia, Nature 2012)	1	0.015
NFATC1	Breast Invasive Carcinoma (British Columbia, Nature 2012)	38	0.585
NFKB1	Breast Invasive Carcinoma (British Columbia, Nature 2012)	1	0.015
PPARG	Breast Invasive Carcinoma (British Columbia, Nature 2012)	1	0.015
RBPJ	Breast Invasive Carcinoma (British Columbia, Nature 2012)	14	0.215
SMAD4	Breast Invasive Carcinoma (British Columbia, Nature 2012)	0	0
STAT3	Breast Invasive Carcinoma (British Columbia, Nature 2012)	2	0.031
TCF4	Breast Invasive Carcinoma (British Columbia, Nature 2012)	36	0.554
TEAD2	Breast Invasive Carcinoma (British Columbia, Nature 2012)	10	0.154
TP53	Breast Invasive Carcinoma (British Columbia, Nature 2012)	39	0.6
ATF6	Breast Invasive Carcinoma (Broad, Nature 2012)	2	0.019
CREB1	Breast Invasive Carcinoma (Broad, Nature 2012)	5	0.049
ETS1	Breast Invasive Carcinoma (Broad, Nature 2012)	0	0
FOS	Breast Invasive Carcinoma (Broad, Nature 2012)	5	0.049
FOXA1	Breast Invasive Carcinoma (Broad, Nature 2012)	1	0.01
FOXA2	Breast Invasive Carcinoma (Broad, Nature 2012)	3	0.029
FOXA3	Breast Invasive Carcinoma (Broad, Nature 2012)	31	0.301
FOXB1	Breast Invasive Carcinoma (Broad, Nature 2012)	16	0.155
FOXC1	Breast Invasive Carcinoma (Broad, Nature 2012)	30	0.291
FOXC2	Breast Invasive Carcinoma (Broad, Nature 2012)	2	0.019
FOXD3	Breast Invasive Carcinoma (Broad, Nature 2012)	0	0
FOXD4	Breast Invasive Carcinoma (Broad, Nature 2012)	2	0.019
FOXE1	Breast Invasive Carcinoma (Broad, Nature 2012)	17	0.165
FOXF1	Breast Invasive Carcinoma (Broad, Nature 2012)	4	0.039
FOXG1	Breast Invasive Carcinoma (Broad, Nature 2012)	37	0.359
FOXH1	Breast Invasive Carcinoma (Broad, Nature 2012)	12	0.117
FOXI1	Breast Invasive Carcinoma (Broad, Nature 2012)	6	0.058
FOXI2	Breast Invasive Carcinoma (Broad, Nature 2012)	12	0.117
FOXJ1	Breast Invasive Carcinoma (Broad, Nature 2012)	3	0.029
FOXJ2	Breast Invasive Carcinoma (Broad, Nature 2012)	9	0.087
FOXJ3	Breast Invasive Carcinoma (Broad, Nature 2012)	30	0.291
FOXK1	Breast Invasive Carcinoma (Broad, Nature 2012)	36	0.35
FOXK2	Breast Invasive Carcinoma (Broad, Nature 2012)	42	0.408
FOXL1	Breast Invasive Carcinoma (Broad, Nature 2012)	7	0.068
FOXL2	Breast Invasive Carcinoma (Broad, Nature 2012)	9	0.087
FOXM1	Breast Invasive Carcinoma (Broad, Nature 2012)	0	0
FOXN1	Breast Invasive Carcinoma (Broad, Nature 2012)	29	0.282
FOXN2	Breast Invasive Carcinoma (Broad, Nature 2012)	1	0.01
FOXN3	Breast Invasive Carcinoma (Broad, Nature 2012)	2	0.019
FOXO1	Breast Invasive Carcinoma (Broad, Nature 2012)	5	0.049
FOXO3	Breast Invasive Carcinoma (Broad, Nature 2012)	3	0.029
FOXO4	Breast Invasive Carcinoma (Broad, Nature 2012)	1	0.01
FOXO6	Breast Invasive Carcinoma (Broad, Nature 2012)	4	0.039
FOXP1	Breast Invasive Carcinoma (Broad, Nature 2012)	35	0.34
FOXP2	Breast Invasive Carcinoma (Broad, Nature 2012)	3	0.029
FOXP3	Breast Invasive Carcinoma (Broad, Nature 2012)	12	0.117
FOXP4	Breast Invasive Carcinoma (Broad, Nature 2012)	3	0.029
FOXQ1	Breast Invasive Carcinoma (Broad, Nature 2012)	39	0.379
FOXR1	Breast Invasive Carcinoma (Broad, Nature 2012)	6	0.058
FOXR2	Breast Invasive Carcinoma (Broad, Nature 2012)	2	0.019
FOXS1	Breast Invasive Carcinoma (Broad, Nature 2012)	34	0.33
GLI1	Breast Invasive Carcinoma (Broad, Nature 2012)	31	0.301
IRF3	Breast Invasive Carcinoma (Broad, Nature 2012)	7	0.068
JUN	Breast Invasive Carcinoma (Broad, Nature 2012)	7	0.068
MAX	Breast Invasive Carcinoma (Broad, Nature 2012)	7	0.068
MEF2A	Breast Invasive Carcinoma (Broad, Nature 2012)	4	0.039
MYC	Breast Invasive Carcinoma (Broad, Nature 2012)	1	0.01
NFATC1	Breast Invasive Carcinoma (Broad, Nature 2012)	31	0.301
NFKB1	Breast Invasive Carcinoma (Broad, Nature 2012)	1	0.01
PPARG	Breast Invasive Carcinoma (Broad, Nature 2012)	0	0
RBPJ	Breast Invasive Carcinoma (Broad, Nature 2012)	13	0.126
SMAD4	Breast Invasive Carcinoma (Broad, Nature 2012)	2	0.019
STAT3	Breast Invasive Carcinoma (Broad, Nature 2012)	1	0.01
TCF4	Breast Invasive Carcinoma (Broad, Nature 2012)	35	0.34
TEAD2	Breast Invasive Carcinoma (Broad, Nature 2012)	10	0.097
TP53	Breast Invasive Carcinoma (Broad, Nature 2012)	32	0.311
ATF6	Breast Invasive Carcinoma (Sanger, Nature 2012)	3	0.03
CREB1	Breast Invasive Carcinoma (Sanger, Nature 2012)	6	0.06
ETS1	Breast Invasive Carcinoma (Sanger, Nature 2012)	1	0.01
FOS	Breast Invasive Carcinoma (Sanger, Nature 2012)	8	0.08
FOXA1	Breast Invasive Carcinoma (Sanger, Nature 2012)	8	0.08
FOXA2	Breast Invasive Carcinoma (Sanger, Nature 2012)	6	0.06
FOXA3	Breast Invasive Carcinoma (Sanger, Nature 2012)	48	0.48
FOXB1	Breast Invasive Carcinoma (Sanger, Nature 2012)	26	0.26
FOXC1	Breast Invasive Carcinoma (Sanger, Nature 2012)	39	0.39
FOXC2	Breast Invasive Carcinoma (Sanger, Nature 2012)	12	0.12
FOXD3	Breast Invasive Carcinoma (Sanger, Nature 2012)	4	0.04
FOXD4	Breast Invasive Carcinoma (Sanger, Nature 2012)	5	0.05
FOXE1	Breast Invasive Carcinoma (Sanger, Nature 2012)	23	0.23
FOXF1	Breast Invasive Carcinoma (Sanger, Nature 2012)	5	0.05
FOXG1	Breast Invasive Carcinoma (Sanger, Nature 2012)	53	0.53
FOXH1	Breast Invasive Carcinoma (Sanger, Nature 2012)	15	0.15
FOXI1	Breast Invasive Carcinoma (Sanger, Nature 2012)	8	0.08
FOXI2	Breast Invasive Carcinoma (Sanger, Nature 2012)	13	0.13
FOXJ1	Breast Invasive Carcinoma (Sanger, Nature 2012)	3	0.03
FOXJ2	Breast Invasive Carcinoma (Sanger, Nature 2012)	9	0.09
FOXJ3	Breast Invasive Carcinoma (Sanger, Nature 2012)	37	0.37
FOXK1	Breast Invasive Carcinoma (Sanger, Nature 2012)	47	0.47
FOXK2	Breast Invasive Carcinoma (Sanger, Nature 2012)	57	0.57
FOXL1	Breast Invasive Carcinoma (Sanger, Nature 2012)	8	0.08
FOXL2	Breast Invasive Carcinoma (Sanger, Nature 2012)	13	0.13
FOXM1	Breast Invasive Carcinoma (Sanger, Nature 2012)	0	0
FOXN1	Breast Invasive Carcinoma (Sanger, Nature 2012)	38	0.38
FOXN2	Breast Invasive Carcinoma (Sanger, Nature 2012)	3	0.03
FOXN3	Breast Invasive Carcinoma (Sanger, Nature 2012)	1	0.01
FOXO1	Breast Invasive Carcinoma (Sanger, Nature 2012)	5	0.05
FOXO3	Breast Invasive Carcinoma (Sanger, Nature 2012)	10	0.1
FOXO4	Breast Invasive Carcinoma (Sanger, Nature 2012)	0	0
FOXO6	Breast Invasive Carcinoma (Sanger, Nature 2012)	0	0
FOXP1	Breast Invasive Carcinoma (Sanger, Nature 2012)	38	0.38
FOXP2	Breast Invasive Carcinoma (Sanger, Nature 2012)	0	0
FOXP3	Breast Invasive Carcinoma (Sanger, Nature 2012)	14	0.14
FOXP4	Breast Invasive Carcinoma (Sanger, Nature 2012)	0	0
FOXQ1	Breast Invasive Carcinoma (Sanger, Nature 2012)	50	0.5
FOXR1	Breast Invasive Carcinoma (Sanger, Nature 2012)	9	0.09
FOXR2	Breast Invasive Carcinoma (Sanger, Nature 2012)	4	0.04
FOXS1	Breast Invasive Carcinoma (Sanger, Nature 2012)	45	0.45
GLI1	Breast Invasive Carcinoma (Sanger, Nature 2012)	38	0.38
IRF3	Breast Invasive Carcinoma (Sanger, Nature 2012)	7	0.07
JUN	Breast Invasive Carcinoma (Sanger, Nature 2012)	10	0.1
MAX	Breast Invasive Carcinoma (Sanger, Nature 2012)	10	0.1
MEF2A	Breast Invasive Carcinoma (Sanger, Nature 2012)	8	0.08
MYC	Breast Invasive Carcinoma (Sanger, Nature 2012)	1	0.01
NFATC1	Breast Invasive Carcinoma (Sanger, Nature 2012)	41	0.41
NFKB1	Breast Invasive Carcinoma (Sanger, Nature 2012)	0	0
PPARG	Breast Invasive Carcinoma (Sanger, Nature 2012)	1	0.01
RBPJ	Breast Invasive Carcinoma (Sanger, Nature 2012)	24	0.24
SMAD4	Breast Invasive Carcinoma (Sanger, Nature 2012)	5	0.05
STAT3	Breast Invasive Carcinoma (Sanger, Nature 2012)	3	0.03
TCF4	Breast Invasive Carcinoma (Sanger, Nature 2012)	42	0.42
TEAD2	Breast Invasive Carcinoma (Sanger, Nature 2012)	16	0.16
TP53	Breast Invasive Carcinoma (Sanger, Nature 2012)	39	0.39
ATF6	Breast Invasive Carcinoma (TCGA, Nature 2012)	67	0.139
CREB1	Breast Invasive Carcinoma (TCGA, Nature 2012)	157	0.326
ETS1	Breast Invasive Carcinoma (TCGA, Nature 2012)	28	0.058
FOS	Breast Invasive Carcinoma (TCGA, Nature 2012)	191	0.396
FOXA1	Breast Invasive Carcinoma (TCGA, Nature 2012)	124	0.257
FOXA2	Breast Invasive Carcinoma (TCGA, Nature 2012)	74	0.154
FOXA3	Breast Invasive Carcinoma (TCGA, Nature 2012)	270	0.56
FOXB1	Breast Invasive Carcinoma (TCGA, Nature 2012)	222	0.461
FOXC1	Breast Invasive Carcinoma (TCGA, Nature 2012)	241	0.5
FOXC2	Breast Invasive Carcinoma (TCGA, Nature 2012)	124	0.257
FOXD3	Breast Invasive Carcinoma (TCGA, Nature 2012)	97	0.201
FOXD4	Breast Invasive Carcinoma (TCGA, Nature 2012)	103	0.214
FOXE1	Breast Invasive Carcinoma (TCGA, Nature 2012)	249	0.517
FOXF1	Breast Invasive Carcinoma (TCGA, Nature 2012)	67	0.139
FOXG1	Breast Invasive Carcinoma (TCGA, Nature 2012)	306	0.635
FOXH1	Breast Invasive Carcinoma (TCGA, Nature 2012)	180	0.373
FOXI1	Breast Invasive Carcinoma (TCGA, Nature 2012)	70	0.145
FOXI2	Breast Invasive Carcinoma (TCGA, Nature 2012)	192	0.398
FOXJ1	Breast Invasive Carcinoma (TCGA, Nature 2012)	65	0.135
FOXJ2	Breast Invasive Carcinoma (TCGA, Nature 2012)	215	0.446
FOXJ3	Breast Invasive Carcinoma (TCGA, Nature 2012)	231	0.479
FOXK1	Breast Invasive Carcinoma (TCGA, Nature 2012)	311	0.645
FOXK2	Breast Invasive Carcinoma (TCGA, Nature 2012)	363	0.753
FOXL1	Breast Invasive Carcinoma (TCGA, Nature 2012)	94	0.195
FOXL2	Breast Invasive Carcinoma (TCGA, Nature 2012)	201	0.417
FOXM1	Breast Invasive Carcinoma (TCGA, Nature 2012)	49	0.102
FOXN1	Breast Invasive Carcinoma (TCGA, Nature 2012)	252	0.523
FOXN2	Breast Invasive Carcinoma (TCGA, Nature 2012)	28	0.058
FOXN3	Breast Invasive Carcinoma (TCGA, Nature 2012)	68	0.141
FOXO1	Breast Invasive Carcinoma (TCGA, Nature 2012)	81	0.168
FOXO3	Breast Invasive Carcinoma (TCGA, Nature 2012)	113	0.234
FOXO4	Breast Invasive Carcinoma (TCGA, Nature 2012)	7	0.015
FOXO6	Breast Invasive Carcinoma (TCGA, Nature 2012)	121	0.251
FOXP1	Breast Invasive Carcinoma (TCGA, Nature 2012)	267	0.554
FOXP2	Breast Invasive Carcinoma (TCGA, Nature 2012)	12	0.025
FOXP3	Breast Invasive Carcinoma (TCGA, Nature 2012)	172	0.357
FOXP4	Breast Invasive Carcinoma (TCGA, Nature 2012)	58	0.12
FOXQ1	Breast Invasive Carcinoma (TCGA, Nature 2012)	330	0.685
FOXR1	Breast Invasive Carcinoma (TCGA, Nature 2012)	191	0.396
FOXR2	Breast Invasive Carcinoma (TCGA, Nature 2012)	139	0.288
FOXS1	Breast Invasive Carcinoma (TCGA, Nature 2012)	295	0.612
GLI1	Breast Invasive Carcinoma (TCGA, Nature 2012)	230	0.477
IRF3	Breast Invasive Carcinoma (TCGA, Nature 2012)	117	0.243
JUN	Breast Invasive Carcinoma (TCGA, Nature 2012)	211	0.438
MAX	Breast Invasive Carcinoma (TCGA, Nature 2012)	205	0.425
MEF2A	Breast Invasive Carcinoma (TCGA, Nature 2012)	123	0.255
MYC	Breast Invasive Carcinoma (TCGA, Nature 2012)	124	0.257
NFATC1	Breast Invasive Carcinoma (TCGA, Nature 2012)	286	0.593
NFKB1	Breast Invasive Carcinoma (TCGA, Nature 2012)	31	0.064
PPARG	Breast Invasive Carcinoma (TCGA, Nature 2012)	9	0.019
RBPJ	Breast Invasive Carcinoma (TCGA, Nature 2012)	276	0.573
SMAD4	Breast Invasive Carcinoma (TCGA, Nature 2012)	57	0.118
STAT3	Breast Invasive Carcinoma (TCGA, Nature 2012)	52	0.108
TCF4	Breast Invasive Carcinoma (TCGA, Nature 2012)	271	0.562
TEAD2	Breast Invasive Carcinoma (TCGA, Nature 2012)	231	0.479
TP53	Breast Invasive Carcinoma (TCGA, Nature 2012)	236	0.49
ATF6	Breast Invasive Carcinoma (TCGA, Provisional)	214	0.222
CREB1	Breast Invasive Carcinoma (TCGA, Provisional)	434	0.451
ETS1	Breast Invasive Carcinoma (TCGA, Provisional)	98	0.102
FOS	Breast Invasive Carcinoma (TCGA, Provisional)	497	0.517
FOXA1	Breast Invasive Carcinoma (TCGA, Provisional)	396	0.412
FOXA2	Breast Invasive Carcinoma (TCGA, Provisional)	255	0.265
FOXA3	Breast Invasive Carcinoma (TCGA, Provisional)	577	0.6
FOXB1	Breast Invasive Carcinoma (TCGA, Provisional)	589	0.612
FOXC1	Breast Invasive Carcinoma (TCGA, Provisional)	505	0.525
FOXC2	Breast Invasive Carcinoma (TCGA, Provisional)	378	0.393
FOXD3	Breast Invasive Carcinoma (TCGA, Provisional)	244	0.254
FOXD4	Breast Invasive Carcinoma (TCGA, Provisional)	268	0.279
FOXE1	Breast Invasive Carcinoma (TCGA, Provisional)	626	0.651
FOXF1	Breast Invasive Carcinoma (TCGA, Provisional)	194	0.202
FOXG1	Breast Invasive Carcinoma (TCGA, Provisional)	655	0.681
FOXH1	Breast Invasive Carcinoma (TCGA, Provisional)	503	0.523
FOXI1	Breast Invasive Carcinoma (TCGA, Provisional)	276	0.287
FOXI2	Breast Invasive Carcinoma (TCGA, Provisional)	534	0.555
FOXJ1	Breast Invasive Carcinoma (TCGA, Provisional)	168	0.175
FOXJ2	Breast Invasive Carcinoma (TCGA, Provisional)	521	0.542
FOXJ3	Breast Invasive Carcinoma (TCGA, Provisional)	493	0.512
FOXK1	Breast Invasive Carcinoma (TCGA, Provisional)	662	0.688
FOXK2	Breast Invasive Carcinoma (TCGA, Provisional)	744	0.773
FOXL1	Breast Invasive Carcinoma (TCGA, Provisional)	343	0.357
FOXL2	Breast Invasive Carcinoma (TCGA, Provisional)	541	0.562
FOXM1	Breast Invasive Carcinoma (TCGA, Provisional)	195	0.203
FOXN1	Breast Invasive Carcinoma (TCGA, Provisional)	498	0.518
FOXN2	Breast Invasive Carcinoma (TCGA, Provisional)	102	0.106
FOXN3	Breast Invasive Carcinoma (TCGA, Provisional)	228	0.237
FOXO1	Breast Invasive Carcinoma (TCGA, Provisional)	263	0.273
FOXO3	Breast Invasive Carcinoma (TCGA, Provisional)	362	0.376
FOXO4	Breast Invasive Carcinoma (TCGA, Provisional)	23	0.024
FOXO6	Breast Invasive Carcinoma (TCGA, Provisional)	324	0.337
FOXP1	Breast Invasive Carcinoma (TCGA, Provisional)	561	0.583
FOXP2	Breast Invasive Carcinoma (TCGA, Provisional)	59	0.061
FOXP3	Breast Invasive Carcinoma (TCGA, Provisional)	484	0.503
FOXP4	Breast Invasive Carcinoma (TCGA, Provisional)	185	0.192
FOXQ1	Breast Invasive Carcinoma (TCGA, Provisional)	691	0.718
FOXR1	Breast Invasive Carcinoma (TCGA, Provisional)	513	0.533
FOXR2	Breast Invasive Carcinoma (TCGA, Provisional)	369	0.384
FOXS1	Breast Invasive Carcinoma (TCGA, Provisional)	620	0.644
GLI1	Breast Invasive Carcinoma (TCGA, Provisional)	441	0.458
IRF3	Breast Invasive Carcinoma (TCGA, Provisional)	336	0.349
JUN	Breast Invasive Carcinoma (TCGA, Provisional)	552	0.574
MAX	Breast Invasive Carcinoma (TCGA, Provisional)	515	0.535
MEF2A	Breast Invasive Carcinoma (TCGA, Provisional)	391	0.406
MYC	Breast Invasive Carcinoma (TCGA, Provisional)	343	0.357
NFATC1	Breast Invasive Carcinoma (TCGA, Provisional)	618	0.642
NFKB1	Breast Invasive Carcinoma (TCGA, Provisional)	78	0.081
PPARG	Breast Invasive Carcinoma (TCGA, Provisional)	39	0.041
RBPJ	Breast Invasive Carcinoma (TCGA, Provisional)	653	0.679
SMAD4	Breast Invasive Carcinoma (TCGA, Provisional)	165	0.172
STAT3	Breast Invasive Carcinoma (TCGA, Provisional)	205	0.213
TCF4	Breast Invasive Carcinoma (TCGA, Provisional)	556	0.578
TEAD2	Breast Invasive Carcinoma (TCGA, Provisional)	607	0.631
TP53	Breast Invasive Carcinoma (TCGA, Provisional)	491	0.51
ATF6	Cancer Cell Line Encyclopedia (Novartis/Broad, Nature 2012)	275	0.312
CREB1	Cancer Cell Line Encyclopedia (Novartis/Broad, Nature 2012)	508	0.577
ETS1	Cancer Cell Line Encyclopedia (Novartis/Broad, Nature 2012)	124	0.141
FOS	Cancer Cell Line Encyclopedia (Novartis/Broad, Nature 2012)	577	0.655
FOXA1	Cancer Cell Line Encyclopedia (Novartis/Broad, Nature 2012)	490	0.556
FOXA2	Cancer Cell Line Encyclopedia (Novartis/Broad, Nature 2012)	285	0.323
FOXA3	Cancer Cell Line Encyclopedia (Novartis/Broad, Nature 2012)	782	0.888
FOXB1	Cancer Cell Line Encyclopedia (Novartis/Broad, Nature 2012)	655	0.743
FOXC1	Cancer Cell Line Encyclopedia (Novartis/Broad, Nature 2012)	720	0.817
FOXC2	Cancer Cell Line Encyclopedia (Novartis/Broad, Nature 2012)	480	0.545
FOXD3	Cancer Cell Line Encyclopedia (Novartis/Broad, Nature 2012)	367	0.417
FOXD4	Cancer Cell Line Encyclopedia (Novartis/Broad, Nature 2012)	393	0.446
FOXE1	Cancer Cell Line Encyclopedia (Novartis/Broad, Nature 2012)	728	0.826
FOXF1	Cancer Cell Line Encyclopedia (Novartis/Broad, Nature 2012)	298	0.338
FOXG1	Cancer Cell Line Encyclopedia (Novartis/Broad, Nature 2012)	796	0.904
FOXH1	Cancer Cell Line Encyclopedia (Novartis/Broad, Nature 2012)	542	0.615
FOXI1	Cancer Cell Line Encyclopedia (Novartis/Broad, Nature 2012)	324	0.368
FOXI2	Cancer Cell Line Encyclopedia (Novartis/Broad, Nature 2012)	615	0.698
FOXJ1	Cancer Cell Line Encyclopedia (Novartis/Broad, Nature 2012)	241	0.274
FOXJ2	Cancer Cell Line Encyclopedia (Novartis/Broad, Nature 2012)	558	0.633
FOXJ3	Cancer Cell Line Encyclopedia (Novartis/Broad, Nature 2012)	631	0.716
FOXK1	Cancer Cell Line Encyclopedia (Novartis/Broad, Nature 2012)	776	0.881
FOXK2	Cancer Cell Line Encyclopedia (Novartis/Broad, Nature 2012)	838	0.951
FOXL1	Cancer Cell Line Encyclopedia (Novartis/Broad, Nature 2012)	343	0.389
FOXL2	Cancer Cell Line Encyclopedia (Novartis/Broad, Nature 2012)	609	0.691
FOXM1	Cancer Cell Line Encyclopedia (Novartis/Broad, Nature 2012)	150	0.17
FOXN1	Cancer Cell Line Encyclopedia (Novartis/Broad, Nature 2012)	713	0.809
FOXN2	Cancer Cell Line Encyclopedia (Novartis/Broad, Nature 2012)	138	0.157
FOXN3	Cancer Cell Line Encyclopedia (Novartis/Broad, Nature 2012)	196	0.222
FOXO1	Cancer Cell Line Encyclopedia (Novartis/Broad, Nature 2012)	495	0.562
FOXO3	Cancer Cell Line Encyclopedia (Novartis/Broad, Nature 2012)	553	0.628
FOXO4	Cancer Cell Line Encyclopedia (Novartis/Broad, Nature 2012)	31	0.035
FOXO6	Cancer Cell Line Encyclopedia (Novartis/Broad, Nature 2012)	371	0.421
FOXP1	Cancer Cell Line Encyclopedia (Novartis/Broad, Nature 2012)	742	0.842
FOXP2	Cancer Cell Line Encyclopedia (Novartis/Broad, Nature 2012)	151	0.171
FOXP3	Cancer Cell Line Encyclopedia (Novartis/Broad, Nature 2012)	581	0.659
FOXP4	Cancer Cell Line Encyclopedia (Novartis/Broad, Nature 2012)	290	0.329
FOXQ1	Cancer Cell Line Encyclopedia (Novartis/Broad, Nature 2012)	785	0.891
FOXR1	Cancer Cell Line Encyclopedia (Novartis/Broad, Nature 2012)	600	0.681
FOXR2	Cancer Cell Line Encyclopedia (Novartis/Broad, Nature 2012)	501	0.569
FOXS1	Cancer Cell Line Encyclopedia (Novartis/Broad, Nature 2012)	771	0.875
GLI1	Cancer Cell Line Encyclopedia (Novartis/Broad, Nature 2012)	708	0.804
IRF3	Cancer Cell Line Encyclopedia (Novartis/Broad, Nature 2012)	386	0.438
JUN	Cancer Cell Line Encyclopedia (Novartis/Broad, Nature 2012)	665	0.755
MAX	Cancer Cell Line Encyclopedia (Novartis/Broad, Nature 2012)	653	0.741
MEF2A	Cancer Cell Line Encyclopedia (Novartis/Broad, Nature 2012)	446	0.506
MYC	Cancer Cell Line Encyclopedia (Novartis/Broad, Nature 2012)	326	0.37
NFATC1	Cancer Cell Line Encyclopedia (Novartis/Broad, Nature 2012)	783	0.889
NFKB1	Cancer Cell Line Encyclopedia (Novartis/Broad, Nature 2012)	261	0.296
PPARG	Cancer Cell Line Encyclopedia (Novartis/Broad, Nature 2012)	95	0.108
RBPJ	Cancer Cell Line Encyclopedia (Novartis/Broad, Nature 2012)	762	0.865
SMAD4	Cancer Cell Line Encyclopedia (Novartis/Broad, Nature 2012)	406	0.461
STAT3	Cancer Cell Line Encyclopedia (Novartis/Broad, Nature 2012)	164	0.186
TCF4	Cancer Cell Line Encyclopedia (Novartis/Broad, Nature 2012)	749	0.85
TEAD2	Cancer Cell Line Encyclopedia (Novartis/Broad, Nature 2012)	636	0.722
TP53	Cancer Cell Line Encyclopedia (Novartis/Broad, Nature 2012)	646	0.733
ATF6	Cervical Squamous Cell Carcinoma and Endocervical Adenocarcinoma (TCGA, Provisional)	13	0.361
CREB1	Cervical Squamous Cell Carcinoma and Endocervical Adenocarcinoma (TCGA, Provisional)	13	0.361
ETS1	Cervical Squamous Cell Carcinoma and Endocervical Adenocarcinoma (TCGA, Provisional)	2	0.056
FOS	Cervical Squamous Cell Carcinoma and Endocervical Adenocarcinoma (TCGA, Provisional)	15	0.417
FOXA1	Cervical Squamous Cell Carcinoma and Endocervical Adenocarcinoma (TCGA, Provisional)	12	0.333
FOXA2	Cervical Squamous Cell Carcinoma and Endocervical Adenocarcinoma (TCGA, Provisional)	6	0.167
FOXA3	Cervical Squamous Cell Carcinoma and Endocervical Adenocarcinoma (TCGA, Provisional)	17	0.472
FOXB1	Cervical Squamous Cell Carcinoma and Endocervical Adenocarcinoma (TCGA, Provisional)	21	0.583
FOXC1	Cervical Squamous Cell Carcinoma and Endocervical Adenocarcinoma (TCGA, Provisional)	11	0.306
FOXC2	Cervical Squamous Cell Carcinoma and Endocervical Adenocarcinoma (TCGA, Provisional)	8	0.222
FOXD3	Cervical Squamous Cell Carcinoma and Endocervical Adenocarcinoma (TCGA, Provisional)	4	0.111
FOXD4	Cervical Squamous Cell Carcinoma and Endocervical Adenocarcinoma (TCGA, Provisional)	10	0.278
FOXE1	Cervical Squamous Cell Carcinoma and Endocervical Adenocarcinoma (TCGA, Provisional)	22	0.611
FOXF1	Cervical Squamous Cell Carcinoma and Endocervical Adenocarcinoma (TCGA, Provisional)	5	0.139
FOXG1	Cervical Squamous Cell Carcinoma and Endocervical Adenocarcinoma (TCGA, Provisional)	22	0.611
FOXH1	Cervical Squamous Cell Carcinoma and Endocervical Adenocarcinoma (TCGA, Provisional)	16	0.444
FOXI1	Cervical Squamous Cell Carcinoma and Endocervical Adenocarcinoma (TCGA, Provisional)	7	0.194
FOXI2	Cervical Squamous Cell Carcinoma and Endocervical Adenocarcinoma (TCGA, Provisional)	16	0.444
FOXJ1	Cervical Squamous Cell Carcinoma and Endocervical Adenocarcinoma (TCGA, Provisional)	7	0.194
FOXJ2	Cervical Squamous Cell Carcinoma and Endocervical Adenocarcinoma (TCGA, Provisional)	19	0.528
FOXJ3	Cervical Squamous Cell Carcinoma and Endocervical Adenocarcinoma (TCGA, Provisional)	8	0.222
FOXK1	Cervical Squamous Cell Carcinoma and Endocervical Adenocarcinoma (TCGA, Provisional)	25	0.694
FOXK2	Cervical Squamous Cell Carcinoma and Endocervical Adenocarcinoma (TCGA, Provisional)	29	0.806
FOXL1	Cervical Squamous Cell Carcinoma and Endocervical Adenocarcinoma (TCGA, Provisional)	9	0.25
FOXL2	Cervical Squamous Cell Carcinoma and Endocervical Adenocarcinoma (TCGA, Provisional)	21	0.583
FOXM1	Cervical Squamous Cell Carcinoma and Endocervical Adenocarcinoma (TCGA, Provisional)	1	0.028
FOXN1	Cervical Squamous Cell Carcinoma and Endocervical Adenocarcinoma (TCGA, Provisional)	17	0.472
FOXN2	Cervical Squamous Cell Carcinoma and Endocervical Adenocarcinoma (TCGA, Provisional)	4	0.111
FOXN3	Cervical Squamous Cell Carcinoma and Endocervical Adenocarcinoma (TCGA, Provisional)	6	0.167
FOXO1	Cervical Squamous Cell Carcinoma and Endocervical Adenocarcinoma (TCGA, Provisional)	12	0.333
FOXO3	Cervical Squamous Cell Carcinoma and Endocervical Adenocarcinoma (TCGA, Provisional)	12	0.333
FOXO4	Cervical Squamous Cell Carcinoma and Endocervical Adenocarcinoma (TCGA, Provisional)	1	0.028
FOXO6	Cervical Squamous Cell Carcinoma and Endocervical Adenocarcinoma (TCGA, Provisional)	13	0.361
FOXP1	Cervical Squamous Cell Carcinoma and Endocervical Adenocarcinoma (TCGA, Provisional)	11	0.306
FOXP2	Cervical Squamous Cell Carcinoma and Endocervical Adenocarcinoma (TCGA, Provisional)	2	0.056
FOXP3	Cervical Squamous Cell Carcinoma and Endocervical Adenocarcinoma (TCGA, Provisional)	21	0.583
FOXP4	Cervical Squamous Cell Carcinoma and Endocervical Adenocarcinoma (TCGA, Provisional)	4	0.111
FOXQ1	Cervical Squamous Cell Carcinoma and Endocervical Adenocarcinoma (TCGA, Provisional)	24	0.667
FOXR1	Cervical Squamous Cell Carcinoma and Endocervical Adenocarcinoma (TCGA, Provisional)	16	0.444
FOXR2	Cervical Squamous Cell Carcinoma and Endocervical Adenocarcinoma (TCGA, Provisional)	11	0.306
FOXS1	Cervical Squamous Cell Carcinoma and Endocervical Adenocarcinoma (TCGA, Provisional)	23	0.639
GLI1	Cervical Squamous Cell Carcinoma and Endocervical Adenocarcinoma (TCGA, Provisional)	15	0.417
IRF3	Cervical Squamous Cell Carcinoma and Endocervical Adenocarcinoma (TCGA, Provisional)	13	0.361
JUN	Cervical Squamous Cell Carcinoma and Endocervical Adenocarcinoma (TCGA, Provisional)	15	0.417
MAX	Cervical Squamous Cell Carcinoma and Endocervical Adenocarcinoma (TCGA, Provisional)	15	0.417
MEF2A	Cervical Squamous Cell Carcinoma and Endocervical Adenocarcinoma (TCGA, Provisional)	9	0.25
MYC	Cervical Squamous Cell Carcinoma and Endocervical Adenocarcinoma (TCGA, Provisional)	10	0.278
NFATC1	Cervical Squamous Cell Carcinoma and Endocervical Adenocarcinoma (TCGA, Provisional)	19	0.528
NFKB1	Cervical Squamous Cell Carcinoma and Endocervical Adenocarcinoma (TCGA, Provisional)	2	0.056
PPARG	Cervical Squamous Cell Carcinoma and Endocervical Adenocarcinoma (TCGA, Provisional)	0	0
RBPJ	Cervical Squamous Cell Carcinoma and Endocervical Adenocarcinoma (TCGA, Provisional)	28	0.778
SMAD4	Cervical Squamous Cell Carcinoma and Endocervical Adenocarcinoma (TCGA, Provisional)	13	0.361
STAT3	Cervical Squamous Cell Carcinoma and Endocervical Adenocarcinoma (TCGA, Provisional)	6	0.167
TCF4	Cervical Squamous Cell Carcinoma and Endocervical Adenocarcinoma (TCGA, Provisional)	20	0.556
TEAD2	Cervical Squamous Cell Carcinoma and Endocervical Adenocarcinoma (TCGA, Provisional)	20	0.556
TP53	Cervical Squamous Cell Carcinoma and Endocervical Adenocarcinoma (TCGA, Provisional)	11	0.306
ATF6	Colorectal Adenocarcinoma (Genentech, Nature 2012)	8	0.111
CREB1	Colorectal Adenocarcinoma (Genentech, Nature 2012)	19	0.264
ETS1	Colorectal Adenocarcinoma (Genentech, Nature 2012)	3	0.042
FOS	Colorectal Adenocarcinoma (Genentech, Nature 2012)	23	0.319
FOXA1	Colorectal Adenocarcinoma (Genentech, Nature 2012)	16	0.222
FOXA2	Colorectal Adenocarcinoma (Genentech, Nature 2012)	13	0.181
FOXA3	Colorectal Adenocarcinoma (Genentech, Nature 2012)	54	0.75
FOXB1	Colorectal Adenocarcinoma (Genentech, Nature 2012)	33	0.458
FOXC1	Colorectal Adenocarcinoma (Genentech, Nature 2012)	49	0.681
FOXC2	Colorectal Adenocarcinoma (Genentech, Nature 2012)	23	0.319
FOXD3	Colorectal Adenocarcinoma (Genentech, Nature 2012)	11	0.153
FOXD4	Colorectal Adenocarcinoma (Genentech, Nature 2012)	14	0.194
FOXE1	Colorectal Adenocarcinoma (Genentech, Nature 2012)	35	0.486
FOXF1	Colorectal Adenocarcinoma (Genentech, Nature 2012)	15	0.208
FOXG1	Colorectal Adenocarcinoma (Genentech, Nature 2012)	60	0.833
FOXH1	Colorectal Adenocarcinoma (Genentech, Nature 2012)	26	0.361
FOXI1	Colorectal Adenocarcinoma (Genentech, Nature 2012)	13	0.181
FOXI2	Colorectal Adenocarcinoma (Genentech, Nature 2012)	31	0.431
FOXJ1	Colorectal Adenocarcinoma (Genentech, Nature 2012)	9	0.125
FOXJ2	Colorectal Adenocarcinoma (Genentech, Nature 2012)	27	0.375
FOXJ3	Colorectal Adenocarcinoma (Genentech, Nature 2012)	49	0.681
FOXK1	Colorectal Adenocarcinoma (Genentech, Nature 2012)	60	0.833
FOXK2	Colorectal Adenocarcinoma (Genentech, Nature 2012)	59	0.819
FOXL1	Colorectal Adenocarcinoma (Genentech, Nature 2012)	23	0.319
FOXL2	Colorectal Adenocarcinoma (Genentech, Nature 2012)	24	0.333
FOXM1	Colorectal Adenocarcinoma (Genentech, Nature 2012)	3	0.042
FOXN1	Colorectal Adenocarcinoma (Genentech, Nature 2012)	49	0.681
FOXN2	Colorectal Adenocarcinoma (Genentech, Nature 2012)	9	0.125
FOXN3	Colorectal Adenocarcinoma (Genentech, Nature 2012)	14	0.194
FOXO1	Colorectal Adenocarcinoma (Genentech, Nature 2012)	23	0.319
FOXO3	Colorectal Adenocarcinoma (Genentech, Nature 2012)	21	0.292
FOXO4	Colorectal Adenocarcinoma (Genentech, Nature 2012)	1	0.014
FOXO6	Colorectal Adenocarcinoma (Genentech, Nature 2012)	7	0.097
FOXP1	Colorectal Adenocarcinoma (Genentech, Nature 2012)	49	0.681
FOXP2	Colorectal Adenocarcinoma (Genentech, Nature 2012)	7	0.097
FOXP3	Colorectal Adenocarcinoma (Genentech, Nature 2012)	28	0.389
FOXP4	Colorectal Adenocarcinoma (Genentech, Nature 2012)	14	0.194
FOXQ1	Colorectal Adenocarcinoma (Genentech, Nature 2012)	58	0.806
FOXR1	Colorectal Adenocarcinoma (Genentech, Nature 2012)	25	0.347
FOXR2	Colorectal Adenocarcinoma (Genentech, Nature 2012)	17	0.236
FOXS1	Colorectal Adenocarcinoma (Genentech, Nature 2012)	53	0.736
GLI1	Colorectal Adenocarcinoma (Genentech, Nature 2012)	53	0.736
IRF3	Colorectal Adenocarcinoma (Genentech, Nature 2012)	24	0.333
JUN	Colorectal Adenocarcinoma (Genentech, Nature 2012)	36	0.5
MAX	Colorectal Adenocarcinoma (Genentech, Nature 2012)	28	0.389
MEF2A	Colorectal Adenocarcinoma (Genentech, Nature 2012)	15	0.208
MYC	Colorectal Adenocarcinoma (Genentech, Nature 2012)	3	0.042
NFATC1	Colorectal Adenocarcinoma (Genentech, Nature 2012)	55	0.764
NFKB1	Colorectal Adenocarcinoma (Genentech, Nature 2012)	9	0.125
PPARG	Colorectal Adenocarcinoma (Genentech, Nature 2012)	3	0.042
RBPJ	Colorectal Adenocarcinoma (Genentech, Nature 2012)	33	0.458
SMAD4	Colorectal Adenocarcinoma (Genentech, Nature 2012)	32	0.444
STAT3	Colorectal Adenocarcinoma (Genentech, Nature 2012)	11	0.153
TCF4	Colorectal Adenocarcinoma (Genentech, Nature 2012)	55	0.764
TEAD2	Colorectal Adenocarcinoma (Genentech, Nature 2012)	35	0.486
TP53	Colorectal Adenocarcinoma (Genentech, Nature 2012)	51	0.708
ATF6	Colorectal Adenocarcinoma (TCGA, Nature 2012)	17	0.08
CREB1	Colorectal Adenocarcinoma (TCGA, Nature 2012)	75	0.354
ETS1	Colorectal Adenocarcinoma (TCGA, Nature 2012)	10	0.047
FOS	Colorectal Adenocarcinoma (TCGA, Nature 2012)	81	0.382
FOXA1	Colorectal Adenocarcinoma (TCGA, Nature 2012)	50	0.236
FOXA2	Colorectal Adenocarcinoma (TCGA, Nature 2012)	36	0.17
FOXA3	Colorectal Adenocarcinoma (TCGA, Nature 2012)	159	0.75
FOXB1	Colorectal Adenocarcinoma (TCGA, Nature 2012)	118	0.557
FOXC1	Colorectal Adenocarcinoma (TCGA, Nature 2012)	147	0.693
FOXC2	Colorectal Adenocarcinoma (TCGA, Nature 2012)	58	0.274
FOXD3	Colorectal Adenocarcinoma (TCGA, Nature 2012)	64	0.302
FOXD4	Colorectal Adenocarcinoma (TCGA, Nature 2012)	56	0.264
FOXE1	Colorectal Adenocarcinoma (TCGA, Nature 2012)	134	0.632
FOXF1	Colorectal Adenocarcinoma (TCGA, Nature 2012)	27	0.127
FOXG1	Colorectal Adenocarcinoma (TCGA, Nature 2012)	179	0.844
FOXH1	Colorectal Adenocarcinoma (TCGA, Nature 2012)	68	0.321
FOXI1	Colorectal Adenocarcinoma (TCGA, Nature 2012)	35	0.165
FOXI2	Colorectal Adenocarcinoma (TCGA, Nature 2012)	78	0.368
FOXJ1	Colorectal Adenocarcinoma (TCGA, Nature 2012)	25	0.118
FOXJ2	Colorectal Adenocarcinoma (TCGA, Nature 2012)	89	0.42
FOXJ3	Colorectal Adenocarcinoma (TCGA, Nature 2012)	130	0.613
FOXK1	Colorectal Adenocarcinoma (TCGA, Nature 2012)	168	0.792
FOXK2	Colorectal Adenocarcinoma (TCGA, Nature 2012)	186	0.877
FOXL1	Colorectal Adenocarcinoma (TCGA, Nature 2012)	56	0.264
FOXL2	Colorectal Adenocarcinoma (TCGA, Nature 2012)	82	0.387
FOXM1	Colorectal Adenocarcinoma (TCGA, Nature 2012)	39	0.184
FOXN1	Colorectal Adenocarcinoma (TCGA, Nature 2012)	141	0.665
FOXN2	Colorectal Adenocarcinoma (TCGA, Nature 2012)	17	0.08
FOXN3	Colorectal Adenocarcinoma (TCGA, Nature 2012)	34	0.16
FOXO1	Colorectal Adenocarcinoma (TCGA, Nature 2012)	48	0.226
FOXO3	Colorectal Adenocarcinoma (TCGA, Nature 2012)	78	0.368
FOXO4	Colorectal Adenocarcinoma (TCGA, Nature 2012)	8	0.038
FOXO6	Colorectal Adenocarcinoma (TCGA, Nature 2012)	24	0.113
FOXP1	Colorectal Adenocarcinoma (TCGA, Nature 2012)	158	0.745
FOXP2	Colorectal Adenocarcinoma (TCGA, Nature 2012)	17	0.08
FOXP3	Colorectal Adenocarcinoma (TCGA, Nature 2012)	91	0.429
FOXP4	Colorectal Adenocarcinoma (TCGA, Nature 2012)	47	0.222
FOXQ1	Colorectal Adenocarcinoma (TCGA, Nature 2012)	172	0.811
FOXR1	Colorectal Adenocarcinoma (TCGA, Nature 2012)	78	0.368
FOXR2	Colorectal Adenocarcinoma (TCGA, Nature 2012)	48	0.226
FOXS1	Colorectal Adenocarcinoma (TCGA, Nature 2012)	161	0.759
GLI1	Colorectal Adenocarcinoma (TCGA, Nature 2012)	142	0.67
IRF3	Colorectal Adenocarcinoma (TCGA, Nature 2012)	54	0.255
JUN	Colorectal Adenocarcinoma (TCGA, Nature 2012)	102	0.481
MAX	Colorectal Adenocarcinoma (TCGA, Nature 2012)	82	0.387
MEF2A	Colorectal Adenocarcinoma (TCGA, Nature 2012)	49	0.231
MYC	Colorectal Adenocarcinoma (TCGA, Nature 2012)	17	0.08
NFATC1	Colorectal Adenocarcinoma (TCGA, Nature 2012)	164	0.774
NFKB1	Colorectal Adenocarcinoma (TCGA, Nature 2012)	16	0.075
PPARG	Colorectal Adenocarcinoma (TCGA, Nature 2012)	8	0.038
RBPJ	Colorectal Adenocarcinoma (TCGA, Nature 2012)	127	0.599
SMAD4	Colorectal Adenocarcinoma (TCGA, Nature 2012)	61	0.288
STAT3	Colorectal Adenocarcinoma (TCGA, Nature 2012)	16	0.075
TCF4	Colorectal Adenocarcinoma (TCGA, Nature 2012)	157	0.741
TEAD2	Colorectal Adenocarcinoma (TCGA, Nature 2012)	120	0.566
TP53	Colorectal Adenocarcinoma (TCGA, Nature 2012)	133	0.627
ATF6	Colorectal Adenocarcinoma (TCGA, Provisional)	23	0.105
CREB1	Colorectal Adenocarcinoma (TCGA, Provisional)	75	0.341
ETS1	Colorectal Adenocarcinoma (TCGA, Provisional)	12	0.055
FOS	Colorectal Adenocarcinoma (TCGA, Provisional)	84	0.382
FOXA1	Colorectal Adenocarcinoma (TCGA, Provisional)	56	0.255
FOXA2	Colorectal Adenocarcinoma (TCGA, Provisional)	45	0.205
FOXA3	Colorectal Adenocarcinoma (TCGA, Provisional)	168	0.764
FOXB1	Colorectal Adenocarcinoma (TCGA, Provisional)	129	0.586
FOXC1	Colorectal Adenocarcinoma (TCGA, Provisional)	159	0.723
FOXC2	Colorectal Adenocarcinoma (TCGA, Provisional)	63	0.286
FOXD3	Colorectal Adenocarcinoma (TCGA, Provisional)	57	0.259
FOXD4	Colorectal Adenocarcinoma (TCGA, Provisional)	52	0.236
FOXE1	Colorectal Adenocarcinoma (TCGA, Provisional)	146	0.664
FOXF1	Colorectal Adenocarcinoma (TCGA, Provisional)	32	0.145
FOXG1	Colorectal Adenocarcinoma (TCGA, Provisional)	188	0.855
FOXH1	Colorectal Adenocarcinoma (TCGA, Provisional)	84	0.382
FOXI1	Colorectal Adenocarcinoma (TCGA, Provisional)	41	0.186
FOXI2	Colorectal Adenocarcinoma (TCGA, Provisional)	96	0.436
FOXJ1	Colorectal Adenocarcinoma (TCGA, Provisional)	30	0.136
FOXJ2	Colorectal Adenocarcinoma (TCGA, Provisional)	91	0.414
FOXJ3	Colorectal Adenocarcinoma (TCGA, Provisional)	141	0.641
FOXK1	Colorectal Adenocarcinoma (TCGA, Provisional)	174	0.791
FOXK2	Colorectal Adenocarcinoma (TCGA, Provisional)	196	0.891
FOXL1	Colorectal Adenocarcinoma (TCGA, Provisional)	62	0.282
FOXL2	Colorectal Adenocarcinoma (TCGA, Provisional)	92	0.418
FOXM1	Colorectal Adenocarcinoma (TCGA, Provisional)	29	0.132
FOXN1	Colorectal Adenocarcinoma (TCGA, Provisional)	149	0.677
FOXN2	Colorectal Adenocarcinoma (TCGA, Provisional)	21	0.095
FOXN3	Colorectal Adenocarcinoma (TCGA, Provisional)	42	0.191
FOXO1	Colorectal Adenocarcinoma (TCGA, Provisional)	60	0.273
FOXO3	Colorectal Adenocarcinoma (TCGA, Provisional)	77	0.35
FOXO4	Colorectal Adenocarcinoma (TCGA, Provisional)	10	0.045
FOXO6	Colorectal Adenocarcinoma (TCGA, Provisional)	33	0.15
FOXP1	Colorectal Adenocarcinoma (TCGA, Provisional)	166	0.755
FOXP2	Colorectal Adenocarcinoma (TCGA, Provisional)	20	0.091
FOXP3	Colorectal Adenocarcinoma (TCGA, Provisional)	104	0.473
FOXP4	Colorectal Adenocarcinoma (TCGA, Provisional)	54	0.245
FOXQ1	Colorectal Adenocarcinoma (TCGA, Provisional)	182	0.827
FOXR1	Colorectal Adenocarcinoma (TCGA, Provisional)	83	0.377
FOXR2	Colorectal Adenocarcinoma (TCGA, Provisional)	56	0.255
FOXS1	Colorectal Adenocarcinoma (TCGA, Provisional)	169	0.768
GLI1	Colorectal Adenocarcinoma (TCGA, Provisional)	150	0.682
IRF3	Colorectal Adenocarcinoma (TCGA, Provisional)	57	0.259
JUN	Colorectal Adenocarcinoma (TCGA, Provisional)	101	0.459
MAX	Colorectal Adenocarcinoma (TCGA, Provisional)	94	0.427
MEF2A	Colorectal Adenocarcinoma (TCGA, Provisional)	55	0.25
MYC	Colorectal Adenocarcinoma (TCGA, Provisional)	23	0.105
NFATC1	Colorectal Adenocarcinoma (TCGA, Provisional)	171	0.777
NFKB1	Colorectal Adenocarcinoma (TCGA, Provisional)	19	0.086
PPARG	Colorectal Adenocarcinoma (TCGA, Provisional)	9	0.041
RBPJ	Colorectal Adenocarcinoma (TCGA, Provisional)	135	0.614
SMAD4	Colorectal Adenocarcinoma (TCGA, Provisional)	67	0.305
STAT3	Colorectal Adenocarcinoma (TCGA, Provisional)	19	0.086
TCF4	Colorectal Adenocarcinoma (TCGA, Provisional)	169	0.768
TEAD2	Colorectal Adenocarcinoma (TCGA, Provisional)	120	0.545
TP53	Colorectal Adenocarcinoma (TCGA, Provisional)	144	0.655
ATF6	Esophageal Adenocarcinoma (Broad, Nature Genetics 2013)	4	0.027
CREB1	Esophageal Adenocarcinoma (Broad, Nature Genetics 2013)	13	0.089
ETS1	Esophageal Adenocarcinoma (Broad, Nature Genetics 2013)	4	0.027
FOS	Esophageal Adenocarcinoma (Broad, Nature Genetics 2013)	16	0.11
FOXA1	Esophageal Adenocarcinoma (Broad, Nature Genetics 2013)	25	0.171
FOXA2	Esophageal Adenocarcinoma (Broad, Nature Genetics 2013)	24	0.164
FOXA3	Esophageal Adenocarcinoma (Broad, Nature Genetics 2013)	111	0.76
FOXB1	Esophageal Adenocarcinoma (Broad, Nature Genetics 2013)	64	0.438
FOXC1	Esophageal Adenocarcinoma (Broad, Nature Genetics 2013)	111	0.76
FOXC2	Esophageal Adenocarcinoma (Broad, Nature Genetics 2013)	37	0.253
FOXD3	Esophageal Adenocarcinoma (Broad, Nature Genetics 2013)	13	0.089
FOXD4	Esophageal Adenocarcinoma (Broad, Nature Genetics 2013)	12	0.082
FOXE1	Esophageal Adenocarcinoma (Broad, Nature Genetics 2013)	69	0.473
FOXF1	Esophageal Adenocarcinoma (Broad, Nature Genetics 2013)	28	0.192
FOXG1	Esophageal Adenocarcinoma (Broad, Nature Genetics 2013)	120	0.822
FOXH1	Esophageal Adenocarcinoma (Broad, Nature Genetics 2013)	24	0.164
FOXI1	Esophageal Adenocarcinoma (Broad, Nature Genetics 2013)	6	0.041
FOXI2	Esophageal Adenocarcinoma (Broad, Nature Genetics 2013)	42	0.288
FOXJ1	Esophageal Adenocarcinoma (Broad, Nature Genetics 2013)	13	0.089
FOXJ2	Esophageal Adenocarcinoma (Broad, Nature Genetics 2013)	27	0.185
FOXJ3	Esophageal Adenocarcinoma (Broad, Nature Genetics 2013)	107	0.733
FOXK1	Esophageal Adenocarcinoma (Broad, Nature Genetics 2013)	114	0.781
FOXK2	Esophageal Adenocarcinoma (Broad, Nature Genetics 2013)	128	0.877
FOXL1	Esophageal Adenocarcinoma (Broad, Nature Genetics 2013)	22	0.151
FOXL2	Esophageal Adenocarcinoma (Broad, Nature Genetics 2013)	34	0.233
FOXM1	Esophageal Adenocarcinoma (Broad, Nature Genetics 2013)	0	0
FOXN1	Esophageal Adenocarcinoma (Broad, Nature Genetics 2013)	109	0.747
FOXN2	Esophageal Adenocarcinoma (Broad, Nature Genetics 2013)	4	0.027
FOXN3	Esophageal Adenocarcinoma (Broad, Nature Genetics 2013)	13	0.089
FOXO1	Esophageal Adenocarcinoma (Broad, Nature Genetics 2013)	31	0.212
FOXO3	Esophageal Adenocarcinoma (Broad, Nature Genetics 2013)	14	0.096
FOXO4	Esophageal Adenocarcinoma (Broad, Nature Genetics 2013)	0	0
FOXO6	Esophageal Adenocarcinoma (Broad, Nature Genetics 2013)	7	0.048
FOXP1	Esophageal Adenocarcinoma (Broad, Nature Genetics 2013)	111	0.76
FOXP2	Esophageal Adenocarcinoma (Broad, Nature Genetics 2013)	5	0.034
FOXP3	Esophageal Adenocarcinoma (Broad, Nature Genetics 2013)	35	0.24
FOXP4	Esophageal Adenocarcinoma (Broad, Nature Genetics 2013)	8	0.055
FOXQ1	Esophageal Adenocarcinoma (Broad, Nature Genetics 2013)	123	0.842
FOXR1	Esophageal Adenocarcinoma (Broad, Nature Genetics 2013)	32	0.219
FOXR2	Esophageal Adenocarcinoma (Broad, Nature Genetics 2013)	14	0.096
FOXS1	Esophageal Adenocarcinoma (Broad, Nature Genetics 2013)	115	0.788
GLI1	Esophageal Adenocarcinoma (Broad, Nature Genetics 2013)	113	0.774
IRF3	Esophageal Adenocarcinoma (Broad, Nature Genetics 2013)	24	0.164
JUN	Esophageal Adenocarcinoma (Broad, Nature Genetics 2013)	39	0.267
MAX	Esophageal Adenocarcinoma (Broad, Nature Genetics 2013)	31	0.212
MEF2A	Esophageal Adenocarcinoma (Broad, Nature Genetics 2013)	17	0.116
MYC	Esophageal Adenocarcinoma (Broad, Nature Genetics 2013)	3	0.021
NFATC1	Esophageal Adenocarcinoma (Broad, Nature Genetics 2013)	121	0.829
NFKB1	Esophageal Adenocarcinoma (Broad, Nature Genetics 2013)	5	0.034
PPARG	Esophageal Adenocarcinoma (Broad, Nature Genetics 2013)	2	0.014
RBPJ	Esophageal Adenocarcinoma (Broad, Nature Genetics 2013)	62	0.425
SMAD4	Esophageal Adenocarcinoma (Broad, Nature Genetics 2013)	20	0.137
STAT3	Esophageal Adenocarcinoma (Broad, Nature Genetics 2013)	6	0.041
TCF4	Esophageal Adenocarcinoma (Broad, Nature Genetics 2013)	109	0.747
TEAD2	Esophageal Adenocarcinoma (Broad, Nature Genetics 2013)	60	0.411
TP53	Esophageal Adenocarcinoma (Broad, Nature Genetics 2013)	111	0.76
ATF6	Glioblastoma (TCGA, Cell 2013)	10	0.036
CREB1	Glioblastoma (TCGA, Cell 2013)	36	0.128
ETS1	Glioblastoma (TCGA, Cell 2013)	5	0.018
FOS	Glioblastoma (TCGA, Cell 2013)	40	0.142
FOXA1	Glioblastoma (TCGA, Cell 2013)	38	0.135
FOXA2	Glioblastoma (TCGA, Cell 2013)	8	0.028
FOXA3	Glioblastoma (TCGA, Cell 2013)	120	0.427
FOXB1	Glioblastoma (TCGA, Cell 2013)	76	0.27
FOXC1	Glioblastoma (TCGA, Cell 2013)	92	0.327
FOXC2	Glioblastoma (TCGA, Cell 2013)	32	0.114
FOXD3	Glioblastoma (TCGA, Cell 2013)	13	0.046
FOXD4	Glioblastoma (TCGA, Cell 2013)	21	0.075
FOXE1	Glioblastoma (TCGA, Cell 2013)	88	0.313
FOXF1	Glioblastoma (TCGA, Cell 2013)	20	0.071
FOXG1	Glioblastoma (TCGA, Cell 2013)	113	0.402
FOXH1	Glioblastoma (TCGA, Cell 2013)	48	0.171
FOXI1	Glioblastoma (TCGA, Cell 2013)	15	0.053
FOXI2	Glioblastoma (TCGA, Cell 2013)	75	0.267
FOXJ1	Glioblastoma (TCGA, Cell 2013)	22	0.078
FOXJ2	Glioblastoma (TCGA, Cell 2013)	42	0.149
FOXJ3	Glioblastoma (TCGA, Cell 2013)	75	0.267
FOXK1	Glioblastoma (TCGA, Cell 2013)	105	0.374
FOXK2	Glioblastoma (TCGA, Cell 2013)	152	0.541
FOXL1	Glioblastoma (TCGA, Cell 2013)	23	0.082
FOXL2	Glioblastoma (TCGA, Cell 2013)	76	0.27
FOXM1	Glioblastoma (TCGA, Cell 2013)	7	0.025
FOXN1	Glioblastoma (TCGA, Cell 2013)	84	0.299
FOXN2	Glioblastoma (TCGA, Cell 2013)	11	0.039
FOXN3	Glioblastoma (TCGA, Cell 2013)	19	0.068
FOXO1	Glioblastoma (TCGA, Cell 2013)	47	0.167
FOXO3	Glioblastoma (TCGA, Cell 2013)	48	0.171
FOXO4	Glioblastoma (TCGA, Cell 2013)	1	0.004
FOXO6	Glioblastoma (TCGA, Cell 2013)	31	0.11
FOXP1	Glioblastoma (TCGA, Cell 2013)	89	0.317
FOXP2	Glioblastoma (TCGA, Cell 2013)	4	0.014
FOXP3	Glioblastoma (TCGA, Cell 2013)	59	0.21
FOXP4	Glioblastoma (TCGA, Cell 2013)	7	0.025
FOXQ1	Glioblastoma (TCGA, Cell 2013)	144	0.512
FOXR1	Glioblastoma (TCGA, Cell 2013)	57	0.203
FOXR2	Glioblastoma (TCGA, Cell 2013)	27	0.096
FOXS1	Glioblastoma (TCGA, Cell 2013)	106	0.377
GLI1	Glioblastoma (TCGA, Cell 2013)	112	0.399
IRF3	Glioblastoma (TCGA, Cell 2013)	51	0.181
JUN	Glioblastoma (TCGA, Cell 2013)	56	0.199
MAX	Glioblastoma (TCGA, Cell 2013)	54	0.192
MEF2A	Glioblastoma (TCGA, Cell 2013)	32	0.114
MYC	Glioblastoma (TCGA, Cell 2013)	19	0.068
NFATC1	Glioblastoma (TCGA, Cell 2013)	96	0.342
NFKB1	Glioblastoma (TCGA, Cell 2013)	10	0.036
PPARG	Glioblastoma (TCGA, Cell 2013)	5	0.018
RBPJ	Glioblastoma (TCGA, Cell 2013)	92	0.327
SMAD4	Glioblastoma (TCGA, Cell 2013)	15	0.053
STAT3	Glioblastoma (TCGA, Cell 2013)	7	0.025
TCF4	Glioblastoma (TCGA, Cell 2013)	92	0.327
TEAD2	Glioblastoma (TCGA, Cell 2013)	73	0.26
TP53	Glioblastoma (TCGA, Cell 2013)	123	0.438
ATF6	Glioblastoma (TCGA, Nature 2008)	0	0
CREB1	Glioblastoma (TCGA, Nature 2008)	6	0.066
ETS1	Glioblastoma (TCGA, Nature 2008)	0	0
FOS	Glioblastoma (TCGA, Nature 2008)	13	0.143
FOXA1	Glioblastoma (TCGA, Nature 2008)	2	0.022
FOXA2	Glioblastoma (TCGA, Nature 2008)	2	0.022
FOXA3	Glioblastoma (TCGA, Nature 2008)	45	0.495
FOXB1	Glioblastoma (TCGA, Nature 2008)	1	0.011
FOXC1	Glioblastoma (TCGA, Nature 2008)	34	0.374
FOXC2	Glioblastoma (TCGA, Nature 2008)	8	0.088
FOXD3	Glioblastoma (TCGA, Nature 2008)	3	0.033
FOXD4	Glioblastoma (TCGA, Nature 2008)	1	0.011
FOXE1	Glioblastoma (TCGA, Nature 2008)	8	0.088
FOXF1	Glioblastoma (TCGA, Nature 2008)	0	0
FOXG1	Glioblastoma (TCGA, Nature 2008)	34	0.374
FOXH1	Glioblastoma (TCGA, Nature 2008)	2	0.022
FOXI1	Glioblastoma (TCGA, Nature 2008)	2	0.022
FOXI2	Glioblastoma (TCGA, Nature 2008)	16	0.176
FOXJ1	Glioblastoma (TCGA, Nature 2008)	4	0.044
FOXJ2	Glioblastoma (TCGA, Nature 2008)	7	0.077
FOXJ3	Glioblastoma (TCGA, Nature 2008)	32	0.352
FOXK1	Glioblastoma (TCGA, Nature 2008)	39	0.429
FOXK2	Glioblastoma (TCGA, Nature 2008)	49	0.538
FOXL1	Glioblastoma (TCGA, Nature 2008)	0	0
FOXL2	Glioblastoma (TCGA, Nature 2008)	5	0.055
FOXM1	Glioblastoma (TCGA, Nature 2008)	1	0.011
FOXN1	Glioblastoma (TCGA, Nature 2008)	35	0.385
FOXN2	Glioblastoma (TCGA, Nature 2008)	0	0
FOXN3	Glioblastoma (TCGA, Nature 2008)	0	0
FOXO1	Glioblastoma (TCGA, Nature 2008)	15	0.165
FOXO3	Glioblastoma (TCGA, Nature 2008)	16	0.176
FOXO4	Glioblastoma (TCGA, Nature 2008)	1	0.011
FOXO6	Glioblastoma (TCGA, Nature 2008)	8	0.088
FOXP1	Glioblastoma (TCGA, Nature 2008)	33	0.363
FOXP2	Glioblastoma (TCGA, Nature 2008)	0	0
FOXP3	Glioblastoma (TCGA, Nature 2008)	9	0.099
FOXP4	Glioblastoma (TCGA, Nature 2008)	1	0.011
FOXQ1	Glioblastoma (TCGA, Nature 2008)	43	0.473
FOXR1	Glioblastoma (TCGA, Nature 2008)	15	0.165
FOXR2	Glioblastoma (TCGA, Nature 2008)	5	0.055
FOXS1	Glioblastoma (TCGA, Nature 2008)	34	0.374
GLI1	Glioblastoma (TCGA, Nature 2008)	49	0.538
IRF3	Glioblastoma (TCGA, Nature 2008)	11	0.121
JUN	Glioblastoma (TCGA, Nature 2008)	9	0.099
MAX	Glioblastoma (TCGA, Nature 2008)	13	0.143
MEF2A	Glioblastoma (TCGA, Nature 2008)	2	0.022
MYC	Glioblastoma (TCGA, Nature 2008)	2	0.022
NFATC1	Glioblastoma (TCGA, Nature 2008)	37	0.407
NFKB1	Glioblastoma (TCGA, Nature 2008)	1	0.011
PPARG	Glioblastoma (TCGA, Nature 2008)	0	0
RBPJ	Glioblastoma (TCGA, Nature 2008)	11	0.121
SMAD4	Glioblastoma (TCGA, Nature 2008)	2	0.022
STAT3	Glioblastoma (TCGA, Nature 2008)	2	0.022
TCF4	Glioblastoma (TCGA, Nature 2008)	35	0.385
TEAD2	Glioblastoma (TCGA, Nature 2008)	7	0.077
TP53	Glioblastoma (TCGA, Nature 2008)	50	0.549
ATF6	Glioblastoma Multiforme (TCGA, Provisional)	11	0.047
CREB1	Glioblastoma Multiforme (TCGA, Provisional)	31	0.132
ETS1	Glioblastoma Multiforme (TCGA, Provisional)	6	0.026
FOS	Glioblastoma Multiforme (TCGA, Provisional)	44	0.187
FOXA1	Glioblastoma Multiforme (TCGA, Provisional)	45	0.191
FOXA2	Glioblastoma Multiforme (TCGA, Provisional)	11	0.047
FOXA3	Glioblastoma Multiforme (TCGA, Provisional)	119	0.506
FOXB1	Glioblastoma Multiforme (TCGA, Provisional)	82	0.349
FOXC1	Glioblastoma Multiforme (TCGA, Provisional)	94	0.4
FOXC2	Glioblastoma Multiforme (TCGA, Provisional)	49	0.209
FOXD3	Glioblastoma Multiforme (TCGA, Provisional)	21	0.089
FOXD4	Glioblastoma Multiforme (TCGA, Provisional)	20	0.085
FOXE1	Glioblastoma Multiforme (TCGA, Provisional)	91	0.387
FOXF1	Glioblastoma Multiforme (TCGA, Provisional)	25	0.106
FOXG1	Glioblastoma Multiforme (TCGA, Provisional)	125	0.532
FOXH1	Glioblastoma Multiforme (TCGA, Provisional)	46	0.196
FOXI1	Glioblastoma Multiforme (TCGA, Provisional)	18	0.077
FOXI2	Glioblastoma Multiforme (TCGA, Provisional)	83	0.353
FOXJ1	Glioblastoma Multiforme (TCGA, Provisional)	20	0.085
FOXJ2	Glioblastoma Multiforme (TCGA, Provisional)	54	0.23
FOXJ3	Glioblastoma Multiforme (TCGA, Provisional)	85	0.362
FOXK1	Glioblastoma Multiforme (TCGA, Provisional)	118	0.502
FOXK2	Glioblastoma Multiforme (TCGA, Provisional)	146	0.621
FOXL1	Glioblastoma Multiforme (TCGA, Provisional)	32	0.136
FOXL2	Glioblastoma Multiforme (TCGA, Provisional)	81	0.345
FOXM1	Glioblastoma Multiforme (TCGA, Provisional)	6	0.026
FOXN1	Glioblastoma Multiforme (TCGA, Provisional)	90	0.383
FOXN2	Glioblastoma Multiforme (TCGA, Provisional)	10	0.043
FOXN3	Glioblastoma Multiforme (TCGA, Provisional)	20	0.085
FOXO1	Glioblastoma Multiforme (TCGA, Provisional)	48	0.204
FOXO3	Glioblastoma Multiforme (TCGA, Provisional)	50	0.213
FOXO4	Glioblastoma Multiforme (TCGA, Provisional)	0	0
FOXO6	Glioblastoma Multiforme (TCGA, Provisional)	29	0.123
FOXP1	Glioblastoma Multiforme (TCGA, Provisional)	107	0.455
FOXP2	Glioblastoma Multiforme (TCGA, Provisional)	17	0.072
FOXP3	Glioblastoma Multiforme (TCGA, Provisional)	81	0.345
FOXP4	Glioblastoma Multiforme (TCGA, Provisional)	23	0.098
FOXQ1	Glioblastoma Multiforme (TCGA, Provisional)	133	0.566
FOXR1	Glioblastoma Multiforme (TCGA, Provisional)	67	0.285
FOXR2	Glioblastoma Multiforme (TCGA, Provisional)	32	0.136
FOXS1	Glioblastoma Multiforme (TCGA, Provisional)	100	0.426
GLI1	Glioblastoma Multiforme (TCGA, Provisional)	116	0.494
IRF3	Glioblastoma Multiforme (TCGA, Provisional)	46	0.196
JUN	Glioblastoma Multiforme (TCGA, Provisional)	66	0.281
MAX	Glioblastoma Multiforme (TCGA, Provisional)	63	0.268
MEF2A	Glioblastoma Multiforme (TCGA, Provisional)	42	0.179
MYC	Glioblastoma Multiforme (TCGA, Provisional)	18	0.077
NFATC1	Glioblastoma Multiforme (TCGA, Provisional)	112	0.477
NFKB1	Glioblastoma Multiforme (TCGA, Provisional)	11	0.047
PPARG	Glioblastoma Multiforme (TCGA, Provisional)	7	0.03
RBPJ	Glioblastoma Multiforme (TCGA, Provisional)	94	0.4
SMAD4	Glioblastoma Multiforme (TCGA, Provisional)	12	0.051
STAT3	Glioblastoma Multiforme (TCGA, Provisional)	10	0.043
TCF4	Glioblastoma Multiforme (TCGA, Provisional)	102	0.434
TEAD2	Glioblastoma Multiforme (TCGA, Provisional)	84	0.357
TP53	Glioblastoma Multiforme (TCGA, Provisional)	124	0.528
ATF6	Head and Neck Squamous Cell Carcinoma (Broad, Science 2011)	2	0.027
CREB1	Head and Neck Squamous Cell Carcinoma (Broad, Science 2011)	9	0.122
ETS1	Head and Neck Squamous Cell Carcinoma (Broad, Science 2011)	3	0.041
FOS	Head and Neck Squamous Cell Carcinoma (Broad, Science 2011)	9	0.122
FOXA1	Head and Neck Squamous Cell Carcinoma (Broad, Science 2011)	8	0.108
FOXA2	Head and Neck Squamous Cell Carcinoma (Broad, Science 2011)	6	0.081
FOXA3	Head and Neck Squamous Cell Carcinoma (Broad, Science 2011)	54	0.73
FOXB1	Head and Neck Squamous Cell Carcinoma (Broad, Science 2011)	20	0.27
FOXC1	Head and Neck Squamous Cell Carcinoma (Broad, Science 2011)	51	0.689
FOXC2	Head and Neck Squamous Cell Carcinoma (Broad, Science 2011)	10	0.135
FOXD3	Head and Neck Squamous Cell Carcinoma (Broad, Science 2011)	7	0.095
FOXD4	Head and Neck Squamous Cell Carcinoma (Broad, Science 2011)	2	0.027
FOXE1	Head and Neck Squamous Cell Carcinoma (Broad, Science 2011)	22	0.297
FOXF1	Head and Neck Squamous Cell Carcinoma (Broad, Science 2011)	7	0.095
FOXG1	Head and Neck Squamous Cell Carcinoma (Broad, Science 2011)	57	0.77
FOXH1	Head and Neck Squamous Cell Carcinoma (Broad, Science 2011)	9	0.122
FOXI1	Head and Neck Squamous Cell Carcinoma (Broad, Science 2011)	4	0.054
FOXI2	Head and Neck Squamous Cell Carcinoma (Broad, Science 2011)	16	0.216
FOXJ1	Head and Neck Squamous Cell Carcinoma (Broad, Science 2011)	5	0.068
FOXJ2	Head and Neck Squamous Cell Carcinoma (Broad, Science 2011)	8	0.108
FOXJ3	Head and Neck Squamous Cell Carcinoma (Broad, Science 2011)	51	0.689
FOXK1	Head and Neck Squamous Cell Carcinoma (Broad, Science 2011)	53	0.716
FOXK2	Head and Neck Squamous Cell Carcinoma (Broad, Science 2011)	57	0.77
FOXL1	Head and Neck Squamous Cell Carcinoma (Broad, Science 2011)	7	0.095
FOXL2	Head and Neck Squamous Cell Carcinoma (Broad, Science 2011)	14	0.189
FOXM1	Head and Neck Squamous Cell Carcinoma (Broad, Science 2011)	1	0.014
FOXN1	Head and Neck Squamous Cell Carcinoma (Broad, Science 2011)	48	0.649
FOXN2	Head and Neck Squamous Cell Carcinoma (Broad, Science 2011)	2	0.027
FOXN3	Head and Neck Squamous Cell Carcinoma (Broad, Science 2011)	5	0.068
FOXO1	Head and Neck Squamous Cell Carcinoma (Broad, Science 2011)	15	0.203
FOXO3	Head and Neck Squamous Cell Carcinoma (Broad, Science 2011)	13	0.176
FOXO4	Head and Neck Squamous Cell Carcinoma (Broad, Science 2011)	0	0
FOXO6	Head and Neck Squamous Cell Carcinoma (Broad, Science 2011)	2	0.027
FOXP1	Head and Neck Squamous Cell Carcinoma (Broad, Science 2011)	52	0.703
FOXP2	Head and Neck Squamous Cell Carcinoma (Broad, Science 2011)	4	0.054
FOXP3	Head and Neck Squamous Cell Carcinoma (Broad, Science 2011)	11	0.149
FOXP4	Head and Neck Squamous Cell Carcinoma (Broad, Science 2011)	5	0.068
FOXQ1	Head and Neck Squamous Cell Carcinoma (Broad, Science 2011)	54	0.73
FOXR1	Head and Neck Squamous Cell Carcinoma (Broad, Science 2011)	9	0.122
FOXR2	Head and Neck Squamous Cell Carcinoma (Broad, Science 2011)	6	0.081
FOXS1	Head and Neck Squamous Cell Carcinoma (Broad, Science 2011)	51	0.689
GLI1	Head and Neck Squamous Cell Carcinoma (Broad, Science 2011)	50	0.676
IRF3	Head and Neck Squamous Cell Carcinoma (Broad, Science 2011)	5	0.068
JUN	Head and Neck Squamous Cell Carcinoma (Broad, Science 2011)	14	0.189
MAX	Head and Neck Squamous Cell Carcinoma (Broad, Science 2011)	12	0.162
MEF2A	Head and Neck Squamous Cell Carcinoma (Broad, Science 2011)	12	0.162
MYC	Head and Neck Squamous Cell Carcinoma (Broad, Science 2011)	0	0
NFATC1	Head and Neck Squamous Cell Carcinoma (Broad, Science 2011)	49	0.662
NFKB1	Head and Neck Squamous Cell Carcinoma (Broad, Science 2011)	2	0.027
PPARG	Head and Neck Squamous Cell Carcinoma (Broad, Science 2011)	0	0
RBPJ	Head and Neck Squamous Cell Carcinoma (Broad, Science 2011)	35	0.473
SMAD4	Head and Neck Squamous Cell Carcinoma (Broad, Science 2011)	4	0.054
STAT3	Head and Neck Squamous Cell Carcinoma (Broad, Science 2011)	3	0.041
TCF4	Head and Neck Squamous Cell Carcinoma (Broad, Science 2011)	52	0.703
TEAD2	Head and Neck Squamous Cell Carcinoma (Broad, Science 2011)	19	0.257
TP53	Head and Neck Squamous Cell Carcinoma (Broad, Science 2011)	49	0.662
ATF6	Head and Neck Squamous Cell Carcinoma (Johns Hopkins, Science 2011)	0	0
CREB1	Head and Neck Squamous Cell Carcinoma (Johns Hopkins, Science 2011)	1	0.031
ETS1	Head and Neck Squamous Cell Carcinoma (Johns Hopkins, Science 2011)	0	0
FOS	Head and Neck Squamous Cell Carcinoma (Johns Hopkins, Science 2011)	2	0.063
FOXA1	Head and Neck Squamous Cell Carcinoma (Johns Hopkins, Science 2011)	1	0.031
FOXA2	Head and Neck Squamous Cell Carcinoma (Johns Hopkins, Science 2011)	0	0
FOXA3	Head and Neck Squamous Cell Carcinoma (Johns Hopkins, Science 2011)	23	0.719
FOXB1	Head and Neck Squamous Cell Carcinoma (Johns Hopkins, Science 2011)	3	0.094
FOXC1	Head and Neck Squamous Cell Carcinoma (Johns Hopkins, Science 2011)	22	0.688
FOXC2	Head and Neck Squamous Cell Carcinoma (Johns Hopkins, Science 2011)	0	0
FOXD3	Head and Neck Squamous Cell Carcinoma (Johns Hopkins, Science 2011)	1	0.031
FOXD4	Head and Neck Squamous Cell Carcinoma (Johns Hopkins, Science 2011)	0	0
FOXE1	Head and Neck Squamous Cell Carcinoma (Johns Hopkins, Science 2011)	4	0.125
FOXF1	Head and Neck Squamous Cell Carcinoma (Johns Hopkins, Science 2011)	0	0
FOXG1	Head and Neck Squamous Cell Carcinoma (Johns Hopkins, Science 2011)	23	0.719
FOXH1	Head and Neck Squamous Cell Carcinoma (Johns Hopkins, Science 2011)	1	0.031
FOXI1	Head and Neck Squamous Cell Carcinoma (Johns Hopkins, Science 2011)	1	0.031
FOXI2	Head and Neck Squamous Cell Carcinoma (Johns Hopkins, Science 2011)	2	0.063
FOXJ1	Head and Neck Squamous Cell Carcinoma (Johns Hopkins, Science 2011)	0	0
FOXJ2	Head and Neck Squamous Cell Carcinoma (Johns Hopkins, Science 2011)	1	0.031
FOXJ3	Head and Neck Squamous Cell Carcinoma (Johns Hopkins, Science 2011)	22	0.688
FOXK1	Head and Neck Squamous Cell Carcinoma (Johns Hopkins, Science 2011)	22	0.688
FOXK2	Head and Neck Squamous Cell Carcinoma (Johns Hopkins, Science 2011)	24	0.75
FOXL1	Head and Neck Squamous Cell Carcinoma (Johns Hopkins, Science 2011)	1	0.031
FOXL2	Head and Neck Squamous Cell Carcinoma (Johns Hopkins, Science 2011)	3	0.094
FOXM1	Head and Neck Squamous Cell Carcinoma (Johns Hopkins, Science 2011)	0	0
FOXN1	Head and Neck Squamous Cell Carcinoma (Johns Hopkins, Science 2011)	22	0.688
FOXN2	Head and Neck Squamous Cell Carcinoma (Johns Hopkins, Science 2011)	0	0
FOXN3	Head and Neck Squamous Cell Carcinoma (Johns Hopkins, Science 2011)	0	0
FOXO1	Head and Neck Squamous Cell Carcinoma (Johns Hopkins, Science 2011)	1	0.031
FOXO3	Head and Neck Squamous Cell Carcinoma (Johns Hopkins, Science 2011)	3	0.094
FOXO4	Head and Neck Squamous Cell Carcinoma (Johns Hopkins, Science 2011)	0	0
FOXO6	Head and Neck Squamous Cell Carcinoma (Johns Hopkins, Science 2011)	0	0
FOXP1	Head and Neck Squamous Cell Carcinoma (Johns Hopkins, Science 2011)	23	0.719
FOXP2	Head and Neck Squamous Cell Carcinoma (Johns Hopkins, Science 2011)	0	0
FOXP3	Head and Neck Squamous Cell Carcinoma (Johns Hopkins, Science 2011)	2	0.063
FOXP4	Head and Neck Squamous Cell Carcinoma (Johns Hopkins, Science 2011)	0	0
FOXQ1	Head and Neck Squamous Cell Carcinoma (Johns Hopkins, Science 2011)	22	0.688
FOXR1	Head and Neck Squamous Cell Carcinoma (Johns Hopkins, Science 2011)	2	0.063
FOXR2	Head and Neck Squamous Cell Carcinoma (Johns Hopkins, Science 2011)	1	0.031
FOXS1	Head and Neck Squamous Cell Carcinoma (Johns Hopkins, Science 2011)	22	0.688
GLI1	Head and Neck Squamous Cell Carcinoma (Johns Hopkins, Science 2011)	22	0.688
IRF3	Head and Neck Squamous Cell Carcinoma (Johns Hopkins, Science 2011)	0	0
JUN	Head and Neck Squamous Cell Carcinoma (Johns Hopkins, Science 2011)	2	0.063
MAX	Head and Neck Squamous Cell Carcinoma (Johns Hopkins, Science 2011)	2	0.063
MEF2A	Head and Neck Squamous Cell Carcinoma (Johns Hopkins, Science 2011)	2	0.063
MYC	Head and Neck Squamous Cell Carcinoma (Johns Hopkins, Science 2011)	0	0
NFATC1	Head and Neck Squamous Cell Carcinoma (Johns Hopkins, Science 2011)	22	0.688
NFKB1	Head and Neck Squamous Cell Carcinoma (Johns Hopkins, Science 2011)	0	0
PPARG	Head and Neck Squamous Cell Carcinoma (Johns Hopkins, Science 2011)	1	0.031
RBPJ	Head and Neck Squamous Cell Carcinoma (Johns Hopkins, Science 2011)	6	0.188
SMAD4	Head and Neck Squamous Cell Carcinoma (Johns Hopkins, Science 2011)	2	0.063
STAT3	Head and Neck Squamous Cell Carcinoma (Johns Hopkins, Science 2011)	1	0.031
TCF4	Head and Neck Squamous Cell Carcinoma (Johns Hopkins, Science 2011)	23	0.719
TEAD2	Head and Neck Squamous Cell Carcinoma (Johns Hopkins, Science 2011)	4	0.125
TP53	Head and Neck Squamous Cell Carcinoma (Johns Hopkins, Science 2011)	22	0.688
ATF6	Head and Neck Squamous Cell Carcinoma (TCGA, in revision)	65	0.233
CREB1	Head and Neck Squamous Cell Carcinoma (TCGA, in revision)	124	0.444
ETS1	Head and Neck Squamous Cell Carcinoma (TCGA, in revision)	22	0.079
FOS	Head and Neck Squamous Cell Carcinoma (TCGA, in revision)	137	0.491
FOXA1	Head and Neck Squamous Cell Carcinoma (TCGA, in revision)	114	0.409
FOXA2	Head and Neck Squamous Cell Carcinoma (TCGA, in revision)	71	0.254
FOXA3	Head and Neck Squamous Cell Carcinoma (TCGA, in revision)	246	0.882
FOXB1	Head and Neck Squamous Cell Carcinoma (TCGA, in revision)	206	0.738
FOXC1	Head and Neck Squamous Cell Carcinoma (TCGA, in revision)	231	0.828
FOXC2	Head and Neck Squamous Cell Carcinoma (TCGA, in revision)	115	0.412
FOXD3	Head and Neck Squamous Cell Carcinoma (TCGA, in revision)	98	0.351
FOXD4	Head and Neck Squamous Cell Carcinoma (TCGA, in revision)	87	0.312
FOXE1	Head and Neck Squamous Cell Carcinoma (TCGA, in revision)	211	0.756
FOXF1	Head and Neck Squamous Cell Carcinoma (TCGA, in revision)	68	0.244
FOXG1	Head and Neck Squamous Cell Carcinoma (TCGA, in revision)	254	0.91
FOXH1	Head and Neck Squamous Cell Carcinoma (TCGA, in revision)	141	0.505
FOXI1	Head and Neck Squamous Cell Carcinoma (TCGA, in revision)	54	0.194
FOXI2	Head and Neck Squamous Cell Carcinoma (TCGA, in revision)	176	0.631
FOXJ1	Head and Neck Squamous Cell Carcinoma (TCGA, in revision)	66	0.237
FOXJ2	Head and Neck Squamous Cell Carcinoma (TCGA, in revision)	158	0.566
FOXJ3	Head and Neck Squamous Cell Carcinoma (TCGA, in revision)	217	0.778
FOXK1	Head and Neck Squamous Cell Carcinoma (TCGA, in revision)	249	0.892
FOXK2	Head and Neck Squamous Cell Carcinoma (TCGA, in revision)	261	0.935
FOXL1	Head and Neck Squamous Cell Carcinoma (TCGA, in revision)	88	0.315
FOXL2	Head and Neck Squamous Cell Carcinoma (TCGA, in revision)	173	0.62
FOXM1	Head and Neck Squamous Cell Carcinoma (TCGA, in revision)	21	0.075
FOXN1	Head and Neck Squamous Cell Carcinoma (TCGA, in revision)	234	0.839
FOXN2	Head and Neck Squamous Cell Carcinoma (TCGA, in revision)	32	0.115
FOXN3	Head and Neck Squamous Cell Carcinoma (TCGA, in revision)	39	0.14
FOXO1	Head and Neck Squamous Cell Carcinoma (TCGA, in revision)	116	0.416
FOXO3	Head and Neck Squamous Cell Carcinoma (TCGA, in revision)	92	0.33
FOXO4	Head and Neck Squamous Cell Carcinoma (TCGA, in revision)	8	0.029
FOXO6	Head and Neck Squamous Cell Carcinoma (TCGA, in revision)	115	0.412
FOXP1	Head and Neck Squamous Cell Carcinoma (TCGA, in revision)	232	0.832
FOXP2	Head and Neck Squamous Cell Carcinoma (TCGA, in revision)	22	0.079
FOXP3	Head and Neck Squamous Cell Carcinoma (TCGA, in revision)	155	0.556
FOXP4	Head and Neck Squamous Cell Carcinoma (TCGA, in revision)	45	0.161
FOXQ1	Head and Neck Squamous Cell Carcinoma (TCGA, in revision)	252	0.903
FOXR1	Head and Neck Squamous Cell Carcinoma (TCGA, in revision)	166	0.595
FOXR2	Head and Neck Squamous Cell Carcinoma (TCGA, in revision)	99	0.355
FOXS1	Head and Neck Squamous Cell Carcinoma (TCGA, in revision)	250	0.896
GLI1	Head and Neck Squamous Cell Carcinoma (TCGA, in revision)	235	0.842
IRF3	Head and Neck Squamous Cell Carcinoma (TCGA, in revision)	81	0.29
JUN	Head and Neck Squamous Cell Carcinoma (TCGA, in revision)	153	0.548
MAX	Head and Neck Squamous Cell Carcinoma (TCGA, in revision)	135	0.484
MEF2A	Head and Neck Squamous Cell Carcinoma (TCGA, in revision)	93	0.333
MYC	Head and Neck Squamous Cell Carcinoma (TCGA, in revision)	93	0.333
NFATC1	Head and Neck Squamous Cell Carcinoma (TCGA, in revision)	238	0.853
NFKB1	Head and Neck Squamous Cell Carcinoma (TCGA, in revision)	31	0.111
PPARG	Head and Neck Squamous Cell Carcinoma (TCGA, in revision)	14	0.05
RBPJ	Head and Neck Squamous Cell Carcinoma (TCGA, in revision)	222	0.796
SMAD4	Head and Neck Squamous Cell Carcinoma (TCGA, in revision)	97	0.348
STAT3	Head and Neck Squamous Cell Carcinoma (TCGA, in revision)	39	0.14
TCF4	Head and Neck Squamous Cell Carcinoma (TCGA, in revision)	245	0.878
TEAD2	Head and Neck Squamous Cell Carcinoma (TCGA, in revision)	191	0.685
TP53	Head and Neck Squamous Cell Carcinoma (TCGA, in revision)	218	0.781
ATF6	Head and Neck Squamous Cell Carcinoma (TCGA, Provisional)	65	0.215
CREB1	Head and Neck Squamous Cell Carcinoma (TCGA, Provisional)	129	0.427
ETS1	Head and Neck Squamous Cell Carcinoma (TCGA, Provisional)	22	0.073
FOS	Head and Neck Squamous Cell Carcinoma (TCGA, Provisional)	145	0.48
FOXA1	Head and Neck Squamous Cell Carcinoma (TCGA, Provisional)	117	0.387
FOXA2	Head and Neck Squamous Cell Carcinoma (TCGA, Provisional)	75	0.248
FOXA3	Head and Neck Squamous Cell Carcinoma (TCGA, Provisional)	261	0.864
FOXB1	Head and Neck Squamous Cell Carcinoma (TCGA, Provisional)	220	0.728
FOXC1	Head and Neck Squamous Cell Carcinoma (TCGA, Provisional)	244	0.808
FOXC2	Head and Neck Squamous Cell Carcinoma (TCGA, Provisional)	122	0.404
FOXD3	Head and Neck Squamous Cell Carcinoma (TCGA, Provisional)	101	0.334
FOXD4	Head and Neck Squamous Cell Carcinoma (TCGA, Provisional)	91	0.301
FOXE1	Head and Neck Squamous Cell Carcinoma (TCGA, Provisional)	223	0.738
FOXF1	Head and Neck Squamous Cell Carcinoma (TCGA, Provisional)	74	0.245
FOXG1	Head and Neck Squamous Cell Carcinoma (TCGA, Provisional)	272	0.901
FOXH1	Head and Neck Squamous Cell Carcinoma (TCGA, Provisional)	154	0.51
FOXI1	Head and Neck Squamous Cell Carcinoma (TCGA, Provisional)	57	0.189
FOXI2	Head and Neck Squamous Cell Carcinoma (TCGA, Provisional)	185	0.613
FOXJ1	Head and Neck Squamous Cell Carcinoma (TCGA, Provisional)	68	0.225
FOXJ2	Head and Neck Squamous Cell Carcinoma (TCGA, Provisional)	164	0.543
FOXJ3	Head and Neck Squamous Cell Carcinoma (TCGA, Provisional)	227	0.752
FOXK1	Head and Neck Squamous Cell Carcinoma (TCGA, Provisional)	267	0.884
FOXK2	Head and Neck Squamous Cell Carcinoma (TCGA, Provisional)	282	0.934
FOXL1	Head and Neck Squamous Cell Carcinoma (TCGA, Provisional)	93	0.308
FOXL2	Head and Neck Squamous Cell Carcinoma (TCGA, Provisional)	181	0.599
FOXM1	Head and Neck Squamous Cell Carcinoma (TCGA, Provisional)	24	0.079
FOXN1	Head and Neck Squamous Cell Carcinoma (TCGA, Provisional)	246	0.815
FOXN2	Head and Neck Squamous Cell Carcinoma (TCGA, Provisional)	34	0.113
FOXN3	Head and Neck Squamous Cell Carcinoma (TCGA, Provisional)	42	0.139
FOXO1	Head and Neck Squamous Cell Carcinoma (TCGA, Provisional)	125	0.414
FOXO3	Head and Neck Squamous Cell Carcinoma (TCGA, Provisional)	95	0.315
FOXO4	Head and Neck Squamous Cell Carcinoma (TCGA, Provisional)	9	0.03
FOXO6	Head and Neck Squamous Cell Carcinoma (TCGA, Provisional)	121	0.401
FOXP1	Head and Neck Squamous Cell Carcinoma (TCGA, Provisional)	245	0.811
FOXP2	Head and Neck Squamous Cell Carcinoma (TCGA, Provisional)	24	0.079
FOXP3	Head and Neck Squamous Cell Carcinoma (TCGA, Provisional)	169	0.56
FOXP4	Head and Neck Squamous Cell Carcinoma (TCGA, Provisional)	48	0.159
FOXQ1	Head and Neck Squamous Cell Carcinoma (TCGA, Provisional)	269	0.891
FOXR1	Head and Neck Squamous Cell Carcinoma (TCGA, Provisional)	179	0.593
FOXR2	Head and Neck Squamous Cell Carcinoma (TCGA, Provisional)	101	0.334
FOXS1	Head and Neck Squamous Cell Carcinoma (TCGA, Provisional)	266	0.881
GLI1	Head and Neck Squamous Cell Carcinoma (TCGA, Provisional)	251	0.831
IRF3	Head and Neck Squamous Cell Carcinoma (TCGA, Provisional)	91	0.301
JUN	Head and Neck Squamous Cell Carcinoma (TCGA, Provisional)	165	0.546
MAX	Head and Neck Squamous Cell Carcinoma (TCGA, Provisional)	140	0.464
MEF2A	Head and Neck Squamous Cell Carcinoma (TCGA, Provisional)	97	0.321
MYC	Head and Neck Squamous Cell Carcinoma (TCGA, Provisional)	98	0.325
NFATC1	Head and Neck Squamous Cell Carcinoma (TCGA, Provisional)	252	0.834
NFKB1	Head and Neck Squamous Cell Carcinoma (TCGA, Provisional)	31	0.103
PPARG	Head and Neck Squamous Cell Carcinoma (TCGA, Provisional)	16	0.053
RBPJ	Head and Neck Squamous Cell Carcinoma (TCGA, Provisional)	236	0.781
SMAD4	Head and Neck Squamous Cell Carcinoma (TCGA, Provisional)	100	0.331
STAT3	Head and Neck Squamous Cell Carcinoma (TCGA, Provisional)	44	0.146
TCF4	Head and Neck Squamous Cell Carcinoma (TCGA, Provisional)	260	0.861
TEAD2	Head and Neck Squamous Cell Carcinoma (TCGA, Provisional)	204	0.675
TP53	Head and Neck Squamous Cell Carcinoma (TCGA, Provisional)	231	0.765
ATF6	Kidney Chromophobe (TCGA, Provisional)	0	0
CREB1	Kidney Chromophobe (TCGA, Provisional)	10	0.152
ETS1	Kidney Chromophobe (TCGA, Provisional)	1	0.015
FOS	Kidney Chromophobe (TCGA, Provisional)	14	0.212
FOXA1	Kidney Chromophobe (TCGA, Provisional)	5	0.076
FOXA2	Kidney Chromophobe (TCGA, Provisional)	3	0.045
FOXA3	Kidney Chromophobe (TCGA, Provisional)	29	0.439
FOXB1	Kidney Chromophobe (TCGA, Provisional)	20	0.303
FOXC1	Kidney Chromophobe (TCGA, Provisional)	26	0.394
FOXC2	Kidney Chromophobe (TCGA, Provisional)	9	0.136
FOXD3	Kidney Chromophobe (TCGA, Provisional)	5	0.076
FOXD4	Kidney Chromophobe (TCGA, Provisional)	9	0.136
FOXE1	Kidney Chromophobe (TCGA, Provisional)	25	0.379
FOXF1	Kidney Chromophobe (TCGA, Provisional)	6	0.091
FOXG1	Kidney Chromophobe (TCGA, Provisional)	34	0.515
FOXH1	Kidney Chromophobe (TCGA, Provisional)	8	0.121
FOXI1	Kidney Chromophobe (TCGA, Provisional)	5	0.076
FOXI2	Kidney Chromophobe (TCGA, Provisional)	15	0.227
FOXJ1	Kidney Chromophobe (TCGA, Provisional)	4	0.061
FOXJ2	Kidney Chromophobe (TCGA, Provisional)	14	0.212
FOXJ3	Kidney Chromophobe (TCGA, Provisional)	25	0.379
FOXK1	Kidney Chromophobe (TCGA, Provisional)	27	0.409
FOXK2	Kidney Chromophobe (TCGA, Provisional)	41	0.621
FOXL1	Kidney Chromophobe (TCGA, Provisional)	7	0.106
FOXL2	Kidney Chromophobe (TCGA, Provisional)	13	0.197
FOXM1	Kidney Chromophobe (TCGA, Provisional)	0	0
FOXN1	Kidney Chromophobe (TCGA, Provisional)	25	0.379
FOXN2	Kidney Chromophobe (TCGA, Provisional)	6	0.091
FOXN3	Kidney Chromophobe (TCGA, Provisional)	6	0.091
FOXO1	Kidney Chromophobe (TCGA, Provisional)	7	0.106
FOXO3	Kidney Chromophobe (TCGA, Provisional)	11	0.167
FOXO4	Kidney Chromophobe (TCGA, Provisional)	0	0
FOXO6	Kidney Chromophobe (TCGA, Provisional)	5	0.076
FOXP1	Kidney Chromophobe (TCGA, Provisional)	27	0.409
FOXP2	Kidney Chromophobe (TCGA, Provisional)	1	0.015
FOXP3	Kidney Chromophobe (TCGA, Provisional)	17	0.258
FOXP4	Kidney Chromophobe (TCGA, Provisional)	2	0.03
FOXQ1	Kidney Chromophobe (TCGA, Provisional)	39	0.591
FOXR1	Kidney Chromophobe (TCGA, Provisional)	14	0.212
FOXR2	Kidney Chromophobe (TCGA, Provisional)	9	0.136
FOXS1	Kidney Chromophobe (TCGA, Provisional)	29	0.439
GLI1	Kidney Chromophobe (TCGA, Provisional)	27	0.409
IRF3	Kidney Chromophobe (TCGA, Provisional)	9	0.136
JUN	Kidney Chromophobe (TCGA, Provisional)	19	0.288
MAX	Kidney Chromophobe (TCGA, Provisional)	16	0.242
MEF2A	Kidney Chromophobe (TCGA, Provisional)	8	0.121
MYC	Kidney Chromophobe (TCGA, Provisional)	3	0.045
NFATC1	Kidney Chromophobe (TCGA, Provisional)	32	0.485
NFKB1	Kidney Chromophobe (TCGA, Provisional)	1	0.015
PPARG	Kidney Chromophobe (TCGA, Provisional)	1	0.015
RBPJ	Kidney Chromophobe (TCGA, Provisional)	31	0.47
SMAD4	Kidney Chromophobe (TCGA, Provisional)	5	0.076
STAT3	Kidney Chromophobe (TCGA, Provisional)	2	0.03
TCF4	Kidney Chromophobe (TCGA, Provisional)	27	0.409
TEAD2	Kidney Chromophobe (TCGA, Provisional)	20	0.303
TP53	Kidney Chromophobe (TCGA, Provisional)	25	0.379
ATF6	Kidney Renal Clear Cell Carcinoma (BGI, Nature Genetics 2012)	0	0
CREB1	Kidney Renal Clear Cell Carcinoma (BGI, Nature Genetics 2012)	1	0.01
ETS1	Kidney Renal Clear Cell Carcinoma (BGI, Nature Genetics 2012)	0	0
FOS	Kidney Renal Clear Cell Carcinoma (BGI, Nature Genetics 2012)	0	0
FOXA1	Kidney Renal Clear Cell Carcinoma (BGI, Nature Genetics 2012)	0	0
FOXA2	Kidney Renal Clear Cell Carcinoma (BGI, Nature Genetics 2012)	0	0
FOXA3	Kidney Renal Clear Cell Carcinoma (BGI, Nature Genetics 2012)	7	0.071
FOXB1	Kidney Renal Clear Cell Carcinoma (BGI, Nature Genetics 2012)	3	0.031
FOXC1	Kidney Renal Clear Cell Carcinoma (BGI, Nature Genetics 2012)	6	0.061
FOXC2	Kidney Renal Clear Cell Carcinoma (BGI, Nature Genetics 2012)	2	0.02
FOXD3	Kidney Renal Clear Cell Carcinoma (BGI, Nature Genetics 2012)	0	0
FOXD4	Kidney Renal Clear Cell Carcinoma (BGI, Nature Genetics 2012)	0	0
FOXE1	Kidney Renal Clear Cell Carcinoma (BGI, Nature Genetics 2012)	4	0.041
FOXF1	Kidney Renal Clear Cell Carcinoma (BGI, Nature Genetics 2012)	0	0
FOXG1	Kidney Renal Clear Cell Carcinoma (BGI, Nature Genetics 2012)	11	0.112
FOXH1	Kidney Renal Clear Cell Carcinoma (BGI, Nature Genetics 2012)	2	0.02
FOXI1	Kidney Renal Clear Cell Carcinoma (BGI, Nature Genetics 2012)	1	0.01
FOXI2	Kidney Renal Clear Cell Carcinoma (BGI, Nature Genetics 2012)	1	0.01
FOXJ1	Kidney Renal Clear Cell Carcinoma (BGI, Nature Genetics 2012)	0	0
FOXJ2	Kidney Renal Clear Cell Carcinoma (BGI, Nature Genetics 2012)	10	0.102
FOXJ3	Kidney Renal Clear Cell Carcinoma (BGI, Nature Genetics 2012)	6	0.061
FOXK1	Kidney Renal Clear Cell Carcinoma (BGI, Nature Genetics 2012)	15	0.153
FOXK2	Kidney Renal Clear Cell Carcinoma (BGI, Nature Genetics 2012)	14	0.143
FOXL1	Kidney Renal Clear Cell Carcinoma (BGI, Nature Genetics 2012)	1	0.01
FOXL2	Kidney Renal Clear Cell Carcinoma (BGI, Nature Genetics 2012)	3	0.031
FOXM1	Kidney Renal Clear Cell Carcinoma (BGI, Nature Genetics 2012)	0	0
FOXN1	Kidney Renal Clear Cell Carcinoma (BGI, Nature Genetics 2012)	6	0.061
FOXN2	Kidney Renal Clear Cell Carcinoma (BGI, Nature Genetics 2012)	2	0.02
FOXN3	Kidney Renal Clear Cell Carcinoma (BGI, Nature Genetics 2012)	0	0
FOXO1	Kidney Renal Clear Cell Carcinoma (BGI, Nature Genetics 2012)	3	0.031
FOXO3	Kidney Renal Clear Cell Carcinoma (BGI, Nature Genetics 2012)	2	0.02
FOXO4	Kidney Renal Clear Cell Carcinoma (BGI, Nature Genetics 2012)	0	0
FOXO6	Kidney Renal Clear Cell Carcinoma (BGI, Nature Genetics 2012)	0	0
FOXP1	Kidney Renal Clear Cell Carcinoma (BGI, Nature Genetics 2012)	7	0.071
FOXP2	Kidney Renal Clear Cell Carcinoma (BGI, Nature Genetics 2012)	0	0
FOXP3	Kidney Renal Clear Cell Carcinoma (BGI, Nature Genetics 2012)	0	0
FOXP4	Kidney Renal Clear Cell Carcinoma (BGI, Nature Genetics 2012)	0	0
FOXQ1	Kidney Renal Clear Cell Carcinoma (BGI, Nature Genetics 2012)	6	0.061
FOXR1	Kidney Renal Clear Cell Carcinoma (BGI, Nature Genetics 2012)	0	0
FOXR2	Kidney Renal Clear Cell Carcinoma (BGI, Nature Genetics 2012)	1	0.01
FOXS1	Kidney Renal Clear Cell Carcinoma (BGI, Nature Genetics 2012)	6	0.061
GLI1	Kidney Renal Clear Cell Carcinoma (BGI, Nature Genetics 2012)	7	0.071
IRF3	Kidney Renal Clear Cell Carcinoma (BGI, Nature Genetics 2012)	1	0.01
JUN	Kidney Renal Clear Cell Carcinoma (BGI, Nature Genetics 2012)	0	0
MAX	Kidney Renal Clear Cell Carcinoma (BGI, Nature Genetics 2012)	0	0
MEF2A	Kidney Renal Clear Cell Carcinoma (BGI, Nature Genetics 2012)	0	0
MYC	Kidney Renal Clear Cell Carcinoma (BGI, Nature Genetics 2012)	0	0
NFATC1	Kidney Renal Clear Cell Carcinoma (BGI, Nature Genetics 2012)	7	0.071
NFKB1	Kidney Renal Clear Cell Carcinoma (BGI, Nature Genetics 2012)	0	0
PPARG	Kidney Renal Clear Cell Carcinoma (BGI, Nature Genetics 2012)	0	0
RBPJ	Kidney Renal Clear Cell Carcinoma (BGI, Nature Genetics 2012)	2	0.02
SMAD4	Kidney Renal Clear Cell Carcinoma (BGI, Nature Genetics 2012)	0	0
STAT3	Kidney Renal Clear Cell Carcinoma (BGI, Nature Genetics 2012)	0	0
TCF4	Kidney Renal Clear Cell Carcinoma (BGI, Nature Genetics 2012)	7	0.071
TEAD2	Kidney Renal Clear Cell Carcinoma (BGI, Nature Genetics 2012)	1	0.01
TP53	Kidney Renal Clear Cell Carcinoma (BGI, Nature Genetics 2012)	10	0.102
ATF6	Kidney Renal Clear Cell Carcinoma (TCGA, Nature 2013)	14	0.033
CREB1	Kidney Renal Clear Cell Carcinoma (TCGA, Nature 2013)	64	0.153
ETS1	Kidney Renal Clear Cell Carcinoma (TCGA, Nature 2013)	6	0.014
FOS	Kidney Renal Clear Cell Carcinoma (TCGA, Nature 2013)	91	0.218
FOXA1	Kidney Renal Clear Cell Carcinoma (TCGA, Nature 2013)	80	0.191
FOXA2	Kidney Renal Clear Cell Carcinoma (TCGA, Nature 2013)	26	0.062
FOXA3	Kidney Renal Clear Cell Carcinoma (TCGA, Nature 2013)	76	0.182
FOXB1	Kidney Renal Clear Cell Carcinoma (TCGA, Nature 2013)	146	0.349
FOXC1	Kidney Renal Clear Cell Carcinoma (TCGA, Nature 2013)	80	0.191
FOXC2	Kidney Renal Clear Cell Carcinoma (TCGA, Nature 2013)	69	0.165
FOXD3	Kidney Renal Clear Cell Carcinoma (TCGA, Nature 2013)	43	0.103
FOXD4	Kidney Renal Clear Cell Carcinoma (TCGA, Nature 2013)	34	0.081
FOXE1	Kidney Renal Clear Cell Carcinoma (TCGA, Nature 2013)	154	0.368
FOXF1	Kidney Renal Clear Cell Carcinoma (TCGA, Nature 2013)	41	0.098
FOXG1	Kidney Renal Clear Cell Carcinoma (TCGA, Nature 2013)	172	0.411
FOXH1	Kidney Renal Clear Cell Carcinoma (TCGA, Nature 2013)	89	0.213
FOXI1	Kidney Renal Clear Cell Carcinoma (TCGA, Nature 2013)	43	0.103
FOXI2	Kidney Renal Clear Cell Carcinoma (TCGA, Nature 2013)	123	0.294
FOXJ1	Kidney Renal Clear Cell Carcinoma (TCGA, Nature 2013)	11	0.026
FOXJ2	Kidney Renal Clear Cell Carcinoma (TCGA, Nature 2013)	107	0.256
FOXJ3	Kidney Renal Clear Cell Carcinoma (TCGA, Nature 2013)	32	0.077
FOXK1	Kidney Renal Clear Cell Carcinoma (TCGA, Nature 2013)	135	0.323
FOXK2	Kidney Renal Clear Cell Carcinoma (TCGA, Nature 2013)	217	0.519
FOXL1	Kidney Renal Clear Cell Carcinoma (TCGA, Nature 2013)	36	0.086
FOXL2	Kidney Renal Clear Cell Carcinoma (TCGA, Nature 2013)	108	0.258
FOXM1	Kidney Renal Clear Cell Carcinoma (TCGA, Nature 2013)	6	0.014
FOXN1	Kidney Renal Clear Cell Carcinoma (TCGA, Nature 2013)	64	0.153
FOXN2	Kidney Renal Clear Cell Carcinoma (TCGA, Nature 2013)	39	0.093
FOXN3	Kidney Renal Clear Cell Carcinoma (TCGA, Nature 2013)	28	0.067
FOXO1	Kidney Renal Clear Cell Carcinoma (TCGA, Nature 2013)	59	0.141
FOXO3	Kidney Renal Clear Cell Carcinoma (TCGA, Nature 2013)	24	0.057
FOXO4	Kidney Renal Clear Cell Carcinoma (TCGA, Nature 2013)	3	0.007
FOXO6	Kidney Renal Clear Cell Carcinoma (TCGA, Nature 2013)	16	0.038
FOXP1	Kidney Renal Clear Cell Carcinoma (TCGA, Nature 2013)	80	0.191
FOXP2	Kidney Renal Clear Cell Carcinoma (TCGA, Nature 2013)	16	0.038
FOXP3	Kidney Renal Clear Cell Carcinoma (TCGA, Nature 2013)	94	0.225
FOXP4	Kidney Renal Clear Cell Carcinoma (TCGA, Nature 2013)	27	0.065
FOXQ1	Kidney Renal Clear Cell Carcinoma (TCGA, Nature 2013)	162	0.388
FOXR1	Kidney Renal Clear Cell Carcinoma (TCGA, Nature 2013)	77	0.184
FOXR2	Kidney Renal Clear Cell Carcinoma (TCGA, Nature 2013)	21	0.05
FOXS1	Kidney Renal Clear Cell Carcinoma (TCGA, Nature 2013)	119	0.285
GLI1	Kidney Renal Clear Cell Carcinoma (TCGA, Nature 2013)	61	0.146
IRF3	Kidney Renal Clear Cell Carcinoma (TCGA, Nature 2013)	45	0.108
JUN	Kidney Renal Clear Cell Carcinoma (TCGA, Nature 2013)	106	0.254
MAX	Kidney Renal Clear Cell Carcinoma (TCGA, Nature 2013)	65	0.156
MEF2A	Kidney Renal Clear Cell Carcinoma (TCGA, Nature 2013)	48	0.115
MYC	Kidney Renal Clear Cell Carcinoma (TCGA, Nature 2013)	14	0.033
NFATC1	Kidney Renal Clear Cell Carcinoma (TCGA, Nature 2013)	90	0.215
NFKB1	Kidney Renal Clear Cell Carcinoma (TCGA, Nature 2013)	24	0.057
PPARG	Kidney Renal Clear Cell Carcinoma (TCGA, Nature 2013)	20	0.048
RBPJ	Kidney Renal Clear Cell Carcinoma (TCGA, Nature 2013)	162	0.388
SMAD4	Kidney Renal Clear Cell Carcinoma (TCGA, Nature 2013)	55	0.132
STAT3	Kidney Renal Clear Cell Carcinoma (TCGA, Nature 2013)	28	0.067
TCF4	Kidney Renal Clear Cell Carcinoma (TCGA, Nature 2013)	102	0.244
TEAD2	Kidney Renal Clear Cell Carcinoma (TCGA, Nature 2013)	108	0.258
TP53	Kidney Renal Clear Cell Carcinoma (TCGA, Nature 2013)	44	0.105
ATF6	Kidney Renal Clear Cell Carcinoma (TCGA, Provisional)	14	0.034
CREB1	Kidney Renal Clear Cell Carcinoma (TCGA, Provisional)	60	0.146
ETS1	Kidney Renal Clear Cell Carcinoma (TCGA, Provisional)	6	0.015
FOS	Kidney Renal Clear Cell Carcinoma (TCGA, Provisional)	86	0.209
FOXA1	Kidney Renal Clear Cell Carcinoma (TCGA, Provisional)	76	0.185
FOXA2	Kidney Renal Clear Cell Carcinoma (TCGA, Provisional)	26	0.063
FOXA3	Kidney Renal Clear Cell Carcinoma (TCGA, Provisional)	72	0.175
FOXB1	Kidney Renal Clear Cell Carcinoma (TCGA, Provisional)	142	0.345
FOXC1	Kidney Renal Clear Cell Carcinoma (TCGA, Provisional)	76	0.185
FOXC2	Kidney Renal Clear Cell Carcinoma (TCGA, Provisional)	67	0.163
FOXD3	Kidney Renal Clear Cell Carcinoma (TCGA, Provisional)	42	0.102
FOXD4	Kidney Renal Clear Cell Carcinoma (TCGA, Provisional)	30	0.073
FOXE1	Kidney Renal Clear Cell Carcinoma (TCGA, Provisional)	150	0.365
FOXF1	Kidney Renal Clear Cell Carcinoma (TCGA, Provisional)	38	0.092
FOXG1	Kidney Renal Clear Cell Carcinoma (TCGA, Provisional)	166	0.404
FOXH1	Kidney Renal Clear Cell Carcinoma (TCGA, Provisional)	83	0.202
FOXI1	Kidney Renal Clear Cell Carcinoma (TCGA, Provisional)	40	0.097
FOXI2	Kidney Renal Clear Cell Carcinoma (TCGA, Provisional)	119	0.29
FOXJ1	Kidney Renal Clear Cell Carcinoma (TCGA, Provisional)	11	0.027
FOXJ2	Kidney Renal Clear Cell Carcinoma (TCGA, Provisional)	104	0.253
FOXJ3	Kidney Renal Clear Cell Carcinoma (TCGA, Provisional)	29	0.071
FOXK1	Kidney Renal Clear Cell Carcinoma (TCGA, Provisional)	126	0.307
FOXK2	Kidney Renal Clear Cell Carcinoma (TCGA, Provisional)	207	0.504
FOXL1	Kidney Renal Clear Cell Carcinoma (TCGA, Provisional)	35	0.085
FOXL2	Kidney Renal Clear Cell Carcinoma (TCGA, Provisional)	105	0.255
FOXM1	Kidney Renal Clear Cell Carcinoma (TCGA, Provisional)	6	0.015
FOXN1	Kidney Renal Clear Cell Carcinoma (TCGA, Provisional)	62	0.151
FOXN2	Kidney Renal Clear Cell Carcinoma (TCGA, Provisional)	38	0.092
FOXN3	Kidney Renal Clear Cell Carcinoma (TCGA, Provisional)	26	0.063
FOXO1	Kidney Renal Clear Cell Carcinoma (TCGA, Provisional)	58	0.141
FOXO3	Kidney Renal Clear Cell Carcinoma (TCGA, Provisional)	24	0.058
FOXO4	Kidney Renal Clear Cell Carcinoma (TCGA, Provisional)	3	0.007
FOXO6	Kidney Renal Clear Cell Carcinoma (TCGA, Provisional)	16	0.039
FOXP1	Kidney Renal Clear Cell Carcinoma (TCGA, Provisional)	79	0.192
FOXP2	Kidney Renal Clear Cell Carcinoma (TCGA, Provisional)	15	0.036
FOXP3	Kidney Renal Clear Cell Carcinoma (TCGA, Provisional)	88	0.214
FOXP4	Kidney Renal Clear Cell Carcinoma (TCGA, Provisional)	26	0.063
FOXQ1	Kidney Renal Clear Cell Carcinoma (TCGA, Provisional)	158	0.384
FOXR1	Kidney Renal Clear Cell Carcinoma (TCGA, Provisional)	73	0.178
FOXR2	Kidney Renal Clear Cell Carcinoma (TCGA, Provisional)	21	0.051
FOXS1	Kidney Renal Clear Cell Carcinoma (TCGA, Provisional)	113	0.275
GLI1	Kidney Renal Clear Cell Carcinoma (TCGA, Provisional)	59	0.144
IRF3	Kidney Renal Clear Cell Carcinoma (TCGA, Provisional)	42	0.102
JUN	Kidney Renal Clear Cell Carcinoma (TCGA, Provisional)	100	0.243
MAX	Kidney Renal Clear Cell Carcinoma (TCGA, Provisional)	64	0.156
MEF2A	Kidney Renal Clear Cell Carcinoma (TCGA, Provisional)	44	0.107
MYC	Kidney Renal Clear Cell Carcinoma (TCGA, Provisional)	14	0.034
NFATC1	Kidney Renal Clear Cell Carcinoma (TCGA, Provisional)	87	0.212
NFKB1	Kidney Renal Clear Cell Carcinoma (TCGA, Provisional)	23	0.056
PPARG	Kidney Renal Clear Cell Carcinoma (TCGA, Provisional)	19	0.046
RBPJ	Kidney Renal Clear Cell Carcinoma (TCGA, Provisional)	152	0.37
SMAD4	Kidney Renal Clear Cell Carcinoma (TCGA, Provisional)	53	0.129
STAT3	Kidney Renal Clear Cell Carcinoma (TCGA, Provisional)	25	0.061
TCF4	Kidney Renal Clear Cell Carcinoma (TCGA, Provisional)	98	0.238
TEAD2	Kidney Renal Clear Cell Carcinoma (TCGA, Provisional)	102	0.248
TP53	Kidney Renal Clear Cell Carcinoma (TCGA, Provisional)	44	0.107
ATF6	Kidney Renal Papillary Cell Carcinoma (TCGA, Provisional)	14	0.083
CREB1	Kidney Renal Papillary Cell Carcinoma (TCGA, Provisional)	28	0.167
ETS1	Kidney Renal Papillary Cell Carcinoma (TCGA, Provisional)	5	0.03
FOS	Kidney Renal Papillary Cell Carcinoma (TCGA, Provisional)	52	0.31
FOXA1	Kidney Renal Papillary Cell Carcinoma (TCGA, Provisional)	50	0.298
FOXA2	Kidney Renal Papillary Cell Carcinoma (TCGA, Provisional)	21	0.125
FOXA3	Kidney Renal Papillary Cell Carcinoma (TCGA, Provisional)	53	0.315
FOXB1	Kidney Renal Papillary Cell Carcinoma (TCGA, Provisional)	95	0.565
FOXC1	Kidney Renal Papillary Cell Carcinoma (TCGA, Provisional)	49	0.292
FOXC2	Kidney Renal Papillary Cell Carcinoma (TCGA, Provisional)	40	0.238
FOXD3	Kidney Renal Papillary Cell Carcinoma (TCGA, Provisional)	37	0.22
FOXD4	Kidney Renal Papillary Cell Carcinoma (TCGA, Provisional)	17	0.101
FOXE1	Kidney Renal Papillary Cell Carcinoma (TCGA, Provisional)	91	0.542
FOXF1	Kidney Renal Papillary Cell Carcinoma (TCGA, Provisional)	32	0.19
FOXG1	Kidney Renal Papillary Cell Carcinoma (TCGA, Provisional)	98	0.583
FOXH1	Kidney Renal Papillary Cell Carcinoma (TCGA, Provisional)	51	0.304
FOXI1	Kidney Renal Papillary Cell Carcinoma (TCGA, Provisional)	34	0.202
FOXI2	Kidney Renal Papillary Cell Carcinoma (TCGA, Provisional)	77	0.458
FOXJ1	Kidney Renal Papillary Cell Carcinoma (TCGA, Provisional)	20	0.119
FOXJ2	Kidney Renal Papillary Cell Carcinoma (TCGA, Provisional)	53	0.315
FOXJ3	Kidney Renal Papillary Cell Carcinoma (TCGA, Provisional)	28	0.167
FOXK1	Kidney Renal Papillary Cell Carcinoma (TCGA, Provisional)	80	0.476
FOXK2	Kidney Renal Papillary Cell Carcinoma (TCGA, Provisional)	106	0.631
FOXL1	Kidney Renal Papillary Cell Carcinoma (TCGA, Provisional)	32	0.19
FOXL2	Kidney Renal Papillary Cell Carcinoma (TCGA, Provisional)	61	0.363
FOXM1	Kidney Renal Papillary Cell Carcinoma (TCGA, Provisional)	4	0.024
FOXN1	Kidney Renal Papillary Cell Carcinoma (TCGA, Provisional)	53	0.315
FOXN2	Kidney Renal Papillary Cell Carcinoma (TCGA, Provisional)	15	0.089
FOXN3	Kidney Renal Papillary Cell Carcinoma (TCGA, Provisional)	9	0.054
FOXO1	Kidney Renal Papillary Cell Carcinoma (TCGA, Provisional)	42	0.25
FOXO3	Kidney Renal Papillary Cell Carcinoma (TCGA, Provisional)	32	0.19
FOXO4	Kidney Renal Papillary Cell Carcinoma (TCGA, Provisional)	2	0.012
FOXO6	Kidney Renal Papillary Cell Carcinoma (TCGA, Provisional)	11	0.065
FOXP1	Kidney Renal Papillary Cell Carcinoma (TCGA, Provisional)	54	0.321
FOXP2	Kidney Renal Papillary Cell Carcinoma (TCGA, Provisional)	8	0.048
FOXP3	Kidney Renal Papillary Cell Carcinoma (TCGA, Provisional)	54	0.321
FOXP4	Kidney Renal Papillary Cell Carcinoma (TCGA, Provisional)	20	0.119
FOXQ1	Kidney Renal Papillary Cell Carcinoma (TCGA, Provisional)	99	0.589
FOXR1	Kidney Renal Papillary Cell Carcinoma (TCGA, Provisional)	49	0.292
FOXR2	Kidney Renal Papillary Cell Carcinoma (TCGA, Provisional)	17	0.101
FOXS1	Kidney Renal Papillary Cell Carcinoma (TCGA, Provisional)	80	0.476
GLI1	Kidney Renal Papillary Cell Carcinoma (TCGA, Provisional)	56	0.333
IRF3	Kidney Renal Papillary Cell Carcinoma (TCGA, Provisional)	35	0.208
JUN	Kidney Renal Papillary Cell Carcinoma (TCGA, Provisional)	67	0.399
MAX	Kidney Renal Papillary Cell Carcinoma (TCGA, Provisional)	48	0.286
MEF2A	Kidney Renal Papillary Cell Carcinoma (TCGA, Provisional)	41	0.244
MYC	Kidney Renal Papillary Cell Carcinoma (TCGA, Provisional)	13	0.077
NFATC1	Kidney Renal Papillary Cell Carcinoma (TCGA, Provisional)	70	0.417
NFKB1	Kidney Renal Papillary Cell Carcinoma (TCGA, Provisional)	12	0.071
PPARG	Kidney Renal Papillary Cell Carcinoma (TCGA, Provisional)	4	0.024
RBPJ	Kidney Renal Papillary Cell Carcinoma (TCGA, Provisional)	90	0.536
SMAD4	Kidney Renal Papillary Cell Carcinoma (TCGA, Provisional)	21	0.125
STAT3	Kidney Renal Papillary Cell Carcinoma (TCGA, Provisional)	16	0.095
TCF4	Kidney Renal Papillary Cell Carcinoma (TCGA, Provisional)	60	0.357
TEAD2	Kidney Renal Papillary Cell Carcinoma (TCGA, Provisional)	76	0.452
TP53	Kidney Renal Papillary Cell Carcinoma (TCGA, Provisional)	40	0.238
ATF6	Liver Hepatocellular Carcinoma (AMC, Hepatology in press)	11	0.048
CREB1	Liver Hepatocellular Carcinoma (AMC, Hepatology in press)	34	0.147
ETS1	Liver Hepatocellular Carcinoma (AMC, Hepatology in press)	3	0.013
FOS	Liver Hepatocellular Carcinoma (AMC, Hepatology in press)	46	0.199
FOXA1	Liver Hepatocellular Carcinoma (AMC, Hepatology in press)	35	0.152
FOXA2	Liver Hepatocellular Carcinoma (AMC, Hepatology in press)	23	0.1
FOXA3	Liver Hepatocellular Carcinoma (AMC, Hepatology in press)	110	0.476
FOXB1	Liver Hepatocellular Carcinoma (AMC, Hepatology in press)	87	0.377
FOXC1	Liver Hepatocellular Carcinoma (AMC, Hepatology in press)	92	0.398
FOXC2	Liver Hepatocellular Carcinoma (AMC, Hepatology in press)	32	0.139
FOXD3	Liver Hepatocellular Carcinoma (AMC, Hepatology in press)	18	0.078
FOXD4	Liver Hepatocellular Carcinoma (AMC, Hepatology in press)	16	0.069
FOXE1	Liver Hepatocellular Carcinoma (AMC, Hepatology in press)	88	0.381
FOXF1	Liver Hepatocellular Carcinoma (AMC, Hepatology in press)	18	0.078
FOXG1	Liver Hepatocellular Carcinoma (AMC, Hepatology in press)	131	0.567
FOXH1	Liver Hepatocellular Carcinoma (AMC, Hepatology in press)	42	0.182
FOXI1	Liver Hepatocellular Carcinoma (AMC, Hepatology in press)	17	0.074
FOXI2	Liver Hepatocellular Carcinoma (AMC, Hepatology in press)	50	0.216
FOXJ1	Liver Hepatocellular Carcinoma (AMC, Hepatology in press)	13	0.056
FOXJ2	Liver Hepatocellular Carcinoma (AMC, Hepatology in press)	53	0.229
FOXJ3	Liver Hepatocellular Carcinoma (AMC, Hepatology in press)	94	0.407
FOXK1	Liver Hepatocellular Carcinoma (AMC, Hepatology in press)	122	0.528
FOXK2	Liver Hepatocellular Carcinoma (AMC, Hepatology in press)	157	0.68
FOXL1	Liver Hepatocellular Carcinoma (AMC, Hepatology in press)	32	0.139
FOXL2	Liver Hepatocellular Carcinoma (AMC, Hepatology in press)	57	0.247
FOXM1	Liver Hepatocellular Carcinoma (AMC, Hepatology in press)	5	0.022
FOXN1	Liver Hepatocellular Carcinoma (AMC, Hepatology in press)	96	0.416
FOXN2	Liver Hepatocellular Carcinoma (AMC, Hepatology in press)	11	0.048
FOXN3	Liver Hepatocellular Carcinoma (AMC, Hepatology in press)	20	0.087
FOXO1	Liver Hepatocellular Carcinoma (AMC, Hepatology in press)	40	0.173
FOXO3	Liver Hepatocellular Carcinoma (AMC, Hepatology in press)	44	0.19
FOXO4	Liver Hepatocellular Carcinoma (AMC, Hepatology in press)	0	0
FOXO6	Liver Hepatocellular Carcinoma (AMC, Hepatology in press)	11	0.048
FOXP1	Liver Hepatocellular Carcinoma (AMC, Hepatology in press)	94	0.407
FOXP2	Liver Hepatocellular Carcinoma (AMC, Hepatology in press)	3	0.013
FOXP3	Liver Hepatocellular Carcinoma (AMC, Hepatology in press)	58	0.251
FOXP4	Liver Hepatocellular Carcinoma (AMC, Hepatology in press)	5	0.022
FOXQ1	Liver Hepatocellular Carcinoma (AMC, Hepatology in press)	116	0.502
FOXR1	Liver Hepatocellular Carcinoma (AMC, Hepatology in press)	46	0.199
FOXR2	Liver Hepatocellular Carcinoma (AMC, Hepatology in press)	30	0.13
FOXS1	Liver Hepatocellular Carcinoma (AMC, Hepatology in press)	114	0.494
GLI1	Liver Hepatocellular Carcinoma (AMC, Hepatology in press)	86	0.372
IRF3	Liver Hepatocellular Carcinoma (AMC, Hepatology in press)	31	0.134
JUN	Liver Hepatocellular Carcinoma (AMC, Hepatology in press)	47	0.203
MAX	Liver Hepatocellular Carcinoma (AMC, Hepatology in press)	46	0.199
MEF2A	Liver Hepatocellular Carcinoma (AMC, Hepatology in press)	39	0.169
MYC	Liver Hepatocellular Carcinoma (AMC, Hepatology in press)	14	0.061
NFATC1	Liver Hepatocellular Carcinoma (AMC, Hepatology in press)	104	0.45
NFKB1	Liver Hepatocellular Carcinoma (AMC, Hepatology in press)	6	0.026
PPARG	Liver Hepatocellular Carcinoma (AMC, Hepatology in press)	3	0.013
RBPJ	Liver Hepatocellular Carcinoma (AMC, Hepatology in press)	99	0.429
SMAD4	Liver Hepatocellular Carcinoma (AMC, Hepatology in press)	16	0.069
STAT3	Liver Hepatocellular Carcinoma (AMC, Hepatology in press)	15	0.065
TCF4	Liver Hepatocellular Carcinoma (AMC, Hepatology in press)	105	0.455
TEAD2	Liver Hepatocellular Carcinoma (AMC, Hepatology in press)	78	0.338
TP53	Liver Hepatocellular Carcinoma (AMC, Hepatology in press)	101	0.437
ATF6	Liver Hepatocellular Carcinoma (RIKEN, Nature Genetics 2012)	0	0
CREB1	Liver Hepatocellular Carcinoma (RIKEN, Nature Genetics 2012)	0	0
ETS1	Liver Hepatocellular Carcinoma (RIKEN, Nature Genetics 2012)	0	0
FOS	Liver Hepatocellular Carcinoma (RIKEN, Nature Genetics 2012)	0	0
FOXA1	Liver Hepatocellular Carcinoma (RIKEN, Nature Genetics 2012)	0	0
FOXA2	Liver Hepatocellular Carcinoma (RIKEN, Nature Genetics 2012)	0	0
FOXA3	Liver Hepatocellular Carcinoma (RIKEN, Nature Genetics 2012)	15	0.556
FOXB1	Liver Hepatocellular Carcinoma (RIKEN, Nature Genetics 2012)	0	0
FOXC1	Liver Hepatocellular Carcinoma (RIKEN, Nature Genetics 2012)	13	0.481
FOXC2	Liver Hepatocellular Carcinoma (RIKEN, Nature Genetics 2012)	0	0
FOXD3	Liver Hepatocellular Carcinoma (RIKEN, Nature Genetics 2012)	0	0
FOXD4	Liver Hepatocellular Carcinoma (RIKEN, Nature Genetics 2012)	0	0
FOXE1	Liver Hepatocellular Carcinoma (RIKEN, Nature Genetics 2012)	0	0
FOXF1	Liver Hepatocellular Carcinoma (RIKEN, Nature Genetics 2012)	0	0
FOXG1	Liver Hepatocellular Carcinoma (RIKEN, Nature Genetics 2012)	13	0.481
FOXH1	Liver Hepatocellular Carcinoma (RIKEN, Nature Genetics 2012)	0	0
FOXI1	Liver Hepatocellular Carcinoma (RIKEN, Nature Genetics 2012)	0	0
FOXI2	Liver Hepatocellular Carcinoma (RIKEN, Nature Genetics 2012)	0	0
FOXJ1	Liver Hepatocellular Carcinoma (RIKEN, Nature Genetics 2012)	0	0
FOXJ2	Liver Hepatocellular Carcinoma (RIKEN, Nature Genetics 2012)	0	0
FOXJ3	Liver Hepatocellular Carcinoma (RIKEN, Nature Genetics 2012)	15	0.556
FOXK1	Liver Hepatocellular Carcinoma (RIKEN, Nature Genetics 2012)	13	0.481
FOXK2	Liver Hepatocellular Carcinoma (RIKEN, Nature Genetics 2012)	13	0.481
FOXL1	Liver Hepatocellular Carcinoma (RIKEN, Nature Genetics 2012)	0	0
FOXL2	Liver Hepatocellular Carcinoma (RIKEN, Nature Genetics 2012)	0	0
FOXM1	Liver Hepatocellular Carcinoma (RIKEN, Nature Genetics 2012)	0	0
FOXN1	Liver Hepatocellular Carcinoma (RIKEN, Nature Genetics 2012)	13	0.481
FOXN2	Liver Hepatocellular Carcinoma (RIKEN, Nature Genetics 2012)	0	0
FOXN3	Liver Hepatocellular Carcinoma (RIKEN, Nature Genetics 2012)	0	0
FOXO1	Liver Hepatocellular Carcinoma (RIKEN, Nature Genetics 2012)	0	0
FOXO3	Liver Hepatocellular Carcinoma (RIKEN, Nature Genetics 2012)	0	0
FOXO4	Liver Hepatocellular Carcinoma (RIKEN, Nature Genetics 2012)	0	0
FOXO6	Liver Hepatocellular Carcinoma (RIKEN, Nature Genetics 2012)	0	0
FOXP1	Liver Hepatocellular Carcinoma (RIKEN, Nature Genetics 2012)	13	0.481
FOXP2	Liver Hepatocellular Carcinoma (RIKEN, Nature Genetics 2012)	0	0
FOXP3	Liver Hepatocellular Carcinoma (RIKEN, Nature Genetics 2012)	2	0.074
FOXP4	Liver Hepatocellular Carcinoma (RIKEN, Nature Genetics 2012)	0	0
FOXQ1	Liver Hepatocellular Carcinoma (RIKEN, Nature Genetics 2012)	13	0.481
FOXR1	Liver Hepatocellular Carcinoma (RIKEN, Nature Genetics 2012)	0	0
FOXR2	Liver Hepatocellular Carcinoma (RIKEN, Nature Genetics 2012)	0	0
FOXS1	Liver Hepatocellular Carcinoma (RIKEN, Nature Genetics 2012)	13	0.481
GLI1	Liver Hepatocellular Carcinoma (RIKEN, Nature Genetics 2012)	13	0.481
IRF3	Liver Hepatocellular Carcinoma (RIKEN, Nature Genetics 2012)	0	0
JUN	Liver Hepatocellular Carcinoma (RIKEN, Nature Genetics 2012)	0	0
MAX	Liver Hepatocellular Carcinoma (RIKEN, Nature Genetics 2012)	0	0
MEF2A	Liver Hepatocellular Carcinoma (RIKEN, Nature Genetics 2012)	0	0
MYC	Liver Hepatocellular Carcinoma (RIKEN, Nature Genetics 2012)	0	0
NFATC1	Liver Hepatocellular Carcinoma (RIKEN, Nature Genetics 2012)	13	0.481
NFKB1	Liver Hepatocellular Carcinoma (RIKEN, Nature Genetics 2012)	0	0
PPARG	Liver Hepatocellular Carcinoma (RIKEN, Nature Genetics 2012)	0	0
RBPJ	Liver Hepatocellular Carcinoma (RIKEN, Nature Genetics 2012)	0	0
SMAD4	Liver Hepatocellular Carcinoma (RIKEN, Nature Genetics 2012)	0	0
STAT3	Liver Hepatocellular Carcinoma (RIKEN, Nature Genetics 2012)	0	0
TCF4	Liver Hepatocellular Carcinoma (RIKEN, Nature Genetics 2012)	13	0.481
TEAD2	Liver Hepatocellular Carcinoma (RIKEN, Nature Genetics 2012)	0	0
TP53	Liver Hepatocellular Carcinoma (RIKEN, Nature Genetics 2012)	13	0.481
ATF6	Liver Hepatocellular Carcinoma (TCGA, Provisional)	39	0.196
CREB1	Liver Hepatocellular Carcinoma (TCGA, Provisional)	70	0.352
ETS1	Liver Hepatocellular Carcinoma (TCGA, Provisional)	8	0.04
FOS	Liver Hepatocellular Carcinoma (TCGA, Provisional)	97	0.487
FOXA1	Liver Hepatocellular Carcinoma (TCGA, Provisional)	60	0.302
FOXA2	Liver Hepatocellular Carcinoma (TCGA, Provisional)	45	0.226
FOXA3	Liver Hepatocellular Carcinoma (TCGA, Provisional)	92	0.462
FOXB1	Liver Hepatocellular Carcinoma (TCGA, Provisional)	104	0.523
FOXC1	Liver Hepatocellular Carcinoma (TCGA, Provisional)	69	0.347
FOXC2	Liver Hepatocellular Carcinoma (TCGA, Provisional)	57	0.286
FOXD3	Liver Hepatocellular Carcinoma (TCGA, Provisional)	29	0.146
FOXD4	Liver Hepatocellular Carcinoma (TCGA, Provisional)	28	0.141
FOXE1	Liver Hepatocellular Carcinoma (TCGA, Provisional)	113	0.568
FOXF1	Liver Hepatocellular Carcinoma (TCGA, Provisional)	27	0.136
FOXG1	Liver Hepatocellular Carcinoma (TCGA, Provisional)	111	0.558
FOXH1	Liver Hepatocellular Carcinoma (TCGA, Provisional)	92	0.462
FOXI1	Liver Hepatocellular Carcinoma (TCGA, Provisional)	52	0.261
FOXI2	Liver Hepatocellular Carcinoma (TCGA, Provisional)	107	0.538
FOXJ1	Liver Hepatocellular Carcinoma (TCGA, Provisional)	25	0.126
FOXJ2	Liver Hepatocellular Carcinoma (TCGA, Provisional)	86	0.432
FOXJ3	Liver Hepatocellular Carcinoma (TCGA, Provisional)	73	0.367
FOXK1	Liver Hepatocellular Carcinoma (TCGA, Provisional)	105	0.528
FOXK2	Liver Hepatocellular Carcinoma (TCGA, Provisional)	123	0.618
FOXL1	Liver Hepatocellular Carcinoma (TCGA, Provisional)	67	0.337
FOXL2	Liver Hepatocellular Carcinoma (TCGA, Provisional)	98	0.492
FOXM1	Liver Hepatocellular Carcinoma (TCGA, Provisional)	26	0.131
FOXN1	Liver Hepatocellular Carcinoma (TCGA, Provisional)	55	0.276
FOXN2	Liver Hepatocellular Carcinoma (TCGA, Provisional)	17	0.085
FOXN3	Liver Hepatocellular Carcinoma (TCGA, Provisional)	41	0.206
FOXO1	Liver Hepatocellular Carcinoma (TCGA, Provisional)	34	0.171
FOXO3	Liver Hepatocellular Carcinoma (TCGA, Provisional)	56	0.281
FOXO4	Liver Hepatocellular Carcinoma (TCGA, Provisional)	5	0.025
FOXO6	Liver Hepatocellular Carcinoma (TCGA, Provisional)	52	0.261
FOXP1	Liver Hepatocellular Carcinoma (TCGA, Provisional)	71	0.357
FOXP2	Liver Hepatocellular Carcinoma (TCGA, Provisional)	15	0.075
FOXP3	Liver Hepatocellular Carcinoma (TCGA, Provisional)	84	0.422
FOXP4	Liver Hepatocellular Carcinoma (TCGA, Provisional)	25	0.126
FOXQ1	Liver Hepatocellular Carcinoma (TCGA, Provisional)	104	0.523
FOXR1	Liver Hepatocellular Carcinoma (TCGA, Provisional)	87	0.437
FOXR2	Liver Hepatocellular Carcinoma (TCGA, Provisional)	73	0.367
FOXS1	Liver Hepatocellular Carcinoma (TCGA, Provisional)	93	0.467
GLI1	Liver Hepatocellular Carcinoma (TCGA, Provisional)	38	0.191
IRF3	Liver Hepatocellular Carcinoma (TCGA, Provisional)	50	0.251
JUN	Liver Hepatocellular Carcinoma (TCGA, Provisional)	100	0.503
MAX	Liver Hepatocellular Carcinoma (TCGA, Provisional)	98	0.492
MEF2A	Liver Hepatocellular Carcinoma (TCGA, Provisional)	70	0.352
MYC	Liver Hepatocellular Carcinoma (TCGA, Provisional)	70	0.352
NFATC1	Liver Hepatocellular Carcinoma (TCGA, Provisional)	90	0.452
NFKB1	Liver Hepatocellular Carcinoma (TCGA, Provisional)	14	0.07
PPARG	Liver Hepatocellular Carcinoma (TCGA, Provisional)	11	0.055
RBPJ	Liver Hepatocellular Carcinoma (TCGA, Provisional)	111	0.558
SMAD4	Liver Hepatocellular Carcinoma (TCGA, Provisional)	23	0.116
STAT3	Liver Hepatocellular Carcinoma (TCGA, Provisional)	32	0.161
TCF4	Liver Hepatocellular Carcinoma (TCGA, Provisional)	80	0.402
TEAD2	Liver Hepatocellular Carcinoma (TCGA, Provisional)	105	0.528
TP53	Liver Hepatocellular Carcinoma (TCGA, Provisional)	49	0.246
ATF6	Lung Adenocarcinoma (Broad, Cell 2012)	31	0.17
CREB1	Lung Adenocarcinoma (Broad, Cell 2012)	73	0.401
ETS1	Lung Adenocarcinoma (Broad, Cell 2012)	11	0.06
FOS	Lung Adenocarcinoma (Broad, Cell 2012)	77	0.423
FOXA1	Lung Adenocarcinoma (Broad, Cell 2012)	75	0.412
FOXA2	Lung Adenocarcinoma (Broad, Cell 2012)	68	0.374
FOXA3	Lung Adenocarcinoma (Broad, Cell 2012)	132	0.725
FOXB1	Lung Adenocarcinoma (Broad, Cell 2012)	122	0.67
FOXC1	Lung Adenocarcinoma (Broad, Cell 2012)	127	0.698
FOXC2	Lung Adenocarcinoma (Broad, Cell 2012)	91	0.5
FOXD3	Lung Adenocarcinoma (Broad, Cell 2012)	44	0.242
FOXD4	Lung Adenocarcinoma (Broad, Cell 2012)	30	0.165
FOXE1	Lung Adenocarcinoma (Broad, Cell 2012)	133	0.731
FOXF1	Lung Adenocarcinoma (Broad, Cell 2012)	55	0.302
FOXG1	Lung Adenocarcinoma (Broad, Cell 2012)	145	0.797
FOXH1	Lung Adenocarcinoma (Broad, Cell 2012)	82	0.451
FOXI1	Lung Adenocarcinoma (Broad, Cell 2012)	43	0.236
FOXI2	Lung Adenocarcinoma (Broad, Cell 2012)	114	0.626
FOXJ1	Lung Adenocarcinoma (Broad, Cell 2012)	28	0.154
FOXJ2	Lung Adenocarcinoma (Broad, Cell 2012)	90	0.495
FOXJ3	Lung Adenocarcinoma (Broad, Cell 2012)	107	0.588
FOXK1	Lung Adenocarcinoma (Broad, Cell 2012)	132	0.725
FOXK2	Lung Adenocarcinoma (Broad, Cell 2012)	147	0.808
FOXL1	Lung Adenocarcinoma (Broad, Cell 2012)	62	0.341
FOXL2	Lung Adenocarcinoma (Broad, Cell 2012)	94	0.516
FOXM1	Lung Adenocarcinoma (Broad, Cell 2012)	13	0.071
FOXN1	Lung Adenocarcinoma (Broad, Cell 2012)	115	0.632
FOXN2	Lung Adenocarcinoma (Broad, Cell 2012)	17	0.093
FOXN3	Lung Adenocarcinoma (Broad, Cell 2012)	43	0.236
FOXO1	Lung Adenocarcinoma (Broad, Cell 2012)	75	0.412
FOXO3	Lung Adenocarcinoma (Broad, Cell 2012)	57	0.313
FOXO4	Lung Adenocarcinoma (Broad, Cell 2012)	3	0.016
FOXO6	Lung Adenocarcinoma (Broad, Cell 2012)	41	0.225
FOXP1	Lung Adenocarcinoma (Broad, Cell 2012)	120	0.659
FOXP2	Lung Adenocarcinoma (Broad, Cell 2012)	16	0.088
FOXP3	Lung Adenocarcinoma (Broad, Cell 2012)	102	0.56
FOXP4	Lung Adenocarcinoma (Broad, Cell 2012)	24	0.132
FOXQ1	Lung Adenocarcinoma (Broad, Cell 2012)	143	0.786
FOXR1	Lung Adenocarcinoma (Broad, Cell 2012)	92	0.505
[truncated: 1,865 more rows]

## Sheet: Mutation
BAIT	DATABASE_NAME	NUM_OF_CASES_ALTERED	PERCENT_CASES_ALTERED
ATF6	Acute Myeloid Leukemia (TCGA, NEJM 2013)	0	0
CREB1	Acute Myeloid Leukemia (TCGA, NEJM 2013)	0	0
ETS1	Acute Myeloid Leukemia (TCGA, NEJM 2013)	0	0
FOS	Acute Myeloid Leukemia (TCGA, NEJM 2013)	0	0
FOXA1	Acute Myeloid Leukemia (TCGA, NEJM 2013)	1	0.005
FOXA2	Acute Myeloid Leukemia (TCGA, NEJM 2013)	0	0
FOXA3	Acute Myeloid Leukemia (TCGA, NEJM 2013)	16	0.08
FOXB1	Acute Myeloid Leukemia (TCGA, NEJM 2013)	15	0.075
FOXC1	Acute Myeloid Leukemia (TCGA, NEJM 2013)	16	0.08
FOXC2	Acute Myeloid Leukemia (TCGA, NEJM 2013)	2	0.01
FOXD3	Acute Myeloid Leukemia (TCGA, NEJM 2013)	2	0.01
FOXD4	Acute Myeloid Leukemia (TCGA, NEJM 2013)	0	0
FOXE1	Acute Myeloid Leukemia (TCGA, NEJM 2013)	6	0.03
FOXF1	Acute Myeloid Leukemia (TCGA, NEJM 2013)	0	0
FOXG1	Acute Myeloid Leukemia (TCGA, NEJM 2013)	35	0.175
FOXH1	Acute Myeloid Leukemia (TCGA, NEJM 2013)	5	0.025
FOXI1	Acute Myeloid Leukemia (TCGA, NEJM 2013)	1	0.005
FOXI2	Acute Myeloid Leukemia (TCGA, NEJM 2013)	3	0.015
FOXJ1	Acute Myeloid Leukemia (TCGA, NEJM 2013)	3	0.015
FOXJ2	Acute Myeloid Leukemia (TCGA, NEJM 2013)	6	0.03
FOXJ3	Acute Myeloid Leukemia (TCGA, NEJM 2013)	15	0.075
FOXK1	Acute Myeloid Leukemia (TCGA, NEJM 2013)	19	0.095
FOXK2	Acute Myeloid Leukemia (TCGA, NEJM 2013)	38	0.19
FOXL1	Acute Myeloid Leukemia (TCGA, NEJM 2013)	0	0
FOXL2	Acute Myeloid Leukemia (TCGA, NEJM 2013)	4	0.02
FOXM1	Acute Myeloid Leukemia (TCGA, NEJM 2013)	0	0
FOXN1	Acute Myeloid Leukemia (TCGA, NEJM 2013)	15	0.075
FOXN2	Acute Myeloid Leukemia (TCGA, NEJM 2013)	1	0.005
FOXN3	Acute Myeloid Leukemia (TCGA, NEJM 2013)	0	0
FOXO1	Acute Myeloid Leukemia (TCGA, NEJM 2013)	0	0
FOXO3	Acute Myeloid Leukemia (TCGA, NEJM 2013)	0	0
FOXO4	Acute Myeloid Leukemia (TCGA, NEJM 2013)	0	0
FOXO6	Acute Myeloid Leukemia (TCGA, NEJM 2013)	1	0.005
FOXP1	Acute Myeloid Leukemia (TCGA, NEJM 2013)	17	0.085
FOXP2	Acute Myeloid Leukemia (TCGA, NEJM 2013)	2	0.01
FOXP3	Acute Myeloid Leukemia (TCGA, NEJM 2013)	16	0.08
FOXP4	Acute Myeloid Leukemia (TCGA, NEJM 2013)	17	0.085
FOXQ1	Acute Myeloid Leukemia (TCGA, NEJM 2013)	19	0.095
FOXR1	Acute Myeloid Leukemia (TCGA, NEJM 2013)	3	0.015
FOXR2	Acute Myeloid Leukemia (TCGA, NEJM 2013)	2	0.01
FOXS1	Acute Myeloid Leukemia (TCGA, NEJM 2013)	19	0.095
GLI1	Acute Myeloid Leukemia (TCGA, NEJM 2013)	15	0.075
IRF3	Acute Myeloid Leukemia (TCGA, NEJM 2013)	16	0.08
JUN	Acute Myeloid Leukemia (TCGA, NEJM 2013)	1	0.005
MAX	Acute Myeloid Leukemia (TCGA, NEJM 2013)	5	0.025
MEF2A	Acute Myeloid Leukemia (TCGA, NEJM 2013)	0	0
MYC	Acute Myeloid Leukemia (TCGA, NEJM 2013)	2	0.01
NFATC1	Acute Myeloid Leukemia (TCGA, NEJM 2013)	25	0.125
NFKB1	Acute Myeloid Leukemia (TCGA, NEJM 2013)	0	0
PPARG	Acute Myeloid Leukemia (TCGA, NEJM 2013)	0	0
RBPJ	Acute Myeloid Leukemia (TCGA, NEJM 2013)	11	0.055
SMAD4	Acute Myeloid Leukemia (TCGA, NEJM 2013)	1	0.005
STAT3	Acute Myeloid Leukemia (TCGA, NEJM 2013)	1	0.005
TCF4	Acute Myeloid Leukemia (TCGA, NEJM 2013)	18	0.09
TEAD2	Acute Myeloid Leukemia (TCGA, NEJM 2013)	20	0.1
TP53	Acute Myeloid Leukemia (TCGA, NEJM 2013)	15	0.075
ATF6	Acute Myeloid Leukemia (TCGA, Provisional)	0	0
CREB1	Acute Myeloid Leukemia (TCGA, Provisional)	0	0
ETS1	Acute Myeloid Leukemia (TCGA, Provisional)	0	0
FOS	Acute Myeloid Leukemia (TCGA, Provisional)	0	0
FOXA1	Acute Myeloid Leukemia (TCGA, Provisional)	1	0.005
FOXA2	Acute Myeloid Leukemia (TCGA, Provisional)	0	0
FOXA3	Acute Myeloid Leukemia (TCGA, Provisional)	16	0.082
FOXB1	Acute Myeloid Leukemia (TCGA, Provisional)	15	0.077
FOXC1	Acute Myeloid Leukemia (TCGA, Provisional)	16	0.082
FOXC2	Acute Myeloid Leukemia (TCGA, Provisional)	2	0.01
FOXD3	Acute Myeloid Leukemia (TCGA, Provisional)	2	0.01
FOXD4	Acute Myeloid Leukemia (TCGA, Provisional)	0	0
FOXE1	Acute Myeloid Leukemia (TCGA, Provisional)	6	0.031
FOXF1	Acute Myeloid Leukemia (TCGA, Provisional)	0	0
FOXG1	Acute Myeloid Leukemia (TCGA, Provisional)	35	0.179
FOXH1	Acute Myeloid Leukemia (TCGA, Provisional)	5	0.026
FOXI1	Acute Myeloid Leukemia (TCGA, Provisional)	1	0.005
FOXI2	Acute Myeloid Leukemia (TCGA, Provisional)	3	0.015
FOXJ1	Acute Myeloid Leukemia (TCGA, Provisional)	3	0.015
FOXJ2	Acute Myeloid Leukemia (TCGA, Provisional)	6	0.031
FOXJ3	Acute Myeloid Leukemia (TCGA, Provisional)	15	0.077
FOXK1	Acute Myeloid Leukemia (TCGA, Provisional)	19	0.097
FOXK2	Acute Myeloid Leukemia (TCGA, Provisional)	37	0.189
FOXL1	Acute Myeloid Leukemia (TCGA, Provisional)	0	0
FOXL2	Acute Myeloid Leukemia (TCGA, Provisional)	4	0.02
FOXM1	Acute Myeloid Leukemia (TCGA, Provisional)	0	0
FOXN1	Acute Myeloid Leukemia (TCGA, Provisional)	15	0.077
FOXN2	Acute Myeloid Leukemia (TCGA, Provisional)	1	0.005
FOXN3	Acute Myeloid Leukemia (TCGA, Provisional)	0	0
FOXO1	Acute Myeloid Leukemia (TCGA, Provisional)	0	0
FOXO3	Acute Myeloid Leukemia (TCGA, Provisional)	0	0
FOXO4	Acute Myeloid Leukemia (TCGA, Provisional)	0	0
FOXO6	Acute Myeloid Leukemia (TCGA, Provisional)	1	0.005
FOXP1	Acute Myeloid Leukemia (TCGA, Provisional)	17	0.087
FOXP2	Acute Myeloid Leukemia (TCGA, Provisional)	2	0.01
FOXP3	Acute Myeloid Leukemia (TCGA, Provisional)	16	0.082
FOXP4	Acute Myeloid Leukemia (TCGA, Provisional)	17	0.087
FOXQ1	Acute Myeloid Leukemia (TCGA, Provisional)	19	0.097
FOXR1	Acute Myeloid Leukemia (TCGA, Provisional)	3	0.015
FOXR2	Acute Myeloid Leukemia (TCGA, Provisional)	2	0.01
FOXS1	Acute Myeloid Leukemia (TCGA, Provisional)	19	0.097
GLI1	Acute Myeloid Leukemia (TCGA, Provisional)	15	0.077
IRF3	Acute Myeloid Leukemia (TCGA, Provisional)	16	0.082
JUN	Acute Myeloid Leukemia (TCGA, Provisional)	1	0.005
MAX	Acute Myeloid Leukemia (TCGA, Provisional)	5	0.026
MEF2A	Acute Myeloid Leukemia (TCGA, Provisional)	0	0
MYC	Acute Myeloid Leukemia (TCGA, Provisional)	2	0.01
NFATC1	Acute Myeloid Leukemia (TCGA, Provisional)	25	0.128
NFKB1	Acute Myeloid Leukemia (TCGA, Provisional)	0	0
PPARG	Acute Myeloid Leukemia (TCGA, Provisional)	0	0
RBPJ	Acute Myeloid Leukemia (TCGA, Provisional)	11	0.056
SMAD4	Acute Myeloid Leukemia (TCGA, Provisional)	1	0.005
STAT3	Acute Myeloid Leukemia (TCGA, Provisional)	1	0.005
TCF4	Acute Myeloid Leukemia (TCGA, Provisional)	18	0.092
TEAD2	Acute Myeloid Leukemia (TCGA, Provisional)	20	0.102
TP53	Acute Myeloid Leukemia (TCGA, Provisional)	15	0.077
ATF6	Adenoid Cystic Carcinoma (MSKCC, Nature Genetics 2013)	0	0
CREB1	Adenoid Cystic Carcinoma (MSKCC, Nature Genetics 2013)	2	0.033
ETS1	Adenoid Cystic Carcinoma (MSKCC, Nature Genetics 2013)	0	0
FOS	Adenoid Cystic Carcinoma (MSKCC, Nature Genetics 2013)	3	0.05
FOXA1	Adenoid Cystic Carcinoma (MSKCC, Nature Genetics 2013)	1	0.017
FOXA2	Adenoid Cystic Carcinoma (MSKCC, Nature Genetics 2013)	0	0
FOXA3	Adenoid Cystic Carcinoma (MSKCC, Nature Genetics 2013)	6	0.1
FOXB1	Adenoid Cystic Carcinoma (MSKCC, Nature Genetics 2013)	6	0.1
FOXC1	Adenoid Cystic Carcinoma (MSKCC, Nature Genetics 2013)	5	0.083
FOXC2	Adenoid Cystic Carcinoma (MSKCC, Nature Genetics 2013)	0	0
FOXD3	Adenoid Cystic Carcinoma (MSKCC, Nature Genetics 2013)	1	0.017
FOXD4	Adenoid Cystic Carcinoma (MSKCC, Nature Genetics 2013)	0	0
FOXE1	Adenoid Cystic Carcinoma (MSKCC, Nature Genetics 2013)	5	0.083
FOXF1	Adenoid Cystic Carcinoma (MSKCC, Nature Genetics 2013)	0	0
FOXG1	Adenoid Cystic Carcinoma (MSKCC, Nature Genetics 2013)	9	0.15
FOXH1	Adenoid Cystic Carcinoma (MSKCC, Nature Genetics 2013)	2	0.033
FOXI1	Adenoid Cystic Carcinoma (MSKCC, Nature Genetics 2013)	0	0
FOXI2	Adenoid Cystic Carcinoma (MSKCC, Nature Genetics 2013)	2	0.033
FOXJ1	Adenoid Cystic Carcinoma (MSKCC, Nature Genetics 2013)	1	0.017
FOXJ2	Adenoid Cystic Carcinoma (MSKCC, Nature Genetics 2013)	2	0.033
FOXJ3	Adenoid Cystic Carcinoma (MSKCC, Nature Genetics 2013)	3	0.05
FOXK1	Adenoid Cystic Carcinoma (MSKCC, Nature Genetics 2013)	8	0.133
FOXK2	Adenoid Cystic Carcinoma (MSKCC, Nature Genetics 2013)	10	0.167
FOXL1	Adenoid Cystic Carcinoma (MSKCC, Nature Genetics 2013)	1	0.017
FOXL2	Adenoid Cystic Carcinoma (MSKCC, Nature Genetics 2013)	1	0.017
FOXM1	Adenoid Cystic Carcinoma (MSKCC, Nature Genetics 2013)	0	0
FOXN1	Adenoid Cystic Carcinoma (MSKCC, Nature Genetics 2013)	6	0.1
FOXN2	Adenoid Cystic Carcinoma (MSKCC, Nature Genetics 2013)	0	0
FOXN3	Adenoid Cystic Carcinoma (MSKCC, Nature Genetics 2013)	0	0
FOXO1	Adenoid Cystic Carcinoma (MSKCC, Nature Genetics 2013)	7	0.117
FOXO3	Adenoid Cystic Carcinoma (MSKCC, Nature Genetics 2013)	9	0.15
FOXO4	Adenoid Cystic Carcinoma (MSKCC, Nature Genetics 2013)	0	0
FOXO6	Adenoid Cystic Carcinoma (MSKCC, Nature Genetics 2013)	0	0
FOXP1	Adenoid Cystic Carcinoma (MSKCC, Nature Genetics 2013)	5	0.083
FOXP2	Adenoid Cystic Carcinoma (MSKCC, Nature Genetics 2013)	2	0.033
FOXP3	Adenoid Cystic Carcinoma (MSKCC, Nature Genetics 2013)	2	0.033
FOXP4	Adenoid Cystic Carcinoma (MSKCC, Nature Genetics 2013)	2	0.033
FOXQ1	Adenoid Cystic Carcinoma (MSKCC, Nature Genetics 2013)	9	0.15
FOXR1	Adenoid Cystic Carcinoma (MSKCC, Nature Genetics 2013)	2	0.033
FOXR2	Adenoid Cystic Carcinoma (MSKCC, Nature Genetics 2013)	1	0.017
FOXS1	Adenoid Cystic Carcinoma (MSKCC, Nature Genetics 2013)	5	0.083
GLI1	Adenoid Cystic Carcinoma (MSKCC, Nature Genetics 2013)	3	0.05
IRF3	Adenoid Cystic Carcinoma (MSKCC, Nature Genetics 2013)	1	0.017
JUN	Adenoid Cystic Carcinoma (MSKCC, Nature Genetics 2013)	3	0.05
MAX	Adenoid Cystic Carcinoma (MSKCC, Nature Genetics 2013)	4	0.067
MEF2A	Adenoid Cystic Carcinoma (MSKCC, Nature Genetics 2013)	0	0
MYC	Adenoid Cystic Carcinoma (MSKCC, Nature Genetics 2013)	1	0.017
NFATC1	Adenoid Cystic Carcinoma (MSKCC, Nature Genetics 2013)	5	0.083
NFKB1	Adenoid Cystic Carcinoma (MSKCC, Nature Genetics 2013)	1	0.017
PPARG	Adenoid Cystic Carcinoma (MSKCC, Nature Genetics 2013)	0	0
RBPJ	Adenoid Cystic Carcinoma (MSKCC, Nature Genetics 2013)	6	0.1
SMAD4	Adenoid Cystic Carcinoma (MSKCC, Nature Genetics 2013)	1	0.017
STAT3	Adenoid Cystic Carcinoma (MSKCC, Nature Genetics 2013)	0	0
TCF4	Adenoid Cystic Carcinoma (MSKCC, Nature Genetics 2013)	4	0.067
TEAD2	Adenoid Cystic Carcinoma (MSKCC, Nature Genetics 2013)	3	0.05
TP53	Adenoid Cystic Carcinoma (MSKCC, Nature Genetics 2013)	3	0.05
ATF6	Adrenocortical Carcinoma (TCGA, Provisional)	3	0.033
CREB1	Adrenocortical Carcinoma (TCGA, Provisional)	11	0.121
ETS1	Adrenocortical Carcinoma (TCGA, Provisional)	0	0
FOS	Adrenocortical Carcinoma (TCGA, Provisional)	16	0.176
FOXA1	Adrenocortical Carcinoma (TCGA, Provisional)	19	0.209
FOXA2	Adrenocortical Carcinoma (TCGA, Provisional)	9	0.099
FOXA3	Adrenocortical Carcinoma (TCGA, Provisional)	24	0.264
FOXB1	Adrenocortical Carcinoma (TCGA, Provisional)	38	0.418
FOXC1	Adrenocortical Carcinoma (TCGA, Provisional)	32	0.352
FOXC2	Adrenocortical Carcinoma (TCGA, Provisional)	16	0.176
FOXD3	Adrenocortical Carcinoma (TCGA, Provisional)	6	0.066
FOXD4	Adrenocortical Carcinoma (TCGA, Provisional)	9	0.099
FOXE1	Adrenocortical Carcinoma (TCGA, Provisional)	38	0.418
FOXF1	Adrenocortical Carcinoma (TCGA, Provisional)	5	0.055
FOXG1	Adrenocortical Carcinoma (TCGA, Provisional)	50	0.549
FOXH1	Adrenocortical Carcinoma (TCGA, Provisional)	28	0.308
FOXI1	Adrenocortical Carcinoma (TCGA, Provisional)	15	0.165
FOXI2	Adrenocortical Carcinoma (TCGA, Provisional)	32	0.352
FOXJ1	Adrenocortical Carcinoma (TCGA, Provisional)	6	0.066
FOXJ2	Adrenocortical Carcinoma (TCGA, Provisional)	19	0.209
FOXJ3	Adrenocortical Carcinoma (TCGA, Provisional)	21	0.231
FOXK1	Adrenocortical Carcinoma (TCGA, Provisional)	31	0.341
FOXK2	Adrenocortical Carcinoma (TCGA, Provisional)	47	0.516
FOXL1	Adrenocortical Carcinoma (TCGA, Provisional)	15	0.165
FOXL2	Adrenocortical Carcinoma (TCGA, Provisional)	24	0.264
FOXM1	Adrenocortical Carcinoma (TCGA, Provisional)	3	0.033
FOXN1	Adrenocortical Carcinoma (TCGA, Provisional)	46	0.505
FOXN2	Adrenocortical Carcinoma (TCGA, Provisional)	5	0.055
FOXN3	Adrenocortical Carcinoma (TCGA, Provisional)	9	0.099
FOXO1	Adrenocortical Carcinoma (TCGA, Provisional)	12	0.132
FOXO3	Adrenocortical Carcinoma (TCGA, Provisional)	11	0.121
FOXO4	Adrenocortical Carcinoma (TCGA, Provisional)	1	0.011
FOXO6	Adrenocortical Carcinoma (TCGA, Provisional)	3	0.033
FOXP1	Adrenocortical Carcinoma (TCGA, Provisional)	25	0.275
FOXP2	Adrenocortical Carcinoma (TCGA, Provisional)	3	0.033
FOXP3	Adrenocortical Carcinoma (TCGA, Provisional)	22	0.242
FOXP4	Adrenocortical Carcinoma (TCGA, Provisional)	7	0.077
FOXQ1	Adrenocortical Carcinoma (TCGA, Provisional)	48	0.527
FOXR1	Adrenocortical Carcinoma (TCGA, Provisional)	18	0.198
FOXR2	Adrenocortical Carcinoma (TCGA, Provisional)	6	0.066
FOXS1	Adrenocortical Carcinoma (TCGA, Provisional)	57	0.626
GLI1	Adrenocortical Carcinoma (TCGA, Provisional)	29	0.319
IRF3	Adrenocortical Carcinoma (TCGA, Provisional)	12	0.132
JUN	Adrenocortical Carcinoma (TCGA, Provisional)	15	0.165
MAX	Adrenocortical Carcinoma (TCGA, Provisional)	16	0.176
MEF2A	Adrenocortical Carcinoma (TCGA, Provisional)	6	0.066
MYC	Adrenocortical Carcinoma (TCGA, Provisional)	0	0
NFATC1	Adrenocortical Carcinoma (TCGA, Provisional)	32	0.352
NFKB1	Adrenocortical Carcinoma (TCGA, Provisional)	9	0.099
PPARG	Adrenocortical Carcinoma (TCGA, Provisional)	0	0
RBPJ	Adrenocortical Carcinoma (TCGA, Provisional)	37	0.407
SMAD4	Adrenocortical Carcinoma (TCGA, Provisional)	6	0.066
STAT3	Adrenocortical Carcinoma (TCGA, Provisional)	6	0.066
TCF4	Adrenocortical Carcinoma (TCGA, Provisional)	31	0.341
TEAD2	Adrenocortical Carcinoma (TCGA, Provisional)	23	0.253
TP53	Adrenocortical Carcinoma (TCGA, Provisional)	26	0.286
ATF6	Bladder Cancer (MSKCC, JCO 2013)	0	0
CREB1	Bladder Cancer (MSKCC, JCO 2013)	0	0
ETS1	Bladder Cancer (MSKCC, JCO 2013)	0	0
FOS	Bladder Cancer (MSKCC, JCO 2013)	0	0
FOXA1	Bladder Cancer (MSKCC, JCO 2013)	0	0
FOXA2	Bladder Cancer (MSKCC, JCO 2013)	0	0
FOXA3	Bladder Cancer (MSKCC, JCO 2013)	34	0.351
FOXB1	Bladder Cancer (MSKCC, JCO 2013)	0	0
FOXC1	Bladder Cancer (MSKCC, JCO 2013)	31	0.32
FOXC2	Bladder Cancer (MSKCC, JCO 2013)	0	0
FOXD3	Bladder Cancer (MSKCC, JCO 2013)	0	0
FOXD4	Bladder Cancer (MSKCC, JCO 2013)	0	0
FOXE1	Bladder Cancer (MSKCC, JCO 2013)	0	0
FOXF1	Bladder Cancer (MSKCC, JCO 2013)	0	0
FOXG1	Bladder Cancer (MSKCC, JCO 2013)	31	0.32
FOXH1	Bladder Cancer (MSKCC, JCO 2013)	0	0
FOXI1	Bladder Cancer (MSKCC, JCO 2013)	0	0
FOXI2	Bladder Cancer (MSKCC, JCO 2013)	0	0
FOXJ1	Bladder Cancer (MSKCC, JCO 2013)	0	0
FOXJ2	Bladder Cancer (MSKCC, JCO 2013)	0	0
FOXJ3	Bladder Cancer (MSKCC, JCO 2013)	31	0.32
FOXK1	Bladder Cancer (MSKCC, JCO 2013)	34	0.351
FOXK2	Bladder Cancer (MSKCC, JCO 2013)	34	0.351
FOXL1	Bladder Cancer (MSKCC, JCO 2013)	0	0
FOXL2	Bladder Cancer (MSKCC, JCO 2013)	0	0
FOXM1	Bladder Cancer (MSKCC, JCO 2013)	0	0
FOXN1	Bladder Cancer (MSKCC, JCO 2013)	31	0.32
FOXN2	Bladder Cancer (MSKCC, JCO 2013)	0	0
FOXN3	Bladder Cancer (MSKCC, JCO 2013)	0	0
FOXO1	Bladder Cancer (MSKCC, JCO 2013)	10	0.103
FOXO3	Bladder Cancer (MSKCC, JCO 2013)	10	0.103
FOXO4	Bladder Cancer (MSKCC, JCO 2013)	0	0
FOXO6	Bladder Cancer (MSKCC, JCO 2013)	0	0
FOXP1	Bladder Cancer (MSKCC, JCO 2013)	31	0.32
FOXP2	Bladder Cancer (MSKCC, JCO 2013)	0	0
FOXP3	Bladder Cancer (MSKCC, JCO 2013)	0	0
FOXP4	Bladder Cancer (MSKCC, JCO 2013)	0	0
FOXQ1	Bladder Cancer (MSKCC, JCO 2013)	31	0.32
FOXR1	Bladder Cancer (MSKCC, JCO 2013)	0	0
FOXR2	Bladder Cancer (MSKCC, JCO 2013)	0	0
FOXS1	Bladder Cancer (MSKCC, JCO 2013)	31	0.32
GLI1	Bladder Cancer (MSKCC, JCO 2013)	31	0.32
IRF3	Bladder Cancer (MSKCC, JCO 2013)	0	0
JUN	Bladder Cancer (MSKCC, JCO 2013)	0	0
MAX	Bladder Cancer (MSKCC, JCO 2013)	0	0
MEF2A	Bladder Cancer (MSKCC, JCO 2013)	0	0
MYC	Bladder Cancer (MSKCC, JCO 2013)	0	0
NFATC1	Bladder Cancer (MSKCC, JCO 2013)	31	0.32
NFKB1	Bladder Cancer (MSKCC, JCO 2013)	0	0
PPARG	Bladder Cancer (MSKCC, JCO 2013)	0	0
RBPJ	Bladder Cancer (MSKCC, JCO 2013)	0	0
SMAD4	Bladder Cancer (MSKCC, JCO 2013)	0	0
STAT3	Bladder Cancer (MSKCC, JCO 2013)	0	0
TCF4	Bladder Cancer (MSKCC, JCO 2013)	31	0.32
TEAD2	Bladder Cancer (MSKCC, JCO 2013)	0	0
TP53	Bladder Cancer (MSKCC, JCO 2013)	31	0.32
ATF6	Bladder Urothelial Carcinoma (BGI, Nature Genetics 2013)	4	0.04
CREB1	Bladder Urothelial Carcinoma (BGI, Nature Genetics 2013)	14	0.141
ETS1	Bladder Urothelial Carcinoma (BGI, Nature Genetics 2013)	1	0.01
FOS	Bladder Urothelial Carcinoma (BGI, Nature Genetics 2013)	19	0.192
FOXA1	Bladder Urothelial Carcinoma (BGI, Nature Genetics 2013)	10	0.101
FOXA2	Bladder Urothelial Carcinoma (BGI, Nature Genetics 2013)	7	0.071
FOXA3	Bladder Urothelial Carcinoma (BGI, Nature Genetics 2013)	38	0.384
FOXB1	Bladder Urothelial Carcinoma (BGI, Nature Genetics 2013)	48	0.485
FOXC1	Bladder Urothelial Carcinoma (BGI, Nature Genetics 2013)	32	0.323
FOXC2	Bladder Urothelial Carcinoma (BGI, Nature Genetics 2013)	13	0.131
FOXD3	Bladder Urothelial Carcinoma (BGI, Nature Genetics 2013)	6	0.061
FOXD4	Bladder Urothelial Carcinoma (BGI, Nature Genetics 2013)	7	0.071
FOXE1	Bladder Urothelial Carcinoma (BGI, Nature Genetics 2013)	39	0.394
FOXF1	Bladder Urothelial Carcinoma (BGI, Nature Genetics 2013)	11	0.111
FOXG1	Bladder Urothelial Carcinoma (BGI, Nature Genetics 2013)	54	0.545
FOXH1	Bladder Urothelial Carcinoma (BGI, Nature Genetics 2013)	18	0.182
FOXI1	Bladder Urothelial Carcinoma (BGI, Nature Genetics 2013)	3	0.03
FOXI2	Bladder Urothelial Carcinoma (BGI, Nature Genetics 2013)	25	0.253
FOXJ1	Bladder Urothelial Carcinoma (BGI, Nature Genetics 2013)	3	0.03
FOXJ2	Bladder Urothelial Carcinoma (BGI, Nature Genetics 2013)	26	0.263
FOXJ3	Bladder Urothelial Carcinoma (BGI, Nature Genetics 2013)	30	0.303
FOXK1	Bladder Urothelial Carcinoma (BGI, Nature Genetics 2013)	50	0.505
FOXK2	Bladder Urothelial Carcinoma (BGI, Nature Genetics 2013)	59	0.596
FOXL1	Bladder Urothelial Carcinoma (BGI, Nature Genetics 2013)	14	0.141
FOXL2	Bladder Urothelial Carcinoma (BGI, Nature Genetics 2013)	21	0.212
FOXM1	Bladder Urothelial Carcinoma (BGI, Nature Genetics 2013)	3	0.03
FOXN1	Bladder Urothelial Carcinoma (BGI, Nature Genetics 2013)	32	0.323
FOXN2	Bladder Urothelial Carcinoma (BGI, Nature Genetics 2013)	2	0.02
FOXN3	Bladder Urothelial Carcinoma (BGI, Nature Genetics 2013)	5	0.051
FOXO1	Bladder Urothelial Carcinoma (BGI, Nature Genetics 2013)	40	0.404
FOXO3	Bladder Urothelial Carcinoma (BGI, Nature Genetics 2013)	39	0.394
FOXO4	Bladder Urothelial Carcinoma (BGI, Nature Genetics 2013)	0	0
FOXO6	Bladder Urothelial Carcinoma (BGI, Nature Genetics 2013)	2	0.02
FOXP1	Bladder Urothelial Carcinoma (BGI, Nature Genetics 2013)	36	0.364
FOXP2	Bladder Urothelial Carcinoma (BGI, Nature Genetics 2013)	1	0.01
FOXP3	Bladder Urothelial Carcinoma (BGI, Nature Genetics 2013)	19	0.192
FOXP4	Bladder Urothelial Carcinoma (BGI, Nature Genetics 2013)	8	0.081
FOXQ1	Bladder Urothelial Carcinoma (BGI, Nature Genetics 2013)	54	0.545
FOXR1	Bladder Urothelial Carcinoma (BGI, Nature Genetics 2013)	20	0.202
FOXR2	Bladder Urothelial Carcinoma (BGI, Nature Genetics 2013)	9	0.091
FOXS1	Bladder Urothelial Carcinoma (BGI, Nature Genetics 2013)	42	0.424
GLI1	Bladder Urothelial Carcinoma (BGI, Nature Genetics 2013)	45	0.455
IRF3	Bladder Urothelial Carcinoma (BGI, Nature Genetics 2013)	15	0.152
JUN	Bladder Urothelial Carcinoma (BGI, Nature Genetics 2013)	17	0.172
MAX	Bladder Urothelial Carcinoma (BGI, Nature Genetics 2013)	17	0.172
MEF2A	Bladder Urothelial Carcinoma (BGI, Nature Genetics 2013)	15	0.152
MYC	Bladder Urothelial Carcinoma (BGI, Nature Genetics 2013)	1	0.01
NFATC1	Bladder Urothelial Carcinoma (BGI, Nature Genetics 2013)	45	0.455
NFKB1	Bladder Urothelial Carcinoma (BGI, Nature Genetics 2013)	3	0.03
PPARG	Bladder Urothelial Carcinoma (BGI, Nature Genetics 2013)	8	0.081
RBPJ	Bladder Urothelial Carcinoma (BGI, Nature Genetics 2013)	38	0.384
SMAD4	Bladder Urothelial Carcinoma (BGI, Nature Genetics 2013)	3	0.03
STAT3	Bladder Urothelial Carcinoma (BGI, Nature Genetics 2013)	4	0.04
TCF4	Bladder Urothelial Carcinoma (BGI, Nature Genetics 2013)	38	0.384
TEAD2	Bladder Urothelial Carcinoma (BGI, Nature Genetics 2013)	32	0.323
TP53	Bladder Urothelial Carcinoma (BGI, Nature Genetics 2013)	35	0.354
ATF6	Bladder Urothelial Carcinoma (TCGA, Nature 2014)	13	0.1
CREB1	Bladder Urothelial Carcinoma (TCGA, Nature 2014)	31	0.238
ETS1	Bladder Urothelial Carcinoma (TCGA, Nature 2014)	9	0.069
FOS	Bladder Urothelial Carcinoma (TCGA, Nature 2014)	41	0.315
FOXA1	Bladder Urothelial Carcinoma (TCGA, Nature 2014)	41	0.315
FOXA2	Bladder Urothelial Carcinoma (TCGA, Nature 2014)	25	0.192
FOXA3	Bladder Urothelial Carcinoma (TCGA, Nature 2014)	84	0.646
FOXB1	Bladder Urothelial Carcinoma (TCGA, Nature 2014)	90	0.692
FOXC1	Bladder Urothelial Carcinoma (TCGA, Nature 2014)	82	0.631
FOXC2	Bladder Urothelial Carcinoma (TCGA, Nature 2014)	43	0.331
FOXD3	Bladder Urothelial Carcinoma (TCGA, Nature 2014)	23	0.177
FOXD4	Bladder Urothelial Carcinoma (TCGA, Nature 2014)	17	0.131
FOXE1	Bladder Urothelial Carcinoma (TCGA, Nature 2014)	90	0.692
FOXF1	Bladder Urothelial Carcinoma (TCGA, Nature 2014)	23	0.177
FOXG1	Bladder Urothelial Carcinoma (TCGA, Nature 2014)	101	0.777
FOXH1	Bladder Urothelial Carcinoma (TCGA, Nature 2014)	49	0.377
FOXI1	Bladder Urothelial Carcinoma (TCGA, Nature 2014)	14	0.108
FOXI2	Bladder Urothelial Carcinoma (TCGA, Nature 2014)	63	0.485
FOXJ1	Bladder Urothelial Carcinoma (TCGA, Nature 2014)	12	0.092
FOXJ2	Bladder Urothelial Carcinoma (TCGA, Nature 2014)	55	0.423
FOXJ3	Bladder Urothelial Carcinoma (TCGA, Nature 2014)	65	0.5
FOXK1	Bladder Urothelial Carcinoma (TCGA, Nature 2014)	97	0.746
FOXK2	Bladder Urothelial Carcinoma (TCGA, Nature 2014)	115	0.885
FOXL1	Bladder Urothelial Carcinoma (TCGA, Nature 2014)	37	0.285
FOXL2	Bladder Urothelial Carcinoma (TCGA, Nature 2014)	59	0.454
FOXM1	Bladder Urothelial Carcinoma (TCGA, Nature 2014)	5	0.038
FOXN1	Bladder Urothelial Carcinoma (TCGA, Nature 2014)	81	0.623
FOXN2	Bladder Urothelial Carcinoma (TCGA, Nature 2014)	8	0.062
FOXN3	Bladder Urothelial Carcinoma (TCGA, Nature 2014)	22	0.169
FOXO1	Bladder Urothelial Carcinoma (TCGA, Nature 2014)	57	0.438
FOXO3	Bladder Urothelial Carcinoma (TCGA, Nature 2014)	58	0.446
FOXO4	Bladder Urothelial Carcinoma (TCGA, Nature 2014)	0	0
FOXO6	Bladder Urothelial Carcinoma (TCGA, Nature 2014)	8	0.062
FOXP1	Bladder Urothelial Carcinoma (TCGA, Nature 2014)	83	0.638
FOXP2	Bladder Urothelial Carcinoma (TCGA, Nature 2014)	8	0.062
FOXP3	Bladder Urothelial Carcinoma (TCGA, Nature 2014)	48	0.369
FOXP4	Bladder Urothelial Carcinoma (TCGA, Nature 2014)	14	0.108
FOXQ1	Bladder Urothelial Carcinoma (TCGA, Nature 2014)	100	0.769
FOXR1	Bladder Urothelial Carcinoma (TCGA, Nature 2014)	46	0.354
FOXR2	Bladder Urothelial Carcinoma (TCGA, Nature 2014)	17	0.131
FOXS1	Bladder Urothelial Carcinoma (TCGA, Nature 2014)	89	0.685
GLI1	Bladder Urothelial Carcinoma (TCGA, Nature 2014)	85	0.654
IRF3	Bladder Urothelial Carcinoma (TCGA, Nature 2014)	36	0.277
JUN	Bladder Urothelial Carcinoma (TCGA, Nature 2014)	61	0.469
MAX	Bladder Urothelial Carcinoma (TCGA, Nature 2014)	44	0.338
MEF2A	Bladder Urothelial Carcinoma (TCGA, Nature 2014)	33	0.254
MYC	Bladder Urothelial Carcinoma (TCGA, Nature 2014)	7	0.054
NFATC1	Bladder Urothelial Carcinoma (TCGA, Nature 2014)	86	0.662
NFKB1	Bladder Urothelial Carcinoma (TCGA, Nature 2014)	10	0.077
PPARG	Bladder Urothelial Carcinoma (TCGA, Nature 2014)	15	0.115
RBPJ	Bladder Urothelial Carcinoma (TCGA, Nature 2014)	86	0.662
SMAD4	Bladder Urothelial Carcinoma (TCGA, Nature 2014)	17	0.131
STAT3	Bladder Urothelial Carcinoma (TCGA, Nature 2014)	10	0.077
TCF4	Bladder Urothelial Carcinoma (TCGA, Nature 2014)	82	0.631
TEAD2	Bladder Urothelial Carcinoma (TCGA, Nature 2014)	73	0.562
TP53	Bladder Urothelial Carcinoma (TCGA, Nature 2014)	75	0.577
ATF6	Bladder Urothelial Carcinoma (TCGA, Provisional)	1	0.036
CREB1	Bladder Urothelial Carcinoma (TCGA, Provisional)	5	0.179
ETS1	Bladder Urothelial Carcinoma (TCGA, Provisional)	1	0.036
FOS	Bladder Urothelial Carcinoma (TCGA, Provisional)	6	0.214
FOXA1	Bladder Urothelial Carcinoma (TCGA, Provisional)	6	0.214
FOXA2	Bladder Urothelial Carcinoma (TCGA, Provisional)	5	0.179
FOXA3	Bladder Urothelial Carcinoma (TCGA, Provisional)	15	0.536
FOXB1	Bladder Urothelial Carcinoma (TCGA, Provisional)	17	0.607
FOXC1	Bladder Urothelial Carcinoma (TCGA, Provisional)	13	0.464
FOXC2	Bladder Urothelial Carcinoma (TCGA, Provisional)	7	0.25
FOXD3	Bladder Urothelial Carcinoma (TCGA, Provisional)	4	0.143
FOXD4	Bladder Urothelial Carcinoma (TCGA, Provisional)	1	0.036
FOXE1	Bladder Urothelial Carcinoma (TCGA, Provisional)	15	0.536
FOXF1	Bladder Urothelial Carcinoma (TCGA, Provisional)	4	0.143
FOXG1	Bladder Urothelial Carcinoma (TCGA, Provisional)	19	0.679
FOXH1	Bladder Urothelial Carcinoma (TCGA, Provisional)	7	0.25
FOXI1	Bladder Urothelial Carcinoma (TCGA, Provisional)	2	0.071
FOXI2	Bladder Urothelial Carcinoma (TCGA, Provisional)	13	0.464
FOXJ1	Bladder Urothelial Carcinoma (TCGA, Provisional)	1	0.036
FOXJ2	Bladder Urothelial Carcinoma (TCGA, Provisional)	13	0.464
FOXJ3	Bladder Urothelial Carcinoma (TCGA, Provisional)	10	0.357
FOXK1	Bladder Urothelial Carcinoma (TCGA, Provisional)	18	0.643
FOXK2	Bladder Urothelial Carcinoma (TCGA, Provisional)	24	0.857
FOXL1	Bladder Urothelial Carcinoma (TCGA, Provisional)	7	0.25
FOXL2	Bladder Urothelial Carcinoma (TCGA, Provisional)	10	0.357
FOXM1	Bladder Urothelial Carcinoma (TCGA, Provisional)	3	0.107
FOXN1	Bladder Urothelial Carcinoma (TCGA, Provisional)	14	0.5
FOXN2	Bladder Urothelial Carcinoma (TCGA, Provisional)	3	0.107
FOXN3	Bladder Urothelial Carcinoma (TCGA, Provisional)	7	0.25
FOXO1	Bladder Urothelial Carcinoma (TCGA, Provisional)	11	0.393
FOXO3	Bladder Urothelial Carcinoma (TCGA, Provisional)	10	0.357
FOXO4	Bladder Urothelial Carcinoma (TCGA, Provisional)	0	0
FOXO6	Bladder Urothelial Carcinoma (TCGA, Provisional)	2	0.071
FOXP1	Bladder Urothelial Carcinoma (TCGA, Provisional)	17	0.607
FOXP2	Bladder Urothelial Carcinoma (TCGA, Provisional)	3	0.107
FOXP3	Bladder Urothelial Carcinoma (TCGA, Provisional)	8	0.286
FOXP4	Bladder Urothelial Carcinoma (TCGA, Provisional)	4	0.143
FOXQ1	Bladder Urothelial Carcinoma (TCGA, Provisional)	19	0.679
FOXR1	Bladder Urothelial Carcinoma (TCGA, Provisional)	11	0.393
FOXR2	Bladder Urothelial Carcinoma (TCGA, Provisional)	3	0.107
FOXS1	Bladder Urothelial Carcinoma (TCGA, Provisional)	18	0.643
GLI1	Bladder Urothelial Carcinoma (TCGA, Provisional)	13	0.464
IRF3	Bladder Urothelial Carcinoma (TCGA, Provisional)	10	0.357
JUN	Bladder Urothelial Carcinoma (TCGA, Provisional)	12	0.429
MAX	Bladder Urothelial Carcinoma (TCGA, Provisional)	10	0.357
MEF2A	Bladder Urothelial Carcinoma (TCGA, Provisional)	9	0.321
MYC	Bladder Urothelial Carcinoma (TCGA, Provisional)	1	0.036
NFATC1	Bladder Urothelial Carcinoma (TCGA, Provisional)	16	0.571
NFKB1	Bladder Urothelial Carcinoma (TCGA, Provisional)	1	0.036
PPARG	Bladder Urothelial Carcinoma (TCGA, Provisional)	0	0
RBPJ	Bladder Urothelial Carcinoma (TCGA, Provisional)	19	0.679
SMAD4	Bladder Urothelial Carcinoma (TCGA, Provisional)	4	0.143
STAT3	Bladder Urothelial Carcinoma (TCGA, Provisional)	2	0.071
TCF4	Bladder Urothelial Carcinoma (TCGA, Provisional)	13	0.464
TEAD2	Bladder Urothelial Carcinoma (TCGA, Provisional)	13	0.464
TP53	Bladder Urothelial Carcinoma (TCGA, Provisional)	13	0.464
ATF6	Brain Lower Grade Glioma (TCGA, Provisional)	4	0.014
CREB1	Brain Lower Grade Glioma (TCGA, Provisional)	11	0.038
ETS1	Brain Lower Grade Glioma (TCGA, Provisional)	1	0.003
FOS	Brain Lower Grade Glioma (TCGA, Provisional)	19	0.066
FOXA1	Brain Lower Grade Glioma (TCGA, Provisional)	8	0.028
FOXA2	Brain Lower Grade Glioma (TCGA, Provisional)	7	0.024
FOXA3	Brain Lower Grade Glioma (TCGA, Provisional)	159	0.55
FOXB1	Brain Lower Grade Glioma (TCGA, Provisional)	45	0.156
FOXC1	Brain Lower Grade Glioma (TCGA, Provisional)	151	0.522
FOXC2	Brain Lower Grade Glioma (TCGA, Provisional)	18	0.062
FOXD3	Brain Lower Grade Glioma (TCGA, Provisional)	4	0.014
FOXD4	Brain Lower Grade Glioma (TCGA, Provisional)	8	0.028
FOXE1	Brain Lower Grade Glioma (TCGA, Provisional)	44	0.152
FOXF1	Brain Lower Grade Glioma (TCGA, Provisional)	12	0.042
FOXG1	Brain Lower Grade Glioma (TCGA, Provisional)	167	0.578
FOXH1	Brain Lower Grade Glioma (TCGA, Provisional)	18	0.062
FOXI1	Brain Lower Grade Glioma (TCGA, Provisional)	5	0.017
FOXI2	Brain Lower Grade Glioma (TCGA, Provisional)	25	0.087
FOXJ1	Brain Lower Grade Glioma (TCGA, Provisional)	5	0.017
FOXJ2	Brain Lower Grade Glioma (TCGA, Provisional)	22	0.076
FOXJ3	Brain Lower Grade Glioma (TCGA, Provisional)	150	0.519
FOXK1	Brain Lower Grade Glioma (TCGA, Provisional)	165	0.571
FOXK2	Brain Lower Grade Glioma (TCGA, Provisional)	219	0.758
FOXL1	Brain Lower Grade Glioma (TCGA, Provisional)	8	0.028
FOXL2	Brain Lower Grade Glioma (TCGA, Provisional)	15	0.052
FOXM1	Brain Lower Grade Glioma (TCGA, Provisional)	1	0.003
FOXN1	Brain Lower Grade Glioma (TCGA, Provisional)	154	0.533
FOXN2	Brain Lower Grade Glioma (TCGA, Provisional)	4	0.014
FOXN3	Brain Lower Grade Glioma (TCGA, Provisional)	6	0.021
FOXO1	Brain Lower Grade Glioma (TCGA, Provisional)	27	0.093
FOXO3	Brain Lower Grade Glioma (TCGA, Provisional)	16	0.055
FOXO4	Brain Lower Grade Glioma (TCGA, Provisional)	0	0
FOXO6	Brain Lower Grade Glioma (TCGA, Provisional)	1	0.003
FOXP1	Brain Lower Grade Glioma (TCGA, Provisional)	151	0.522
FOXP2	Brain Lower Grade Glioma (TCGA, Provisional)	5	0.017
FOXP3	Brain Lower Grade Glioma (TCGA, Provisional)	23	0.08
FOXP4	Brain Lower Grade Glioma (TCGA, Provisional)	11	0.038
FOXQ1	Brain Lower Grade Glioma (TCGA, Provisional)	164	0.567
FOXR1	Brain Lower Grade Glioma (TCGA, Provisional)	18	0.062
FOXR2	Brain Lower Grade Glioma (TCGA, Provisional)	7	0.024
FOXS1	Brain Lower Grade Glioma (TCGA, Provisional)	156	0.54
GLI1	Brain Lower Grade Glioma (TCGA, Provisional)	154	0.533
IRF3	Brain Lower Grade Glioma (TCGA, Provisional)	14	0.048
JUN	Brain Lower Grade Glioma (TCGA, Provisional)	27	0.093
MAX	Brain Lower Grade Glioma (TCGA, Provisional)	17	0.059
MEF2A	Brain Lower Grade Glioma (TCGA, Provisional)	12	0.042
MYC	Brain Lower Grade Glioma (TCGA, Provisional)	5	0.017
NFATC1	Brain Lower Grade Glioma (TCGA, Provisional)	164	0.567
NFKB1	Brain Lower Grade Glioma (TCGA, Provisional)	3	0.01
PPARG	Brain Lower Grade Glioma (TCGA, Provisional)	3	0.01
RBPJ	Brain Lower Grade Glioma (TCGA, Provisional)	78	0.27
SMAD4	Brain Lower Grade Glioma (TCGA, Provisional)	6	0.021
STAT3	Brain Lower Grade Glioma (TCGA, Provisional)	6	0.021
TCF4	Brain Lower Grade Glioma (TCGA, Provisional)	161	0.557
TEAD2	Brain Lower Grade Glioma (TCGA, Provisional)	26	0.09
TP53	Brain Lower Grade Glioma (TCGA, Provisional)	152	0.526
ATF6	Breast Invasive Carcinoma (British Columbia, Nature 2012)	2	0.031
CREB1	Breast Invasive Carcinoma (British Columbia, Nature 2012)	5	0.077
ETS1	Breast Invasive Carcinoma (British Columbia, Nature 2012)	0	0
FOS	Breast Invasive Carcinoma (British Columbia, Nature 2012)	5	0.077
FOXA1	Breast Invasive Carcinoma (British Columbia, Nature 2012)	4	0.062
FOXA2	Breast Invasive Carcinoma (British Columbia, Nature 2012)	3	0.046
FOXA3	Breast Invasive Carcinoma (British Columbia, Nature 2012)	42	0.646
FOXB1	Breast Invasive Carcinoma (British Columbia, Nature 2012)	18	0.277
FOXC1	Breast Invasive Carcinoma (British Columbia, Nature 2012)	36	0.554
FOXC2	Breast Invasive Carcinoma (British Columbia, Nature 2012)	5	0.077
FOXD3	Breast Invasive Carcinoma (British Columbia, Nature 2012)	3	0.046
FOXD4	Breast Invasive Carcinoma (British Columbia, Nature 2012)	2	0.031
FOXE1	Breast Invasive Carcinoma (British Columbia, Nature 2012)	8	0.123
FOXF1	Breast Invasive Carcinoma (British Columbia, Nature 2012)	2	0.031
FOXG1	Breast Invasive Carcinoma (British Columbia, Nature 2012)	41	0.631
FOXH1	Breast Invasive Carcinoma (British Columbia, Nature 2012)	4	0.062
FOXI1	Breast Invasive Carcinoma (British Columbia, Nature 2012)	1	0.015
FOXI2	Breast Invasive Carcinoma (British Columbia, Nature 2012)	11	0.169
FOXJ1	Breast Invasive Carcinoma (British Columbia, Nature 2012)	2	0.031
FOXJ2	Breast Invasive Carcinoma (British Columbia, Nature 2012)	9	0.138
FOXJ3	Breast Invasive Carcinoma (British Columbia, Nature 2012)	35	0.538
FOXK1	Breast Invasive Carcinoma (British Columbia, Nature 2012)	41	0.631
FOXK2	Breast Invasive Carcinoma (British Columbia, Nature 2012)	44	0.677
FOXL1	Breast Invasive Carcinoma (British Columbia, Nature 2012)	6	0.092
FOXL2	Breast Invasive Carcinoma (British Columbia, Nature 2012)	4	0.062
FOXM1	Breast Invasive Carcinoma (British Columbia, Nature 2012)	2	0.031
FOXN1	Breast Invasive Carcinoma (British Columbia, Nature 2012)	36	0.554
FOXN2	Breast Invasive Carcinoma (British Columbia, Nature 2012)	0	0
FOXN3	Breast Invasive Carcinoma (British Columbia, Nature 2012)	3	0.046
FOXO1	Breast Invasive Carcinoma (British Columbia, Nature 2012)	8	0.123
FOXO3	Breast Invasive Carcinoma (British Columbia, Nature 2012)	5	0.077
FOXO4	Breast Invasive Carcinoma (British Columbia, Nature 2012)	0	0
FOXO6	Breast Invasive Carcinoma (British Columbia, Nature 2012)	2	0.031
FOXP1	Breast Invasive Carcinoma (British Columbia, Nature 2012)	40	0.615
FOXP2	Breast Invasive Carcinoma (British Columbia, Nature 2012)	2	0.031
FOXP3	Breast Invasive Carcinoma (British Columbia, Nature 2012)	11	0.169
FOXP4	Breast Invasive Carcinoma (British Columbia, Nature 2012)	4	0.062
FOXQ1	Breast Invasive Carcinoma (British Columbia, Nature 2012)	40	0.615
FOXR1	Breast Invasive Carcinoma (British Columbia, Nature 2012)	7	0.108
FOXR2	Breast Invasive Carcinoma (British Columbia, Nature 2012)	0	0
FOXS1	Breast Invasive Carcinoma (British Columbia, Nature 2012)	39	0.6
GLI1	Breast Invasive Carcinoma (British Columbia, Nature 2012)	37	0.569
IRF3	Breast Invasive Carcinoma (British Columbia, Nature 2012)	5	0.077
JUN	Breast Invasive Carcinoma (British Columbia, Nature 2012)	8	0.123
MAX	Breast Invasive Carcinoma (British Columbia, Nature 2012)	7	0.108
MEF2A	Breast Invasive Carcinoma (British Columbia, Nature 2012)	4	0.062
MYC	Breast Invasive Carcinoma (British Columbia, Nature 2012)	1	0.015
NFATC1	Breast Invasive Carcinoma (British Columbia, Nature 2012)	38	0.585
NFKB1	Breast Invasive Carcinoma (British Columbia, Nature 2012)	1	0.015
PPARG	Breast Invasive Carcinoma (British Columbia, Nature 2012)	1	0.015
RBPJ	Breast Invasive Carcinoma (British Columbia, Nature 2012)	14	0.215
SMAD4	Breast Invasive Carcinoma (British Columbia, Nature 2012)	0	0
STAT3	Breast Invasive Carcinoma (British Columbia, Nature 2012)	2	0.031
TCF4	Breast Invasive Carcinoma (British Columbia, Nature 2012)	36	0.554
TEAD2	Breast Invasive Carcinoma (British Columbia, Nature 2012)	10	0.154
TP53	Breast Invasive Carcinoma (British Columbia, Nature 2012)	39	0.6
ATF6	Breast Invasive Carcinoma (Broad, Nature 2012)	2	0.019
CREB1	Breast Invasive Carcinoma (Broad, Nature 2012)	5	0.049
ETS1	Breast Invasive Carcinoma (Broad, Nature 2012)	0	0
FOS	Breast Invasive Carcinoma (Broad, Nature 2012)	5	0.049
FOXA1	Breast Invasive Carcinoma (Broad, Nature 2012)	1	0.01
FOXA2	Breast Invasive Carcinoma (Broad, Nature 2012)	3	0.029
FOXA3	Breast Invasive Carcinoma (Broad, Nature 2012)	31	0.301
FOXB1	Breast Invasive Carcinoma (Broad, Nature 2012)	20	0.194
FOXC1	Breast Invasive Carcinoma (Broad, Nature 2012)	30	0.291
FOXC2	Breast Invasive Carcinoma (Broad, Nature 2012)	2	0.019
FOXD3	Breast Invasive Carcinoma (Broad, Nature 2012)	0	0
FOXD4	Breast Invasive Carcinoma (Broad, Nature 2012)	2	0.019
FOXE1	Breast Invasive Carcinoma (Broad, Nature 2012)	17	0.165
FOXF1	Breast Invasive Carcinoma (Broad, Nature 2012)	4	0.039
FOXG1	Breast Invasive Carcinoma (Broad, Nature 2012)	37	0.359
FOXH1	Breast Invasive Carcinoma (Broad, Nature 2012)	12	0.117
FOXI1	Breast Invasive Carcinoma (Broad, Nature 2012)	6	0.058
FOXI2	Breast Invasive Carcinoma (Broad, Nature 2012)	12	0.117
FOXJ1	Breast Invasive Carcinoma (Broad, Nature 2012)	3	0.029
FOXJ2	Breast Invasive Carcinoma (Broad, Nature 2012)	9	0.087
FOXJ3	Breast Invasive Carcinoma (Broad, Nature 2012)	30	0.291
FOXK1	Breast Invasive Carcinoma (Broad, Nature 2012)	36	0.35
FOXK2	Breast Invasive Carcinoma (Broad, Nature 2012)	42	0.408
FOXL1	Breast Invasive Carcinoma (Broad, Nature 2012)	7	0.068
FOXL2	Breast Invasive Carcinoma (Broad, Nature 2012)	9	0.087
FOXM1	Breast Invasive Carcinoma (Broad, Nature 2012)	0	0
FOXN1	Breast Invasive Carcinoma (Broad, Nature 2012)	29	0.282
FOXN2	Breast Invasive Carcinoma (Broad, Nature 2012)	1	0.01
FOXN3	Breast Invasive Carcinoma (Broad, Nature 2012)	2	0.019
FOXO1	Breast Invasive Carcinoma (Broad, Nature 2012)	5	0.049
FOXO3	Breast Invasive Carcinoma (Broad, Nature 2012)	3	0.029
FOXO4	Breast Invasive Carcinoma (Broad, Nature 2012)	1	0.01
FOXO6	Breast Invasive Carcinoma (Broad, Nature 2012)	4	0.039
FOXP1	Breast Invasive Carcinoma (Broad, Nature 2012)	35	0.34
FOXP2	Breast Invasive Carcinoma (Broad, Nature 2012)	3	0.029
FOXP3	Breast Invasive Carcinoma (Broad, Nature 2012)	12	0.117
FOXP4	Breast Invasive Carcinoma (Broad, Nature 2012)	3	0.029
FOXQ1	Breast Invasive Carcinoma (Broad, Nature 2012)	39	0.379
FOXR1	Breast Invasive Carcinoma (Broad, Nature 2012)	6	0.058
FOXR2	Breast Invasive Carcinoma (Broad, Nature 2012)	2	0.019
FOXS1	Breast Invasive Carcinoma (Broad, Nature 2012)	34	0.33
GLI1	Breast Invasive Carcinoma (Broad, Nature 2012)	31	0.301
IRF3	Breast Invasive Carcinoma (Broad, Nature 2012)	7	0.068
JUN	Breast Invasive Carcinoma (Broad, Nature 2012)	7	0.068
MAX	Breast Invasive Carcinoma (Broad, Nature 2012)	7	0.068
MEF2A	Breast Invasive Carcinoma (Broad, Nature 2012)	4	0.039
MYC	Breast Invasive Carcinoma (Broad, Nature 2012)	1	0.01
NFATC1	Breast Invasive Carcinoma (Broad, Nature 2012)	31	0.301
NFKB1	Breast Invasive Carcinoma (Broad, Nature 2012)	1	0.01
PPARG	Breast Invasive Carcinoma (Broad, Nature 2012)	0	0
RBPJ	Breast Invasive Carcinoma (Broad, Nature 2012)	13	0.126
SMAD4	Breast Invasive Carcinoma (Broad, Nature 2012)	2	0.019
STAT3	Breast Invasive Carcinoma (Broad, Nature 2012)	1	0.01
TCF4	Breast Invasive Carcinoma (Broad, Nature 2012)	35	0.34
TEAD2	Breast Invasive Carcinoma (Broad, Nature 2012)	10	0.097
TP53	Breast Invasive Carcinoma (Broad, Nature 2012)	32	0.311
ATF6	Breast Invasive Carcinoma (Sanger, Nature 2012)	3	0.03
CREB1	Breast Invasive Carcinoma (Sanger, Nature 2012)	6	0.06
ETS1	Breast Invasive Carcinoma (Sanger, Nature 2012)	1	0.01
FOS	Breast Invasive Carcinoma (Sanger, Nature 2012)	8	0.08
FOXA1	Breast Invasive Carcinoma (Sanger, Nature 2012)	8	0.08
FOXA2	Breast Invasive Carcinoma (Sanger, Nature 2012)	6	0.06
FOXA3	Breast Invasive Carcinoma (Sanger, Nature 2012)	48	0.48
FOXB1	Breast Invasive Carcinoma (Sanger, Nature 2012)	31	0.31
FOXC1	Breast Invasive Carcinoma (Sanger, Nature 2012)	39	0.39
FOXC2	Breast Invasive Carcinoma (Sanger, Nature 2012)	12	0.12
FOXD3	Breast Invasive Carcinoma (Sanger, Nature 2012)	4	0.04
FOXD4	Breast Invasive Carcinoma (Sanger, Nature 2012)	5	0.05
FOXE1	Breast Invasive Carcinoma (Sanger, Nature 2012)	23	0.23
FOXF1	Breast Invasive Carcinoma (Sanger, Nature 2012)	5	0.05
FOXG1	Breast Invasive Carcinoma (Sanger, Nature 2012)	53	0.53
FOXH1	Breast Invasive Carcinoma (Sanger, Nature 2012)	15	0.15
FOXI1	Breast Invasive Carcinoma (Sanger, Nature 2012)	8	0.08
FOXI2	Breast Invasive Carcinoma (Sanger, Nature 2012)	13	0.13
FOXJ1	Breast Invasive Carcinoma (Sanger, Nature 2012)	3	0.03
FOXJ2	Breast Invasive Carcinoma (Sanger, Nature 2012)	9	0.09
FOXJ3	Breast Invasive Carcinoma (Sanger, Nature 2012)	37	0.37
FOXK1	Breast Invasive Carcinoma (Sanger, Nature 2012)	47	0.47
FOXK2	Breast Invasive Carcinoma (Sanger, Nature 2012)	57	0.57
FOXL1	Breast Invasive Carcinoma (Sanger, Nature 2012)	8	0.08
FOXL2	Breast Invasive Carcinoma (Sanger, Nature 2012)	13	0.13
FOXM1	Breast Invasive Carcinoma (Sanger, Nature 2012)	0	0
FOXN1	Breast Invasive Carcinoma (Sanger, Nature 2012)	38	0.38
FOXN2	Breast Invasive Carcinoma (Sanger, Nature 2012)	3	0.03
FOXN3	Breast Invasive Carcinoma (Sanger, Nature 2012)	1	0.01
FOXO1	Breast Invasive Carcinoma (Sanger, Nature 2012)	5	0.05
FOXO3	Breast Invasive Carcinoma (Sanger, Nature 2012)	10	0.1
FOXO4	Breast Invasive Carcinoma (Sanger, Nature 2012)	0	0
FOXO6	Breast Invasive Carcinoma (Sanger, Nature 2012)	0	0
FOXP1	Breast Invasive Carcinoma (Sanger, Nature 2012)	38	0.38
FOXP2	Breast Invasive Carcinoma (Sanger, Nature 2012)	0	0
FOXP3	Breast Invasive Carcinoma (Sanger, Nature 2012)	14	0.14
FOXP4	Breast Invasive Carcinoma (Sanger, Nature 2012)	0	0
FOXQ1	Breast Invasive Carcinoma (Sanger, Nature 2012)	50	0.5
FOXR1	Breast Invasive Carcinoma (Sanger, Nature 2012)	9	0.09
FOXR2	Breast Invasive Carcinoma (Sanger, Nature 2012)	4	0.04
FOXS1	Breast Invasive Carcinoma (Sanger, Nature 2012)	45	0.45
GLI1	Breast Invasive Carcinoma (Sanger, Nature 2012)	38	0.38
IRF3	Breast Invasive Carcinoma (Sanger, Nature 2012)	7	0.07
JUN	Breast Invasive Carcinoma (Sanger, Nature 2012)	10	0.1
MAX	Breast Invasive Carcinoma (Sanger, Nature 2012)	10	0.1
MEF2A	Breast Invasive Carcinoma (Sanger, Nature 2012)	8	0.08
MYC	Breast Invasive Carcinoma (Sanger, Nature 2012)	1	0.01
NFATC1	Breast Invasive Carcinoma (Sanger, Nature 2012)	41	0.41
NFKB1	Breast Invasive Carcinoma (Sanger, Nature 2012)	0	0
PPARG	Breast Invasive Carcinoma (Sanger, Nature 2012)	1	0.01
RBPJ	Breast Invasive Carcinoma (Sanger, Nature 2012)	24	0.24
SMAD4	Breast Invasive Carcinoma (Sanger, Nature 2012)	5	0.05
STAT3	Breast Invasive Carcinoma (Sanger, Nature 2012)	3	0.03
TCF4	Breast Invasive Carcinoma (Sanger, Nature 2012)	42	0.42
TEAD2	Breast Invasive Carcinoma (Sanger, Nature 2012)	16	0.16
TP53	Breast Invasive Carcinoma (Sanger, Nature 2012)	39	0.39
ATF6	Breast Invasive Carcinoma (TCGA, Nature 2012)	10	0.02
CREB1	Breast Invasive Carcinoma (TCGA, Nature 2012)	31	0.061
ETS1	Breast Invasive Carcinoma (TCGA, Nature 2012)	7	0.014
FOS	Breast Invasive Carcinoma (TCGA, Nature 2012)	27	0.053
FOXA1	Breast Invasive Carcinoma (TCGA, Nature 2012)	34	0.067
FOXA2	Breast Invasive Carcinoma (TCGA, Nature 2012)	12	0.024
FOXA3	Breast Invasive Carcinoma (TCGA, Nature 2012)	209	0.412
FOXB1	Breast Invasive Carcinoma (TCGA, Nature 2012)	110	0.217
FOXC1	Breast Invasive Carcinoma (TCGA, Nature 2012)	200	0.394
FOXC2	Breast Invasive Carcinoma (TCGA, Nature 2012)	37	0.073
FOXD3	Breast Invasive Carcinoma (TCGA, Nature 2012)	18	0.036
FOXD4	Breast Invasive Carcinoma (TCGA, Nature 2012)	15	0.03
FOXE1	Breast Invasive Carcinoma (TCGA, Nature 2012)	101	0.199
FOXF1	Breast Invasive Carcinoma (TCGA, Nature 2012)	21	0.041
FOXG1	Breast Invasive Carcinoma (TCGA, Nature 2012)	250	0.493
FOXH1	Breast Invasive Carcinoma (TCGA, Nature 2012)	42	0.083
FOXI1	Breast Invasive Carcinoma (TCGA, Nature 2012)	15	0.03
FOXI2	Breast Invasive Carcinoma (TCGA, Nature 2012)	69	0.136
FOXJ1	Breast Invasive Carcinoma (TCGA, Nature 2012)	15	0.03
FOXJ2	Breast Invasive Carcinoma (TCGA, Nature 2012)	61	0.12
FOXJ3	Breast Invasive Carcinoma (TCGA, Nature 2012)	191	0.377
FOXK1	Breast Invasive Carcinoma (TCGA, Nature 2012)	248	0.489
FOXK2	Breast Invasive Carcinoma (TCGA, Nature 2012)	283	0.558
FOXL1	Breast Invasive Carcinoma (TCGA, Nature 2012)	31	0.061
FOXL2	Breast Invasive Carcinoma (TCGA, Nature 2012)	47	0.093
FOXM1	Breast Invasive Carcinoma (TCGA, Nature 2012)	10	0.02
FOXN1	Breast Invasive Carcinoma (TCGA, Nature 2012)	199	0.393
FOXN2	Breast Invasive Carcinoma (TCGA, Nature 2012)	11	0.022
FOXN3	Breast Invasive Carcinoma (TCGA, Nature 2012)	14	0.028
FOXO1	Breast Invasive Carcinoma (TCGA, Nature 2012)	34	0.067
FOXO3	Breast Invasive Carcinoma (TCGA, Nature 2012)	25	0.049
FOXO4	Breast Invasive Carcinoma (TCGA, Nature 2012)	4	0.008
FOXO6	Breast Invasive Carcinoma (TCGA, Nature 2012)	6	0.012
FOXP1	Breast Invasive Carcinoma (TCGA, Nature 2012)	212	0.418
FOXP2	Breast Invasive Carcinoma (TCGA, Nature 2012)	4	0.008
FOXP3	Breast Invasive Carcinoma (TCGA, Nature 2012)	52	0.103
FOXP4	Breast Invasive Carcinoma (TCGA, Nature 2012)	13	0.026
FOXQ1	Breast Invasive Carcinoma (TCGA, Nature 2012)	243	0.479
FOXR1	Breast Invasive Carcinoma (TCGA, Nature 2012)	43	0.085
FOXR2	Breast Invasive Carcinoma (TCGA, Nature 2012)	21	0.041
FOXS1	Breast Invasive Carcinoma (TCGA, Nature 2012)	217	0.428
GLI1	Breast Invasive Carcinoma (TCGA, Nature 2012)	204	0.402
IRF3	Breast Invasive Carcinoma (TCGA, Nature 2012)	37	0.073
JUN	Breast Invasive Carcinoma (TCGA, Nature 2012)	52	0.103
MAX	Breast Invasive Carcinoma (TCGA, Nature 2012)	49	0.097
MEF2A	Breast Invasive Carcinoma (TCGA, Nature 2012)	43	0.085
MYC	Breast Invasive Carcinoma (TCGA, Nature 2012)	5	0.01
NFATC1	Breast Invasive Carcinoma (TCGA, Nature 2012)	222	0.438
NFKB1	Breast Invasive Carcinoma (TCGA, Nature 2012)	9	0.018
PPARG	Breast Invasive Carcinoma (TCGA, Nature 2012)	1	0.002
RBPJ	Breast Invasive Carcinoma (TCGA, Nature 2012)	107	0.211
SMAD4	Breast Invasive Carcinoma (TCGA, Nature 2012)	11	0.022
STAT3	Breast Invasive Carcinoma (TCGA, Nature 2012)	10	0.02
TCF4	Breast Invasive Carcinoma (TCGA, Nature 2012)	213	0.42
TEAD2	Breast Invasive Carcinoma (TCGA, Nature 2012)	83	0.164
TP53	Breast Invasive Carcinoma (TCGA, Nature 2012)	206	0.406
ATF6	Breast Invasive Carcinoma (TCGA, Provisional)	21	0.022
CREB1	Breast Invasive Carcinoma (TCGA, Provisional)	63	0.065
ETS1	Breast Invasive Carcinoma (TCGA, Provisional)	16	0.016
FOS	Breast Invasive Carcinoma (TCGA, Provisional)	71	0.073
FOXA1	Breast Invasive Carcinoma (TCGA, Provisional)	84	0.086
FOXA2	Breast Invasive Carcinoma (TCGA, Provisional)	29	0.03
FOXA3	Breast Invasive Carcinoma (TCGA, Provisional)	358	0.367
FOXB1	Breast Invasive Carcinoma (TCGA, Provisional)	237	0.243
FOXC1	Breast Invasive Carcinoma (TCGA, Provisional)	330	0.338
FOXC2	Breast Invasive Carcinoma (TCGA, Provisional)	76	0.078
FOXD3	Breast Invasive Carcinoma (TCGA, Provisional)	43	0.044
FOXD4	Breast Invasive Carcinoma (TCGA, Provisional)	28	0.029
FOXE1	Breast Invasive Carcinoma (TCGA, Provisional)	199	0.204
FOXF1	Breast Invasive Carcinoma (TCGA, Provisional)	62	0.064
FOXG1	Breast Invasive Carcinoma (TCGA, Provisional)	424	0.434
FOXH1	Breast Invasive Carcinoma (TCGA, Provisional)	80	0.082
FOXI1	Breast Invasive Carcinoma (TCGA, Provisional)	37	0.038
FOXI2	Breast Invasive Carcinoma (TCGA, Provisional)	141	0.144
FOXJ1	Breast Invasive Carcinoma (TCGA, Provisional)	31	0.032
FOXJ2	Breast Invasive Carcinoma (TCGA, Provisional)	118	0.121
FOXJ3	Breast Invasive Carcinoma (TCGA, Provisional)	318	0.326
FOXK1	Breast Invasive Carcinoma (TCGA, Provisional)	424	0.434
FOXK2	Breast Invasive Carcinoma (TCGA, Provisional)	497	0.509
FOXL1	Breast Invasive Carcinoma (TCGA, Provisional)	63	0.065
FOXL2	Breast Invasive Carcinoma (TCGA, Provisional)	110	0.113
FOXM1	Breast Invasive Carcinoma (TCGA, Provisional)	19	0.019
FOXN1	Breast Invasive Carcinoma (TCGA, Provisional)	334	0.342
FOXN2	Breast Invasive Carcinoma (TCGA, Provisional)	29	0.03
FOXN3	Breast Invasive Carcinoma (TCGA, Provisional)	41	0.042
FOXO1	Breast Invasive Carcinoma (TCGA, Provisional)	78	0.08
FOXO3	Breast Invasive Carcinoma (TCGA, Provisional)	68	0.07
FOXO4	Breast Invasive Carcinoma (TCGA, Provisional)	6	0.006
FOXO6	Breast Invasive Carcinoma (TCGA, Provisional)	19	0.019
FOXP1	Breast Invasive Carcinoma (TCGA, Provisional)	364	0.373
FOXP2	Breast Invasive Carcinoma (TCGA, Provisional)	13	0.013
FOXP3	Breast Invasive Carcinoma (TCGA, Provisional)	110	0.113
FOXP4	Breast Invasive Carcinoma (TCGA, Provisional)	28	0.029
FOXQ1	Breast Invasive Carcinoma (TCGA, Provisional)	430	0.441
FOXR1	Breast Invasive Carcinoma (TCGA, Provisional)	97	0.099
FOXR2	Breast Invasive Carcinoma (TCGA, Provisional)	43	0.044
FOXS1	Breast Invasive Carcinoma (TCGA, Provisional)	376	0.385
GLI1	Breast Invasive Carcinoma (TCGA, Provisional)	342	0.35
IRF3	Breast Invasive Carcinoma (TCGA, Provisional)	78	0.08
JUN	Breast Invasive Carcinoma (TCGA, Provisional)	111	0.114
MAX	Breast Invasive Carcinoma (TCGA, Provisional)	102	0.105
MEF2A	Breast Invasive Carcinoma (TCGA, Provisional)	87	0.089
MYC	Breast Invasive Carcinoma (TCGA, Provisional)	11	0.011
NFATC1	Breast Invasive Carcinoma (TCGA, Provisional)	368	0.377
NFKB1	Breast Invasive Carcinoma (TCGA, Provisional)	20	0.02
PPARG	Breast Invasive Carcinoma (TCGA, Provisional)	8	0.008
RBPJ	Breast Invasive Carcinoma (TCGA, Provisional)	206	0.211
SMAD4	Breast Invasive Carcinoma (TCGA, Provisional)	36	0.037
STAT3	Breast Invasive Carcinoma (TCGA, Provisional)	26	0.027
TCF4	Breast Invasive Carcinoma (TCGA, Provisional)	366	0.375
TEAD2	Breast Invasive Carcinoma (TCGA, Provisional)	165	0.169
TP53	Breast Invasive Carcinoma (TCGA, Provisional)	336	0.344
ATF6	Cancer Cell Line Encyclopedia (Novartis/Broad, Nature 2012)	20	0.022
CREB1	Cancer Cell Line Encyclopedia (Novartis/Broad, Nature 2012)	101	0.112
ETS1	Cancer Cell Line Encyclopedia (Novartis/Broad, Nature 2012)	0	0
FOS	Cancer Cell Line Encyclopedia (Novartis/Broad, Nature 2012)	160	0.177
FOXA1	Cancer Cell Line Encyclopedia (Novartis/Broad, Nature 2012)	134	0.148
FOXA2	Cancer Cell Line Encyclopedia (Novartis/Broad, Nature 2012)	52	0.057
FOXA3	Cancer Cell Line Encyclopedia (Novartis/Broad, Nature 2012)	614	0.678
FOXB1	Cancer Cell Line Encyclopedia (Novartis/Broad, Nature 2012)	307	0.339
FOXC1	Cancer Cell Line Encyclopedia (Novartis/Broad, Nature 2012)	578	0.639
FOXC2	Cancer Cell Line Encyclopedia (Novartis/Broad, Nature 2012)	175	0.193
FOXD3	Cancer Cell Line Encyclopedia (Novartis/Broad, Nature 2012)	126	0.139
FOXD4	Cancer Cell Line Encyclopedia (Novartis/Broad, Nature 2012)	65	0.072
FOXE1	Cancer Cell Line Encyclopedia (Novartis/Broad, Nature 2012)	293	0.324
FOXF1	Cancer Cell Line Encyclopedia (Novartis/Broad, Nature 2012)	99	0.109
FOXG1	Cancer Cell Line Encyclopedia (Novartis/Broad, Nature 2012)	642	0.709
FOXH1	Cancer Cell Line Encyclopedia (Novartis/Broad, Nature 2012)	37	0.041
FOXI1	Cancer Cell Line Encyclopedia (Novartis/Broad, Nature 2012)	92	0.102
FOXI2	Cancer Cell Line Encyclopedia (Novartis/Broad, Nature 2012)	208	0.23
FOXJ1	Cancer Cell Line Encyclopedia (Novartis/Broad, Nature 2012)	24	0.027
FOXJ2	Cancer Cell Line Encyclopedia (Novartis/Broad, Nature 2012)	173	0.191
FOXJ3	Cancer Cell Line Encyclopedia (Novartis/Broad, Nature 2012)	543	0.6
FOXK1	Cancer Cell Line Encyclopedia (Novartis/Broad, Nature 2012)	657	0.726
FOXK2	Cancer Cell Line Encyclopedia (Novartis/Broad, Nature 2012)	709	0.783
FOXL1	Cancer Cell Line Encyclopedia (Novartis/Broad, Nature 2012)	73	0.081
FOXL2	Cancer Cell Line Encyclopedia (Novartis/Broad, Nature 2012)	138	0.152
FOXM1	Cancer Cell Line Encyclopedia (Novartis/Broad, Nature 2012)	18	0.02
FOXN1	Cancer Cell Line Encyclopedia (Novartis/Broad, Nature 2012)	590	0.652
FOXN2	Cancer Cell Line Encyclopedia (Novartis/Broad, Nature 2012)	31	0.034
FOXN3	Cancer Cell Line Encyclopedia (Novartis/Broad, Nature 2012)	0	0
FOXO1	Cancer Cell Line Encyclopedia (Novartis/Broad, Nature 2012)	313	0.346
FOXO3	Cancer Cell Line Encyclopedia (Novartis/Broad, Nature 2012)	329	0.364
FOXO4	Cancer Cell Line Encyclopedia (Novartis/Broad, Nature 2012)	16	0.018
FOXO6	Cancer Cell Line Encyclopedia (Novartis/Broad, Nature 2012)	68	0.075
FOXP1	Cancer Cell Line Encyclopedia (Novartis/Broad, Nature 2012)	631	0.697
FOXP2	Cancer Cell Line Encyclopedia (Novartis/Broad, Nature 2012)	42	0.046
FOXP3	Cancer Cell Line Encyclopedia (Novartis/Broad, Nature 2012)	199	0.22
FOXP4	Cancer Cell Line Encyclopedia (Novartis/Broad, Nature 2012)	95	0.105
FOXQ1	Cancer Cell Line Encyclopedia (Novartis/Broad, Nature 2012)	584	0.645
FOXR1	Cancer Cell Line Encyclopedia (Novartis/Broad, Nature 2012)	265	0.293
FOXR2	Cancer Cell Line Encyclopedia (Novartis/Broad, Nature 2012)	244	0.27
FOXS1	Cancer Cell Line Encyclopedia (Novartis/Broad, Nature 2012)	604	0.667
GLI1	Cancer Cell Line Encyclopedia (Novartis/Broad, Nature 2012)	618	0.683
IRF3	Cancer Cell Line Encyclopedia (Novartis/Broad, Nature 2012)	116	0.128
JUN	Cancer Cell Line Encyclopedia (Novartis/Broad, Nature 2012)	243	0.269
MAX	Cancer Cell Line Encyclopedia (Novartis/Broad, Nature 2012)	244	0.27
MEF2A	Cancer Cell Line Encyclopedia (Novartis/Broad, Nature 2012)	101	0.112
MYC	Cancer Cell Line Encyclopedia (Novartis/Broad, Nature 2012)	59	0.065
NFATC1	Cancer Cell Line Encyclopedia (Novartis/Broad, Nature 2012)	632	0.698
NFKB1	Cancer Cell Line Encyclopedia (Novartis/Broad, Nature 2012)	124	0.137
PPARG	Cancer Cell Line Encyclopedia (Novartis/Broad, Nature 2012)	35	0.039
RBPJ	Cancer Cell Line Encyclopedia (Novartis/Broad, Nature 2012)	401	0.443
SMAD4	Cancer Cell Line Encyclopedia (Novartis/Broad, Nature 2012)	155	0.171
STAT3	Cancer Cell Line Encyclopedia (Novartis/Broad, Nature 2012)	42	0.046
TCF4	Cancer Cell Line Encyclopedia (Novartis/Broad, Nature 2012)	606	0.67
TEAD2	Cancer Cell Line Encyclopedia (Novartis/Broad, Nature 2012)	166	0.183
TP53	Cancer Cell Line Encyclopedia (Novartis/Broad, Nature 2012)	567	0.627
ATF6	Cervical Squamous Cell Carcinoma and Endocervical Adenocarcinoma (TCGA, Provisional)	3	0.077
CREB1	Cervical Squamous Cell Carcinoma and Endocervical Adenocarcinoma (TCGA, Provisional)	2	0.051
ETS1	Cervical Squamous Cell Carcinoma and Endocervical Adenocarcinoma (TCGA, Provisional)	2	0.051
FOS	Cervical Squamous Cell Carcinoma and Endocervical Adenocarcinoma (TCGA, Provisional)	8	0.205
FOXA1	Cervical Squamous Cell Carcinoma and Endocervical Adenocarcinoma (TCGA, Provisional)	2	0.051
FOXA2	Cervical Squamous Cell Carcinoma and Endocervical Adenocarcinoma (TCGA, Provisional)	3	0.077
FOXA3	Cervical Squamous Cell Carcinoma and Endocervical Adenocarcinoma (TCGA, Provisional)	9	0.231
FOXB1	Cervical Squamous Cell Carcinoma and Endocervical Adenocarcinoma (TCGA, Provisional)	19	0.487
FOXC1	Cervical Squamous Cell Carcinoma and Endocervical Adenocarcinoma (TCGA, Provisional)	5	0.128
FOXC2	Cervical Squamous Cell Carcinoma and Endocervical Adenocarcinoma (TCGA, Provisional)	4	0.103
FOXD3	Cervical Squamous Cell Carcinoma and Endocervical Adenocarcinoma (TCGA, Provisional)	3	0.077
FOXD4	Cervical Squamous Cell Carcinoma and Endocervical Adenocarcinoma (TCGA, Provisional)	6	0.154
FOXE1	Cervical Squamous Cell Carcinoma and Endocervical Adenocarcinoma (TCGA, Provisional)	14	0.359
FOXF1	Cervical Squamous Cell Carcinoma and Endocervical Adenocarcinoma (TCGA, Provisional)	2	0.051
FOXG1	Cervical Squamous Cell Carcinoma and Endocervical Adenocarcinoma (TCGA, Provisional)	17	0.436
FOXH1	Cervical Squamous Cell Carcinoma and Endocervical Adenocarcinoma (TCGA, Provisional)	12	0.308
FOXI1	Cervical Squamous Cell Carcinoma and Endocervical Adenocarcinoma (TCGA, Provisional)	6	0.154
FOXI2	Cervical Squamous Cell Carcinoma and Endocervical Adenocarcinoma (TCGA, Provisional)	11	0.282
FOXJ1	Cervical Squamous Cell Carcinoma and Endocervical Adenocarcinoma (TCGA, Provisional)	2	0.051
FOXJ2	Cervical Squamous Cell Carcinoma and Endocervical Adenocarcinoma (TCGA, Provisional)	9	0.231
FOXJ3	Cervical Squamous Cell Carcinoma and Endocervical Adenocarcinoma (TCGA, Provisional)	5	0.128
FOXK1	Cervical Squamous Cell Carcinoma and Endocervical Adenocarcinoma (TCGA, Provisional)	20	0.513
FOXK2	Cervical Squamous Cell Carcinoma and Endocervical Adenocarcinoma (TCGA, Provisional)	24	0.615
FOXL1	Cervical Squamous Cell Carcinoma and Endocervical Adenocarcinoma (TCGA, Provisional)	8	0.205
FOXL2	Cervical Squamous Cell Carcinoma and Endocervical Adenocarcinoma (TCGA, Provisional)	13	0.333
FOXM1	Cervical Squamous Cell Carcinoma and Endocervical Adenocarcinoma (TCGA, Provisional)	1	0.026
FOXN1	Cervical Squamous Cell Carcinoma and Endocervical Adenocarcinoma (TCGA, Provisional)	6	0.154
FOXN2	Cervical Squamous Cell Carcinoma and Endocervical Adenocarcinoma (TCGA, Provisional)	1	0.026
FOXN3	Cervical Squamous Cell Carcinoma and Endocervical Adenocarcinoma (TCGA, Provisional)	4	0.103
FOXO1	Cervical Squamous Cell Carcinoma and Endocervical Adenocarcinoma (TCGA, Provisional)	9	0.231
FOXO3	Cervical Squamous Cell Carcinoma and Endocervical Adenocarcinoma (TCGA, Provisional)	10	0.256
FOXO4	Cervical Squamous Cell Carcinoma and Endocervical Adenocarcinoma (TCGA, Provisional)	1	0.026
FOXO6	Cervical Squamous Cell Carcinoma and Endocervical Adenocarcinoma (TCGA, Provisional)	6	0.154
FOXP1	Cervical Squamous Cell Carcinoma and Endocervical Adenocarcinoma (TCGA, Provisional)	6	0.154
FOXP2	Cervical Squamous Cell Carcinoma and Endocervical Adenocarcinoma (TCGA, Provisional)	0	0
FOXP3	Cervical Squamous Cell Carcinoma and Endocervical Adenocarcinoma (TCGA, Provisional)	17	0.436
FOXP4	Cervical Squamous Cell Carcinoma and Endocervical Adenocarcinoma (TCGA, Provisional)	0	0
FOXQ1	Cervical Squamous Cell Carcinoma and Endocervical Adenocarcinoma (TCGA, Provisional)	20	0.513
FOXR1	Cervical Squamous Cell Carcinoma and Endocervical Adenocarcinoma (TCGA, Provisional)	9	0.231
FOXR2	Cervical Squamous Cell Carcinoma and Endocervical Adenocarcinoma (TCGA, Provisional)	6	0.154
FOXS1	Cervical Squamous Cell Carcinoma and Endocervical Adenocarcinoma (TCGA, Provisional)	20	0.513
GLI1	Cervical Squamous Cell Carcinoma and Endocervical Adenocarcinoma (TCGA, Provisional)	6	0.154
IRF3	Cervical Squamous Cell Carcinoma and Endocervical Adenocarcinoma (TCGA, Provisional)	9	0.231
JUN	Cervical Squamous Cell Carcinoma and Endocervical Adenocarcinoma (TCGA, Provisional)	8	0.205
MAX	Cervical Squamous Cell Carcinoma and Endocervical Adenocarcinoma (TCGA, Provisional)	10	0.256
MEF2A	Cervical Squamous Cell Carcinoma and Endocervical Adenocarcinoma (TCGA, Provisional)	5	0.128
MYC	Cervical Squamous Cell Carcinoma and Endocervical Adenocarcinoma (TCGA, Provisional)	2	0.051
NFATC1	Cervical Squamous Cell Carcinoma and Endocervical Adenocarcinoma (TCGA, Provisional)	12	0.308
NFKB1	Cervical Squamous Cell Carcinoma and Endocervical Adenocarcinoma (TCGA, Provisional)	2	0.051
PPARG	Cervical Squamous Cell Carcinoma and Endocervical Adenocarcinoma (TCGA, Provisional)	0	0
RBPJ	Cervical Squamous Cell Carcinoma and Endocervical Adenocarcinoma (TCGA, Provisional)	22	0.564
SMAD4	Cervical Squamous Cell Carcinoma and Endocervical Adenocarcinoma (TCGA, Provisional)	3	0.077
STAT3	Cervical Squamous Cell Carcinoma and Endocervical Adenocarcinoma (TCGA, Provisional)	5	0.128
TCF4	Cervical Squamous Cell Carcinoma and Endocervical Adenocarcinoma (TCGA, Provisional)	13	0.333
TEAD2	Cervical Squamous Cell Carcinoma and Endocervical Adenocarcinoma (TCGA, Provisional)	12	0.308
TP53	Cervical Squamous Cell Carcinoma and Endocervical Adenocarcinoma (TCGA, Provisional)	6	0.154
ATF6	Colorectal Adenocarcinoma (Genentech, Nature 2012)	8	0.111
CREB1	Colorectal Adenocarcinoma (Genentech, Nature 2012)	19	0.264
ETS1	Colorectal Adenocarcinoma (Genentech, Nature 2012)	3	0.042
FOS	Colorectal Adenocarcinoma (Genentech, Nature 2012)	23	0.319
FOXA1	Colorectal Adenocarcinoma (Genentech, Nature 2012)	16	0.222
FOXA2	Colorectal Adenocarcinoma (Genentech, Nature 2012)	13	0.181
FOXA3	Colorectal Adenocarcinoma (Genentech, Nature 2012)	54	0.75
FOXB1	Colorectal Adenocarcinoma (Genentech, Nature 2012)	38	0.528
FOXC1	Colorectal Adenocarcinoma (Genentech, Nature 2012)	49	0.681
FOXC2	Colorectal Adenocarcinoma (Genentech, Nature 2012)	23	0.319
FOXD3	Colorectal Adenocarcinoma (Genentech, Nature 2012)	11	0.153
FOXD4	Colorectal Adenocarcinoma (Genentech, Nature 2012)	14	0.194
FOXE1	Colorectal Adenocarcinoma (Genentech, Nature 2012)	35	0.486
FOXF1	Colorectal Adenocarcinoma (Genentech, Nature 2012)	15	0.208
FOXG1	Colorectal Adenocarcinoma (Genentech, Nature 2012)	60	0.833
FOXH1	Colorectal Adenocarcinoma (Genentech, Nature 2012)	26	0.361
FOXI1	Colorectal Adenocarcinoma (Genentech, Nature 2012)	13	0.181
FOXI2	Colorectal Adenocarcinoma (Genentech, Nature 2012)	31	0.431
FOXJ1	Colorectal Adenocarcinoma (Genentech, Nature 2012)	9	0.125
FOXJ2	Colorectal Adenocarcinoma (Genentech, Nature 2012)	27	0.375
FOXJ3	Colorectal Adenocarcinoma (Genentech, Nature 2012)	49	0.681
FOXK1	Colorectal Adenocarcinoma (Genentech, Nature 2012)	60	0.833
FOXK2	Colorectal Adenocarcinoma (Genentech, Nature 2012)	59	0.819
FOXL1	Colorectal Adenocarcinoma (Genentech, Nature 2012)	23	0.319
FOXL2	Colorectal Adenocarcinoma (Genentech, Nature 2012)	24	0.333
FOXM1	Colorectal Adenocarcinoma (Genentech, Nature 2012)	3	0.042
FOXN1	Colorectal Adenocarcinoma (Genentech, Nature 2012)	49	0.681
FOXN2	Colorectal Adenocarcinoma (Genentech, Nature 2012)	9	0.125
FOXN3	Colorectal Adenocarcinoma (Genentech, Nature 2012)	14	0.194
FOXO1	Colorectal Adenocarcinoma (Genentech, Nature 2012)	23	0.319
FOXO3	Colorectal Adenocarcinoma (Genentech, Nature 2012)	21	0.292
FOXO4	Colorectal Adenocarcinoma (Genentech, Nature 2012)	1	0.014
FOXO6	Colorectal Adenocarcinoma (Genentech, Nature 2012)	7	0.097
FOXP1	Colorectal Adenocarcinoma (Genentech, Nature 2012)	49	0.681
FOXP2	Colorectal Adenocarcinoma (Genentech, Nature 2012)	7	0.097
FOXP3	Colorectal Adenocarcinoma (Genentech, Nature 2012)	28	0.389
FOXP4	Colorectal Adenocarcinoma (Genentech, Nature 2012)	14	0.194
FOXQ1	Colorectal Adenocarcinoma (Genentech, Nature 2012)	58	0.806
FOXR1	Colorectal Adenocarcinoma (Genentech, Nature 2012)	25	0.347
FOXR2	Colorectal Adenocarcinoma (Genentech, Nature 2012)	17	0.236
FOXS1	Colorectal Adenocarcinoma (Genentech, Nature 2012)	53	0.736
GLI1	Colorectal Adenocarcinoma (Genentech, Nature 2012)	53	0.736
IRF3	Colorectal Adenocarcinoma (Genentech, Nature 2012)	24	0.333
JUN	Colorectal Adenocarcinoma (Genentech, Nature 2012)	36	0.5
MAX	Colorectal Adenocarcinoma (Genentech, Nature 2012)	28	0.389
MEF2A	Colorectal Adenocarcinoma (Genentech, Nature 2012)	15	0.208
MYC	Colorectal Adenocarcinoma (Genentech, Nature 2012)	3	0.042
NFATC1	Colorectal Adenocarcinoma (Genentech, Nature 2012)	55	0.764
NFKB1	Colorectal Adenocarcinoma (Genentech, Nature 2012)	9	0.125
PPARG	Colorectal Adenocarcinoma (Genentech, Nature 2012)	3	0.042
RBPJ	Colorectal Adenocarcinoma (Genentech, Nature 2012)	33	0.458
SMAD4	Colorectal Adenocarcinoma (Genentech, Nature 2012)	32	0.444
STAT3	Colorectal Adenocarcinoma (Genentech, Nature 2012)	11	0.153
TCF4	Colorectal Adenocarcinoma (Genentech, Nature 2012)	55	0.764
TEAD2	Colorectal Adenocarcinoma (Genentech, Nature 2012)	35	0.486
TP53	Colorectal Adenocarcinoma (Genentech, Nature 2012)	51	0.708
ATF6	Colorectal Adenocarcinoma (TCGA, Nature 2012)	14	0.063
CREB1	Colorectal Adenocarcinoma (TCGA, Nature 2012)	45	0.201
ETS1	Colorectal Adenocarcinoma (TCGA, Nature 2012)	9	0.04
FOS	Colorectal Adenocarcinoma (TCGA, Nature 2012)	35	0.156
FOXA1	Colorectal Adenocarcinoma (TCGA, Nature 2012)	35	0.156
FOXA2	Colorectal Adenocarcinoma (TCGA, Nature 2012)	30	0.134
FOXA3	Colorectal Adenocarcinoma (TCGA, Nature 2012)	157	0.701
FOXB1	Colorectal Adenocarcinoma (TCGA, Nature 2012)	109	0.487
FOXC1	Colorectal Adenocarcinoma (TCGA, Nature 2012)	151	0.674
FOXC2	Colorectal Adenocarcinoma (TCGA, Nature 2012)	49	0.219
FOXD3	Colorectal Adenocarcinoma (TCGA, Nature 2012)	28	0.125
FOXD4	Colorectal Adenocarcinoma (TCGA, Nature 2012)	22	0.098
FOXE1	Colorectal Adenocarcinoma (TCGA, Nature 2012)	96	0.429
FOXF1	Colorectal Adenocarcinoma (TCGA, Nature 2012)	23	0.103
FOXG1	Colorectal Adenocarcinoma (TCGA, Nature 2012)	179	0.799
FOXH1	Colorectal Adenocarcinoma (TCGA, Nature 2012)	57	0.254
FOXI1	Colorectal Adenocarcinoma (TCGA, Nature 2012)	28	0.125
FOXI2	Colorectal Adenocarcinoma (TCGA, Nature 2012)	70	0.313
FOXJ1	Colorectal Adenocarcinoma (TCGA, Nature 2012)	20	0.089
FOXJ2	Colorectal Adenocarcinoma (TCGA, Nature 2012)	62	0.277
FOXJ3	Colorectal Adenocarcinoma (TCGA, Nature 2012)	134	0.598
FOXK1	Colorectal Adenocarcinoma (TCGA, Nature 2012)	157	0.701
FOXK2	Colorectal Adenocarcinoma (TCGA, Nature 2012)	178	0.795
FOXL1	Colorectal Adenocarcinoma (TCGA, Nature 2012)	48	0.214
FOXL2	Colorectal Adenocarcinoma (TCGA, Nature 2012)	62	0.277
FOXM1	Colorectal Adenocarcinoma (TCGA, Nature 2012)	10	0.045
FOXN1	Colorectal Adenocarcinoma (TCGA, Nature 2012)	142	0.634
FOXN2	Colorectal Adenocarcinoma (TCGA, Nature 2012)	13	0.058
FOXN3	Colorectal Adenocarcinoma (TCGA, Nature 2012)	28	0.125
FOXO1	Colorectal Adenocarcinoma (TCGA, Nature 2012)	42	0.188
FOXO3	Colorectal Adenocarcinoma (TCGA, Nature 2012)	44	0.196
FOXO4	Colorectal Adenocarcinoma (TCGA, Nature 2012)	7	0.031
FOXO6	Colorectal Adenocarcinoma (TCGA, Nature 2012)	11	0.049
FOXP1	Colorectal Adenocarcinoma (TCGA, Nature 2012)	146	0.652
FOXP2	Colorectal Adenocarcinoma (TCGA, Nature 2012)	11	0.049
FOXP3	Colorectal Adenocarcinoma (TCGA, Nature 2012)	63	0.281
FOXP4	Colorectal Adenocarcinoma (TCGA, Nature 2012)	40	0.179
FOXQ1	Colorectal Adenocarcinoma (TCGA, Nature 2012)	172	0.768
FOXR1	Colorectal Adenocarcinoma (TCGA, Nature 2012)	45	0.201
FOXR2	Colorectal Adenocarcinoma (TCGA, Nature 2012)	31	0.138
FOXS1	Colorectal Adenocarcinoma (TCGA, Nature 2012)	154	0.688
GLI1	Colorectal Adenocarcinoma (TCGA, Nature 2012)	145	0.647
IRF3	Colorectal Adenocarcinoma (TCGA, Nature 2012)	44	0.196
JUN	Colorectal Adenocarcinoma (TCGA, Nature 2012)	73	0.326
MAX	Colorectal Adenocarcinoma (TCGA, Nature 2012)	57	0.254
MEF2A	Colorectal Adenocarcinoma (TCGA, Nature 2012)	43	0.192
MYC	Colorectal Adenocarcinoma (TCGA, Nature 2012)	7	0.031
NFATC1	Colorectal Adenocarcinoma (TCGA, Nature 2012)	161	0.719
NFKB1	Colorectal Adenocarcinoma (TCGA, Nature 2012)	14	0.063
PPARG	Colorectal Adenocarcinoma (TCGA, Nature 2012)	5	0.022
RBPJ	Colorectal Adenocarcinoma (TCGA, Nature 2012)	94	0.42
SMAD4	Colorectal Adenocarcinoma (TCGA, Nature 2012)	47	0.21
STAT3	Colorectal Adenocarcinoma (TCGA, Nature 2012)	12	0.054
TCF4	Colorectal Adenocarcinoma (TCGA, Nature 2012)	152	0.679
TEAD2	Colorectal Adenocarcinoma (TCGA, Nature 2012)	91	0.406
TP53	Colorectal Adenocarcinoma (TCGA, Nature 2012)	138	0.616
ATF6	Colorectal Adenocarcinoma (TCGA, Provisional)	16	0.072
CREB1	Colorectal Adenocarcinoma (TCGA, Provisional)	46	0.206
ETS1	Colorectal Adenocarcinoma (TCGA, Provisional)	9	0.04
FOS	Colorectal Adenocarcinoma (TCGA, Provisional)	35	0.157
FOXA1	Colorectal Adenocarcinoma (TCGA, Provisional)	34	0.152
FOXA2	Colorectal Adenocarcinoma (TCGA, Provisional)	31	0.139
FOXA3	Colorectal Adenocarcinoma (TCGA, Provisional)	156	0.7
FOXB1	Colorectal Adenocarcinoma (TCGA, Provisional)	109	0.489
FOXC1	Colorectal Adenocarcinoma (TCGA, Provisional)	150	0.673
FOXC2	Colorectal Adenocarcinoma (TCGA, Provisional)	49	0.22
FOXD3	Colorectal Adenocarcinoma (TCGA, Provisional)	28	0.126
FOXD4	Colorectal Adenocarcinoma (TCGA, Provisional)	22	0.099
FOXE1	Colorectal Adenocarcinoma (TCGA, Provisional)	96	0.43
FOXF1	Colorectal Adenocarcinoma (TCGA, Provisional)	23	0.103
FOXG1	Colorectal Adenocarcinoma (TCGA, Provisional)	179	0.803
FOXH1	Colorectal Adenocarcinoma (TCGA, Provisional)	57	0.256
FOXI1	Colorectal Adenocarcinoma (TCGA, Provisional)	29	0.13
FOXI2	Colorectal Adenocarcinoma (TCGA, Provisional)	70	0.314
FOXJ1	Colorectal Adenocarcinoma (TCGA, Provisional)	20	0.09
FOXJ2	Colorectal Adenocarcinoma (TCGA, Provisional)	62	0.278
FOXJ3	Colorectal Adenocarcinoma (TCGA, Provisional)	133	0.596
FOXK1	Colorectal Adenocarcinoma (TCGA, Provisional)	155	0.695
FOXK2	Colorectal Adenocarcinoma (TCGA, Provisional)	177	0.794
FOXL1	Colorectal Adenocarcinoma (TCGA, Provisional)	48	0.215
FOXL2	Colorectal Adenocarcinoma (TCGA, Provisional)	64	0.287
FOXM1	Colorectal Adenocarcinoma (TCGA, Provisional)	10	0.045
FOXN1	Colorectal Adenocarcinoma (TCGA, Provisional)	141	0.632
FOXN2	Colorectal Adenocarcinoma (TCGA, Provisional)	13	0.058
FOXN3	Colorectal Adenocarcinoma (TCGA, Provisional)	28	0.126
FOXO1	Colorectal Adenocarcinoma (TCGA, Provisional)	42	0.188
FOXO3	Colorectal Adenocarcinoma (TCGA, Provisional)	44	0.197
FOXO4	Colorectal Adenocarcinoma (TCGA, Provisional)	7	0.031
FOXO6	Colorectal Adenocarcinoma (TCGA, Provisional)	11	0.049
FOXP1	Colorectal Adenocarcinoma (TCGA, Provisional)	145	0.65
FOXP2	Colorectal Adenocarcinoma (TCGA, Provisional)	11	0.049
FOXP3	Colorectal Adenocarcinoma (TCGA, Provisional)	62	0.278
FOXP4	Colorectal Adenocarcinoma (TCGA, Provisional)	40	0.179
FOXQ1	Colorectal Adenocarcinoma (TCGA, Provisional)	171	0.767
FOXR1	Colorectal Adenocarcinoma (TCGA, Provisional)	45	0.202
FOXR2	Colorectal Adenocarcinoma (TCGA, Provisional)	32	0.143
FOXS1	Colorectal Adenocarcinoma (TCGA, Provisional)	153	0.686
GLI1	Colorectal Adenocarcinoma (TCGA, Provisional)	142	0.637
IRF3	Colorectal Adenocarcinoma (TCGA, Provisional)	43	0.193
JUN	Colorectal Adenocarcinoma (TCGA, Provisional)	73	0.327
MAX	Colorectal Adenocarcinoma (TCGA, Provisional)	57	0.256
MEF2A	Colorectal Adenocarcinoma (TCGA, Provisional)	45	0.202
MYC	Colorectal Adenocarcinoma (TCGA, Provisional)	7	0.031
NFATC1	Colorectal Adenocarcinoma (TCGA, Provisional)	160	0.717
NFKB1	Colorectal Adenocarcinoma (TCGA, Provisional)	14	0.063
PPARG	Colorectal Adenocarcinoma (TCGA, Provisional)	5	0.022
RBPJ	Colorectal Adenocarcinoma (TCGA, Provisional)	93	0.417
SMAD4	Colorectal Adenocarcinoma (TCGA, Provisional)	47	0.211
STAT3	Colorectal Adenocarcinoma (TCGA, Provisional)	13	0.058
TCF4	Colorectal Adenocarcinoma (TCGA, Provisional)	151	0.677
TEAD2	Colorectal Adenocarcinoma (TCGA, Provisional)	90	0.404
TP53	Colorectal Adenocarcinoma (TCGA, Provisional)	137	0.614
ATF6	Esophageal Adenocarcinoma (Broad, Nature Genetics 2013)	4	0.027
CREB1	Esophageal Adenocarcinoma (Broad, Nature Genetics 2013)	13	0.089
ETS1	Esophageal Adenocarcinoma (Broad, Nature Genetics 2013)	4	0.027
FOS	Esophageal Adenocarcinoma (Broad, Nature Genetics 2013)	16	0.11
FOXA1	Esophageal Adenocarcinoma (Broad, Nature Genetics 2013)	25	0.171
FOXA2	Esophageal Adenocarcinoma (Broad, Nature Genetics 2013)	24	0.164
FOXA3	Esophageal Adenocarcinoma (Broad, Nature Genetics 2013)	111	0.76
FOXB1	Esophageal Adenocarcinoma (Broad, Nature Genetics 2013)	69	0.473
FOXC1	Esophageal Adenocarcinoma (Broad, Nature Genetics 2013)	111	0.76
FOXC2	Esophageal Adenocarcinoma (Broad, Nature Genetics 2013)	37	0.253
FOXD3	Esophageal Adenocarcinoma (Broad, Nature Genetics 2013)	13	0.089
FOXD4	Esophageal Adenocarcinoma (Broad, Nature Genetics 2013)	12	0.082
FOXE1	Esophageal Adenocarcinoma (Broad, Nature Genetics 2013)	69	0.473
FOXF1	Esophageal Adenocarcinoma (Broad, Nature Genetics 2013)	28	0.192
FOXG1	Esophageal Adenocarcinoma (Broad, Nature Genetics 2013)	120	0.822
FOXH1	Esophageal Adenocarcinoma (Broad, Nature Genetics 2013)	24	0.164
FOXI1	Esophageal Adenocarcinoma (Broad, Nature Genetics 2013)	6	0.041
FOXI2	Esophageal Adenocarcinoma (Broad, Nature Genetics 2013)	42	0.288
FOXJ1	Esophageal Adenocarcinoma (Broad, Nature Genetics 2013)	13	0.089
FOXJ2	Esophageal Adenocarcinoma (Broad, Nature Genetics 2013)	27	0.185
FOXJ3	Esophageal Adenocarcinoma (Broad, Nature Genetics 2013)	107	0.733
FOXK1	Esophageal Adenocarcinoma (Broad, Nature Genetics 2013)	114	0.781
FOXK2	Esophageal Adenocarcinoma (Broad, Nature Genetics 2013)	128	0.877
FOXL1	Esophageal Adenocarcinoma (Broad, Nature Genetics 2013)	22	0.151
FOXL2	Esophageal Adenocarcinoma (Broad, Nature Genetics 2013)	34	0.233
FOXM1	Esophageal Adenocarcinoma (Broad, Nature Genetics 2013)	0	0
FOXN1	Esophageal Adenocarcinoma (Broad, Nature Genetics 2013)	109	0.747
FOXN2	Esophageal Adenocarcinoma (Broad, Nature Genetics 2013)	4	0.027
FOXN3	Esophageal Adenocarcinoma (Broad, Nature Genetics 2013)	13	0.089
FOXO1	Esophageal Adenocarcinoma (Broad, Nature Genetics 2013)	31	0.212
FOXO3	Esophageal Adenocarcinoma (Broad, Nature Genetics 2013)	14	0.096
FOXO4	Esophageal Adenocarcinoma (Broad, Nature Genetics 2013)	0	0
FOXO6	Esophageal Adenocarcinoma (Broad, Nature Genetics 2013)	7	0.048
FOXP1	Esophageal Adenocarcinoma (Broad, Nature Genetics 2013)	111	0.76
FOXP2	Esophageal Adenocarcinoma (Broad, Nature Genetics 2013)	5	0.034
FOXP3	Esophageal Adenocarcinoma (Broad, Nature Genetics 2013)	35	0.24
FOXP4	Esophageal Adenocarcinoma (Broad, Nature Genetics 2013)	8	0.055
FOXQ1	Esophageal Adenocarcinoma (Broad, Nature Genetics 2013)	123	0.842
FOXR1	Esophageal Adenocarcinoma (Broad, Nature Genetics 2013)	32	0.219
FOXR2	Esophageal Adenocarcinoma (Broad, Nature Genetics 2013)	14	0.096
FOXS1	Esophageal Adenocarcinoma (Broad, Nature Genetics 2013)	115	0.788
GLI1	Esophageal Adenocarcinoma (Broad, Nature Genetics 2013)	113	0.774
IRF3	Esophageal Adenocarcinoma (Broad, Nature Genetics 2013)	24	0.164
JUN	Esophageal Adenocarcinoma (Broad, Nature Genetics 2013)	39	0.267
MAX	Esophageal Adenocarcinoma (Broad, Nature Genetics 2013)	31	0.212
MEF2A	Esophageal Adenocarcinoma (Broad, Nature Genetics 2013)	17	0.116
MYC	Esophageal Adenocarcinoma (Broad, Nature Genetics 2013)	3	0.021
NFATC1	Esophageal Adenocarcinoma (Broad, Nature Genetics 2013)	121	0.829
NFKB1	Esophageal Adenocarcinoma (Broad, Nature Genetics 2013)	5	0.034
PPARG	Esophageal Adenocarcinoma (Broad, Nature Genetics 2013)	2	0.014
RBPJ	Esophageal Adenocarcinoma (Broad, Nature Genetics 2013)	62	0.425
SMAD4	Esophageal Adenocarcinoma (Broad, Nature Genetics 2013)	20	0.137
STAT3	Esophageal Adenocarcinoma (Broad, Nature Genetics 2013)	6	0.041
TCF4	Esophageal Adenocarcinoma (Broad, Nature Genetics 2013)	109	0.747
TEAD2	Esophageal Adenocarcinoma (Broad, Nature Genetics 2013)	60	0.411
TP53	Esophageal Adenocarcinoma (Broad, Nature Genetics 2013)	111	0.76
ATF6	Glioblastoma (TCGA, Cell 2013)	4	0.014
CREB1	Glioblastoma (TCGA, Cell 2013)	16	0.055
ETS1	Glioblastoma (TCGA, Cell 2013)	1	0.003
FOS	Glioblastoma (TCGA, Cell 2013)	15	0.052
FOXA1	Glioblastoma (TCGA, Cell 2013)	15	0.052
FOXA2	Glioblastoma (TCGA, Cell 2013)	3	0.01
FOXA3	Glioblastoma (TCGA, Cell 2013)	88	0.302
FOXB1	Glioblastoma (TCGA, Cell 2013)	56	0.192
FOXC1	Glioblastoma (TCGA, Cell 2013)	70	0.241
FOXC2	Glioblastoma (TCGA, Cell 2013)	18	0.062
FOXD3	Glioblastoma (TCGA, Cell 2013)	4	0.014
FOXD4	Glioblastoma (TCGA, Cell 2013)	6	0.021
FOXE1	Glioblastoma (TCGA, Cell 2013)	50	0.172
FOXF1	Glioblastoma (TCGA, Cell 2013)	10	0.034
FOXG1	Glioblastoma (TCGA, Cell 2013)	96	0.33
FOXH1	Glioblastoma (TCGA, Cell 2013)	21	0.072
FOXI1	Glioblastoma (TCGA, Cell 2013)	8	0.027
FOXI2	Glioblastoma (TCGA, Cell 2013)	32	0.11
FOXJ1	Glioblastoma (TCGA, Cell 2013)	9	0.031
FOXJ2	Glioblastoma (TCGA, Cell 2013)	25	0.086
FOXJ3	Glioblastoma (TCGA, Cell 2013)	69	0.237
FOXK1	Glioblastoma (TCGA, Cell 2013)	87	0.299
FOXK2	Glioblastoma (TCGA, Cell 2013)	109	0.375
FOXL1	Glioblastoma (TCGA, Cell 2013)	12	0.041
FOXL2	Glioblastoma (TCGA, Cell 2013)	29	0.1
FOXM1	Glioblastoma (TCGA, Cell 2013)	1	0.003
FOXN1	Glioblastoma (TCGA, Cell 2013)	70	0.241
FOXN2	Glioblastoma (TCGA, Cell 2013)	4	0.014
FOXN3	Glioblastoma (TCGA, Cell 2013)	11	0.038
FOXO1	Glioblastoma (TCGA, Cell 2013)	29	0.1
FOXO3	Glioblastoma (TCGA, Cell 2013)	34	0.117
FOXO4	Glioblastoma (TCGA, Cell 2013)	0	0
FOXO6	Glioblastoma (TCGA, Cell 2013)	8	0.027
FOXP1	Glioblastoma (TCGA, Cell 2013)	71	0.244
FOXP2	Glioblastoma (TCGA, Cell 2013)	2	0.007
FOXP3	Glioblastoma (TCGA, Cell 2013)	31	0.107
FOXP4	Glioblastoma (TCGA, Cell 2013)	5	0.017
FOXQ1	Glioblastoma (TCGA, Cell 2013)	99	0.34
FOXR1	Glioblastoma (TCGA, Cell 2013)	21	0.072
FOXR2	Glioblastoma (TCGA, Cell 2013)	14	0.048
FOXS1	Glioblastoma (TCGA, Cell 2013)	78	0.268
GLI1	Glioblastoma (TCGA, Cell 2013)	71	0.244
IRF3	Glioblastoma (TCGA, Cell 2013)	11	0.038
JUN	Glioblastoma (TCGA, Cell 2013)	32	0.11
MAX	Glioblastoma (TCGA, Cell 2013)	18	0.062
MEF2A	Glioblastoma (TCGA, Cell 2013)	16	0.055
MYC	Glioblastoma (TCGA, Cell 2013)	3	0.01
NFATC1	Glioblastoma (TCGA, Cell 2013)	76	0.261
NFKB1	Glioblastoma (TCGA, Cell 2013)	4	0.014
PPARG	Glioblastoma (TCGA, Cell 2013)	3	0.01
RBPJ	Glioblastoma (TCGA, Cell 2013)	47	0.162
SMAD4	Glioblastoma (TCGA, Cell 2013)	5	0.017
STAT3	Glioblastoma (TCGA, Cell 2013)	5	0.017
TCF4	Glioblastoma (TCGA, Cell 2013)	76	0.261
TEAD2	Glioblastoma (TCGA, Cell 2013)	38	0.131
TP53	Glioblastoma (TCGA, Cell 2013)	66	0.227
ATF6	Glioblastoma (TCGA, Nature 2008)	0	0
CREB1	Glioblastoma (TCGA, Nature 2008)	1	0.011
ETS1	Glioblastoma (TCGA, Nature 2008)	0	0
FOS	Glioblastoma (TCGA, Nature 2008)	6	0.066
FOXA1	Glioblastoma (TCGA, Nature 2008)	0	0
FOXA2	Glioblastoma (TCGA, Nature 2008)	0	0
FOXA3	Glioblastoma (TCGA, Nature 2008)	37	0.407
FOXB1	Glioblastoma (TCGA, Nature 2008)	0	0
FOXC1	Glioblastoma (TCGA, Nature 2008)	32	0.352
FOXC2	Glioblastoma (TCGA, Nature 2008)	1	0.011
FOXD3	Glioblastoma (TCGA, Nature 2008)	0	0
FOXD4	Glioblastoma (TCGA, Nature 2008)	0	0
FOXE1	Glioblastoma (TCGA, Nature 2008)	0	0
FOXF1	Glioblastoma (TCGA, Nature 2008)	0	0
FOXG1	Glioblastoma (TCGA, Nature 2008)	32	0.352
FOXH1	Glioblastoma (TCGA, Nature 2008)	0	0
FOXI1	Glioblastoma (TCGA, Nature 2008)	2	0.022
FOXI2	Glioblastoma (TCGA, Nature 2008)	0	0
FOXJ1	Glioblastoma (TCGA, Nature 2008)	0	0
FOXJ2	Glioblastoma (TCGA, Nature 2008)	0	0
FOXJ3	Glioblastoma (TCGA, Nature 2008)	31	0.341
FOXK1	Glioblastoma (TCGA, Nature 2008)	38	0.418
FOXK2	Glioblastoma (TCGA, Nature 2008)	39	0.429
FOXL1	Glioblastoma (TCGA, Nature 2008)	0	0
FOXL2	Glioblastoma (TCGA, Nature 2008)	0	0
FOXM1	Glioblastoma (TCGA, Nature 2008)	0	0
FOXN1	Glioblastoma (TCGA, Nature 2008)	31	0.341
FOXN2	Glioblastoma (TCGA, Nature 2008)	0	0
FOXN3	Glioblastoma (TCGA, Nature 2008)	0	0
FOXO1	Glioblastoma (TCGA, Nature 2008)	13	0.143
FOXO3	Glioblastoma (TCGA, Nature 2008)	14	0.154
FOXO4	Glioblastoma (TCGA, Nature 2008)	1	0.011
FOXO6	Glioblastoma (TCGA, Nature 2008)	1	0.011
FOXP1	Glioblastoma (TCGA, Nature 2008)	31	0.341
FOXP2	Glioblastoma (TCGA, Nature 2008)	0	0
FOXP3	Glioblastoma (TCGA, Nature 2008)	0	0
FOXP4	Glioblastoma (TCGA, Nature 2008)	1	0.011
FOXQ1	Glioblastoma (TCGA, Nature 2008)	31	0.341
FOXR1	Glioblastoma (TCGA, Nature 2008)	5	0.055
FOXR2	Glioblastoma (TCGA, Nature 2008)	4	0.044
FOXS1	Glioblastoma (TCGA, Nature 2008)	32	0.352
GLI1	Glioblastoma (TCGA, Nature 2008)	32	0.352
IRF3	Glioblastoma (TCGA, Nature 2008)	1	0.011
JUN	Glioblastoma (TCGA, Nature 2008)	2	0.022
MAX	Glioblastoma (TCGA, Nature 2008)	2	0.022
MEF2A	Glioblastoma (TCGA, Nature 2008)	0	0
MYC	Glioblastoma (TCGA, Nature 2008)	1	0.011
NFATC1	Glioblastoma (TCGA, Nature 2008)	31	0.341
NFKB1	Glioblastoma (TCGA, Nature 2008)	0	0
PPARG	Glioblastoma (TCGA, Nature 2008)	0	0
RBPJ	Glioblastoma (TCGA, Nature 2008)	1	0.011
SMAD4	Glioblastoma (TCGA, Nature 2008)	1	0.011
STAT3	Glioblastoma (TCGA, Nature 2008)	2	0.022
TCF4	Glioblastoma (TCGA, Nature 2008)	32	0.352
TEAD2	Glioblastoma (TCGA, Nature 2008)	3	0.033
TP53	Glioblastoma (TCGA, Nature 2008)	33	0.363
ATF6	Glioblastoma Multiforme (TCGA, Provisional)	6	0.021
CREB1	Glioblastoma Multiforme (TCGA, Provisional)	18	0.064
ETS1	Glioblastoma Multiforme (TCGA, Provisional)	2	0.007
FOS	Glioblastoma Multiforme (TCGA, Provisional)	17	0.06
FOXA1	Glioblastoma Multiforme (TCGA, Provisional)	17	0.06
FOXA2	Glioblastoma Multiforme (TCGA, Provisional)	4	0.014
FOXA3	Glioblastoma Multiforme (TCGA, Provisional)	113	0.399
FOXB1	Glioblastoma Multiforme (TCGA, Provisional)	67	0.237
FOXC1	Glioblastoma Multiforme (TCGA, Provisional)	89	0.314
FOXC2	Glioblastoma Multiforme (TCGA, Provisional)	23	0.081
FOXD3	Glioblastoma Multiforme (TCGA, Provisional)	5	0.018
FOXD4	Glioblastoma Multiforme (TCGA, Provisional)	4	0.014
FOXE1	Glioblastoma Multiforme (TCGA, Provisional)	53	0.187
FOXF1	Glioblastoma Multiforme (TCGA, Provisional)	13	0.046
FOXG1	Glioblastoma Multiforme (TCGA, Provisional)	122	0.431
FOXH1	Glioblastoma Multiforme (TCGA, Provisional)	24	0.085
FOXI1	Glioblastoma Multiforme (TCGA, Provisional)	7	0.025
FOXI2	Glioblastoma Multiforme (TCGA, Provisional)	38	0.134
FOXJ1	Glioblastoma Multiforme (TCGA, Provisional)	10	0.035
FOXJ2	Glioblastoma Multiforme (TCGA, Provisional)	32	0.113
FOXJ3	Glioblastoma Multiforme (TCGA, Provisional)	90	0.318
FOXK1	Glioblastoma Multiforme (TCGA, Provisional)	111	0.392
FOXK2	Glioblastoma Multiforme (TCGA, Provisional)	133	0.47
FOXL1	Glioblastoma Multiforme (TCGA, Provisional)	14	0.049
FOXL2	Glioblastoma Multiforme (TCGA, Provisional)	32	0.113
FOXM1	Glioblastoma Multiforme (TCGA, Provisional)	2	0.007
FOXN1	Glioblastoma Multiforme (TCGA, Provisional)	93	0.329
FOXN2	Glioblastoma Multiforme (TCGA, Provisional)	5	0.018
FOXN3	Glioblastoma Multiforme (TCGA, Provisional)	17	0.06
FOXO1	Glioblastoma Multiforme (TCGA, Provisional)	34	0.12
FOXO3	Glioblastoma Multiforme (TCGA, Provisional)	37	0.131
FOXO4	Glioblastoma Multiforme (TCGA, Provisional)	0	0
FOXO6	Glioblastoma Multiforme (TCGA, Provisional)	9	0.032
FOXP1	Glioblastoma Multiforme (TCGA, Provisional)	94	0.332
FOXP2	Glioblastoma Multiforme (TCGA, Provisional)	3	0.011
FOXP3	Glioblastoma Multiforme (TCGA, Provisional)	35	0.124
FOXP4	Glioblastoma Multiforme (TCGA, Provisional)	8	0.028
FOXQ1	Glioblastoma Multiforme (TCGA, Provisional)	120	0.424
FOXR1	Glioblastoma Multiforme (TCGA, Provisional)	28	0.099
FOXR2	Glioblastoma Multiforme (TCGA, Provisional)	21	0.074
FOXS1	Glioblastoma Multiforme (TCGA, Provisional)	98	0.346
GLI1	Glioblastoma Multiforme (TCGA, Provisional)	95	0.336
IRF3	Glioblastoma Multiforme (TCGA, Provisional)	15	0.053
JUN	Glioblastoma Multiforme (TCGA, Provisional)	39	0.138
MAX	Glioblastoma Multiforme (TCGA, Provisional)	28	0.099
MEF2A	Glioblastoma Multiforme (TCGA, Provisional)	23	0.081
MYC	Glioblastoma Multiforme (TCGA, Provisional)	3	0.011
NFATC1	Glioblastoma Multiforme (TCGA, Provisional)	103	0.364
NFKB1	Glioblastoma Multiforme (TCGA, Provisional)	3	0.011
PPARG	Glioblastoma Multiforme (TCGA, Provisional)	4	0.014
RBPJ	Glioblastoma Multiforme (TCGA, Provisional)	53	0.187
SMAD4	Glioblastoma Multiforme (TCGA, Provisional)	6	0.021
STAT3	Glioblastoma Multiforme (TCGA, Provisional)	7	0.025
TCF4	Glioblastoma Multiforme (TCGA, Provisional)	97	0.343
TEAD2	Glioblastoma Multiforme (TCGA, Provisional)	53	0.187
TP53	Glioblastoma Multiforme (TCGA, Provisional)	87	0.307
ATF6	Head and Neck Squamous Cell Carcinoma (Broad, Science 2011)	2	0.027
CREB1	Head and Neck Squamous Cell Carcinoma (Broad, Science 2011)	9	0.122
ETS1	Head and Neck Squamous Cell Carcinoma (Broad, Science 2011)	3	0.041
FOS	Head and Neck Squamous Cell Carcinoma (Broad, Science 2011)	9	0.122
FOXA1	Head and Neck Squamous Cell Carcinoma (Broad, Science 2011)	8	0.108
FOXA2	Head and Neck Squamous Cell Carcinoma (Broad, Science 2011)	6	0.081
FOXA3	Head and Neck Squamous Cell Carcinoma (Broad, Science 2011)	54	0.73
FOXB1	Head and Neck Squamous Cell Carcinoma (Broad, Science 2011)	25	0.338
FOXC1	Head and Neck Squamous Cell Carcinoma (Broad, Science 2011)	51	0.689
FOXC2	Head and Neck Squamous Cell Carcinoma (Broad, Science 2011)	10	0.135
FOXD3	Head and Neck Squamous Cell Carcinoma (Broad, Science 2011)	7	0.095
FOXD4	Head and Neck Squamous Cell Carcinoma (Broad, Science 2011)	2	0.027
FOXE1	Head and Neck Squamous Cell Carcinoma (Broad, Science 2011)	22	0.297
FOXF1	Head and Neck Squamous Cell Carcinoma (Broad, Science 2011)	7	0.095
FOXG1	Head and Neck Squamous Cell Carcinoma (Broad, Science 2011)	57	0.77
FOXH1	Head and Neck Squamous Cell Carcinoma (Broad, Science 2011)	9	0.122
FOXI1	Head and Neck Squamous Cell Carcinoma (Broad, Science 2011)	4	0.054
FOXI2	Head and Neck Squamous Cell Carcinoma (Broad, Science 2011)	16	0.216
FOXJ1	Head and Neck Squamous Cell Carcinoma (Broad, Science 2011)	5	0.068
FOXJ2	Head and Neck Squamous Cell Carcinoma (Broad, Science 2011)	8	0.108
FOXJ3	Head and Neck Squamous Cell Carcinoma (Broad, Science 2011)	51	0.689
FOXK1	Head and Neck Squamous Cell Carcinoma (Broad, Science 2011)	53	0.716
FOXK2	Head and Neck Squamous Cell Carcinoma (Broad, Science 2011)	57	0.77
FOXL1	Head and Neck Squamous Cell Carcinoma (Broad, Science 2011)	7	0.095
FOXL2	Head and Neck Squamous Cell Carcinoma (Broad, Science 2011)	14	0.189
FOXM1	Head and Neck Squamous Cell Carcinoma (Broad, Science 2011)	1	0.014
FOXN1	Head and Neck Squamous Cell Carcinoma (Broad, Science 2011)	48	0.649
FOXN2	Head and Neck Squamous Cell Carcinoma (Broad, Science 2011)	2	0.027
FOXN3	Head and Neck Squamous Cell Carcinoma (Broad, Science 2011)	5	0.068
FOXO1	Head and Neck Squamous Cell Carcinoma (Broad, Science 2011)	15	0.203
FOXO3	Head and Neck Squamous Cell Carcinoma (Broad, Science 2011)	13	0.176
FOXO4	Head and Neck Squamous Cell Carcinoma (Broad, Science 2011)	0	0
FOXO6	Head and Neck Squamous Cell Carcinoma (Broad, Science 2011)	2	0.027
FOXP1	Head and Neck Squamous Cell Carcinoma (Broad, Science 2011)	52	0.703
FOXP2	Head and Neck Squamous Cell Carcinoma (Broad, Science 2011)	4	0.054
FOXP3	Head and Neck Squamous Cell Carcinoma (Broad, Science 2011)	11	0.149
FOXP4	Head and Neck Squamous Cell Carcinoma (Broad, Science 2011)	5	0.068
FOXQ1	Head and Neck Squamous Cell Carcinoma (Broad, Science 2011)	54	0.73
FOXR1	Head and Neck Squamous Cell Carcinoma (Broad, Science 2011)	9	0.122
FOXR2	Head and Neck Squamous Cell Carcinoma (Broad, Science 2011)	6	0.081
FOXS1	Head and Neck Squamous Cell Carcinoma (Broad, Science 2011)	51	0.689
GLI1	Head and Neck Squamous Cell Carcinoma (Broad, Science 2011)	50	0.676
IRF3	Head and Neck Squamous Cell Carcinoma (Broad, Science 2011)	5	0.068
JUN	Head and Neck Squamous Cell Carcinoma (Broad, Science 2011)	14	0.189
MAX	Head and Neck Squamous Cell Carcinoma (Broad, Science 2011)	12	0.162
MEF2A	Head and Neck Squamous Cell Carcinoma (Broad, Science 2011)	12	0.162
MYC	Head and Neck Squamous Cell Carcinoma (Broad, Science 2011)	0	0
NFATC1	Head and Neck Squamous Cell Carcinoma (Broad, Science 2011)	49	0.662
NFKB1	Head and Neck Squamous Cell Carcinoma (Broad, Science 2011)	2	0.027
PPARG	Head and Neck Squamous Cell Carcinoma (Broad, Science 2011)	0	0
RBPJ	Head and Neck Squamous Cell Carcinoma (Broad, Science 2011)	35	0.473
SMAD4	Head and Neck Squamous Cell Carcinoma (Broad, Science 2011)	4	0.054
STAT3	Head and Neck Squamous Cell Carcinoma (Broad, Science 2011)	3	0.041
TCF4	Head and Neck Squamous Cell Carcinoma (Broad, Science 2011)	52	0.703
TEAD2	Head and Neck Squamous Cell Carcinoma (Broad, Science 2011)	19	0.257
TP53	Head and Neck Squamous Cell Carcinoma (Broad, Science 2011)	49	0.662
ATF6	Head and Neck Squamous Cell Carcinoma (Johns Hopkins, Science 2011)	0	0
CREB1	Head and Neck Squamous Cell Carcinoma (Johns Hopkins, Science 2011)	1	0.031
ETS1	Head and Neck Squamous Cell Carcinoma (Johns Hopkins, Science 2011)	0	0
FOS	Head and Neck Squamous Cell Carcinoma (Johns Hopkins, Science 2011)	2	0.063
FOXA1	Head and Neck Squamous Cell Carcinoma (Johns Hopkins, Science 2011)	1	0.031
FOXA2	Head and Neck Squamous Cell Carcinoma (Johns Hopkins, Science 2011)	0	0
FOXA3	Head and Neck Squamous Cell Carcinoma (Johns Hopkins, Science 2011)	23	0.719
FOXB1	Head and Neck Squamous Cell Carcinoma (Johns Hopkins, Science 2011)	5	0.156
FOXC1	Head and Neck Squamous Cell Carcinoma (Johns Hopkins, Science 2011)	22	0.688
FOXC2	Head and Neck Squamous Cell Carcinoma (Johns Hopkins, Science 2011)	0	0
FOXD3	Head and Neck Squamous Cell Carcinoma (Johns Hopkins, Science 2011)	1	0.031
FOXD4	Head and Neck Squamous Cell Carcinoma (Johns Hopkins, Science 2011)	0	0
FOXE1	Head and Neck Squamous Cell Carcinoma (Johns Hopkins, Science 2011)	4	0.125
FOXF1	Head and Neck Squamous Cell Carcinoma (Johns Hopkins, Science 2011)	0	0
FOXG1	Head and Neck Squamous Cell Carcinoma (Johns Hopkins, Science 2011)	23	0.719
FOXH1	Head and Neck Squamous Cell Carcinoma (Johns Hopkins, Science 2011)	1	0.031
FOXI1	Head and Neck Squamous Cell Carcinoma (Johns Hopkins, Science 2011)	1	0.031
FOXI2	Head and Neck Squamous Cell Carcinoma (Johns Hopkins, Science 2011)	2	0.063
FOXJ1	Head and Neck Squamous Cell Carcinoma (Johns Hopkins, Science 2011)	0	0
FOXJ2	Head and Neck Squamous Cell Carcinoma (Johns Hopkins, Science 2011)	1	0.031
FOXJ3	Head and Neck Squamous Cell Carcinoma (Johns Hopkins, Science 2011)	22	0.688
FOXK1	Head and Neck Squamous Cell Carcinoma (Johns Hopkins, Science 2011)	22	0.688
FOXK2	Head and Neck Squamous Cell Carcinoma (Johns Hopkins, Science 2011)	24	0.75
FOXL1	Head and Neck Squamous Cell Carcinoma (Johns Hopkins, Science 2011)	1	0.031
FOXL2	Head and Neck Squamous Cell Carcinoma (Johns Hopkins, Science 2011)	3	0.094
FOXM1	Head and Neck Squamous Cell Carcinoma (Johns Hopkins, Science 2011)	0	0
FOXN1	Head and Neck Squamous Cell Carcinoma (Johns Hopkins, Science 2011)	22	0.688
FOXN2	Head and Neck Squamous Cell Carcinoma (Johns Hopkins, Science 2011)	0	0
FOXN3	Head and Neck Squamous Cell Carcinoma (Johns Hopkins, Science 2011)	0	0
FOXO1	Head and Neck Squamous Cell Carcinoma (Johns Hopkins, Science 2011)	1	0.031
FOXO3	Head and Neck Squamous Cell Carcinoma (Johns Hopkins, Science 2011)	3	0.094
FOXO4	Head and Neck Squamous Cell Carcinoma (Johns Hopkins, Science 2011)	0	0
FOXO6	Head and Neck Squamous Cell Carcinoma (Johns Hopkins, Science 2011)	0	0
FOXP1	Head and Neck Squamous Cell Carcinoma (Johns Hopkins, Science 2011)	23	0.719
FOXP2	Head and Neck Squamous Cell Carcinoma (Johns Hopkins, Science 2011)	0	0
FOXP3	Head and Neck Squamous Cell Carcinoma (Johns Hopkins, Science 2011)	2	0.063
FOXP4	Head and Neck Squamous Cell Carcinoma (Johns Hopkins, Science 2011)	0	0
FOXQ1	Head and Neck Squamous Cell Carcinoma (Johns Hopkins, Science 2011)	22	0.688
FOXR1	Head and Neck Squamous Cell Carcinoma (Johns Hopkins, Science 2011)	2	0.063
FOXR2	Head and Neck Squamous Cell Carcinoma (Johns Hopkins, Science 2011)	1	0.031
FOXS1	Head and Neck Squamous Cell Carcinoma (Johns Hopkins, Science 2011)	22	0.688
GLI1	Head and Neck Squamous Cell Carcinoma (Johns Hopkins, Science 2011)	22	0.688
IRF3	Head and Neck Squamous Cell Carcinoma (Johns Hopkins, Science 2011)	0	0
JUN	Head and Neck Squamous Cell Carcinoma (Johns Hopkins, Science 2011)	2	0.063
MAX	Head and Neck Squamous Cell Carcinoma (Johns Hopkins, Science 2011)	2	0.063
MEF2A	Head and Neck Squamous Cell Carcinoma (Johns Hopkins, Science 2011)	2	0.063
MYC	Head and Neck Squamous Cell Carcinoma (Johns Hopkins, Science 2011)	0	0
NFATC1	Head and Neck Squamous Cell Carcinoma (Johns Hopkins, Science 2011)	22	0.688
NFKB1	Head and Neck Squamous Cell Carcinoma (Johns Hopkins, Science 2011)	0	0
PPARG	Head and Neck Squamous Cell Carcinoma (Johns Hopkins, Science 2011)	1	0.031
RBPJ	Head and Neck Squamous Cell Carcinoma (Johns Hopkins, Science 2011)	6	0.188
SMAD4	Head and Neck Squamous Cell Carcinoma (Johns Hopkins, Science 2011)	2	0.063
STAT3	Head and Neck Squamous Cell Carcinoma (Johns Hopkins, Science 2011)	1	0.031
TCF4	Head and Neck Squamous Cell Carcinoma (Johns Hopkins, Science 2011)	23	0.719
TEAD2	Head and Neck Squamous Cell Carcinoma (Johns Hopkins, Science 2011)	4	0.125
TP53	Head and Neck Squamous Cell Carcinoma (Johns Hopkins, Science 2011)	22	0.688
ATF6	Head and Neck Squamous Cell Carcinoma (TCGA, in revision)	8	0.029
CREB1	Head and Neck Squamous Cell Carcinoma (TCGA, in revision)	49	0.176
ETS1	Head and Neck Squamous Cell Carcinoma (TCGA, in revision)	10	0.036
FOS	Head and Neck Squamous Cell Carcinoma (TCGA, in revision)	53	0.19
FOXA1	Head and Neck Squamous Cell Carcinoma (TCGA, in revision)	38	0.136
FOXA2	Head and Neck Squamous Cell Carcinoma (TCGA, in revision)	28	0.1
FOXA3	Head and Neck Squamous Cell Carcinoma (TCGA, in revision)	227	0.814
FOXB1	Head and Neck Squamous Cell Carcinoma (TCGA, in revision)	142	0.509
FOXC1	Head and Neck Squamous Cell Carcinoma (TCGA, in revision)	214	0.767
FOXC2	Head and Neck Squamous Cell Carcinoma (TCGA, in revision)	61	0.219
FOXD3	Head and Neck Squamous Cell Carcinoma (TCGA, in revision)	39	0.14
FOXD4	Head and Neck Squamous Cell Carcinoma (TCGA, in revision)	16	0.057
FOXE1	Head and Neck Squamous Cell Carcinoma (TCGA, in revision)	119	0.427
FOXF1	Head and Neck Squamous Cell Carcinoma (TCGA, in revision)	35	0.125
FOXG1	Head and Neck Squamous Cell Carcinoma (TCGA, in revision)	240	0.86
FOXH1	Head and Neck Squamous Cell Carcinoma (TCGA, in revision)	66	0.237
FOXI1	Head and Neck Squamous Cell Carcinoma (TCGA, in revision)	28	0.1
FOXI2	Head and Neck Squamous Cell Carcinoma (TCGA, in revision)	90	0.323
FOXJ1	Head and Neck Squamous Cell Carcinoma (TCGA, in revision)	27	0.097
FOXJ2	Head and Neck Squamous Cell Carcinoma (TCGA, in revision)	77	0.276
FOXJ3	Head and Neck Squamous Cell Carcinoma (TCGA, in revision)	210	0.753
FOXK1	Head and Neck Squamous Cell Carcinoma (TCGA, in revision)	228	0.817
FOXK2	Head and Neck Squamous Cell Carcinoma (TCGA, in revision)	243	0.871
FOXL1	Head and Neck Squamous Cell Carcinoma (TCGA, in revision)	42	0.151
FOXL2	Head and Neck Squamous Cell Carcinoma (TCGA, in revision)	78	0.28
FOXM1	Head and Neck Squamous Cell Carcinoma (TCGA, in revision)	5	0.018
FOXN1	Head and Neck Squamous Cell Carcinoma (TCGA, in revision)	218	0.781
FOXN2	Head and Neck Squamous Cell Carcinoma (TCGA, in revision)	11	0.039
FOXN3	Head and Neck Squamous Cell Carcinoma (TCGA, in revision)	20	0.072
FOXO1	Head and Neck Squamous Cell Carcinoma (TCGA, in revision)	79	0.283
FOXO3	Head and Neck Squamous Cell Carcinoma (TCGA, in revision)	60	0.215
FOXO4	Head and Neck Squamous Cell Carcinoma (TCGA, in revision)	2	0.007
FOXO6	Head and Neck Squamous Cell Carcinoma (TCGA, in revision)	16	0.057
FOXP1	Head and Neck Squamous Cell Carcinoma (TCGA, in revision)	224	0.803
FOXP2	Head and Neck Squamous Cell Carcinoma (TCGA, in revision)	8	0.029
FOXP3	Head and Neck Squamous Cell Carcinoma (TCGA, in revision)	65	0.233
FOXP4	Head and Neck Squamous Cell Carcinoma (TCGA, in revision)	20	0.072
FOXQ1	Head and Neck Squamous Cell Carcinoma (TCGA, in revision)	234	0.839
FOXR1	Head and Neck Squamous Cell Carcinoma (TCGA, in revision)	61	0.219
FOXR2	Head and Neck Squamous Cell Carcinoma (TCGA, in revision)	33	0.118
FOXS1	Head and Neck Squamous Cell Carcinoma (TCGA, in revision)	226	0.81
GLI1	Head and Neck Squamous Cell Carcinoma (TCGA, in revision)	220	0.789
IRF3	Head and Neck Squamous Cell Carcinoma (TCGA, in revision)	36	0.129
JUN	Head and Neck Squamous Cell Carcinoma (TCGA, in revision)	74	0.265
MAX	Head and Neck Squamous Cell Carcinoma (TCGA, in revision)	50	0.179
MEF2A	Head and Neck Squamous Cell Carcinoma (TCGA, in revision)	51	0.183
MYC	Head and Neck Squamous Cell Carcinoma (TCGA, in revision)	6	0.022
NFATC1	Head and Neck Squamous Cell Carcinoma (TCGA, in revision)	227	0.814
NFKB1	Head and Neck Squamous Cell Carcinoma (TCGA, in revision)	6	0.022
PPARG	Head and Neck Squamous Cell Carcinoma (TCGA, in revision)	5	0.018
RBPJ	Head and Neck Squamous Cell Carcinoma (TCGA, in revision)	150	0.538
SMAD4	Head and Neck Squamous Cell Carcinoma (TCGA, in revision)	24	0.086
STAT3	Head and Neck Squamous Cell Carcinoma (TCGA, in revision)	16	0.057
TCF4	Head and Neck Squamous Cell Carcinoma (TCGA, in revision)	221	0.792
TEAD2	Head and Neck Squamous Cell Carcinoma (TCGA, in revision)	106	0.38
TP53	Head and Neck Squamous Cell Carcinoma (TCGA, in revision)	212	0.76
ATF6	Head and Neck Squamous Cell Carcinoma (TCGA, Provisional)	7	0.023
CREB1	Head and Neck Squamous Cell Carcinoma (TCGA, Provisional)	51	0.167
ETS1	Head and Neck Squamous Cell Carcinoma (TCGA, Provisional)	10	0.033
FOS	Head and Neck Squamous Cell Carcinoma (TCGA, Provisional)	57	0.186
FOXA1	Head and Neck Squamous Cell Carcinoma (TCGA, Provisional)	44	0.144
FOXA2	Head and Neck Squamous Cell Carcinoma (TCGA, Provisional)	31	0.101
FOXA3	Head and Neck Squamous Cell Carcinoma (TCGA, Provisional)	243	0.794
FOXB1	Head and Neck Squamous Cell Carcinoma (TCGA, Provisional)	155	0.507
FOXC1	Head and Neck Squamous Cell Carcinoma (TCGA, Provisional)	228	0.745
FOXC2	Head and Neck Squamous Cell Carcinoma (TCGA, Provisional)	67	0.219
FOXD3	Head and Neck Squamous Cell Carcinoma (TCGA, Provisional)	46	0.15
FOXD4	Head and Neck Squamous Cell Carcinoma (TCGA, Provisional)	19	0.062
FOXE1	Head and Neck Squamous Cell Carcinoma (TCGA, Provisional)	131	0.428
FOXF1	Head and Neck Squamous Cell Carcinoma (TCGA, Provisional)	39	0.127
FOXG1	Head and Neck Squamous Cell Carcinoma (TCGA, Provisional)	258	0.843
FOXH1	Head and Neck Squamous Cell Carcinoma (TCGA, Provisional)	75	0.245
FOXI1	Head and Neck Squamous Cell Carcinoma (TCGA, Provisional)	30	0.098
FOXI2	Head and Neck Squamous Cell Carcinoma (TCGA, Provisional)	100	0.327
FOXJ1	Head and Neck Squamous Cell Carcinoma (TCGA, Provisional)	29	0.095
FOXJ2	Head and Neck Squamous Cell Carcinoma (TCGA, Provisional)	82	0.268
FOXJ3	Head and Neck Squamous Cell Carcinoma (TCGA, Provisional)	220	0.719
FOXK1	Head and Neck Squamous Cell Carcinoma (TCGA, Provisional)	243	0.794
FOXK2	Head and Neck Squamous Cell Carcinoma (TCGA, Provisional)	265	0.866
FOXL1	Head and Neck Squamous Cell Carcinoma (TCGA, Provisional)	48	0.157
FOXL2	Head and Neck Squamous Cell Carcinoma (TCGA, Provisional)	89	0.291
FOXM1	Head and Neck Squamous Cell Carcinoma (TCGA, Provisional)	8	0.026
FOXN1	Head and Neck Squamous Cell Carcinoma (TCGA, Provisional)	231	0.755
FOXN2	Head and Neck Squamous Cell Carcinoma (TCGA, Provisional)	13	0.042
FOXN3	Head and Neck Squamous Cell Carcinoma (TCGA, Provisional)	23	0.075
FOXO1	Head and Neck Squamous Cell Carcinoma (TCGA, Provisional)	90	0.294
FOXO3	Head and Neck Squamous Cell Carcinoma (TCGA, Provisional)	64	0.209
FOXO4	Head and Neck Squamous Cell Carcinoma (TCGA, Provisional)	2	0.007
FOXO6	Head and Neck Squamous Cell Carcinoma (TCGA, Provisional)	17	0.056
FOXP1	Head and Neck Squamous Cell Carcinoma (TCGA, Provisional)	239	0.781
FOXP2	Head and Neck Squamous Cell Carcinoma (TCGA, Provisional)	8	0.026
FOXP3	Head and Neck Squamous Cell Carcinoma (TCGA, Provisional)	74	0.242
FOXP4	Head and Neck Squamous Cell Carcinoma (TCGA, Provisional)	21	0.069
FOXQ1	Head and Neck Squamous Cell Carcinoma (TCGA, Provisional)	250	0.817
FOXR1	Head and Neck Squamous Cell Carcinoma (TCGA, Provisional)	69	0.225
FOXR2	Head and Neck Squamous Cell Carcinoma (TCGA, Provisional)	33	0.108
FOXS1	Head and Neck Squamous Cell Carcinoma (TCGA, Provisional)	239	0.781
GLI1	Head and Neck Squamous Cell Carcinoma (TCGA, Provisional)	231	0.755
IRF3	Head and Neck Squamous Cell Carcinoma (TCGA, Provisional)	41	0.134
JUN	Head and Neck Squamous Cell Carcinoma (TCGA, Provisional)	84	0.275
MAX	Head and Neck Squamous Cell Carcinoma (TCGA, Provisional)	54	0.176
MEF2A	Head and Neck Squamous Cell Carcinoma (TCGA, Provisional)	57	0.186
MYC	Head and Neck Squamous Cell Carcinoma (TCGA, Provisional)	8	0.026
NFATC1	Head and Neck Squamous Cell Carcinoma (TCGA, Provisional)	242	0.791
NFKB1	Head and Neck Squamous Cell Carcinoma (TCGA, Provisional)	6	0.02
PPARG	Head and Neck Squamous Cell Carcinoma (TCGA, Provisional)	6	0.02
RBPJ	Head and Neck Squamous Cell Carcinoma (TCGA, Provisional)	164	0.536
SMAD4	Head and Neck Squamous Cell Carcinoma (TCGA, Provisional)	26	0.085
STAT3	Head and Neck Squamous Cell Carcinoma (TCGA, Provisional)	17	0.056
TCF4	Head and Neck Squamous Cell Carcinoma (TCGA, Provisional)	235	0.768
TEAD2	Head and Neck Squamous Cell Carcinoma (TCGA, Provisional)	119	0.389
TP53	Head and Neck Squamous Cell Carcinoma (TCGA, Provisional)	224	0.732
ATF6	Kidney Chromophobe (TCGA, Provisional)	0	0
CREB1	Kidney Chromophobe (TCGA, Provisional)	9	0.136
ETS1	Kidney Chromophobe (TCGA, Provisional)	0	0
FOS	Kidney Chromophobe (TCGA, Provisional)	10	0.152
FOXA1	Kidney Chromophobe (TCGA, Provisional)	4	0.061
FOXA2	Kidney Chromophobe (TCGA, Provisional)	3	0.045
FOXA3	Kidney Chromophobe (TCGA, Provisional)	28	0.424
FOXB1	Kidney Chromophobe (TCGA, Provisional)	20	0.303
FOXC1	Kidney Chromophobe (TCGA, Provisional)	26	0.394
FOXC2	Kidney Chromophobe (TCGA, Provisional)	6	0.091
FOXD3	Kidney Chromophobe (TCGA, Provisional)	3	0.045
FOXD4	Kidney Chromophobe (TCGA, Provisional)	6	0.091
FOXE1	Kidney Chromophobe (TCGA, Provisional)	21	0.318
FOXF1	Kidney Chromophobe (TCGA, Provisional)	3	0.045
FOXG1	Kidney Chromophobe (TCGA, Provisional)	32	0.485
FOXH1	Kidney Chromophobe (TCGA, Provisional)	6	0.091
FOXI1	Kidney Chromophobe (TCGA, Provisional)	4	0.061
FOXI2	Kidney Chromophobe (TCGA, Provisional)	11	0.167
FOXJ1	Kidney Chromophobe (TCGA, Provisional)	4	0.061
FOXJ2	Kidney Chromophobe (TCGA, Provisional)	11	0.167
FOXJ3	Kidney Chromophobe (TCGA, Provisional)	24	0.364
FOXK1	Kidney Chromophobe (TCGA, Provisional)	26	0.394
FOXK2	Kidney Chromophobe (TCGA, Provisional)	40	0.606
FOXL1	Kidney Chromophobe (TCGA, Provisional)	5	0.076
FOXL2	Kidney Chromophobe (TCGA, Provisional)	10	0.152
FOXM1	Kidney Chromophobe (TCGA, Provisional)	0	0
FOXN1	Kidney Chromophobe (TCGA, Provisional)	25	0.379
FOXN2	Kidney Chromophobe (TCGA, Provisional)	5	0.076
FOXN3	Kidney Chromophobe (TCGA, Provisional)	5	0.076
FOXO1	Kidney Chromophobe (TCGA, Provisional)	6	0.091
FOXO3	Kidney Chromophobe (TCGA, Provisional)	11	0.167
FOXO4	Kidney Chromophobe (TCGA, Provisional)	0	0
FOXO6	Kidney Chromophobe (TCGA, Provisional)	3	0.045
FOXP1	Kidney Chromophobe (TCGA, Provisional)	26	0.394
FOXP2	Kidney Chromophobe (TCGA, Provisional)	0	0
FOXP3	Kidney Chromophobe (TCGA, Provisional)	14	0.212
FOXP4	Kidney Chromophobe (TCGA, Provisional)	1	0.015
FOXQ1	Kidney Chromophobe (TCGA, Provisional)	37	0.561
FOXR1	Kidney Chromophobe (TCGA, Provisional)	8	0.121
FOXR2	Kidney Chromophobe (TCGA, Provisional)	5	0.076
FOXS1	Kidney Chromophobe (TCGA, Provisional)	29	0.439
GLI1	Kidney Chromophobe (TCGA, Provisional)	27	0.409
IRF3	Kidney Chromophobe (TCGA, Provisional)	8	0.121
JUN	Kidney Chromophobe (TCGA, Provisional)	13	0.197
MAX	Kidney Chromophobe (TCGA, Provisional)	12	0.182
MEF2A	Kidney Chromophobe (TCGA, Provisional)	7	0.106
MYC	Kidney Chromophobe (TCGA, Provisional)	1	0.015
NFATC1	Kidney Chromophobe (TCGA, Provisional)	31	0.47
NFKB1	Kidney Chromophobe (TCGA, Provisional)	0	0
PPARG	Kidney Chromophobe (TCGA, Provisional)	0	0
RBPJ	Kidney Chromophobe (TCGA, Provisional)	26	0.394
SMAD4	Kidney Chromophobe (TCGA, Provisional)	3	0.045
STAT3	Kidney Chromophobe (TCGA, Provisional)	1	0.015
TCF4	Kidney Chromophobe (TCGA, Provisional)	25	0.379
TEAD2	Kidney Chromophobe (TCGA, Provisional)	18	0.273
TP53	Kidney Chromophobe (TCGA, Provisional)	25	0.379
ATF6	Kidney Renal Clear Cell Carcinoma (BGI, Nature Genetics 2012)	0	0
CREB1	Kidney Renal Clear Cell Carcinoma (BGI, Nature Genetics 2012)	1	0.01
ETS1	Kidney Renal Clear Cell Carcinoma (BGI, Nature Genetics 2012)	0	0
FOS	Kidney Renal Clear Cell Carcinoma (BGI, Nature Genetics 2012)	0	0
FOXA1	Kidney Renal Clear Cell Carcinoma (BGI, Nature Genetics 2012)	0	0
FOXA2	Kidney Renal Clear Cell Carcinoma (BGI, Nature Genetics 2012)	0	0
FOXA3	Kidney Renal Clear Cell Carcinoma (BGI, Nature Genetics 2012)	7	0.071
FOXB1	Kidney Renal Clear Cell Carcinoma (BGI, Nature Genetics 2012)	5	0.051
FOXC1	Kidney Renal Clear Cell Carcinoma (BGI, Nature Genetics 2012)	6	0.061
FOXC2	Kidney Renal Clear Cell Carcinoma (BGI, Nature Genetics 2012)	2	0.02
FOXD3	Kidney Renal Clear Cell Carcinoma (BGI, Nature Genetics 2012)	0	0
FOXD4	Kidney Renal Clear Cell Carcinoma (BGI, Nature Genetics 2012)	0	0
FOXE1	Kidney Renal Clear Cell Carcinoma (BGI, Nature Genetics 2012)	4	0.041
FOXF1	Kidney Renal Clear Cell Carcinoma (BGI, Nature Genetics 2012)	0	0
FOXG1	Kidney Renal Clear Cell Carcinoma (BGI, Nature Genetics 2012)	11	0.112
FOXH1	Kidney Renal Clear Cell Carcinoma (BGI, Nature Genetics 2012)	2	0.02
FOXI1	Kidney Renal Clear Cell Carcinoma (BGI, Nature Genetics 2012)	1	0.01
FOXI2	Kidney Renal Clear Cell Carcinoma (BGI, Nature Genetics 2012)	1	0.01
FOXJ1	Kidney Renal Clear Cell Carcinoma (BGI, Nature Genetics 2012)	0	0
FOXJ2	Kidney Renal Clear Cell Carcinoma (BGI, Nature Genetics 2012)	10	0.102
FOXJ3	Kidney Renal Clear Cell Carcinoma (BGI, Nature Genetics 2012)	6	0.061
FOXK1	Kidney Renal Clear Cell Carcinoma (BGI, Nature Genetics 2012)	15	0.153
FOXK2	Kidney Renal Clear Cell Carcinoma (BGI, Nature Genetics 2012)	14	0.143
FOXL1	Kidney Renal Clear Cell Carcinoma (BGI, Nature Genetics 2012)	1	0.01
FOXL2	Kidney Renal Clear Cell Carcinoma (BGI, Nature Genetics 2012)	3	0.031
FOXM1	Kidney Renal Clear Cell Carcinoma (BGI, Nature Genetics 2012)	0	0
FOXN1	Kidney Renal Clear Cell Carcinoma (BGI, Nature Genetics 2012)	6	0.061
FOXN2	Kidney Renal Clear Cell Carcinoma (BGI, Nature Genetics 2012)	2	0.02
FOXN3	Kidney Renal Clear Cell Carcinoma (BGI, Nature Genetics 2012)	0	0
FOXO1	Kidney Renal Clear Cell Carcinoma (BGI, Nature Genetics 2012)	3	0.031
FOXO3	Kidney Renal Clear Cell Carcinoma (BGI, Nature Genetics 2012)	2	0.02
FOXO4	Kidney Renal Clear Cell Carcinoma (BGI, Nature Genetics 2012)	0	0
FOXO6	Kidney Renal Clear Cell Carcinoma (BGI, Nature Genetics 2012)	0	0
FOXP1	Kidney Renal Clear Cell Carcinoma (BGI, Nature Genetics 2012)	7	0.071
FOXP2	Kidney Renal Clear Cell Carcinoma (BGI, Nature Genetics 2012)	0	0
FOXP3	Kidney Renal Clear Cell Carcinoma (BGI, Nature Genetics 2012)	0	0
FOXP4	Kidney Renal Clear Cell Carcinoma (BGI, Nature Genetics 2012)	0	0
FOXQ1	Kidney Renal Clear Cell Carcinoma (BGI, Nature Genetics 2012)	6	0.061
FOXR1	Kidney Renal Clear Cell Carcinoma (BGI, Nature Genetics 2012)	0	0
FOXR2	Kidney Renal Clear Cell Carcinoma (BGI, Nature Genetics 2012)	1	0.01
FOXS1	Kidney Renal Clear Cell Carcinoma (BGI, Nature Genetics 2012)	6	0.061
GLI1	Kidney Renal Clear Cell Carcinoma (BGI, Nature Genetics 2012)	7	0.071
IRF3	Kidney Renal Clear Cell Carcinoma (BGI, Nature Genetics 2012)	1	0.01
JUN	Kidney Renal Clear Cell Carcinoma (BGI, Nature Genetics 2012)	0	0
MAX	Kidney Renal Clear Cell Carcinoma (BGI, Nature Genetics 2012)	0	0
MEF2A	Kidney Renal Clear Cell Carcinoma (BGI, Nature Genetics 2012)	0	0
MYC	Kidney Renal Clear Cell Carcinoma (BGI, Nature Genetics 2012)	0	0
NFATC1	Kidney Renal Clear Cell Carcinoma (BGI, Nature Genetics 2012)	7	0.071
NFKB1	Kidney Renal Clear Cell Carcinoma (BGI, Nature Genetics 2012)	0	0
PPARG	Kidney Renal Clear Cell Carcinoma (BGI, Nature Genetics 2012)	0	0
RBPJ	Kidney Renal Clear Cell Carcinoma (BGI, Nature Genetics 2012)	2	0.02
SMAD4	Kidney Renal Clear Cell Carcinoma (BGI, Nature Genetics 2012)	0	0
STAT3	Kidney Renal Clear Cell Carcinoma (BGI, Nature Genetics 2012)	0	0
TCF4	Kidney Renal Clear Cell Carcinoma (BGI, Nature Genetics 2012)	7	0.071
TEAD2	Kidney Renal Clear Cell Carcinoma (BGI, Nature Genetics 2012)	1	0.01
TP53	Kidney Renal Clear Cell Carcinoma (BGI, Nature Genetics 2012)	10	0.102
ATF6	Kidney Renal Clear Cell Carcinoma (TCGA, Nature 2013)	9	0.021
CREB1	Kidney Renal Clear Cell Carcinoma (TCGA, Nature 2013)	35	0.083
ETS1	Kidney Renal Clear Cell Carcinoma (TCGA, Nature 2013)	3	0.007
FOS	Kidney Renal Clear Cell Carcinoma (TCGA, Nature 2013)	38	0.09
FOXA1	Kidney Renal Clear Cell Carcinoma (TCGA, Nature 2013)	24	0.057
FOXA2	Kidney Renal Clear Cell Carcinoma (TCGA, Nature 2013)	20	0.047
FOXA3	Kidney Renal Clear Cell Carcinoma (TCGA, Nature 2013)	54	0.127
FOXB1	Kidney Renal Clear Cell Carcinoma (TCGA, Nature 2013)	117	0.276
FOXC1	Kidney Renal Clear Cell Carcinoma (TCGA, Nature 2013)	36	0.085
FOXC2	Kidney Renal Clear Cell Carcinoma (TCGA, Nature 2013)	26	0.061
FOXD3	Kidney Renal Clear Cell Carcinoma (TCGA, Nature 2013)	19	0.045
FOXD4	Kidney Renal Clear Cell Carcinoma (TCGA, Nature 2013)	17	0.04
FOXE1	Kidney Renal Clear Cell Carcinoma (TCGA, Nature 2013)	103	0.243
FOXF1	Kidney Renal Clear Cell Carcinoma (TCGA, Nature 2013)	18	0.042
FOXG1	Kidney Renal Clear Cell Carcinoma (TCGA, Nature 2013)	127	0.3
FOXH1	Kidney Renal Clear Cell Carcinoma (TCGA, Nature 2013)	43	0.101
FOXI1	Kidney Renal Clear Cell Carcinoma (TCGA, Nature 2013)	18	0.042
FOXI2	Kidney Renal Clear Cell Carcinoma (TCGA, Nature 2013)	67	0.158
FOXJ1	Kidney Renal Clear Cell Carcinoma (TCGA, Nature 2013)	3	0.007
FOXJ2	Kidney Renal Clear Cell Carcinoma (TCGA, Nature 2013)	66	0.156
FOXJ3	Kidney Renal Clear Cell Carcinoma (TCGA, Nature 2013)	23	0.054
FOXK1	Kidney Renal Clear Cell Carcinoma (TCGA, Nature 2013)	106	0.25
FOXK2	Kidney Renal Clear Cell Carcinoma (TCGA, Nature 2013)	171	0.403
FOXL1	Kidney Renal Clear Cell Carcinoma (TCGA, Nature 2013)	30	0.071
FOXL2	Kidney Renal Clear Cell Carcinoma (TCGA, Nature 2013)	64	0.151
FOXM1	Kidney Renal Clear Cell Carcinoma (TCGA, Nature 2013)	6	0.014
FOXN1	Kidney Renal Clear Cell Carcinoma (TCGA, Nature 2013)	34	0.08
FOXN2	Kidney Renal Clear Cell Carcinoma (TCGA, Nature 2013)	9	0.021
FOXN3	Kidney Renal Clear Cell Carcinoma (TCGA, Nature 2013)	11	0.026
FOXO1	Kidney Renal Clear Cell Carcinoma (TCGA, Nature 2013)	35	0.083
FOXO3	Kidney Renal Clear Cell Carcinoma (TCGA, Nature 2013)	19	0.045
FOXO4	Kidney Renal Clear Cell Carcinoma (TCGA, Nature 2013)	2	0.005
FOXO6	Kidney Renal Clear Cell Carcinoma (TCGA, Nature 2013)	7	0.017
FOXP1	Kidney Renal Clear Cell Carcinoma (TCGA, Nature 2013)	51	0.12
FOXP2	Kidney Renal Clear Cell Carcinoma (TCGA, Nature 2013)	5	0.012
FOXP3	Kidney Renal Clear Cell Carcinoma (TCGA, Nature 2013)	59	0.139
FOXP4	Kidney Renal Clear Cell Carcinoma (TCGA, Nature 2013)	10	0.024
FOXQ1	Kidney Renal Clear Cell Carcinoma (TCGA, Nature 2013)	116	0.274
FOXR1	Kidney Renal Clear Cell Carcinoma (TCGA, Nature 2013)	38	0.09
FOXR2	Kidney Renal Clear Cell Carcinoma (TCGA, Nature 2013)	15	0.035
FOXS1	Kidney Renal Clear Cell Carcinoma (TCGA, Nature 2013)	69	0.163
GLI1	Kidney Renal Clear Cell Carcinoma (TCGA, Nature 2013)	35	0.083
IRF3	Kidney Renal Clear Cell Carcinoma (TCGA, Nature 2013)	27	0.064
JUN	Kidney Renal Clear Cell Carcinoma (TCGA, Nature 2013)	53	0.125
MAX	Kidney Renal Clear Cell Carcinoma (TCGA, Nature 2013)	34	0.08
MEF2A	Kidney Renal Clear Cell Carcinoma (TCGA, Nature 2013)	27	0.064
MYC	Kidney Renal Clear Cell Carcinoma (TCGA, Nature 2013)	5	0.012
NFATC1	Kidney Renal Clear Cell Carcinoma (TCGA, Nature 2013)	73	0.172
NFKB1	Kidney Renal Clear Cell Carcinoma (TCGA, Nature 2013)	3	0.007
PPARG	Kidney Renal Clear Cell Carcinoma (TCGA, Nature 2013)	4	0.009
RBPJ	Kidney Renal Clear Cell Carcinoma (TCGA, Nature 2013)	115	0.271
SMAD4	Kidney Renal Clear Cell Carcinoma (TCGA, Nature 2013)	13	0.031
STAT3	Kidney Renal Clear Cell Carcinoma (TCGA, Nature 2013)	11	0.026
TCF4	Kidney Renal Clear Cell Carcinoma (TCGA, Nature 2013)	60	0.142
TEAD2	Kidney Renal Clear Cell Carcinoma (TCGA, Nature 2013)	72	0.17
TP53	Kidney Renal Clear Cell Carcinoma (TCGA, Nature 2013)	36	0.085
ATF6	Kidney Renal Clear Cell Carcinoma (TCGA, Provisional)	9	0.022
CREB1	Kidney Renal Clear Cell Carcinoma (TCGA, Provisional)	33	0.079
ETS1	Kidney Renal Clear Cell Carcinoma (TCGA, Provisional)	3	0.007
FOS	Kidney Renal Clear Cell Carcinoma (TCGA, Provisional)	34	0.082
FOXA1	Kidney Renal Clear Cell Carcinoma (TCGA, Provisional)	21	0.05
FOXA2	Kidney Renal Clear Cell Carcinoma (TCGA, Provisional)	20	0.048
FOXA3	Kidney Renal Clear Cell Carcinoma (TCGA, Provisional)	48	0.115
FOXB1	Kidney Renal Clear Cell Carcinoma (TCGA, Provisional)	109	0.261
FOXC1	Kidney Renal Clear Cell Carcinoma (TCGA, Provisional)	33	0.079
FOXC2	Kidney Renal Clear Cell Carcinoma (TCGA, Provisional)	25	0.06
FOXD3	Kidney Renal Clear Cell Carcinoma (TCGA, Provisional)	19	0.046
FOXD4	Kidney Renal Clear Cell Carcinoma (TCGA, Provisional)	14	0.034
FOXE1	Kidney Renal Clear Cell Carcinoma (TCGA, Provisional)	97	0.233
FOXF1	Kidney Renal Clear Cell Carcinoma (TCGA, Provisional)	16	0.038
FOXG1	Kidney Renal Clear Cell Carcinoma (TCGA, Provisional)	119	0.285
FOXH1	Kidney Renal Clear Cell Carcinoma (TCGA, Provisional)	35	0.084
FOXI1	Kidney Renal Clear Cell Carcinoma (TCGA, Provisional)	16	0.038
FOXI2	Kidney Renal Clear Cell Carcinoma (TCGA, Provisional)	63	0.151
FOXJ1	Kidney Renal Clear Cell Carcinoma (TCGA, Provisional)	3	0.007
FOXJ2	Kidney Renal Clear Cell Carcinoma (TCGA, Provisional)	62	0.149
FOXJ3	Kidney Renal Clear Cell Carcinoma (TCGA, Provisional)	21	0.05
FOXK1	Kidney Renal Clear Cell Carcinoma (TCGA, Provisional)	97	0.233
FOXK2	Kidney Renal Clear Cell Carcinoma (TCGA, Provisional)	160	0.384
FOXL1	Kidney Renal Clear Cell Carcinoma (TCGA, Provisional)	29	0.07
FOXL2	Kidney Renal Clear Cell Carcinoma (TCGA, Provisional)	60	0.144
FOXM1	Kidney Renal Clear Cell Carcinoma (TCGA, Provisional)	6	0.014
FOXN1	Kidney Renal Clear Cell Carcinoma (TCGA, Provisional)	33	0.079
FOXN2	Kidney Renal Clear Cell Carcinoma (TCGA, Provisional)	9	0.022
FOXN3	Kidney Renal Clear Cell Carcinoma (TCGA, Provisional)	10	0.024
FOXO1	Kidney Renal Clear Cell Carcinoma (TCGA, Provisional)	35	0.084
FOXO3	Kidney Renal Clear Cell Carcinoma (TCGA, Provisional)	19	0.046
FOXO4	Kidney Renal Clear Cell Carcinoma (TCGA, Provisional)	2	0.005
FOXO6	Kidney Renal Clear Cell Carcinoma (TCGA, Provisional)	7	0.017
FOXP1	Kidney Renal Clear Cell Carcinoma (TCGA, Provisional)	51	0.122
FOXP2	Kidney Renal Clear Cell Carcinoma (TCGA, Provisional)	5	0.012
FOXP3	Kidney Renal Clear Cell Carcinoma (TCGA, Provisional)	53	0.127
FOXP4	Kidney Renal Clear Cell Carcinoma (TCGA, Provisional)	10	0.024
FOXQ1	Kidney Renal Clear Cell Carcinoma (TCGA, Provisional)	112	0.269
FOXR1	Kidney Renal Clear Cell Carcinoma (TCGA, Provisional)	35	0.084
FOXR2	Kidney Renal Clear Cell Carcinoma (TCGA, Provisional)	15	0.036
FOXS1	Kidney Renal Clear Cell Carcinoma (TCGA, Provisional)	61	0.146
GLI1	Kidney Renal Clear Cell Carcinoma (TCGA, Provisional)	35	0.084
IRF3	Kidney Renal Clear Cell Carcinoma (TCGA, Provisional)	25	0.06
JUN	Kidney Renal Clear Cell Carcinoma (TCGA, Provisional)	48	0.115
MAX	Kidney Renal Clear Cell Carcinoma (TCGA, Provisional)	33	0.079
MEF2A	Kidney Renal Clear Cell Carcinoma (TCGA, Provisional)	24	0.058
MYC	Kidney Renal Clear Cell Carcinoma (TCGA, Provisional)	5	0.012
NFATC1	Kidney Renal Clear Cell Carcinoma (TCGA, Provisional)	70	0.168
NFKB1	Kidney Renal Clear Cell Carcinoma (TCGA, Provisional)	3	0.007
PPARG	Kidney Renal Clear Cell Carcinoma (TCGA, Provisional)	4	0.01
RBPJ	Kidney Renal Clear Cell Carcinoma (TCGA, Provisional)	106	0.254
SMAD4	Kidney Renal Clear Cell Carcinoma (TCGA, Provisional)	12	0.029
STAT3	Kidney Renal Clear Cell Carcinoma (TCGA, Provisional)	9	0.022
TCF4	Kidney Renal Clear Cell Carcinoma (TCGA, Provisional)	57	0.137
TEAD2	Kidney Renal Clear Cell Carcinoma (TCGA, Provisional)	65	0.156
TP53	Kidney Renal Clear Cell Carcinoma (TCGA, Provisional)	36	0.086
ATF6	Kidney Renal Papillary Cell Carcinoma (TCGA, Provisional)	12	0.071
CREB1	Kidney Renal Papillary Cell Carcinoma (TCGA, Provisional)	18	0.107
ETS1	Kidney Renal Papillary Cell Carcinoma (TCGA, Provisional)	3	0.018
FOS	Kidney Renal Papillary Cell Carcinoma (TCGA, Provisional)	38	0.226
FOXA1	Kidney Renal Papillary Cell Carcinoma (TCGA, Provisional)	34	0.202
FOXA2	Kidney Renal Papillary Cell Carcinoma (TCGA, Provisional)	15	0.089
FOXA3	Kidney Renal Papillary Cell Carcinoma (TCGA, Provisional)	37	0.22
FOXB1	Kidney Renal Papillary Cell Carcinoma (TCGA, Provisional)	92	0.548
FOXC1	Kidney Renal Papillary Cell Carcinoma (TCGA, Provisional)	38	0.226
FOXC2	Kidney Renal Papillary Cell Carcinoma (TCGA, Provisional)	30	0.179
FOXD3	Kidney Renal Papillary Cell Carcinoma (TCGA, Provisional)	26	0.155
FOXD4	Kidney Renal Papillary Cell Carcinoma (TCGA, Provisional)	10	0.06
FOXE1	Kidney Renal Papillary Cell Carcinoma (TCGA, Provisional)	77	0.458
FOXF1	Kidney Renal Papillary Cell Carcinoma (TCGA, Provisional)	19	0.113
FOXG1	Kidney Renal Papillary Cell Carcinoma (TCGA, Provisional)	89	0.53
FOXH1	Kidney Renal Papillary Cell Carcinoma (TCGA, Provisional)	46	0.274
FOXI1	Kidney Renal Papillary Cell Carcinoma (TCGA, Provisional)	26	0.155
FOXI2	Kidney Renal Papillary Cell Carcinoma (TCGA, Provisional)	63	0.375
FOXJ1	Kidney Renal Papillary Cell Carcinoma (TCGA, Provisional)	14	0.083
FOXJ2	Kidney Renal Papillary Cell Carcinoma (TCGA, Provisional)	41	0.244
FOXJ3	Kidney Renal Papillary Cell Carcinoma (TCGA, Provisional)	23	0.137
FOXK1	Kidney Renal Papillary Cell Carcinoma (TCGA, Provisional)	70	0.417
FOXK2	Kidney Renal Papillary Cell Carcinoma (TCGA, Provisional)	91	0.542
FOXL1	Kidney Renal Papillary Cell Carcinoma (TCGA, Provisional)	28	0.167
FOXL2	Kidney Renal Papillary Cell Carcinoma (TCGA, Provisional)	51	0.304
FOXM1	Kidney Renal Papillary Cell Carcinoma (TCGA, Provisional)	3	0.018
FOXN1	Kidney Renal Papillary Cell Carcinoma (TCGA, Provisional)	44	0.262
FOXN2	Kidney Renal Papillary Cell Carcinoma (TCGA, Provisional)	8	0.048
FOXN3	Kidney Renal Papillary Cell Carcinoma (TCGA, Provisional)	6	0.036
FOXO1	Kidney Renal Papillary Cell Carcinoma (TCGA, Provisional)	34	0.202
FOXO3	Kidney Renal Papillary Cell Carcinoma (TCGA, Provisional)	27	0.161
FOXO4	Kidney Renal Papillary Cell Carcinoma (TCGA, Provisional)	2	0.012
FOXO6	Kidney Renal Papillary Cell Carcinoma (TCGA, Provisional)	10	0.06
FOXP1	Kidney Renal Papillary Cell Carcinoma (TCGA, Provisional)	43	0.256
FOXP2	Kidney Renal Papillary Cell Carcinoma (TCGA, Provisional)	3	0.018
FOXP3	Kidney Renal Papillary Cell Carcinoma (TCGA, Provisional)	40	0.238
FOXP4	Kidney Renal Papillary Cell Carcinoma (TCGA, Provisional)	12	0.071
FOXQ1	Kidney Renal Papillary Cell Carcinoma (TCGA, Provisional)	90	0.536
FOXR1	Kidney Renal Papillary Cell Carcinoma (TCGA, Provisional)	34	0.202
FOXR2	Kidney Renal Papillary Cell Carcinoma (TCGA, Provisional)	12	0.071
FOXS1	Kidney Renal Papillary Cell Carcinoma (TCGA, Provisional)	66	0.393
GLI1	Kidney Renal Papillary Cell Carcinoma (TCGA, Provisional)	45	0.268
IRF3	Kidney Renal Papillary Cell Carcinoma (TCGA, Provisional)	25	0.149
JUN	Kidney Renal Papillary Cell Carcinoma (TCGA, Provisional)	57	0.339
MAX	Kidney Renal Papillary Cell Carcinoma (TCGA, Provisional)	37	0.22
MEF2A	Kidney Renal Papillary Cell Carcinoma (TCGA, Provisional)	33	0.196
MYC	Kidney Renal Papillary Cell Carcinoma (TCGA, Provisional)	9	0.054
NFATC1	Kidney Renal Papillary Cell Carcinoma (TCGA, Provisional)	60	0.357
NFKB1	Kidney Renal Papillary Cell Carcinoma (TCGA, Provisional)	10	0.06
PPARG	Kidney Renal Papillary Cell Carcinoma (TCGA, Provisional)	3	0.018
RBPJ	Kidney Renal Papillary Cell Carcinoma (TCGA, Provisional)	80	0.476
SMAD4	Kidney Renal Papillary Cell Carcinoma (TCGA, Provisional)	17	0.101
STAT3	Kidney Renal Papillary Cell Carcinoma (TCGA, Provisional)	9	0.054
TCF4	Kidney Renal Papillary Cell Carcinoma (TCGA, Provisional)	47	0.28
TEAD2	Kidney Renal Papillary Cell Carcinoma (TCGA, Provisional)	63	0.375
TP53	Kidney Renal Papillary Cell Carcinoma (TCGA, Provisional)	29	0.173
ATF6	Liver Hepatocellular Carcinoma (AMC, Hepatology in press)	8	0.035
CREB1	Liver Hepatocellular Carcinoma (AMC, Hepatology in press)	27	0.117
ETS1	Liver Hepatocellular Carcinoma (AMC, Hepatology in press)	3	0.013
FOS	Liver Hepatocellular Carcinoma (AMC, Hepatology in press)	37	0.16
FOXA1	Liver Hepatocellular Carcinoma (AMC, Hepatology in press)	28	0.121
FOXA2	Liver Hepatocellular Carcinoma (AMC, Hepatology in press)	16	0.069
FOXA3	Liver Hepatocellular Carcinoma (AMC, Hepatology in press)	99	0.429
FOXB1	Liver Hepatocellular Carcinoma (AMC, Hepatology in press)	86	0.372
FOXC1	Liver Hepatocellular Carcinoma (AMC, Hepatology in press)	88	0.381
FOXC2	Liver Hepatocellular Carcinoma (AMC, Hepatology in press)	24	0.104
FOXD3	Liver Hepatocellular Carcinoma (AMC, Hepatology in press)	16	0.069
FOXD4	Liver Hepatocellular Carcinoma (AMC, Hepatology in press)	11	0.048
FOXE1	Liver Hepatocellular Carcinoma (AMC, Hepatology in press)	75	0.325
FOXF1	Liver Hepatocellular Carcinoma (AMC, Hepatology in press)	18	0.078
FOXG1	Liver Hepatocellular Carcinoma (AMC, Hepatology in press)	121	0.524
FOXH1	Liver Hepatocellular Carcinoma (AMC, Hepatology in press)	31	0.134
FOXI1	Liver Hepatocellular Carcinoma (AMC, Hepatology in press)	11	0.048
FOXI2	Liver Hepatocellular Carcinoma (AMC, Hepatology in press)	37	0.16
FOXJ1	Liver Hepatocellular Carcinoma (AMC, Hepatology in press)	11	0.048
FOXJ2	Liver Hepatocellular Carcinoma (AMC, Hepatology in press)	44	0.19
FOXJ3	Liver Hepatocellular Carcinoma (AMC, Hepatology in press)	88	0.381
FOXK1	Liver Hepatocellular Carcinoma (AMC, Hepatology in press)	110	0.476
FOXK2	Liver Hepatocellular Carcinoma (AMC, Hepatology in press)	149	0.645
FOXL1	Liver Hepatocellular Carcinoma (AMC, Hepatology in press)	23	0.1
FOXL2	Liver Hepatocellular Carcinoma (AMC, Hepatology in press)	44	0.19
FOXM1	Liver Hepatocellular Carcinoma (AMC, Hepatology in press)	3	0.013
FOXN1	Liver Hepatocellular Carcinoma (AMC, Hepatology in press)	93	0.403
FOXN2	Liver Hepatocellular Carcinoma (AMC, Hepatology in press)	10	0.043
FOXN3	Liver Hepatocellular Carcinoma (AMC, Hepatology in press)	15	0.065
FOXO1	Liver Hepatocellular Carcinoma (AMC, Hepatology in press)	36	0.156
FOXO3	Liver Hepatocellular Carcinoma (AMC, Hepatology in press)	36	0.156
FOXO4	Liver Hepatocellular Carcinoma (AMC, Hepatology in press)	0	0
FOXO6	Liver Hepatocellular Carcinoma (AMC, Hepatology in press)	1	0.004
FOXP1	Liver Hepatocellular Carcinoma (AMC, Hepatology in press)	87	0.377
FOXP2	Liver Hepatocellular Carcinoma (AMC, Hepatology in press)	1	0.004
FOXP3	Liver Hepatocellular Carcinoma (AMC, Hepatology in press)	46	0.199
FOXP4	Liver Hepatocellular Carcinoma (AMC, Hepatology in press)	2	0.009
FOXQ1	Liver Hepatocellular Carcinoma (AMC, Hepatology in press)	111	0.481
FOXR1	Liver Hepatocellular Carcinoma (AMC, Hepatology in press)	30	0.13
FOXR2	Liver Hepatocellular Carcinoma (AMC, Hepatology in press)	20	0.087
FOXS1	Liver Hepatocellular Carcinoma (AMC, Hepatology in press)	110	0.476
GLI1	Liver Hepatocellular Carcinoma (AMC, Hepatology in press)	85	0.368
IRF3	Liver Hepatocellular Carcinoma (AMC, Hepatology in press)	28	0.121
JUN	Liver Hepatocellular Carcinoma (AMC, Hepatology in press)	37	0.16
MAX	Liver Hepatocellular Carcinoma (AMC, Hepatology in press)	33	0.143
MEF2A	Liver Hepatocellular Carcinoma (AMC, Hepatology in press)	32	0.139
MYC	Liver Hepatocellular Carcinoma (AMC, Hepatology in press)	1	0.004
NFATC1	Liver Hepatocellular Carcinoma (AMC, Hepatology in press)	99	0.429
NFKB1	Liver Hepatocellular Carcinoma (AMC, Hepatology in press)	6	0.026
PPARG	Liver Hepatocellular Carcinoma (AMC, Hepatology in press)	2	0.009
RBPJ	Liver Hepatocellular Carcinoma (AMC, Hepatology in press)	79	0.342
SMAD4	Liver Hepatocellular Carcinoma (AMC, Hepatology in press)	14	0.061
STAT3	Liver Hepatocellular Carcinoma (AMC, Hepatology in press)	15	0.065
TCF4	Liver Hepatocellular Carcinoma (AMC, Hepatology in press)	98	0.424
TEAD2	Liver Hepatocellular Carcinoma (AMC, Hepatology in press)	63	0.273
TP53	Liver Hepatocellular Carcinoma (AMC, Hepatology in press)	93	0.403
ATF6	Liver Hepatocellular Carcinoma (RIKEN, Nature Genetics 2012)	0	0
CREB1	Liver Hepatocellular Carcinoma (RIKEN, Nature Genetics 2012)	0	0
ETS1	Liver Hepatocellular Carcinoma (RIKEN, Nature Genetics 2012)	0	0
FOS	Liver Hepatocellular Carcinoma (RIKEN, Nature Genetics 2012)	0	0
FOXA1	Liver Hepatocellular Carcinoma (RIKEN, Nature Genetics 2012)	0	0
FOXA2	Liver Hepatocellular Carcinoma (RIKEN, Nature Genetics 2012)	0	0
FOXA3	Liver Hepatocellular Carcinoma (RIKEN, Nature Genetics 2012)	15	0.556
FOXB1	Liver Hepatocellular Carcinoma (RIKEN, Nature Genetics 2012)	0	0
FOXC1	Liver Hepatocellular Carcinoma (RIKEN, Nature Genetics 2012)	13	0.481
FOXC2	Liver Hepatocellular Carcinoma (RIKEN, Nature Genetics 2012)	0	0
FOXD3	Liver Hepatocellular Carcinoma (RIKEN, Nature Genetics 2012)	0	0
FOXD4	Liver Hepatocellular Carcinoma (RIKEN, Nature Genetics 2012)	0	0
FOXE1	Liver Hepatocellular Carcinoma (RIKEN, Nature Genetics 2012)	0	0
FOXF1	Liver Hepatocellular Carcinoma (RIKEN, Nature Genetics 2012)	0	0
FOXG1	Liver Hepatocellular Carcinoma (RIKEN, Nature Genetics 2012)	13	0.481
FOXH1	Liver Hepatocellular Carcinoma (RIKEN, Nature Genetics 2012)	0	0
FOXI1	Liver Hepatocellular Carcinoma (RIKEN, Nature Genetics 2012)	0	0
FOXI2	Liver Hepatocellular Carcinoma (RIKEN, Nature Genetics 2012)	0	0
FOXJ1	Liver Hepatocellular Carcinoma (RIKEN, Nature Genetics 2012)	0	0
FOXJ2	Liver Hepatocellular Carcinoma (RIKEN, Nature Genetics 2012)	0	0
FOXJ3	Liver Hepatocellular Carcinoma (RIKEN, Nature Genetics 2012)	15	0.556
FOXK1	Liver Hepatocellular Carcinoma (RIKEN, Nature Genetics 2012)	13	0.481
FOXK2	Liver Hepatocellular Carcinoma (RIKEN, Nature Genetics 2012)	13	0.481
FOXL1	Liver Hepatocellular Carcinoma (RIKEN, Nature Genetics 2012)	0	0
FOXL2	Liver Hepatocellular Carcinoma (RIKEN, Nature Genetics 2012)	0	0
FOXM1	Liver Hepatocellular Carcinoma (RIKEN, Nature Genetics 2012)	0	0
FOXN1	Liver Hepatocellular Carcinoma (RIKEN, Nature Genetics 2012)	13	0.481
FOXN2	Liver Hepatocellular Carcinoma (RIKEN, Nature Genetics 2012)	0	0
FOXN3	Liver Hepatocellular Carcinoma (RIKEN, Nature Genetics 2012)	0	0
FOXO1	Liver Hepatocellular Carcinoma (RIKEN, Nature Genetics 2012)	0	0
FOXO3	Liver Hepatocellular Carcinoma (RIKEN, Nature Genetics 2012)	0	0
FOXO4	Liver Hepatocellular Carcinoma (RIKEN, Nature Genetics 2012)	0	0
FOXO6	Liver Hepatocellular Carcinoma (RIKEN, Nature Genetics 2012)	0	0
FOXP1	Liver Hepatocellular Carcinoma (RIKEN, Nature Genetics 2012)	13	0.481
FOXP2	Liver Hepatocellular Carcinoma (RIKEN, Nature Genetics 2012)	0	0
FOXP3	Liver Hepatocellular Carcinoma (RIKEN, Nature Genetics 2012)	2	0.074
FOXP4	Liver Hepatocellular Carcinoma (RIKEN, Nature Genetics 2012)	0	0
FOXQ1	Liver Hepatocellular Carcinoma (RIKEN, Nature Genetics 2012)	13	0.481
FOXR1	Liver Hepatocellular Carcinoma (RIKEN, Nature Genetics 2012)	0	0
FOXR2	Liver Hepatocellular Carcinoma (RIKEN, Nature Genetics 2012)	0	0
FOXS1	Liver Hepatocellular Carcinoma (RIKEN, Nature Genetics 2012)	13	0.481
GLI1	Liver Hepatocellular Carcinoma (RIKEN, Nature Genetics 2012)	13	0.481
IRF3	Liver Hepatocellular Carcinoma (RIKEN, Nature Genetics 2012)	0	0
JUN	Liver Hepatocellular Carcinoma (RIKEN, Nature Genetics 2012)	0	0
MAX	Liver Hepatocellular Carcinoma (RIKEN, Nature Genetics 2012)	0	0
MEF2A	Liver Hepatocellular Carcinoma (RIKEN, Nature Genetics 2012)	0	0
MYC	Liver Hepatocellular Carcinoma (RIKEN, Nature Genetics 2012)	0	0
NFATC1	Liver Hepatocellular Carcinoma (RIKEN, Nature Genetics 2012)	13	0.481
NFKB1	Liver Hepatocellular Carcinoma (RIKEN, Nature Genetics 2012)	0	0
PPARG	Liver Hepatocellular Carcinoma (RIKEN, Nature Genetics 2012)	0	0
RBPJ	Liver Hepatocellular Carcinoma (RIKEN, Nature Genetics 2012)	0	0
SMAD4	Liver Hepatocellular Carcinoma (RIKEN, Nature Genetics 2012)	0	0
STAT3	Liver Hepatocellular Carcinoma (RIKEN, Nature Genetics 2012)	0	0
TCF4	Liver Hepatocellular Carcinoma (RIKEN, Nature Genetics 2012)	13	0.481
TEAD2	Liver Hepatocellular Carcinoma (RIKEN, Nature Genetics 2012)	0	0
TP53	Liver Hepatocellular Carcinoma (RIKEN, Nature Genetics 2012)	13	0.481
ATF6	Lung Adenocarcinoma (Broad, Cell 2012)	14	0.077
CREB1	Lung Adenocarcinoma (Broad, Cell 2012)	39	0.213
ETS1	Lung Adenocarcinoma (Broad, Cell 2012)	8	0.044
FOS	Lung Adenocarcinoma (Broad, Cell 2012)	53	0.29
FOXA1	Lung Adenocarcinoma (Broad, Cell 2012)	49	0.268
FOXA2	Lung Adenocarcinoma (Broad, Cell 2012)	56	0.306
FOXA3	Lung Adenocarcinoma (Broad, Cell 2012)	116	0.634
FOXB1	Lung Adenocarcinoma (Broad, Cell 2012)	115	0.628
FOXC1	Lung Adenocarcinoma (Broad, Cell 2012)	116	0.634
FOXC2	Lung Adenocarcinoma (Broad, Cell 2012)	79	0.432
FOXD3	Lung Adenocarcinoma (Broad, Cell 2012)	36	0.197
FOXD4	Lung Adenocarcinoma (Broad, Cell 2012)	19	0.104
FOXE1	Lung Adenocarcinoma (Broad, Cell 2012)	114	0.623
FOXF1	Lung Adenocarcinoma (Broad, Cell 2012)	54	0.295
FOXG1	Lung Adenocarcinoma (Broad, Cell 2012)	138	0.754
FOXH1	Lung Adenocarcinoma (Broad, Cell 2012)	64	0.35
FOXI1	Lung Adenocarcinoma (Broad, Cell 2012)	30	0.164
FOXI2	Lung Adenocarcinoma (Broad, Cell 2012)	95	0.519
FOXJ1	Lung Adenocarcinoma (Broad, Cell 2012)	20	0.109
FOXJ2	Lung Adenocarcinoma (Broad, Cell 2012)	77	0.421
FOXJ3	Lung Adenocarcinoma (Broad, Cell 2012)	101	0.552
FOXK1	Lung Adenocarcinoma (Broad, Cell 2012)	122	0.667
FOXK2	Lung Adenocarcinoma (Broad, Cell 2012)	136	0.743
FOXL1	Lung Adenocarcinoma (Broad, Cell 2012)	47	0.257
FOXL2	Lung Adenocarcinoma (Broad, Cell 2012)	65	0.355
FOXM1	Lung Adenocarcinoma (Broad, Cell 2012)	8	0.044
FOXN1	Lung Adenocarcinoma (Broad, Cell 2012)	108	0.59
FOXN2	Lung Adenocarcinoma (Broad, Cell 2012)	8	0.044
FOXN3	Lung Adenocarcinoma (Broad, Cell 2012)	31	0.169
FOXO1	Lung Adenocarcinoma (Broad, Cell 2012)	64	0.35
FOXO3	Lung Adenocarcinoma (Broad, Cell 2012)	38	0.208
FOXO4	Lung Adenocarcinoma (Broad, Cell 2012)	1	0.005
FOXO6	Lung Adenocarcinoma (Broad, Cell 2012)	16	0.087
FOXP1	Lung Adenocarcinoma (Broad, Cell 2012)	114	0.623
FOXP2	Lung Adenocarcinoma (Broad, Cell 2012)	13	0.071
FOXP3	Lung Adenocarcinoma (Broad, Cell 2012)	74	0.404
FOXP4	Lung Adenocarcinoma (Broad, Cell 2012)	19	0.104
FOXQ1	Lung Adenocarcinoma (Broad, Cell 2012)	133	0.727
FOXR1	Lung Adenocarcinoma (Broad, Cell 2012)	67	0.366
FOXR2	Lung Adenocarcinoma (Broad, Cell 2012)	31	0.169
FOXS1	Lung Adenocarcinoma (Broad, Cell 2012)	120	0.656
GLI1	Lung Adenocarcinoma (Broad, Cell 2012)	107	0.585
IRF3	Lung Adenocarcinoma (Broad, Cell 2012)	42	0.23
JUN	Lung Adenocarcinoma (Broad, Cell 2012)	74	0.404
MAX	Lung Adenocarcinoma (Broad, Cell 2012)	49	0.268
MEF2A	Lung Adenocarcinoma (Broad, Cell 2012)	41	0.224
MYC	Lung Adenocarcinoma (Broad, Cell 2012)	13	0.071
NFATC1	Lung Adenocarcinoma (Broad, Cell 2012)	122	0.667
NFKB1	Lung Adenocarcinoma (Broad, Cell 2012)	12	0.066
PPARG	Lung Adenocarcinoma (Broad, Cell 2012)	6	0.033
RBPJ	Lung Adenocarcinoma (Broad, Cell 2012)	115	0.628
SMAD4	Lung Adenocarcinoma (Broad, Cell 2012)	19	0.104
STAT3	Lung Adenocarcinoma (Broad, Cell 2012)	15	0.082
TCF4	Lung Adenocarcinoma (Broad, Cell 2012)	110	0.601
TEAD2	Lung Adenocarcinoma (Broad, Cell 2012)	106	0.579
TP53	Lung Adenocarcinoma (Broad, Cell 2012)	104	0.568
ATF6	Lung Adenocarcinoma (TCGA, Nature, in press)	13	0.057
CREB1	Lung Adenocarcinoma (TCGA, Nature, in press)	49	0.213
ETS1	Lung Adenocarcinoma (TCGA, Nature, in press)	8	0.035
FOS	Lung Adenocarcinoma (TCGA, Nature, in press)	56	0.243
FOXA1	Lung Adenocarcinoma (TCGA, Nature, in press)	58	0.252
FOXA2	Lung Adenocarcinoma (TCGA, Nature, in press)	50	0.217
FOXA3	Lung Adenocarcinoma (TCGA, Nature, in press)	134	0.583
FOXB1	Lung Adenocarcinoma (TCGA, Nature, in press)	142	0.617
FOXC1	Lung Adenocarcinoma (TCGA, Nature, in press)	138	0.6
FOXC2	Lung Adenocarcinoma (TCGA, Nature, in press)	99	0.43
FOXD3	Lung Adenocarcinoma (TCGA, Nature, in press)	39	0.17
FOXD4	Lung Adenocarcinoma (TCGA, Nature, in press)	34	0.148
FOXE1	Lung Adenocarcinoma (TCGA, Nature, in press)	135	0.587
FOXF1	Lung Adenocarcinoma (TCGA, Nature, in press)	59	0.257
FOXG1	Lung Adenocarcinoma (TCGA, Nature, in press)	169	0.735
FOXH1	Lung Adenocarcinoma (TCGA, Nature, in press)	61	0.265
FOXI1	Lung Adenocarcinoma (TCGA, Nature, in press)	37	0.161
FOXI2	Lung Adenocarcinoma (TCGA, Nature, in press)	106	0.461
FOXJ1	Lung Adenocarcinoma (TCGA, Nature, in press)	18	0.078
FOXJ2	Lung Adenocarcinoma (TCGA, Nature, in press)	75	0.326
FOXJ3	Lung Adenocarcinoma (TCGA, Nature, in press)	110	0.478
FOXK1	Lung Adenocarcinoma (TCGA, Nature, in press)	140	0.609
FOXK2	Lung Adenocarcinoma (TCGA, Nature, in press)	168	0.73
FOXL1	Lung Adenocarcinoma (TCGA, Nature, in press)	52	0.226
FOXL2	Lung Adenocarcinoma (TCGA, Nature, in press)	77	0.335
FOXM1	Lung Adenocarcinoma (TCGA, Nature, in press)	14	0.061
FOXN1	Lung Adenocarcinoma (TCGA, Nature, in press)	126	0.548
FOXN2	Lung Adenocarcinoma (TCGA, Nature, in press)	17	0.074
FOXN3	Lung Adenocarcinoma (TCGA, Nature, in press)	39	0.17
FOXO1	Lung Adenocarcinoma (TCGA, Nature, in press)	68	0.296
FOXO3	Lung Adenocarcinoma (TCGA, Nature, in press)	43	0.187
FOXO4	Lung Adenocarcinoma (TCGA, Nature, in press)	5	0.022
FOXO6	Lung Adenocarcinoma (TCGA, Nature, in press)	13	0.057
FOXP1	Lung Adenocarcinoma (TCGA, Nature, in press)	127	0.552
FOXP2	Lung Adenocarcinoma (TCGA, Nature, in press)	11	0.048
FOXP3	Lung Adenocarcinoma (TCGA, Nature, in press)	85	0.37
FOXP4	Lung Adenocarcinoma (TCGA, Nature, in press)	20	0.087
FOXQ1	Lung Adenocarcinoma (TCGA, Nature, in press)	161	0.7
FOXR1	Lung Adenocarcinoma (TCGA, Nature, in press)	61	0.265
[truncated: 1,697 more rows]

## Sheet: Amplification of Deletion
BAIT	DATABASE_NAME	NUM_OF_CASES_ALTERED	PERCENT_CASES_ALTERED
ATF6	Acute Myeloid Leukemia (TCGA, NEJM 2013)	2	0.01
CREB1	Acute Myeloid Leukemia (TCGA, NEJM 2013)	16	0.084
ETS1	Acute Myeloid Leukemia (TCGA, NEJM 2013)	4	0.021
FOS	Acute Myeloid Leukemia (TCGA, NEJM 2013)	11	0.058
FOXA1	Acute Myeloid Leukemia (TCGA, NEJM 2013)	8	0.042
FOXA2	Acute Myeloid Leukemia (TCGA, NEJM 2013)	3	0.016
FOXA3	Acute Myeloid Leukemia (TCGA, NEJM 2013)	15	0.079
FOXB1	Acute Myeloid Leukemia (TCGA, NEJM 2013)	24	0.126
FOXC1	Acute Myeloid Leukemia (TCGA, NEJM 2013)	11	0.058
FOXC2	Acute Myeloid Leukemia (TCGA, NEJM 2013)	8	0.042
FOXD3	Acute Myeloid Leukemia (TCGA, NEJM 2013)	6	0.031
FOXD4	Acute Myeloid Leukemia (TCGA, NEJM 2013)	8	0.042
FOXE1	Acute Myeloid Leukemia (TCGA, NEJM 2013)	21	0.11
FOXF1	Acute Myeloid Leukemia (TCGA, NEJM 2013)	7	0.037
FOXG1	Acute Myeloid Leukemia (TCGA, NEJM 2013)	21	0.11
FOXH1	Acute Myeloid Leukemia (TCGA, NEJM 2013)	14	0.073
FOXI1	Acute Myeloid Leukemia (TCGA, NEJM 2013)	8	0.042
FOXI2	Acute Myeloid Leukemia (TCGA, NEJM 2013)	16	0.084
FOXJ1	Acute Myeloid Leukemia (TCGA, NEJM 2013)	4	0.021
FOXJ2	Acute Myeloid Leukemia (TCGA, NEJM 2013)	13	0.068
FOXJ3	Acute Myeloid Leukemia (TCGA, NEJM 2013)	4	0.021
FOXK1	Acute Myeloid Leukemia (TCGA, NEJM 2013)	19	0.099
FOXK2	Acute Myeloid Leukemia (TCGA, NEJM 2013)	26	0.136
FOXL1	Acute Myeloid Leukemia (TCGA, NEJM 2013)	8	0.042
FOXL2	Acute Myeloid Leukemia (TCGA, NEJM 2013)	15	0.079
FOXM1	Acute Myeloid Leukemia (TCGA, NEJM 2013)	2	0.01
FOXN1	Acute Myeloid Leukemia (TCGA, NEJM 2013)	13	0.068
FOXN2	Acute Myeloid Leukemia (TCGA, NEJM 2013)	6	0.031
FOXN3	Acute Myeloid Leukemia (TCGA, NEJM 2013)	7	0.037
FOXO1	Acute Myeloid Leukemia (TCGA, NEJM 2013)	5	0.026
FOXO3	Acute Myeloid Leukemia (TCGA, NEJM 2013)	7	0.037
FOXO4	Acute Myeloid Leukemia (TCGA, NEJM 2013)	2	0.01
FOXO6	Acute Myeloid Leukemia (TCGA, NEJM 2013)	5	0.026
FOXP1	Acute Myeloid Leukemia (TCGA, NEJM 2013)	21	0.11
FOXP2	Acute Myeloid Leukemia (TCGA, NEJM 2013)	6	0.031
FOXP3	Acute Myeloid Leukemia (TCGA, NEJM 2013)	18	0.094
FOXP4	Acute Myeloid Leukemia (TCGA, NEJM 2013)	12	0.063
FOXQ1	Acute Myeloid Leukemia (TCGA, NEJM 2013)	26	0.136
FOXR1	Acute Myeloid Leukemia (TCGA, NEJM 2013)	16	0.084
FOXR2	Acute Myeloid Leukemia (TCGA, NEJM 2013)	10	0.052
FOXS1	Acute Myeloid Leukemia (TCGA, NEJM 2013)	16	0.084
GLI1	Acute Myeloid Leukemia (TCGA, NEJM 2013)	14	0.073
IRF3	Acute Myeloid Leukemia (TCGA, NEJM 2013)	12	0.063
JUN	Acute Myeloid Leukemia (TCGA, NEJM 2013)	13	0.068
MAX	Acute Myeloid Leukemia (TCGA, NEJM 2013)	17	0.089
MEF2A	Acute Myeloid Leukemia (TCGA, NEJM 2013)	10	0.052
MYC	Acute Myeloid Leukemia (TCGA, NEJM 2013)	2	0.01
NFATC1	Acute Myeloid Leukemia (TCGA, NEJM 2013)	17	0.089
NFKB1	Acute Myeloid Leukemia (TCGA, NEJM 2013)	6	0.031
PPARG	Acute Myeloid Leukemia (TCGA, NEJM 2013)	1	0.005
RBPJ	Acute Myeloid Leukemia (TCGA, NEJM 2013)	27	0.141
SMAD4	Acute Myeloid Leukemia (TCGA, NEJM 2013)	6	0.031
STAT3	Acute Myeloid Leukemia (TCGA, NEJM 2013)	7	0.037
TCF4	Acute Myeloid Leukemia (TCGA, NEJM 2013)	18	0.094
TEAD2	Acute Myeloid Leukemia (TCGA, NEJM 2013)	20	0.105
TP53	Acute Myeloid Leukemia (TCGA, NEJM 2013)	6	0.031
ATF6	Acute Myeloid Leukemia (TCGA, Provisional)	2	0.01
CREB1	Acute Myeloid Leukemia (TCGA, Provisional)	16	0.084
ETS1	Acute Myeloid Leukemia (TCGA, Provisional)	4	0.021
FOS	Acute Myeloid Leukemia (TCGA, Provisional)	11	0.058
FOXA1	Acute Myeloid Leukemia (TCGA, Provisional)	9	0.047
FOXA2	Acute Myeloid Leukemia (TCGA, Provisional)	3	0.016
FOXA3	Acute Myeloid Leukemia (TCGA, Provisional)	15	0.079
FOXB1	Acute Myeloid Leukemia (TCGA, Provisional)	24	0.126
FOXC1	Acute Myeloid Leukemia (TCGA, Provisional)	12	0.063
FOXC2	Acute Myeloid Leukemia (TCGA, Provisional)	8	0.042
FOXD3	Acute Myeloid Leukemia (TCGA, Provisional)	6	0.031
FOXD4	Acute Myeloid Leukemia (TCGA, Provisional)	8	0.042
FOXE1	Acute Myeloid Leukemia (TCGA, Provisional)	21	0.11
FOXF1	Acute Myeloid Leukemia (TCGA, Provisional)	7	0.037
FOXG1	Acute Myeloid Leukemia (TCGA, Provisional)	21	0.11
FOXH1	Acute Myeloid Leukemia (TCGA, Provisional)	14	0.073
FOXI1	Acute Myeloid Leukemia (TCGA, Provisional)	8	0.042
FOXI2	Acute Myeloid Leukemia (TCGA, Provisional)	16	0.084
FOXJ1	Acute Myeloid Leukemia (TCGA, Provisional)	5	0.026
FOXJ2	Acute Myeloid Leukemia (TCGA, Provisional)	13	0.068
FOXJ3	Acute Myeloid Leukemia (TCGA, Provisional)	4	0.021
FOXK1	Acute Myeloid Leukemia (TCGA, Provisional)	20	0.105
FOXK2	Acute Myeloid Leukemia (TCGA, Provisional)	27	0.141
FOXL1	Acute Myeloid Leukemia (TCGA, Provisional)	8	0.042
FOXL2	Acute Myeloid Leukemia (TCGA, Provisional)	15	0.079
FOXM1	Acute Myeloid Leukemia (TCGA, Provisional)	2	0.01
FOXN1	Acute Myeloid Leukemia (TCGA, Provisional)	13	0.068
FOXN2	Acute Myeloid Leukemia (TCGA, Provisional)	6	0.031
FOXN3	Acute Myeloid Leukemia (TCGA, Provisional)	7	0.037
FOXO1	Acute Myeloid Leukemia (TCGA, Provisional)	5	0.026
FOXO3	Acute Myeloid Leukemia (TCGA, Provisional)	7	0.037
FOXO4	Acute Myeloid Leukemia (TCGA, Provisional)	2	0.01
FOXO6	Acute Myeloid Leukemia (TCGA, Provisional)	5	0.026
FOXP1	Acute Myeloid Leukemia (TCGA, Provisional)	21	0.11
FOXP2	Acute Myeloid Leukemia (TCGA, Provisional)	6	0.031
FOXP3	Acute Myeloid Leukemia (TCGA, Provisional)	18	0.094
FOXP4	Acute Myeloid Leukemia (TCGA, Provisional)	12	0.063
FOXQ1	Acute Myeloid Leukemia (TCGA, Provisional)	26	0.136
FOXR1	Acute Myeloid Leukemia (TCGA, Provisional)	16	0.084
FOXR2	Acute Myeloid Leukemia (TCGA, Provisional)	10	0.052
FOXS1	Acute Myeloid Leukemia (TCGA, Provisional)	16	0.084
GLI1	Acute Myeloid Leukemia (TCGA, Provisional)	14	0.073
IRF3	Acute Myeloid Leukemia (TCGA, Provisional)	12	0.063
JUN	Acute Myeloid Leukemia (TCGA, Provisional)	13	0.068
MAX	Acute Myeloid Leukemia (TCGA, Provisional)	17	0.089
MEF2A	Acute Myeloid Leukemia (TCGA, Provisional)	10	0.052
MYC	Acute Myeloid Leukemia (TCGA, Provisional)	2	0.01
NFATC1	Acute Myeloid Leukemia (TCGA, Provisional)	17	0.089
NFKB1	Acute Myeloid Leukemia (TCGA, Provisional)	6	0.031
PPARG	Acute Myeloid Leukemia (TCGA, Provisional)	1	0.005
RBPJ	Acute Myeloid Leukemia (TCGA, Provisional)	27	0.141
SMAD4	Acute Myeloid Leukemia (TCGA, Provisional)	6	0.031
STAT3	Acute Myeloid Leukemia (TCGA, Provisional)	7	0.037
TCF4	Acute Myeloid Leukemia (TCGA, Provisional)	18	0.094
TEAD2	Acute Myeloid Leukemia (TCGA, Provisional)	20	0.105
TP53	Acute Myeloid Leukemia (TCGA, Provisional)	6	0.031
ATF6	Adenoid Cystic Carcinoma (MSKCC, Nature Genetics 2013)	1	0.017
CREB1	Adenoid Cystic Carcinoma (MSKCC, Nature Genetics 2013)	24	0.4
ETS1	Adenoid Cystic Carcinoma (MSKCC, Nature Genetics 2013)	3	0.05
FOS	Adenoid Cystic Carcinoma (MSKCC, Nature Genetics 2013)	30	0.5
FOXA1	Adenoid Cystic Carcinoma (MSKCC, Nature Genetics 2013)	15	0.25
FOXA2	Adenoid Cystic Carcinoma (MSKCC, Nature Genetics 2013)	13	0.217
FOXA3	Adenoid Cystic Carcinoma (MSKCC, Nature Genetics 2013)	21	0.35
FOXB1	Adenoid Cystic Carcinoma (MSKCC, Nature Genetics 2013)	30	0.5
FOXC1	Adenoid Cystic Carcinoma (MSKCC, Nature Genetics 2013)	26	0.433
FOXC2	Adenoid Cystic Carcinoma (MSKCC, Nature Genetics 2013)	25	0.417
FOXD3	Adenoid Cystic Carcinoma (MSKCC, Nature Genetics 2013)	13	0.217
FOXD4	Adenoid Cystic Carcinoma (MSKCC, Nature Genetics 2013)	15	0.25
FOXE1	Adenoid Cystic Carcinoma (MSKCC, Nature Genetics 2013)	31	0.517
FOXF1	Adenoid Cystic Carcinoma (MSKCC, Nature Genetics 2013)	11	0.183
FOXG1	Adenoid Cystic Carcinoma (MSKCC, Nature Genetics 2013)	30	0.5
FOXH1	Adenoid Cystic Carcinoma (MSKCC, Nature Genetics 2013)	25	0.417
FOXI1	Adenoid Cystic Carcinoma (MSKCC, Nature Genetics 2013)	9	0.15
FOXI2	Adenoid Cystic Carcinoma (MSKCC, Nature Genetics 2013)	28	0.467
FOXJ1	Adenoid Cystic Carcinoma (MSKCC, Nature Genetics 2013)	16	0.267
FOXJ2	Adenoid Cystic Carcinoma (MSKCC, Nature Genetics 2013)	28	0.467
FOXJ3	Adenoid Cystic Carcinoma (MSKCC, Nature Genetics 2013)	12	0.2
FOXK1	Adenoid Cystic Carcinoma (MSKCC, Nature Genetics 2013)	25	0.417
FOXK2	Adenoid Cystic Carcinoma (MSKCC, Nature Genetics 2013)	36	0.6
FOXL1	Adenoid Cystic Carcinoma (MSKCC, Nature Genetics 2013)	13	0.217
FOXL2	Adenoid Cystic Carcinoma (MSKCC, Nature Genetics 2013)	21	0.35
FOXM1	Adenoid Cystic Carcinoma (MSKCC, Nature Genetics 2013)	2	0.033
FOXN1	Adenoid Cystic Carcinoma (MSKCC, Nature Genetics 2013)	21	0.35
FOXN2	Adenoid Cystic Carcinoma (MSKCC, Nature Genetics 2013)	8	0.133
FOXN3	Adenoid Cystic Carcinoma (MSKCC, Nature Genetics 2013)	4	0.067
FOXO1	Adenoid Cystic Carcinoma (MSKCC, Nature Genetics 2013)	7	0.117
FOXO3	Adenoid Cystic Carcinoma (MSKCC, Nature Genetics 2013)	10	0.167
FOXO4	Adenoid Cystic Carcinoma (MSKCC, Nature Genetics 2013)	0	0
FOXO6	Adenoid Cystic Carcinoma (MSKCC, Nature Genetics 2013)	6	0.1
FOXP1	Adenoid Cystic Carcinoma (MSKCC, Nature Genetics 2013)	24	0.4
FOXP2	Adenoid Cystic Carcinoma (MSKCC, Nature Genetics 2013)	2	0.033
FOXP3	Adenoid Cystic Carcinoma (MSKCC, Nature Genetics 2013)	30	0.5
FOXP4	Adenoid Cystic Carcinoma (MSKCC, Nature Genetics 2013)	8	0.133
FOXQ1	Adenoid Cystic Carcinoma (MSKCC, Nature Genetics 2013)	31	0.517
FOXR1	Adenoid Cystic Carcinoma (MSKCC, Nature Genetics 2013)	12	0.2
FOXR2	Adenoid Cystic Carcinoma (MSKCC, Nature Genetics 2013)	11	0.183
FOXS1	Adenoid Cystic Carcinoma (MSKCC, Nature Genetics 2013)	37	0.617
GLI1	Adenoid Cystic Carcinoma (MSKCC, Nature Genetics 2013)	19	0.317
IRF3	Adenoid Cystic Carcinoma (MSKCC, Nature Genetics 2013)	11	0.183
JUN	Adenoid Cystic Carcinoma (MSKCC, Nature Genetics 2013)	24	0.4
MAX	Adenoid Cystic Carcinoma (MSKCC, Nature Genetics 2013)	22	0.367
MEF2A	Adenoid Cystic Carcinoma (MSKCC, Nature Genetics 2013)	23	0.383
MYC	Adenoid Cystic Carcinoma (MSKCC, Nature Genetics 2013)	6	0.1
NFATC1	Adenoid Cystic Carcinoma (MSKCC, Nature Genetics 2013)	30	0.5
NFKB1	Adenoid Cystic Carcinoma (MSKCC, Nature Genetics 2013)	3	0.05
PPARG	Adenoid Cystic Carcinoma (MSKCC, Nature Genetics 2013)	3	0.05
RBPJ	Adenoid Cystic Carcinoma (MSKCC, Nature Genetics 2013)	33	0.55
SMAD4	Adenoid Cystic Carcinoma (MSKCC, Nature Genetics 2013)	12	0.2
STAT3	Adenoid Cystic Carcinoma (MSKCC, Nature Genetics 2013)	5	0.083
TCF4	Adenoid Cystic Carcinoma (MSKCC, Nature Genetics 2013)	18	0.3
TEAD2	Adenoid Cystic Carcinoma (MSKCC, Nature Genetics 2013)	22	0.367
TP53	Adenoid Cystic Carcinoma (MSKCC, Nature Genetics 2013)	14	0.233
ATF6	Adrenocortical Carcinoma (TCGA, Provisional)	6	0.067
CREB1	Adrenocortical Carcinoma (TCGA, Provisional)	23	0.256
ETS1	Adrenocortical Carcinoma (TCGA, Provisional)	3	0.033
FOS	Adrenocortical Carcinoma (TCGA, Provisional)	29	0.322
FOXA1	Adrenocortical Carcinoma (TCGA, Provisional)	19	0.211
FOXA2	Adrenocortical Carcinoma (TCGA, Provisional)	8	0.089
FOXA3	Adrenocortical Carcinoma (TCGA, Provisional)	29	0.322
FOXB1	Adrenocortical Carcinoma (TCGA, Provisional)	26	0.289
FOXC1	Adrenocortical Carcinoma (TCGA, Provisional)	19	0.211
FOXC2	Adrenocortical Carcinoma (TCGA, Provisional)	18	0.2
FOXD3	Adrenocortical Carcinoma (TCGA, Provisional)	14	0.156
FOXD4	Adrenocortical Carcinoma (TCGA, Provisional)	10	0.111
FOXE1	Adrenocortical Carcinoma (TCGA, Provisional)	32	0.356
FOXF1	Adrenocortical Carcinoma (TCGA, Provisional)	6	0.067
FOXG1	Adrenocortical Carcinoma (TCGA, Provisional)	33	0.367
FOXH1	Adrenocortical Carcinoma (TCGA, Provisional)	17	0.189
FOXI1	Adrenocortical Carcinoma (TCGA, Provisional)	16	0.178
FOXI2	Adrenocortical Carcinoma (TCGA, Provisional)	31	0.344
FOXJ1	Adrenocortical Carcinoma (TCGA, Provisional)	9	0.1
FOXJ2	Adrenocortical Carcinoma (TCGA, Provisional)	19	0.211
FOXJ3	Adrenocortical Carcinoma (TCGA, Provisional)	11	0.122
FOXK1	Adrenocortical Carcinoma (TCGA, Provisional)	31	0.344
FOXK2	Adrenocortical Carcinoma (TCGA, Provisional)	42	0.467
FOXL1	Adrenocortical Carcinoma (TCGA, Provisional)	13	0.144
FOXL2	Adrenocortical Carcinoma (TCGA, Provisional)	26	0.289
FOXM1	Adrenocortical Carcinoma (TCGA, Provisional)	4	0.044
FOXN1	Adrenocortical Carcinoma (TCGA, Provisional)	26	0.289
FOXN2	Adrenocortical Carcinoma (TCGA, Provisional)	10	0.111
FOXN3	Adrenocortical Carcinoma (TCGA, Provisional)	8	0.089
FOXO1	Adrenocortical Carcinoma (TCGA, Provisional)	10	0.111
FOXO3	Adrenocortical Carcinoma (TCGA, Provisional)	14	0.156
FOXO4	Adrenocortical Carcinoma (TCGA, Provisional)	1	0.011
FOXO6	Adrenocortical Carcinoma (TCGA, Provisional)	10	0.111
FOXP1	Adrenocortical Carcinoma (TCGA, Provisional)	20	0.222
FOXP2	Adrenocortical Carcinoma (TCGA, Provisional)	4	0.044
FOXP3	Adrenocortical Carcinoma (TCGA, Provisional)	24	0.267
FOXP4	Adrenocortical Carcinoma (TCGA, Provisional)	8	0.089
FOXQ1	Adrenocortical Carcinoma (TCGA, Provisional)	29	0.322
FOXR1	Adrenocortical Carcinoma (TCGA, Provisional)	21	0.233
FOXR2	Adrenocortical Carcinoma (TCGA, Provisional)	11	0.122
FOXS1	Adrenocortical Carcinoma (TCGA, Provisional)	31	0.344
GLI1	Adrenocortical Carcinoma (TCGA, Provisional)	20	0.222
IRF3	Adrenocortical Carcinoma (TCGA, Provisional)	21	0.233
JUN	Adrenocortical Carcinoma (TCGA, Provisional)	30	0.333
MAX	Adrenocortical Carcinoma (TCGA, Provisional)	33	0.367
MEF2A	Adrenocortical Carcinoma (TCGA, Provisional)	20	0.222
MYC	Adrenocortical Carcinoma (TCGA, Provisional)	2	0.022
NFATC1	Adrenocortical Carcinoma (TCGA, Provisional)	29	0.322
NFKB1	Adrenocortical Carcinoma (TCGA, Provisional)	7	0.078
PPARG	Adrenocortical Carcinoma (TCGA, Provisional)	2	0.022
RBPJ	Adrenocortical Carcinoma (TCGA, Provisional)	36	0.4
SMAD4	Adrenocortical Carcinoma (TCGA, Provisional)	12	0.133
STAT3	Adrenocortical Carcinoma (TCGA, Provisional)	4	0.044
TCF4	Adrenocortical Carcinoma (TCGA, Provisional)	22	0.244
TEAD2	Adrenocortical Carcinoma (TCGA, Provisional)	23	0.256
TP53	Adrenocortical Carcinoma (TCGA, Provisional)	12	0.133
ATF6	Bladder Cancer (MSKCC, JCO 2013)	14	0.144
CREB1	Bladder Cancer (MSKCC, JCO 2013)	25	0.258
ETS1	Bladder Cancer (MSKCC, JCO 2013)	1	0.01
FOS	Bladder Cancer (MSKCC, JCO 2013)	30	0.309
FOXA1	Bladder Cancer (MSKCC, JCO 2013)	20	0.206
FOXA2	Bladder Cancer (MSKCC, JCO 2013)	12	0.124
FOXA3	Bladder Cancer (MSKCC, JCO 2013)	38	0.392
FOXB1	Bladder Cancer (MSKCC, JCO 2013)	38	0.392
FOXC1	Bladder Cancer (MSKCC, JCO 2013)	26	0.268
FOXC2	Bladder Cancer (MSKCC, JCO 2013)	25	0.258
FOXD3	Bladder Cancer (MSKCC, JCO 2013)	13	0.134
FOXD4	Bladder Cancer (MSKCC, JCO 2013)	17	0.175
FOXE1	Bladder Cancer (MSKCC, JCO 2013)	36	0.371
FOXF1	Bladder Cancer (MSKCC, JCO 2013)	6	0.062
FOXG1	Bladder Cancer (MSKCC, JCO 2013)	32	0.33
FOXH1	Bladder Cancer (MSKCC, JCO 2013)	21	0.216
FOXI1	Bladder Cancer (MSKCC, JCO 2013)	3	0.031
FOXI2	Bladder Cancer (MSKCC, JCO 2013)	27	0.278
FOXJ1	Bladder Cancer (MSKCC, JCO 2013)	5	0.052
FOXJ2	Bladder Cancer (MSKCC, JCO 2013)	25	0.258
FOXJ3	Bladder Cancer (MSKCC, JCO 2013)	19	0.196
FOXK1	Bladder Cancer (MSKCC, JCO 2013)	32	0.33
FOXK2	Bladder Cancer (MSKCC, JCO 2013)	52	0.536
FOXL1	Bladder Cancer (MSKCC, JCO 2013)	3	0.031
FOXL2	Bladder Cancer (MSKCC, JCO 2013)	35	0.361
FOXM1	Bladder Cancer (MSKCC, JCO 2013)	6	0.062
FOXN1	Bladder Cancer (MSKCC, JCO 2013)	22	0.227
FOXN2	Bladder Cancer (MSKCC, JCO 2013)	2	0.021
FOXN3	Bladder Cancer (MSKCC, JCO 2013)	12	0.124
FOXO1	Bladder Cancer (MSKCC, JCO 2013)	12	0.124
FOXO3	Bladder Cancer (MSKCC, JCO 2013)	16	0.165
FOXO4	Bladder Cancer (MSKCC, JCO 2013)	1	0.01
FOXO6	Bladder Cancer (MSKCC, JCO 2013)	15	0.155
FOXP1	Bladder Cancer (MSKCC, JCO 2013)	25	0.258
FOXP2	Bladder Cancer (MSKCC, JCO 2013)	4	0.041
FOXP3	Bladder Cancer (MSKCC, JCO 2013)	32	0.33
FOXP4	Bladder Cancer (MSKCC, JCO 2013)	7	0.072
FOXQ1	Bladder Cancer (MSKCC, JCO 2013)	36	0.371
FOXR1	Bladder Cancer (MSKCC, JCO 2013)	32	0.33
FOXR2	Bladder Cancer (MSKCC, JCO 2013)	20	0.206
FOXS1	Bladder Cancer (MSKCC, JCO 2013)	38	0.392
GLI1	Bladder Cancer (MSKCC, JCO 2013)	15	0.155
IRF3	Bladder Cancer (MSKCC, JCO 2013)	14	0.144
JUN	Bladder Cancer (MSKCC, JCO 2013)	39	0.402
MAX	Bladder Cancer (MSKCC, JCO 2013)	28	0.289
MEF2A	Bladder Cancer (MSKCC, JCO 2013)	23	0.237
MYC	Bladder Cancer (MSKCC, JCO 2013)	12	0.124
NFATC1	Bladder Cancer (MSKCC, JCO 2013)	35	0.361
NFKB1	Bladder Cancer (MSKCC, JCO 2013)	5	0.052
PPARG	Bladder Cancer (MSKCC, JCO 2013)	7	0.072
RBPJ	Bladder Cancer (MSKCC, JCO 2013)	46	0.474
SMAD4	Bladder Cancer (MSKCC, JCO 2013)	8	0.082
STAT3	Bladder Cancer (MSKCC, JCO 2013)	5	0.052
TCF4	Bladder Cancer (MSKCC, JCO 2013)	33	0.34
TEAD2	Bladder Cancer (MSKCC, JCO 2013)	34	0.351
TP53	Bladder Cancer (MSKCC, JCO 2013)	18	0.186
ATF6	Bladder Urothelial Carcinoma (TCGA, Nature 2014)	30	0.234
CREB1	Bladder Urothelial Carcinoma (TCGA, Nature 2014)	54	0.422
ETS1	Bladder Urothelial Carcinoma (TCGA, Nature 2014)	8	0.063
FOS	Bladder Urothelial Carcinoma (TCGA, Nature 2014)	66	0.516
FOXA1	Bladder Urothelial Carcinoma (TCGA, Nature 2014)	48	0.375
FOXA2	Bladder Urothelial Carcinoma (TCGA, Nature 2014)	23	0.18
FOXA3	Bladder Urothelial Carcinoma (TCGA, Nature 2014)	77	0.602
FOXB1	Bladder Urothelial Carcinoma (TCGA, Nature 2014)	75	0.586
FOXC1	Bladder Urothelial Carcinoma (TCGA, Nature 2014)	56	0.438
FOXC2	Bladder Urothelial Carcinoma (TCGA, Nature 2014)	53	0.414
FOXD3	Bladder Urothelial Carcinoma (TCGA, Nature 2014)	38	0.297
FOXD4	Bladder Urothelial Carcinoma (TCGA, Nature 2014)	40	0.313
FOXE1	Bladder Urothelial Carcinoma (TCGA, Nature 2014)	79	0.617
FOXF1	Bladder Urothelial Carcinoma (TCGA, Nature 2014)	20	0.156
FOXG1	Bladder Urothelial Carcinoma (TCGA, Nature 2014)	74	0.578
FOXH1	Bladder Urothelial Carcinoma (TCGA, Nature 2014)	55	0.43
FOXI1	Bladder Urothelial Carcinoma (TCGA, Nature 2014)	19	0.148
FOXI2	Bladder Urothelial Carcinoma (TCGA, Nature 2014)	61	0.477
FOXJ1	Bladder Urothelial Carcinoma (TCGA, Nature 2014)	22	0.172
FOXJ2	Bladder Urothelial Carcinoma (TCGA, Nature 2014)	57	0.445
FOXJ3	Bladder Urothelial Carcinoma (TCGA, Nature 2014)	39	0.305
FOXK1	Bladder Urothelial Carcinoma (TCGA, Nature 2014)	64	0.5
FOXK2	Bladder Urothelial Carcinoma (TCGA, Nature 2014)	90	0.703
FOXL1	Bladder Urothelial Carcinoma (TCGA, Nature 2014)	20	0.156
FOXL2	Bladder Urothelial Carcinoma (TCGA, Nature 2014)	63	0.492
FOXM1	Bladder Urothelial Carcinoma (TCGA, Nature 2014)	7	0.055
FOXN1	Bladder Urothelial Carcinoma (TCGA, Nature 2014)	46	0.359
FOXN2	Bladder Urothelial Carcinoma (TCGA, Nature 2014)	19	0.148
FOXN3	Bladder Urothelial Carcinoma (TCGA, Nature 2014)	27	0.211
FOXO1	Bladder Urothelial Carcinoma (TCGA, Nature 2014)	40	0.313
FOXO3	Bladder Urothelial Carcinoma (TCGA, Nature 2014)	36	0.281
FOXO4	Bladder Urothelial Carcinoma (TCGA, Nature 2014)	6	0.047
FOXO6	Bladder Urothelial Carcinoma (TCGA, Nature 2014)	44	0.344
FOXP1	Bladder Urothelial Carcinoma (TCGA, Nature 2014)	55	0.43
FOXP2	Bladder Urothelial Carcinoma (TCGA, Nature 2014)	7	0.055
FOXP3	Bladder Urothelial Carcinoma (TCGA, Nature 2014)	72	0.563
FOXP4	Bladder Urothelial Carcinoma (TCGA, Nature 2014)	17	0.133
FOXQ1	Bladder Urothelial Carcinoma (TCGA, Nature 2014)	77	0.602
FOXR1	Bladder Urothelial Carcinoma (TCGA, Nature 2014)	61	0.477
FOXR2	Bladder Urothelial Carcinoma (TCGA, Nature 2014)	40	0.313
FOXS1	Bladder Urothelial Carcinoma (TCGA, Nature 2014)	80	0.625
GLI1	Bladder Urothelial Carcinoma (TCGA, Nature 2014)	39	0.305
IRF3	Bladder Urothelial Carcinoma (TCGA, Nature 2014)	40	0.313
JUN	Bladder Urothelial Carcinoma (TCGA, Nature 2014)	60	0.469
MAX	Bladder Urothelial Carcinoma (TCGA, Nature 2014)	64	0.5
MEF2A	Bladder Urothelial Carcinoma (TCGA, Nature 2014)	40	0.313
MYC	Bladder Urothelial Carcinoma (TCGA, Nature 2014)	24	0.188
NFATC1	Bladder Urothelial Carcinoma (TCGA, Nature 2014)	63	0.492
NFKB1	Bladder Urothelial Carcinoma (TCGA, Nature 2014)	11	0.086
PPARG	Bladder Urothelial Carcinoma (TCGA, Nature 2014)	22	0.172
RBPJ	Bladder Urothelial Carcinoma (TCGA, Nature 2014)	83	0.648
SMAD4	Bladder Urothelial Carcinoma (TCGA, Nature 2014)	24	0.188
STAT3	Bladder Urothelial Carcinoma (TCGA, Nature 2014)	17	0.133
TCF4	Bladder Urothelial Carcinoma (TCGA, Nature 2014)	64	0.5
TEAD2	Bladder Urothelial Carcinoma (TCGA, Nature 2014)	73	0.57
TP53	Bladder Urothelial Carcinoma (TCGA, Nature 2014)	40	0.313
ATF6	Bladder Urothelial Carcinoma (TCGA, Provisional)	55	0.249
CREB1	Bladder Urothelial Carcinoma (TCGA, Provisional)	90	0.407
ETS1	Bladder Urothelial Carcinoma (TCGA, Provisional)	12	0.054
FOS	Bladder Urothelial Carcinoma (TCGA, Provisional)	103	0.466
FOXA1	Bladder Urothelial Carcinoma (TCGA, Provisional)	79	0.357
FOXA2	Bladder Urothelial Carcinoma (TCGA, Provisional)	34	0.154
FOXA3	Bladder Urothelial Carcinoma (TCGA, Provisional)	122	0.552
FOXB1	Bladder Urothelial Carcinoma (TCGA, Provisional)	127	0.575
FOXC1	Bladder Urothelial Carcinoma (TCGA, Provisional)	91	0.412
FOXC2	Bladder Urothelial Carcinoma (TCGA, Provisional)	82	0.371
FOXD3	Bladder Urothelial Carcinoma (TCGA, Provisional)	56	0.253
FOXD4	Bladder Urothelial Carcinoma (TCGA, Provisional)	64	0.29
FOXE1	Bladder Urothelial Carcinoma (TCGA, Provisional)	132	0.597
FOXF1	Bladder Urothelial Carcinoma (TCGA, Provisional)	32	0.145
FOXG1	Bladder Urothelial Carcinoma (TCGA, Provisional)	120	0.543
FOXH1	Bladder Urothelial Carcinoma (TCGA, Provisional)	86	0.389
FOXI1	Bladder Urothelial Carcinoma (TCGA, Provisional)	27	0.122
FOXI2	Bladder Urothelial Carcinoma (TCGA, Provisional)	102	0.462
FOXJ1	Bladder Urothelial Carcinoma (TCGA, Provisional)	34	0.154
FOXJ2	Bladder Urothelial Carcinoma (TCGA, Provisional)	87	0.394
FOXJ3	Bladder Urothelial Carcinoma (TCGA, Provisional)	61	0.276
FOXK1	Bladder Urothelial Carcinoma (TCGA, Provisional)	102	0.462
FOXK2	Bladder Urothelial Carcinoma (TCGA, Provisional)	152	0.688
FOXL1	Bladder Urothelial Carcinoma (TCGA, Provisional)	37	0.167
FOXL2	Bladder Urothelial Carcinoma (TCGA, Provisional)	106	0.48
FOXM1	Bladder Urothelial Carcinoma (TCGA, Provisional)	17	0.077
FOXN1	Bladder Urothelial Carcinoma (TCGA, Provisional)	78	0.353
FOXN2	Bladder Urothelial Carcinoma (TCGA, Provisional)	29	0.131
FOXN3	Bladder Urothelial Carcinoma (TCGA, Provisional)	37	0.167
FOXO1	Bladder Urothelial Carcinoma (TCGA, Provisional)	62	0.281
FOXO3	Bladder Urothelial Carcinoma (TCGA, Provisional)	57	0.258
FOXO4	Bladder Urothelial Carcinoma (TCGA, Provisional)	7	0.032
FOXO6	Bladder Urothelial Carcinoma (TCGA, Provisional)	70	0.317
FOXP1	Bladder Urothelial Carcinoma (TCGA, Provisional)	91	0.412
FOXP2	Bladder Urothelial Carcinoma (TCGA, Provisional)	12	0.054
FOXP3	Bladder Urothelial Carcinoma (TCGA, Provisional)	122	0.552
FOXP4	Bladder Urothelial Carcinoma (TCGA, Provisional)	25	0.113
FOXQ1	Bladder Urothelial Carcinoma (TCGA, Provisional)	136	0.615
FOXR1	Bladder Urothelial Carcinoma (TCGA, Provisional)	107	0.484
FOXR2	Bladder Urothelial Carcinoma (TCGA, Provisional)	57	0.258
FOXS1	Bladder Urothelial Carcinoma (TCGA, Provisional)	133	0.602
GLI1	Bladder Urothelial Carcinoma (TCGA, Provisional)	64	0.29
IRF3	Bladder Urothelial Carcinoma (TCGA, Provisional)	66	0.299
JUN	Bladder Urothelial Carcinoma (TCGA, Provisional)	100	0.452
MAX	Bladder Urothelial Carcinoma (TCGA, Provisional)	108	0.489
MEF2A	Bladder Urothelial Carcinoma (TCGA, Provisional)	59	0.267
MYC	Bladder Urothelial Carcinoma (TCGA, Provisional)	37	0.167
NFATC1	Bladder Urothelial Carcinoma (TCGA, Provisional)	101	0.457
NFKB1	Bladder Urothelial Carcinoma (TCGA, Provisional)	17	0.077
PPARG	Bladder Urothelial Carcinoma (TCGA, Provisional)	33	0.149
RBPJ	Bladder Urothelial Carcinoma (TCGA, Provisional)	140	0.633
SMAD4	Bladder Urothelial Carcinoma (TCGA, Provisional)	39	0.176
STAT3	Bladder Urothelial Carcinoma (TCGA, Provisional)	29	0.131
TCF4	Bladder Urothelial Carcinoma (TCGA, Provisional)	108	0.489
TEAD2	Bladder Urothelial Carcinoma (TCGA, Provisional)	109	0.493
TP53	Bladder Urothelial Carcinoma (TCGA, Provisional)	60	0.271
ATF6	Brain Lower Grade Glioma (TCGA, Provisional)	9	0.034
CREB1	Brain Lower Grade Glioma (TCGA, Provisional)	37	0.139
ETS1	Brain Lower Grade Glioma (TCGA, Provisional)	8	0.03
FOS	Brain Lower Grade Glioma (TCGA, Provisional)	53	0.199
FOXA1	Brain Lower Grade Glioma (TCGA, Provisional)	35	0.132
FOXA2	Brain Lower Grade Glioma (TCGA, Provisional)	14	0.053
FOXA3	Brain Lower Grade Glioma (TCGA, Provisional)	39	0.147
FOXB1	Brain Lower Grade Glioma (TCGA, Provisional)	73	0.274
FOXC1	Brain Lower Grade Glioma (TCGA, Provisional)	45	0.169
FOXC2	Brain Lower Grade Glioma (TCGA, Provisional)	33	0.124
FOXD3	Brain Lower Grade Glioma (TCGA, Provisional)	14	0.053
FOXD4	Brain Lower Grade Glioma (TCGA, Provisional)	33	0.124
FOXE1	Brain Lower Grade Glioma (TCGA, Provisional)	86	0.323
FOXF1	Brain Lower Grade Glioma (TCGA, Provisional)	17	0.064
FOXG1	Brain Lower Grade Glioma (TCGA, Provisional)	77	0.289
FOXH1	Brain Lower Grade Glioma (TCGA, Provisional)	54	0.203
FOXI1	Brain Lower Grade Glioma (TCGA, Provisional)	18	0.068
FOXI2	Brain Lower Grade Glioma (TCGA, Provisional)	67	0.252
FOXJ1	Brain Lower Grade Glioma (TCGA, Provisional)	21	0.079
FOXJ2	Brain Lower Grade Glioma (TCGA, Provisional)	60	0.226
FOXJ3	Brain Lower Grade Glioma (TCGA, Provisional)	20	0.075
FOXK1	Brain Lower Grade Glioma (TCGA, Provisional)	63	0.237
FOXK2	Brain Lower Grade Glioma (TCGA, Provisional)	93	0.35
FOXL1	Brain Lower Grade Glioma (TCGA, Provisional)	27	0.102
FOXL2	Brain Lower Grade Glioma (TCGA, Provisional)	61	0.229
FOXM1	Brain Lower Grade Glioma (TCGA, Provisional)	15	0.056
FOXN1	Brain Lower Grade Glioma (TCGA, Provisional)	26	0.098
FOXN2	Brain Lower Grade Glioma (TCGA, Provisional)	18	0.068
FOXN3	Brain Lower Grade Glioma (TCGA, Provisional)	7	0.026
FOXO1	Brain Lower Grade Glioma (TCGA, Provisional)	34	0.128
FOXO3	Brain Lower Grade Glioma (TCGA, Provisional)	13	0.049
FOXO4	Brain Lower Grade Glioma (TCGA, Provisional)	3	0.011
FOXO6	Brain Lower Grade Glioma (TCGA, Provisional)	28	0.105
FOXP1	Brain Lower Grade Glioma (TCGA, Provisional)	26	0.098
FOXP2	Brain Lower Grade Glioma (TCGA, Provisional)	3	0.011
FOXP3	Brain Lower Grade Glioma (TCGA, Provisional)	45	0.169
FOXP4	Brain Lower Grade Glioma (TCGA, Provisional)	17	0.064
FOXQ1	Brain Lower Grade Glioma (TCGA, Provisional)	81	0.305
FOXR1	Brain Lower Grade Glioma (TCGA, Provisional)	58	0.218
FOXR2	Brain Lower Grade Glioma (TCGA, Provisional)	30	0.113
FOXS1	Brain Lower Grade Glioma (TCGA, Provisional)	68	0.256
GLI1	Brain Lower Grade Glioma (TCGA, Provisional)	46	0.173
IRF3	Brain Lower Grade Glioma (TCGA, Provisional)	52	0.195
JUN	Brain Lower Grade Glioma (TCGA, Provisional)	66	0.248
MAX	Brain Lower Grade Glioma (TCGA, Provisional)	62	0.233
MEF2A	Brain Lower Grade Glioma (TCGA, Provisional)	33	0.124
MYC	Brain Lower Grade Glioma (TCGA, Provisional)	18	0.068
NFATC1	Brain Lower Grade Glioma (TCGA, Provisional)	64	0.241
NFKB1	Brain Lower Grade Glioma (TCGA, Provisional)	4	0.015
PPARG	Brain Lower Grade Glioma (TCGA, Provisional)	3	0.011
RBPJ	Brain Lower Grade Glioma (TCGA, Provisional)	86	0.323
SMAD4	Brain Lower Grade Glioma (TCGA, Provisional)	22	0.083
STAT3	Brain Lower Grade Glioma (TCGA, Provisional)	1	0.004
TCF4	Brain Lower Grade Glioma (TCGA, Provisional)	27	0.102
TEAD2	Brain Lower Grade Glioma (TCGA, Provisional)	72	0.271
TP53	Brain Lower Grade Glioma (TCGA, Provisional)	39	0.147
ATF6	Breast Invasive Carcinoma (TCGA, Nature 2012)	84	0.108
CREB1	Breast Invasive Carcinoma (TCGA, Nature 2012)	204	0.262
ETS1	Breast Invasive Carcinoma (TCGA, Nature 2012)	40	0.051
FOS	Breast Invasive Carcinoma (TCGA, Nature 2012)	255	0.328
FOXA1	Breast Invasive Carcinoma (TCGA, Nature 2012)	166	0.213
FOXA2	Breast Invasive Carcinoma (TCGA, Nature 2012)	108	0.139
FOXA3	Breast Invasive Carcinoma (TCGA, Nature 2012)	242	0.311
FOXB1	Breast Invasive Carcinoma (TCGA, Nature 2012)	315	0.405
FOXC1	Breast Invasive Carcinoma (TCGA, Nature 2012)	168	0.216
FOXC2	Breast Invasive Carcinoma (TCGA, Nature 2012)	164	0.211
FOXD3	Breast Invasive Carcinoma (TCGA, Nature 2012)	138	0.177
FOXD4	Breast Invasive Carcinoma (TCGA, Nature 2012)	140	0.18
FOXE1	Breast Invasive Carcinoma (TCGA, Nature 2012)	333	0.428
FOXF1	Breast Invasive Carcinoma (TCGA, Nature 2012)	87	0.112
FOXG1	Breast Invasive Carcinoma (TCGA, Nature 2012)	308	0.396
FOXH1	Breast Invasive Carcinoma (TCGA, Nature 2012)	251	0.323
FOXI1	Breast Invasive Carcinoma (TCGA, Nature 2012)	98	0.126
FOXI2	Breast Invasive Carcinoma (TCGA, Nature 2012)	237	0.305
FOXJ1	Breast Invasive Carcinoma (TCGA, Nature 2012)	77	0.099
FOXJ2	Breast Invasive Carcinoma (TCGA, Nature 2012)	263	0.338
FOXJ3	Breast Invasive Carcinoma (TCGA, Nature 2012)	149	0.192
FOXK1	Breast Invasive Carcinoma (TCGA, Nature 2012)	261	0.335
FOXK2	Breast Invasive Carcinoma (TCGA, Nature 2012)	412	0.53
FOXL1	Breast Invasive Carcinoma (TCGA, Nature 2012)	122	0.157
FOXL2	Breast Invasive Carcinoma (TCGA, Nature 2012)	283	0.364
FOXM1	Breast Invasive Carcinoma (TCGA, Nature 2012)	65	0.084
FOXN1	Breast Invasive Carcinoma (TCGA, Nature 2012)	182	0.234
FOXN2	Breast Invasive Carcinoma (TCGA, Nature 2012)	38	0.049
FOXN3	Breast Invasive Carcinoma (TCGA, Nature 2012)	86	0.111
FOXO1	Breast Invasive Carcinoma (TCGA, Nature 2012)	87	0.112
FOXO3	Breast Invasive Carcinoma (TCGA, Nature 2012)	144	0.185
FOXO4	Breast Invasive Carcinoma (TCGA, Nature 2012)	8	0.01
FOXO6	Breast Invasive Carcinoma (TCGA, Nature 2012)	180	0.231
FOXP1	Breast Invasive Carcinoma (TCGA, Nature 2012)	217	0.279
FOXP2	Breast Invasive Carcinoma (TCGA, Nature 2012)	14	0.018
FOXP3	Breast Invasive Carcinoma (TCGA, Nature 2012)	223	0.287
FOXP4	Breast Invasive Carcinoma (TCGA, Nature 2012)	84	0.108
FOXQ1	Breast Invasive Carcinoma (TCGA, Nature 2012)	352	0.452
FOXR1	Breast Invasive Carcinoma (TCGA, Nature 2012)	268	0.344
FOXR2	Breast Invasive Carcinoma (TCGA, Nature 2012)	186	0.239
FOXS1	Breast Invasive Carcinoma (TCGA, Nature 2012)	293	0.377
GLI1	Breast Invasive Carcinoma (TCGA, Nature 2012)	124	0.159
IRF3	Breast Invasive Carcinoma (TCGA, Nature 2012)	155	0.199
JUN	Breast Invasive Carcinoma (TCGA, Nature 2012)	302	0.388
MAX	Breast Invasive Carcinoma (TCGA, Nature 2012)	266	0.342
MEF2A	Breast Invasive Carcinoma (TCGA, Nature 2012)	147	0.189
MYC	Breast Invasive Carcinoma (TCGA, Nature 2012)	176	0.226
NFATC1	Breast Invasive Carcinoma (TCGA, Nature 2012)	267	0.343
NFKB1	Breast Invasive Carcinoma (TCGA, Nature 2012)	34	0.044
PPARG	Breast Invasive Carcinoma (TCGA, Nature 2012)	12	0.015
RBPJ	Breast Invasive Carcinoma (TCGA, Nature 2012)	355	0.456
SMAD4	Breast Invasive Carcinoma (TCGA, Nature 2012)	71	0.091
STAT3	Breast Invasive Carcinoma (TCGA, Nature 2012)	66	0.085
TCF4	Breast Invasive Carcinoma (TCGA, Nature 2012)	217	0.279
TEAD2	Breast Invasive Carcinoma (TCGA, Nature 2012)	300	0.386
TP53	Breast Invasive Carcinoma (TCGA, Nature 2012)	126	0.162
ATF6	Breast Invasive Carcinoma (TCGA, Provisional)	212	0.205
CREB1	Breast Invasive Carcinoma (TCGA, Provisional)	427	0.413
ETS1	Breast Invasive Carcinoma (TCGA, Provisional)	95	0.092
FOS	Breast Invasive Carcinoma (TCGA, Provisional)	494	0.478
FOXA1	Breast Invasive Carcinoma (TCGA, Provisional)	372	0.36
FOXA2	Breast Invasive Carcinoma (TCGA, Provisional)	252	0.244
FOXA3	Breast Invasive Carcinoma (TCGA, Provisional)	473	0.458
FOXB1	Breast Invasive Carcinoma (TCGA, Provisional)	584	0.565
FOXC1	Breast Invasive Carcinoma (TCGA, Provisional)	379	0.367
FOXC2	Breast Invasive Carcinoma (TCGA, Provisional)	352	0.341
FOXD3	Breast Invasive Carcinoma (TCGA, Provisional)	227	0.22
FOXD4	Breast Invasive Carcinoma (TCGA, Provisional)	270	0.261
FOXE1	Breast Invasive Carcinoma (TCGA, Provisional)	608	0.589
FOXF1	Breast Invasive Carcinoma (TCGA, Provisional)	154	0.149
FOXG1	Breast Invasive Carcinoma (TCGA, Provisional)	559	0.541
FOXH1	Breast Invasive Carcinoma (TCGA, Provisional)	503	0.487
FOXI1	Breast Invasive Carcinoma (TCGA, Provisional)	267	0.258
FOXI2	Breast Invasive Carcinoma (TCGA, Provisional)	518	0.501
FOXJ1	Breast Invasive Carcinoma (TCGA, Provisional)	158	0.153
FOXJ2	Breast Invasive Carcinoma (TCGA, Provisional)	505	0.489
FOXJ3	Breast Invasive Carcinoma (TCGA, Provisional)	351	0.34
FOXK1	Breast Invasive Carcinoma (TCGA, Provisional)	539	0.522
FOXK2	Breast Invasive Carcinoma (TCGA, Provisional)	672	0.651
FOXL1	Breast Invasive Carcinoma (TCGA, Provisional)	332	0.321
FOXL2	Breast Invasive Carcinoma (TCGA, Provisional)	539	0.522
FOXM1	Breast Invasive Carcinoma (TCGA, Provisional)	193	0.187
FOXN1	Breast Invasive Carcinoma (TCGA, Provisional)	346	0.335
FOXN2	Breast Invasive Carcinoma (TCGA, Provisional)	87	0.084
FOXN3	Breast Invasive Carcinoma (TCGA, Provisional)	207	0.2
FOXO1	Breast Invasive Carcinoma (TCGA, Provisional)	216	0.209
FOXO3	Breast Invasive Carcinoma (TCGA, Provisional)	344	0.333
FOXO4	Breast Invasive Carcinoma (TCGA, Provisional)	19	0.018
FOXO6	Breast Invasive Carcinoma (TCGA, Provisional)	338	0.327
FOXP1	Breast Invasive Carcinoma (TCGA, Provisional)	428	0.414
FOXP2	Breast Invasive Carcinoma (TCGA, Provisional)	50	0.048
FOXP3	Breast Invasive Carcinoma (TCGA, Provisional)	470	0.455
FOXP4	Breast Invasive Carcinoma (TCGA, Provisional)	172	0.167
FOXQ1	Breast Invasive Carcinoma (TCGA, Provisional)	604	0.585
FOXR1	Breast Invasive Carcinoma (TCGA, Provisional)	504	0.488
FOXR2	Breast Invasive Carcinoma (TCGA, Provisional)	372	0.36
FOXS1	Breast Invasive Carcinoma (TCGA, Provisional)	534	0.517
GLI1	Breast Invasive Carcinoma (TCGA, Provisional)	227	0.22
IRF3	Breast Invasive Carcinoma (TCGA, Provisional)	312	0.302
JUN	Breast Invasive Carcinoma (TCGA, Provisional)	546	0.529
MAX	Breast Invasive Carcinoma (TCGA, Provisional)	501	0.485
MEF2A	Breast Invasive Carcinoma (TCGA, Provisional)	359	0.348
MYC	Breast Invasive Carcinoma (TCGA, Provisional)	364	0.352
NFATC1	Breast Invasive Carcinoma (TCGA, Provisional)	520	0.503
NFKB1	Breast Invasive Carcinoma (TCGA, Provisional)	70	0.068
PPARG	Breast Invasive Carcinoma (TCGA, Provisional)	34	0.033
RBPJ	Breast Invasive Carcinoma (TCGA, Provisional)	617	0.597
SMAD4	Breast Invasive Carcinoma (TCGA, Provisional)	150	0.145
STAT3	Breast Invasive Carcinoma (TCGA, Provisional)	197	0.191
TCF4	Breast Invasive Carcinoma (TCGA, Provisional)	438	0.424
TEAD2	Breast Invasive Carcinoma (TCGA, Provisional)	578	0.56
TP53	Breast Invasive Carcinoma (TCGA, Provisional)	297	0.288
ATF6	Cancer Cell Line Encyclopedia (Novartis/Broad, Nature 2012)	287	0.288
CREB1	Cancer Cell Line Encyclopedia (Novartis/Broad, Nature 2012)	510	0.513
ETS1	Cancer Cell Line Encyclopedia (Novartis/Broad, Nature 2012)	139	0.14
FOS	Cancer Cell Line Encyclopedia (Novartis/Broad, Nature 2012)	566	0.569
FOXA1	Cancer Cell Line Encyclopedia (Novartis/Broad, Nature 2012)	458	0.46
FOXA2	Cancer Cell Line Encyclopedia (Novartis/Broad, Nature 2012)	279	0.28
FOXA3	Cancer Cell Line Encyclopedia (Novartis/Broad, Nature 2012)	670	0.673
FOXB1	Cancer Cell Line Encyclopedia (Novartis/Broad, Nature 2012)	722	0.726
FOXC1	Cancer Cell Line Encyclopedia (Novartis/Broad, Nature 2012)	498	0.501
FOXC2	Cancer Cell Line Encyclopedia (Novartis/Broad, Nature 2012)	437	0.439
FOXD3	Cancer Cell Line Encyclopedia (Novartis/Broad, Nature 2012)	313	0.315
FOXD4	Cancer Cell Line Encyclopedia (Novartis/Broad, Nature 2012)	398	0.4
FOXE1	Cancer Cell Line Encyclopedia (Novartis/Broad, Nature 2012)	735	0.739
FOXF1	Cancer Cell Line Encyclopedia (Novartis/Broad, Nature 2012)	254	0.255
FOXG1	Cancer Cell Line Encyclopedia (Novartis/Broad, Nature 2012)	683	0.686
FOXH1	Cancer Cell Line Encyclopedia (Novartis/Broad, Nature 2012)	582	0.585
FOXI1	Cancer Cell Line Encyclopedia (Novartis/Broad, Nature 2012)	287	0.288
FOXI2	Cancer Cell Line Encyclopedia (Novartis/Broad, Nature 2012)	595	0.598
FOXJ1	Cancer Cell Line Encyclopedia (Novartis/Broad, Nature 2012)	253	0.254
FOXJ2	Cancer Cell Line Encyclopedia (Novartis/Broad, Nature 2012)	546	0.549
FOXJ3	Cancer Cell Line Encyclopedia (Novartis/Broad, Nature 2012)	303	0.305
FOXK1	Cancer Cell Line Encyclopedia (Novartis/Broad, Nature 2012)	610	0.613
FOXK2	Cancer Cell Line Encyclopedia (Novartis/Broad, Nature 2012)	805	0.809
FOXL1	Cancer Cell Line Encyclopedia (Novartis/Broad, Nature 2012)	334	0.336
FOXL2	Cancer Cell Line Encyclopedia (Novartis/Broad, Nature 2012)	625	0.628
FOXM1	Cancer Cell Line Encyclopedia (Novartis/Broad, Nature 2012)	146	0.147
FOXN1	Cancer Cell Line Encyclopedia (Novartis/Broad, Nature 2012)	484	0.486
FOXN2	Cancer Cell Line Encyclopedia (Novartis/Broad, Nature 2012)	132	0.133
FOXN3	Cancer Cell Line Encyclopedia (Novartis/Broad, Nature 2012)	218	0.219
FOXO1	Cancer Cell Line Encyclopedia (Novartis/Broad, Nature 2012)	311	0.313
FOXO3	Cancer Cell Line Encyclopedia (Novartis/Broad, Nature 2012)	381	0.383
FOXO4	Cancer Cell Line Encyclopedia (Novartis/Broad, Nature 2012)	19	0.019
FOXO6	Cancer Cell Line Encyclopedia (Novartis/Broad, Nature 2012)	358	0.36
FOXP1	Cancer Cell Line Encyclopedia (Novartis/Broad, Nature 2012)	531	0.534
FOXP2	Cancer Cell Line Encyclopedia (Novartis/Broad, Nature 2012)	120	0.121
FOXP3	Cancer Cell Line Encyclopedia (Novartis/Broad, Nature 2012)	558	0.561
FOXP4	Cancer Cell Line Encyclopedia (Novartis/Broad, Nature 2012)	240	0.241
FOXQ1	Cancer Cell Line Encyclopedia (Novartis/Broad, Nature 2012)	723	0.727
FOXR1	Cancer Cell Line Encyclopedia (Novartis/Broad, Nature 2012)	554	0.557
FOXR2	Cancer Cell Line Encyclopedia (Novartis/Broad, Nature 2012)	396	0.398
FOXS1	Cancer Cell Line Encyclopedia (Novartis/Broad, Nature 2012)	674	0.677
GLI1	Cancer Cell Line Encyclopedia (Novartis/Broad, Nature 2012)	423	0.425
IRF3	Cancer Cell Line Encyclopedia (Novartis/Broad, Nature 2012)	340	0.342
JUN	Cancer Cell Line Encyclopedia (Novartis/Broad, Nature 2012)	649	0.652
MAX	Cancer Cell Line Encyclopedia (Novartis/Broad, Nature 2012)	614	0.617
MEF2A	Cancer Cell Line Encyclopedia (Novartis/Broad, Nature 2012)	439	0.441
MYC	Cancer Cell Line Encyclopedia (Novartis/Broad, Nature 2012)	309	0.311
NFATC1	Cancer Cell Line Encyclopedia (Novartis/Broad, Nature 2012)	627	0.63
NFKB1	Cancer Cell Line Encyclopedia (Novartis/Broad, Nature 2012)	182	0.183
PPARG	Cancer Cell Line Encyclopedia (Novartis/Broad, Nature 2012)	65	0.065
RBPJ	Cancer Cell Line Encyclopedia (Novartis/Broad, Nature 2012)	755	0.759
SMAD4	Cancer Cell Line Encyclopedia (Novartis/Broad, Nature 2012)	345	0.347
STAT3	Cancer Cell Line Encyclopedia (Novartis/Broad, Nature 2012)	142	0.143
TCF4	Cancer Cell Line Encyclopedia (Novartis/Broad, Nature 2012)	602	0.605
TEAD2	Cancer Cell Line Encyclopedia (Novartis/Broad, Nature 2012)	670	0.673
TP53	Cancer Cell Line Encyclopedia (Novartis/Broad, Nature 2012)	287	0.288
ATF6	Cervical Squamous Cell Carcinoma and Endocervical Adenocarcinoma (TCGA, Provisional)	42	0.219
CREB1	Cervical Squamous Cell Carcinoma and Endocervical Adenocarcinoma (TCGA, Provisional)	65	0.339
ETS1	Cervical Squamous Cell Carcinoma and Endocervical Adenocarcinoma (TCGA, Provisional)	10	0.052
FOS	Cervical Squamous Cell Carcinoma and Endocervical Adenocarcinoma (TCGA, Provisional)	67	0.349
FOXA1	Cervical Squamous Cell Carcinoma and Endocervical Adenocarcinoma (TCGA, Provisional)	57	0.297
FOXA2	Cervical Squamous Cell Carcinoma and Endocervical Adenocarcinoma (TCGA, Provisional)	24	0.125
FOXA3	Cervical Squamous Cell Carcinoma and Endocervical Adenocarcinoma (TCGA, Provisional)	59	0.307
FOXB1	Cervical Squamous Cell Carcinoma and Endocervical Adenocarcinoma (TCGA, Provisional)	93	0.484
FOXC1	Cervical Squamous Cell Carcinoma and Endocervical Adenocarcinoma (TCGA, Provisional)	54	0.281
FOXC2	Cervical Squamous Cell Carcinoma and Endocervical Adenocarcinoma (TCGA, Provisional)	40	0.208
FOXD3	Cervical Squamous Cell Carcinoma and Endocervical Adenocarcinoma (TCGA, Provisional)	25	0.13
FOXD4	Cervical Squamous Cell Carcinoma and Endocervical Adenocarcinoma (TCGA, Provisional)	41	0.214
FOXE1	Cervical Squamous Cell Carcinoma and Endocervical Adenocarcinoma (TCGA, Provisional)	98	0.51
FOXF1	Cervical Squamous Cell Carcinoma and Endocervical Adenocarcinoma (TCGA, Provisional)	21	0.109
FOXG1	Cervical Squamous Cell Carcinoma and Endocervical Adenocarcinoma (TCGA, Provisional)	77	0.401
FOXH1	Cervical Squamous Cell Carcinoma and Endocervical Adenocarcinoma (TCGA, Provisional)	62	0.323
FOXI1	Cervical Squamous Cell Carcinoma and Endocervical Adenocarcinoma (TCGA, Provisional)	23	0.12
FOXI2	Cervical Squamous Cell Carcinoma and Endocervical Adenocarcinoma (TCGA, Provisional)	61	0.318
FOXJ1	Cervical Squamous Cell Carcinoma and Endocervical Adenocarcinoma (TCGA, Provisional)	21	0.109
FOXJ2	Cervical Squamous Cell Carcinoma and Endocervical Adenocarcinoma (TCGA, Provisional)	65	0.339
FOXJ3	Cervical Squamous Cell Carcinoma and Endocervical Adenocarcinoma (TCGA, Provisional)	26	0.135
FOXK1	Cervical Squamous Cell Carcinoma and Endocervical Adenocarcinoma (TCGA, Provisional)	84	0.438
FOXK2	Cervical Squamous Cell Carcinoma and Endocervical Adenocarcinoma (TCGA, Provisional)	104	0.542
FOXL1	Cervical Squamous Cell Carcinoma and Endocervical Adenocarcinoma (TCGA, Provisional)	27	0.141
FOXL2	Cervical Squamous Cell Carcinoma and Endocervical Adenocarcinoma (TCGA, Provisional)	84	0.438
FOXM1	Cervical Squamous Cell Carcinoma and Endocervical Adenocarcinoma (TCGA, Provisional)	9	0.047
FOXN1	Cervical Squamous Cell Carcinoma and Endocervical Adenocarcinoma (TCGA, Provisional)	64	0.333
FOXN2	Cervical Squamous Cell Carcinoma and Endocervical Adenocarcinoma (TCGA, Provisional)	24	0.125
FOXN3	Cervical Squamous Cell Carcinoma and Endocervical Adenocarcinoma (TCGA, Provisional)	19	0.099
FOXO1	Cervical Squamous Cell Carcinoma and Endocervical Adenocarcinoma (TCGA, Provisional)	32	0.167
FOXO3	Cervical Squamous Cell Carcinoma and Endocervical Adenocarcinoma (TCGA, Provisional)	33	0.172
FOXO4	Cervical Squamous Cell Carcinoma and Endocervical Adenocarcinoma (TCGA, Provisional)	1	0.005
FOXO6	Cervical Squamous Cell Carcinoma and Endocervical Adenocarcinoma (TCGA, Provisional)	53	0.276
FOXP1	Cervical Squamous Cell Carcinoma and Endocervical Adenocarcinoma (TCGA, Provisional)	43	0.224
FOXP2	Cervical Squamous Cell Carcinoma and Endocervical Adenocarcinoma (TCGA, Provisional)	12	0.063
FOXP3	Cervical Squamous Cell Carcinoma and Endocervical Adenocarcinoma (TCGA, Provisional)	67	0.349
FOXP4	Cervical Squamous Cell Carcinoma and Endocervical Adenocarcinoma (TCGA, Provisional)	18	0.094
FOXQ1	Cervical Squamous Cell Carcinoma and Endocervical Adenocarcinoma (TCGA, Provisional)	90	0.469
FOXR1	Cervical Squamous Cell Carcinoma and Endocervical Adenocarcinoma (TCGA, Provisional)	74	0.385
FOXR2	Cervical Squamous Cell Carcinoma and Endocervical Adenocarcinoma (TCGA, Provisional)	34	0.177
FOXS1	Cervical Squamous Cell Carcinoma and Endocervical Adenocarcinoma (TCGA, Provisional)	91	0.474
GLI1	Cervical Squamous Cell Carcinoma and Endocervical Adenocarcinoma (TCGA, Provisional)	56	0.292
IRF3	Cervical Squamous Cell Carcinoma and Endocervical Adenocarcinoma (TCGA, Provisional)	30	0.156
JUN	Cervical Squamous Cell Carcinoma and Endocervical Adenocarcinoma (TCGA, Provisional)	64	0.333
MAX	Cervical Squamous Cell Carcinoma and Endocervical Adenocarcinoma (TCGA, Provisional)	60	0.313
MEF2A	Cervical Squamous Cell Carcinoma and Endocervical Adenocarcinoma (TCGA, Provisional)	37	0.193
MYC	Cervical Squamous Cell Carcinoma and Endocervical Adenocarcinoma (TCGA, Provisional)	52	0.271
NFATC1	Cervical Squamous Cell Carcinoma and Endocervical Adenocarcinoma (TCGA, Provisional)	51	0.266
NFKB1	Cervical Squamous Cell Carcinoma and Endocervical Adenocarcinoma (TCGA, Provisional)	8	0.042
PPARG	Cervical Squamous Cell Carcinoma and Endocervical Adenocarcinoma (TCGA, Provisional)	4	0.021
RBPJ	Cervical Squamous Cell Carcinoma and Endocervical Adenocarcinoma (TCGA, Provisional)	92	0.479
SMAD4	Cervical Squamous Cell Carcinoma and Endocervical Adenocarcinoma (TCGA, Provisional)	52	0.271
STAT3	Cervical Squamous Cell Carcinoma and Endocervical Adenocarcinoma (TCGA, Provisional)	11	0.057
TCF4	Cervical Squamous Cell Carcinoma and Endocervical Adenocarcinoma (TCGA, Provisional)	77	0.401
TEAD2	Cervical Squamous Cell Carcinoma and Endocervical Adenocarcinoma (TCGA, Provisional)	80	0.417
TP53	Cervical Squamous Cell Carcinoma and Endocervical Adenocarcinoma (TCGA, Provisional)	24	0.125
ATF6	Colorectal Adenocarcinoma (TCGA, Nature 2012)	4	0.016
CREB1	Colorectal Adenocarcinoma (TCGA, Nature 2012)	44	0.171
ETS1	Colorectal Adenocarcinoma (TCGA, Nature 2012)	5	0.019
FOS	Colorectal Adenocarcinoma (TCGA, Nature 2012)	65	0.253
FOXA1	Colorectal Adenocarcinoma (TCGA, Nature 2012)	18	0.07
FOXA2	Colorectal Adenocarcinoma (TCGA, Nature 2012)	13	0.051
FOXA3	Colorectal Adenocarcinoma (TCGA, Nature 2012)	54	0.21
FOXB1	Colorectal Adenocarcinoma (TCGA, Nature 2012)	69	0.268
FOXC1	Colorectal Adenocarcinoma (TCGA, Nature 2012)	18	0.07
FOXC2	Colorectal Adenocarcinoma (TCGA, Nature 2012)	18	0.07
FOXD3	Colorectal Adenocarcinoma (TCGA, Nature 2012)	41	0.16
FOXD4	Colorectal Adenocarcinoma (TCGA, Nature 2012)	43	0.167
FOXE1	Colorectal Adenocarcinoma (TCGA, Nature 2012)	79	0.307
FOXF1	Colorectal Adenocarcinoma (TCGA, Nature 2012)	6	0.023
FOXG1	Colorectal Adenocarcinoma (TCGA, Nature 2012)	72	0.28
FOXH1	Colorectal Adenocarcinoma (TCGA, Nature 2012)	32	0.125
FOXI1	Colorectal Adenocarcinoma (TCGA, Nature 2012)	12	0.047
FOXI2	Colorectal Adenocarcinoma (TCGA, Nature 2012)	29	0.113
FOXJ1	Colorectal Adenocarcinoma (TCGA, Nature 2012)	9	0.035
FOXJ2	Colorectal Adenocarcinoma (TCGA, Nature 2012)	42	0.163
FOXJ3	Colorectal Adenocarcinoma (TCGA, Nature 2012)	15	0.058
FOXK1	Colorectal Adenocarcinoma (TCGA, Nature 2012)	70	0.272
FOXK2	Colorectal Adenocarcinoma (TCGA, Nature 2012)	84	0.327
FOXL1	Colorectal Adenocarcinoma (TCGA, Nature 2012)	19	0.074
FOXL2	Colorectal Adenocarcinoma (TCGA, Nature 2012)	41	0.16
FOXM1	Colorectal Adenocarcinoma (TCGA, Nature 2012)	34	0.132
FOXN1	Colorectal Adenocarcinoma (TCGA, Nature 2012)	22	0.086
FOXN2	Colorectal Adenocarcinoma (TCGA, Nature 2012)	8	0.031
FOXN3	Colorectal Adenocarcinoma (TCGA, Nature 2012)	9	0.035
FOXO1	Colorectal Adenocarcinoma (TCGA, Nature 2012)	13	0.051
FOXO3	Colorectal Adenocarcinoma (TCGA, Nature 2012)	41	0.16
FOXO4	Colorectal Adenocarcinoma (TCGA, Nature 2012)	1	0.004
FOXO6	Colorectal Adenocarcinoma (TCGA, Nature 2012)	16	0.062
FOXP1	Colorectal Adenocarcinoma (TCGA, Nature 2012)	58	0.226
FOXP2	Colorectal Adenocarcinoma (TCGA, Nature 2012)	6	0.023
FOXP3	Colorectal Adenocarcinoma (TCGA, Nature 2012)	57	0.222
FOXP4	Colorectal Adenocarcinoma (TCGA, Nature 2012)	13	0.051
FOXQ1	Colorectal Adenocarcinoma (TCGA, Nature 2012)	63	0.245
FOXR1	Colorectal Adenocarcinoma (TCGA, Nature 2012)	47	0.183
FOXR2	Colorectal Adenocarcinoma (TCGA, Nature 2012)	25	0.097
FOXS1	Colorectal Adenocarcinoma (TCGA, Nature 2012)	70	0.272
GLI1	Colorectal Adenocarcinoma (TCGA, Nature 2012)	25	0.097
IRF3	Colorectal Adenocarcinoma (TCGA, Nature 2012)	15	0.058
JUN	Colorectal Adenocarcinoma (TCGA, Nature 2012)	57	0.222
MAX	Colorectal Adenocarcinoma (TCGA, Nature 2012)	38	0.148
MEF2A	Colorectal Adenocarcinoma (TCGA, Nature 2012)	13	0.051
MYC	Colorectal Adenocarcinoma (TCGA, Nature 2012)	13	0.051
NFATC1	Colorectal Adenocarcinoma (TCGA, Nature 2012)	47	0.183
NFKB1	Colorectal Adenocarcinoma (TCGA, Nature 2012)	4	0.016
PPARG	Colorectal Adenocarcinoma (TCGA, Nature 2012)	3	0.012
RBPJ	Colorectal Adenocarcinoma (TCGA, Nature 2012)	72	0.28
SMAD4	Colorectal Adenocarcinoma (TCGA, Nature 2012)	23	0.089
STAT3	Colorectal Adenocarcinoma (TCGA, Nature 2012)	5	0.019
TCF4	Colorectal Adenocarcinoma (TCGA, Nature 2012)	56	0.218
TEAD2	Colorectal Adenocarcinoma (TCGA, Nature 2012)	56	0.218
TP53	Colorectal Adenocarcinoma (TCGA, Nature 2012)	13	0.051
ATF6	Colorectal Adenocarcinoma (TCGA, Provisional)	16	0.027
CREB1	Colorectal Adenocarcinoma (TCGA, Provisional)	96	0.163
ETS1	Colorectal Adenocarcinoma (TCGA, Provisional)	9	0.015
FOS	Colorectal Adenocarcinoma (TCGA, Provisional)	151	0.256
FOXA1	Colorectal Adenocarcinoma (TCGA, Provisional)	67	0.114
FOXA2	Colorectal Adenocarcinoma (TCGA, Provisional)	45	0.076
FOXA3	Colorectal Adenocarcinoma (TCGA, Provisional)	145	0.246
FOXB1	Colorectal Adenocarcinoma (TCGA, Provisional)	200	0.34
FOXC1	Colorectal Adenocarcinoma (TCGA, Provisional)	75	0.127
FOXC2	Colorectal Adenocarcinoma (TCGA, Provisional)	58	0.098
FOXD3	Colorectal Adenocarcinoma (TCGA, Provisional)	79	0.134
FOXD4	Colorectal Adenocarcinoma (TCGA, Provisional)	74	0.126
FOXE1	Colorectal Adenocarcinoma (TCGA, Provisional)	216	0.367
FOXF1	Colorectal Adenocarcinoma (TCGA, Provisional)	20	0.034
FOXG1	Colorectal Adenocarcinoma (TCGA, Provisional)	178	0.302
FOXH1	Colorectal Adenocarcinoma (TCGA, Provisional)	119	0.202
FOXI1	Colorectal Adenocarcinoma (TCGA, Provisional)	23	0.039
FOXI2	Colorectal Adenocarcinoma (TCGA, Provisional)	125	0.212
FOXJ1	Colorectal Adenocarcinoma (TCGA, Provisional)	29	0.049
FOXJ2	Colorectal Adenocarcinoma (TCGA, Provisional)	115	0.195
FOXJ3	Colorectal Adenocarcinoma (TCGA, Provisional)	59	0.1
FOXK1	Colorectal Adenocarcinoma (TCGA, Provisional)	169	0.287
FOXK2	Colorectal Adenocarcinoma (TCGA, Provisional)	225	0.382
FOXL1	Colorectal Adenocarcinoma (TCGA, Provisional)	48	0.081
FOXL2	Colorectal Adenocarcinoma (TCGA, Provisional)	99	0.168
FOXM1	Colorectal Adenocarcinoma (TCGA, Provisional)	67	0.114
FOXN1	Colorectal Adenocarcinoma (TCGA, Provisional)	53	0.09
FOXN2	Colorectal Adenocarcinoma (TCGA, Provisional)	19	0.032
FOXN3	Colorectal Adenocarcinoma (TCGA, Provisional)	41	0.07
FOXO1	Colorectal Adenocarcinoma (TCGA, Provisional)	50	0.085
FOXO3	Colorectal Adenocarcinoma (TCGA, Provisional)	88	0.149
FOXO4	Colorectal Adenocarcinoma (TCGA, Provisional)	4	0.007
FOXO6	Colorectal Adenocarcinoma (TCGA, Provisional)	67	0.114
FOXP1	Colorectal Adenocarcinoma (TCGA, Provisional)	140	0.238
FOXP2	Colorectal Adenocarcinoma (TCGA, Provisional)	13	0.022
FOXP3	Colorectal Adenocarcinoma (TCGA, Provisional)	144	0.244
FOXP4	Colorectal Adenocarcinoma (TCGA, Provisional)	27	0.046
FOXQ1	Colorectal Adenocarcinoma (TCGA, Provisional)	159	0.27
FOXR1	Colorectal Adenocarcinoma (TCGA, Provisional)	109	0.185
FOXR2	Colorectal Adenocarcinoma (TCGA, Provisional)	70	0.119
FOXS1	Colorectal Adenocarcinoma (TCGA, Provisional)	165	0.28
GLI1	Colorectal Adenocarcinoma (TCGA, Provisional)	76	0.129
IRF3	Colorectal Adenocarcinoma (TCGA, Provisional)	42	0.071
JUN	Colorectal Adenocarcinoma (TCGA, Provisional)	154	0.261
MAX	Colorectal Adenocarcinoma (TCGA, Provisional)	115	0.195
MEF2A	Colorectal Adenocarcinoma (TCGA, Provisional)	40	0.068
MYC	Colorectal Adenocarcinoma (TCGA, Provisional)	42	0.071
NFATC1	Colorectal Adenocarcinoma (TCGA, Provisional)	127	0.216
NFKB1	Colorectal Adenocarcinoma (TCGA, Provisional)	15	0.025
PPARG	Colorectal Adenocarcinoma (TCGA, Provisional)	9	0.015
RBPJ	Colorectal Adenocarcinoma (TCGA, Provisional)	187	0.317
SMAD4	Colorectal Adenocarcinoma (TCGA, Provisional)	81	0.138
STAT3	Colorectal Adenocarcinoma (TCGA, Provisional)	16	0.027
TCF4	Colorectal Adenocarcinoma (TCGA, Provisional)	156	0.265
TEAD2	Colorectal Adenocarcinoma (TCGA, Provisional)	158	0.268
TP53	Colorectal Adenocarcinoma (TCGA, Provisional)	34	0.058
ATF6	Glioblastoma (TCGA, Cell 2013)	13	0.023
CREB1	Glioblastoma (TCGA, Cell 2013)	50	0.089
ETS1	Glioblastoma (TCGA, Cell 2013)	11	0.02
FOS	Glioblastoma (TCGA, Cell 2013)	65	0.115
FOXA1	Glioblastoma (TCGA, Cell 2013)	55	0.098
FOXA2	Glioblastoma (TCGA, Cell 2013)	13	0.023
FOXA3	Glioblastoma (TCGA, Cell 2013)	99	0.176
FOXB1	Glioblastoma (TCGA, Cell 2013)	126	0.224
FOXC1	Glioblastoma (TCGA, Cell 2013)	70	0.124
FOXC2	Glioblastoma (TCGA, Cell 2013)	43	0.076
FOXD3	Glioblastoma (TCGA, Cell 2013)	22	0.039
FOXD4	Glioblastoma (TCGA, Cell 2013)	34	0.06
FOXE1	Glioblastoma (TCGA, Cell 2013)	105	0.187
FOXF1	Glioblastoma (TCGA, Cell 2013)	30	0.053
FOXG1	Glioblastoma (TCGA, Cell 2013)	86	0.153
FOXH1	Glioblastoma (TCGA, Cell 2013)	67	0.119
FOXI1	Glioblastoma (TCGA, Cell 2013)	17	0.03
FOXI2	Glioblastoma (TCGA, Cell 2013)	101	0.179
FOXJ1	Glioblastoma (TCGA, Cell 2013)	26	0.046
FOXJ2	Glioblastoma (TCGA, Cell 2013)	60	0.107
FOXJ3	Glioblastoma (TCGA, Cell 2013)	20	0.036
FOXK1	Glioblastoma (TCGA, Cell 2013)	83	0.147
FOXK2	Glioblastoma (TCGA, Cell 2013)	171	0.304
FOXL1	Glioblastoma (TCGA, Cell 2013)	29	0.052
FOXL2	Glioblastoma (TCGA, Cell 2013)	107	0.19
FOXM1	Glioblastoma (TCGA, Cell 2013)	13	0.023
FOXN1	Glioblastoma (TCGA, Cell 2013)	51	0.091
FOXN2	Glioblastoma (TCGA, Cell 2013)	14	0.025
FOXN3	Glioblastoma (TCGA, Cell 2013)	15	0.027
FOXO1	Glioblastoma (TCGA, Cell 2013)	42	0.075
FOXO3	Glioblastoma (TCGA, Cell 2013)	38	0.067
FOXO4	Glioblastoma (TCGA, Cell 2013)	2	0.004
FOXO6	Glioblastoma (TCGA, Cell 2013)	55	0.098
FOXP1	Glioblastoma (TCGA, Cell 2013)	45	0.08
FOXP2	Glioblastoma (TCGA, Cell 2013)	7	0.012
FOXP3	Glioblastoma (TCGA, Cell 2013)	75	0.133
FOXP4	Glioblastoma (TCGA, Cell 2013)	12	0.021
FOXQ1	Glioblastoma (TCGA, Cell 2013)	142	0.252
FOXR1	Glioblastoma (TCGA, Cell 2013)	86	0.153
FOXR2	Glioblastoma (TCGA, Cell 2013)	35	0.062
FOXS1	Glioblastoma (TCGA, Cell 2013)	100	0.178
GLI1	Glioblastoma (TCGA, Cell 2013)	140	0.249
IRF3	Glioblastoma (TCGA, Cell 2013)	88	0.156
JUN	Glioblastoma (TCGA, Cell 2013)	66	0.117
MAX	Glioblastoma (TCGA, Cell 2013)	93	0.165
MEF2A	Glioblastoma (TCGA, Cell 2013)	40	0.071
MYC	Glioblastoma (TCGA, Cell 2013)	35	0.062
NFATC1	Glioblastoma (TCGA, Cell 2013)	77	0.137
NFKB1	Glioblastoma (TCGA, Cell 2013)	12	0.021
PPARG	Glioblastoma (TCGA, Cell 2013)	6	0.011
RBPJ	Glioblastoma (TCGA, Cell 2013)	116	0.206
SMAD4	Glioblastoma (TCGA, Cell 2013)	20	0.036
STAT3	Glioblastoma (TCGA, Cell 2013)	7	0.012
TCF4	Glioblastoma (TCGA, Cell 2013)	74	0.131
TEAD2	Glioblastoma (TCGA, Cell 2013)	95	0.169
TP53	Glioblastoma (TCGA, Cell 2013)	122	0.217
ATF6	Glioblastoma (TCGA, Nature 2008)	1	0.005
CREB1	Glioblastoma (TCGA, Nature 2008)	10	0.049
ETS1	Glioblastoma (TCGA, Nature 2008)	1	0.005
FOS	Glioblastoma (TCGA, Nature 2008)	17	0.083
FOXA1	Glioblastoma (TCGA, Nature 2008)	6	0.029
FOXA2	Glioblastoma (TCGA, Nature 2008)	3	0.015
FOXA3	Glioblastoma (TCGA, Nature 2008)	23	0.112
FOXB1	Glioblastoma (TCGA, Nature 2008)	10	0.049
FOXC1	Glioblastoma (TCGA, Nature 2008)	9	0.044
FOXC2	Glioblastoma (TCGA, Nature 2008)	16	0.078
FOXD3	Glioblastoma (TCGA, Nature 2008)	6	0.029
FOXD4	Glioblastoma (TCGA, Nature 2008)	2	0.01
FOXE1	Glioblastoma (TCGA, Nature 2008)	15	0.073
FOXF1	Glioblastoma (TCGA, Nature 2008)	1	0.005
FOXG1	Glioblastoma (TCGA, Nature 2008)	14	0.068
FOXH1	Glioblastoma (TCGA, Nature 2008)	5	0.024
FOXI1	Glioblastoma (TCGA, Nature 2008)	1	0.005
FOXI2	Glioblastoma (TCGA, Nature 2008)	27	0.131
FOXJ1	Glioblastoma (TCGA, Nature 2008)	4	0.019
FOXJ2	Glioblastoma (TCGA, Nature 2008)	14	0.068
FOXJ3	Glioblastoma (TCGA, Nature 2008)	3	0.015
FOXK1	Glioblastoma (TCGA, Nature 2008)	18	0.087
FOXK2	Glioblastoma (TCGA, Nature 2008)	42	0.204
FOXL1	Glioblastoma (TCGA, Nature 2008)	0	0
FOXL2	Glioblastoma (TCGA, Nature 2008)	17	0.083
FOXM1	Glioblastoma (TCGA, Nature 2008)	2	0.01
FOXN1	Glioblastoma (TCGA, Nature 2008)	14	0.068
FOXN2	Glioblastoma (TCGA, Nature 2008)	2	0.01
FOXN3	Glioblastoma (TCGA, Nature 2008)	3	0.015
FOXO1	Glioblastoma (TCGA, Nature 2008)	9	0.044
FOXO3	Glioblastoma (TCGA, Nature 2008)	9	0.044
FOXO4	Glioblastoma (TCGA, Nature 2008)	0	0
FOXO6	Glioblastoma (TCGA, Nature 2008)	17	0.083
FOXP1	Glioblastoma (TCGA, Nature 2008)	10	0.049
FOXP2	Glioblastoma (TCGA, Nature 2008)	1	0.005
FOXP3	Glioblastoma (TCGA, Nature 2008)	18	0.087
FOXP4	Glioblastoma (TCGA, Nature 2008)	1	0.005
FOXQ1	Glioblastoma (TCGA, Nature 2008)	34	0.165
FOXR1	Glioblastoma (TCGA, Nature 2008)	21	0.102
FOXR2	Glioblastoma (TCGA, Nature 2008)	4	0.019
FOXS1	Glioblastoma (TCGA, Nature 2008)	17	0.083
GLI1	Glioblastoma (TCGA, Nature 2008)	44	0.214
IRF3	Glioblastoma (TCGA, Nature 2008)	15	0.073
JUN	Glioblastoma (TCGA, Nature 2008)	15	0.073
MAX	Glioblastoma (TCGA, Nature 2008)	18	0.087
MEF2A	Glioblastoma (TCGA, Nature 2008)	7	0.034
MYC	Glioblastoma (TCGA, Nature 2008)	6	0.029
NFATC1	Glioblastoma (TCGA, Nature 2008)	17	0.083
NFKB1	Glioblastoma (TCGA, Nature 2008)	3	0.015
PPARG	Glioblastoma (TCGA, Nature 2008)	0	0
RBPJ	Glioblastoma (TCGA, Nature 2008)	20	0.097
SMAD4	Glioblastoma (TCGA, Nature 2008)	2	0.01
STAT3	Glioblastoma (TCGA, Nature 2008)	0	0
TCF4	Glioblastoma (TCGA, Nature 2008)	15	0.073
TEAD2	Glioblastoma (TCGA, Nature 2008)	14	0.068
TP53	Glioblastoma (TCGA, Nature 2008)	35	0.17
ATF6	Glioblastoma Multiforme (TCGA, Provisional)	15	0.03
CREB1	Glioblastoma Multiforme (TCGA, Provisional)	63	0.127
ETS1	Glioblastoma Multiforme (TCGA, Provisional)	15	0.03
FOS	Glioblastoma Multiforme (TCGA, Provisional)	80	0.161
FOXA1	Glioblastoma Multiforme (TCGA, Provisional)	82	0.165
FOXA2	Glioblastoma Multiforme (TCGA, Provisional)	28	0.056
FOXA3	Glioblastoma Multiforme (TCGA, Provisional)	117	0.235
FOXB1	Glioblastoma Multiforme (TCGA, Provisional)	139	0.28
FOXC1	Glioblastoma Multiforme (TCGA, Provisional)	81	0.163
FOXC2	Glioblastoma Multiforme (TCGA, Provisional)	70	0.141
FOXD3	Glioblastoma Multiforme (TCGA, Provisional)	36	0.072
FOXD4	Glioblastoma Multiforme (TCGA, Provisional)	44	0.089
FOXE1	Glioblastoma Multiforme (TCGA, Provisional)	129	0.26
FOXF1	Glioblastoma Multiforme (TCGA, Provisional)	39	0.078
FOXG1	Glioblastoma Multiforme (TCGA, Provisional)	109	0.219
FOXH1	Glioblastoma Multiforme (TCGA, Provisional)	78	0.157
FOXI1	Glioblastoma Multiforme (TCGA, Provisional)	40	0.08
FOXI2	Glioblastoma Multiforme (TCGA, Provisional)	120	0.241
FOXJ1	Glioblastoma Multiforme (TCGA, Provisional)	36	0.072
FOXJ2	Glioblastoma Multiforme (TCGA, Provisional)	80	0.161
FOXJ3	Glioblastoma Multiforme (TCGA, Provisional)	31	0.062
FOXK1	Glioblastoma Multiforme (TCGA, Provisional)	109	0.219
FOXK2	Glioblastoma Multiforme (TCGA, Provisional)	174	0.35
FOXL1	Glioblastoma Multiforme (TCGA, Provisional)	53	0.107
FOXL2	Glioblastoma Multiforme (TCGA, Provisional)	126	0.254
FOXM1	Glioblastoma Multiforme (TCGA, Provisional)	17	0.034
FOXN1	Glioblastoma Multiforme (TCGA, Provisional)	67	0.135
FOXN2	Glioblastoma Multiforme (TCGA, Provisional)	17	0.034
FOXN3	Glioblastoma Multiforme (TCGA, Provisional)	22	0.044
FOXO1	Glioblastoma Multiforme (TCGA, Provisional)	65	0.131
FOXO3	Glioblastoma Multiforme (TCGA, Provisional)	57	0.115
FOXO4	Glioblastoma Multiforme (TCGA, Provisional)	0	0
FOXO6	Glioblastoma Multiforme (TCGA, Provisional)	52	0.105
FOXP1	Glioblastoma Multiforme (TCGA, Provisional)	78	0.157
FOXP2	Glioblastoma Multiforme (TCGA, Provisional)	30	0.06
FOXP3	Glioblastoma Multiforme (TCGA, Provisional)	122	0.245
FOXP4	Glioblastoma Multiforme (TCGA, Provisional)	41	0.082
FOXQ1	Glioblastoma Multiforme (TCGA, Provisional)	145	0.292
FOXR1	Glioblastoma Multiforme (TCGA, Provisional)	114	0.229
FOXR2	Glioblastoma Multiforme (TCGA, Provisional)	49	0.099
FOXS1	Glioblastoma Multiforme (TCGA, Provisional)	112	0.225
GLI1	Glioblastoma Multiforme (TCGA, Provisional)	149	0.3
IRF3	Glioblastoma Multiforme (TCGA, Provisional)	93	0.187
JUN	Glioblastoma Multiforme (TCGA, Provisional)	96	0.193
MAX	Glioblastoma Multiforme (TCGA, Provisional)	112	0.225
MEF2A	Glioblastoma Multiforme (TCGA, Provisional)	57	0.115
MYC	Glioblastoma Multiforme (TCGA, Provisional)	40	0.08
NFATC1	Glioblastoma Multiforme (TCGA, Provisional)	105	0.211
NFKB1	Glioblastoma Multiforme (TCGA, Provisional)	20	0.04
PPARG	Glioblastoma Multiforme (TCGA, Provisional)	10	0.02
RBPJ	Glioblastoma Multiforme (TCGA, Provisional)	135	0.272
SMAD4	Glioblastoma Multiforme (TCGA, Provisional)	28	0.056
STAT3	Glioblastoma Multiforme (TCGA, Provisional)	13	0.026
TCF4	Glioblastoma Multiforme (TCGA, Provisional)	99	0.199
TEAD2	Glioblastoma Multiforme (TCGA, Provisional)	111	0.223
TP53	Glioblastoma Multiforme (TCGA, Provisional)	122	0.245
ATF6	Head and Neck Squamous Cell Carcinoma (TCGA, in revision)	61	0.219
CREB1	Head and Neck Squamous Cell Carcinoma (TCGA, in revision)	90	0.323
ETS1	Head and Neck Squamous Cell Carcinoma (TCGA, in revision)	12	0.043
FOS	Head and Neck Squamous Cell Carcinoma (TCGA, in revision)	104	0.373
FOXA1	Head and Neck Squamous Cell Carcinoma (TCGA, in revision)	97	0.348
FOXA2	Head and Neck Squamous Cell Carcinoma (TCGA, in revision)	48	0.172
FOXA3	Head and Neck Squamous Cell Carcinoma (TCGA, in revision)	104	0.373
FOXB1	Head and Neck Squamous Cell Carcinoma (TCGA, in revision)	160	0.573
FOXC1	Head and Neck Squamous Cell Carcinoma (TCGA, in revision)	92	0.33
FOXC2	Head and Neck Squamous Cell Carcinoma (TCGA, in revision)	72	0.258
FOXD3	Head and Neck Squamous Cell Carcinoma (TCGA, in revision)	74	0.265
FOXD4	Head and Neck Squamous Cell Carcinoma (TCGA, in revision)	78	0.28
FOXE1	Head and Neck Squamous Cell Carcinoma (TCGA, in revision)	169	0.606
FOXF1	Head and Neck Squamous Cell Carcinoma (TCGA, in revision)	36	0.129
FOXG1	Head and Neck Squamous Cell Carcinoma (TCGA, in revision)	138	0.495
FOXH1	Head and Neck Squamous Cell Carcinoma (TCGA, in revision)	106	0.38
FOXI1	Head and Neck Squamous Cell Carcinoma (TCGA, in revision)	29	0.104
FOXI2	Head and Neck Squamous Cell Carcinoma (TCGA, in revision)	123	0.441
FOXJ1	Head and Neck Squamous Cell Carcinoma (TCGA, in revision)	40	0.143
FOXJ2	Head and Neck Squamous Cell Carcinoma (TCGA, in revision)	110	0.394
FOXJ3	Head and Neck Squamous Cell Carcinoma (TCGA, in revision)	40	0.143
FOXK1	Head and Neck Squamous Cell Carcinoma (TCGA, in revision)	145	0.52
FOXK2	Head and Neck Squamous Cell Carcinoma (TCGA, in revision)	178	0.638
FOXL1	Head and Neck Squamous Cell Carcinoma (TCGA, in revision)	53	0.19
FOXL2	Head and Neck Squamous Cell Carcinoma (TCGA, in revision)	137	0.491
FOXM1	Head and Neck Squamous Cell Carcinoma (TCGA, in revision)	16	0.057
FOXN1	Head and Neck Squamous Cell Carcinoma (TCGA, in revision)	111	0.398
FOXN2	Head and Neck Squamous Cell Carcinoma (TCGA, in revision)	21	0.075
FOXN3	Head and Neck Squamous Cell Carcinoma (TCGA, in revision)	19	0.068
FOXO1	Head and Neck Squamous Cell Carcinoma (TCGA, in revision)	58	0.208
FOXO3	Head and Neck Squamous Cell Carcinoma (TCGA, in revision)	41	0.147
FOXO4	Head and Neck Squamous Cell Carcinoma (TCGA, in revision)	6	0.022
FOXO6	Head and Neck Squamous Cell Carcinoma (TCGA, in revision)	107	0.384
FOXP1	Head and Neck Squamous Cell Carcinoma (TCGA, in revision)	101	0.362
FOXP2	Head and Neck Squamous Cell Carcinoma (TCGA, in revision)	15	0.054
FOXP3	Head and Neck Squamous Cell Carcinoma (TCGA, in revision)	117	0.419
FOXP4	Head and Neck Squamous Cell Carcinoma (TCGA, in revision)	28	0.1
FOXQ1	Head and Neck Squamous Cell Carcinoma (TCGA, in revision)	152	0.545
FOXR1	Head and Neck Squamous Cell Carcinoma (TCGA, in revision)	140	0.502
FOXR2	Head and Neck Squamous Cell Carcinoma (TCGA, in revision)	74	0.265
FOXS1	Head and Neck Squamous Cell Carcinoma (TCGA, in revision)	140	0.502
GLI1	Head and Neck Squamous Cell Carcinoma (TCGA, in revision)	87	0.312
IRF3	Head and Neck Squamous Cell Carcinoma (TCGA, in revision)	51	0.183
JUN	Head and Neck Squamous Cell Carcinoma (TCGA, in revision)	109	0.391
MAX	Head and Neck Squamous Cell Carcinoma (TCGA, in revision)	103	0.369
MEF2A	Head and Neck Squamous Cell Carcinoma (TCGA, in revision)	51	0.183
MYC	Head and Neck Squamous Cell Carcinoma (TCGA, in revision)	89	0.319
NFATC1	Head and Neck Squamous Cell Carcinoma (TCGA, in revision)	111	0.398
NFKB1	Head and Neck Squamous Cell Carcinoma (TCGA, in revision)	25	0.09
PPARG	Head and Neck Squamous Cell Carcinoma (TCGA, in revision)	9	0.032
RBPJ	Head and Neck Squamous Cell Carcinoma (TCGA, in revision)	156	0.559
SMAD4	Head and Neck Squamous Cell Carcinoma (TCGA, in revision)	80	0.287
STAT3	Head and Neck Squamous Cell Carcinoma (TCGA, in revision)	25	0.09
TCF4	Head and Neck Squamous Cell Carcinoma (TCGA, in revision)	132	0.473
TEAD2	Head and Neck Squamous Cell Carcinoma (TCGA, in revision)	139	0.498
TP53	Head and Neck Squamous Cell Carcinoma (TCGA, in revision)	45	0.161
ATF6	Head and Neck Squamous Cell Carcinoma (TCGA, Provisional)	61	0.199
CREB1	Head and Neck Squamous Cell Carcinoma (TCGA, Provisional)	96	0.314
ETS1	Head and Neck Squamous Cell Carcinoma (TCGA, Provisional)	12	0.039
FOS	Head and Neck Squamous Cell Carcinoma (TCGA, Provisional)	112	0.366
FOXA1	Head and Neck Squamous Cell Carcinoma (TCGA, Provisional)	100	0.327
FOXA2	Head and Neck Squamous Cell Carcinoma (TCGA, Provisional)	50	0.163
FOXA3	Head and Neck Squamous Cell Carcinoma (TCGA, Provisional)	116	0.379
FOXB1	Head and Neck Squamous Cell Carcinoma (TCGA, Provisional)	170	0.556
FOXC1	Head and Neck Squamous Cell Carcinoma (TCGA, Provisional)	97	0.317
FOXC2	Head and Neck Squamous Cell Carcinoma (TCGA, Provisional)	74	0.242
FOXD3	Head and Neck Squamous Cell Carcinoma (TCGA, Provisional)	73	0.239
FOXD4	Head and Neck Squamous Cell Carcinoma (TCGA, Provisional)	78	0.255
FOXE1	Head and Neck Squamous Cell Carcinoma (TCGA, Provisional)	174	0.569
FOXF1	Head and Neck Squamous Cell Carcinoma (TCGA, Provisional)	40	0.131
FOXG1	Head and Neck Squamous Cell Carcinoma (TCGA, Provisional)	144	0.471
FOXH1	Head and Neck Squamous Cell Carcinoma (TCGA, Provisional)	113	0.369
FOXI1	Head and Neck Squamous Cell Carcinoma (TCGA, Provisional)	30	0.098
FOXI2	Head and Neck Squamous Cell Carcinoma (TCGA, Provisional)	127	0.415
FOXJ1	Head and Neck Squamous Cell Carcinoma (TCGA, Provisional)	41	0.134
FOXJ2	Head and Neck Squamous Cell Carcinoma (TCGA, Provisional)	114	0.373
FOXJ3	Head and Neck Squamous Cell Carcinoma (TCGA, Provisional)	43	0.141
FOXK1	Head and Neck Squamous Cell Carcinoma (TCGA, Provisional)	156	0.51
FOXK2	Head and Neck Squamous Cell Carcinoma (TCGA, Provisional)	188	0.614
FOXL1	Head and Neck Squamous Cell Carcinoma (TCGA, Provisional)	56	0.183
FOXL2	Head and Neck Squamous Cell Carcinoma (TCGA, Provisional)	144	0.471
FOXM1	Head and Neck Squamous Cell Carcinoma (TCGA, Provisional)	16	0.052
FOXN1	Head and Neck Squamous Cell Carcinoma (TCGA, Provisional)	114	0.373
FOXN2	Head and Neck Squamous Cell Carcinoma (TCGA, Provisional)	22	0.072
FOXN3	Head and Neck Squamous Cell Carcinoma (TCGA, Provisional)	19	0.062
FOXO1	Head and Neck Squamous Cell Carcinoma (TCGA, Provisional)	62	0.203
FOXO3	Head and Neck Squamous Cell Carcinoma (TCGA, Provisional)	42	0.137
FOXO4	Head and Neck Squamous Cell Carcinoma (TCGA, Provisional)	7	0.023
FOXO6	Head and Neck Squamous Cell Carcinoma (TCGA, Provisional)	114	0.373
FOXP1	Head and Neck Squamous Cell Carcinoma (TCGA, Provisional)	102	0.333
FOXP2	Head and Neck Squamous Cell Carcinoma (TCGA, Provisional)	17	0.056
FOXP3	Head and Neck Squamous Cell Carcinoma (TCGA, Provisional)	125	0.408
FOXP4	Head and Neck Squamous Cell Carcinoma (TCGA, Provisional)	31	0.101
FOXQ1	Head and Neck Squamous Cell Carcinoma (TCGA, Provisional)	161	0.526
FOXR1	Head and Neck Squamous Cell Carcinoma (TCGA, Provisional)	147	0.48
FOXR2	Head and Neck Squamous Cell Carcinoma (TCGA, Provisional)	76	0.248
FOXS1	Head and Neck Squamous Cell Carcinoma (TCGA, Provisional)	152	0.497
GLI1	Head and Neck Squamous Cell Carcinoma (TCGA, Provisional)	95	0.31
IRF3	Head and Neck Squamous Cell Carcinoma (TCGA, Provisional)	59	0.193
JUN	Head and Neck Squamous Cell Carcinoma (TCGA, Provisional)	115	0.376
MAX	Head and Neck Squamous Cell Carcinoma (TCGA, Provisional)	107	0.35
MEF2A	Head and Neck Squamous Cell Carcinoma (TCGA, Provisional)	50	0.163
MYC	Head and Neck Squamous Cell Carcinoma (TCGA, Provisional)	92	0.301
NFATC1	Head and Neck Squamous Cell Carcinoma (TCGA, Provisional)	115	0.376
NFKB1	Head and Neck Squamous Cell Carcinoma (TCGA, Provisional)	25	0.082
PPARG	Head and Neck Squamous Cell Carcinoma (TCGA, Provisional)	10	0.033
RBPJ	Head and Neck Squamous Cell Carcinoma (TCGA, Provisional)	161	0.526
SMAD4	Head and Neck Squamous Cell Carcinoma (TCGA, Provisional)	82	0.268
STAT3	Head and Neck Squamous Cell Carcinoma (TCGA, Provisional)	29	0.095
TCF4	Head and Neck Squamous Cell Carcinoma (TCGA, Provisional)	139	0.454
TEAD2	Head and Neck Squamous Cell Carcinoma (TCGA, Provisional)	145	0.474
TP53	Head and Neck Squamous Cell Carcinoma (TCGA, Provisional)	50	0.163
ATF6	Kidney Chromophobe (TCGA, Provisional)	0	0
CREB1	Kidney Chromophobe (TCGA, Provisional)	1	0.015
ETS1	Kidney Chromophobe (TCGA, Provisional)	1	0.015
FOS	Kidney Chromophobe (TCGA, Provisional)	5	0.076
FOXA1	Kidney Chromophobe (TCGA, Provisional)	1	0.015
FOXA2	Kidney Chromophobe (TCGA, Provisional)	0	0
FOXA3	Kidney Chromophobe (TCGA, Provisional)	2	0.03
FOXB1	Kidney Chromophobe (TCGA, Provisional)	6	0.091
FOXC1	Kidney Chromophobe (TCGA, Provisional)	4	0.061
FOXC2	Kidney Chromophobe (TCGA, Provisional)	3	0.045
FOXD3	Kidney Chromophobe (TCGA, Provisional)	2	0.03
FOXD4	Kidney Chromophobe (TCGA, Provisional)	3	0.045
FOXE1	Kidney Chromophobe (TCGA, Provisional)	5	0.076
FOXF1	Kidney Chromophobe (TCGA, Provisional)	3	0.045
FOXG1	Kidney Chromophobe (TCGA, Provisional)	6	0.091
FOXH1	Kidney Chromophobe (TCGA, Provisional)	2	0.03
FOXI1	Kidney Chromophobe (TCGA, Provisional)	1	0.015
FOXI2	Kidney Chromophobe (TCGA, Provisional)	4	0.061
FOXJ1	Kidney Chromophobe (TCGA, Provisional)	0	0
FOXJ2	Kidney Chromophobe (TCGA, Provisional)	3	0.045
FOXJ3	Kidney Chromophobe (TCGA, Provisional)	2	0.03
FOXK1	Kidney Chromophobe (TCGA, Provisional)	2	0.03
FOXK2	Kidney Chromophobe (TCGA, Provisional)	6	0.091
FOXL1	Kidney Chromophobe (TCGA, Provisional)	2	0.03
FOXL2	Kidney Chromophobe (TCGA, Provisional)	4	0.061
FOXM1	Kidney Chromophobe (TCGA, Provisional)	0	0
FOXN1	Kidney Chromophobe (TCGA, Provisional)	3	0.045
FOXN2	Kidney Chromophobe (TCGA, Provisional)	1	0.015
FOXN3	Kidney Chromophobe (TCGA, Provisional)	1	0.015
FOXO1	Kidney Chromophobe (TCGA, Provisional)	1	0.015
FOXO3	Kidney Chromophobe (TCGA, Provisional)	0	0
FOXO4	Kidney Chromophobe (TCGA, Provisional)	0	0
FOXO6	Kidney Chromophobe (TCGA, Provisional)	2	0.03
FOXP1	Kidney Chromophobe (TCGA, Provisional)	3	0.045
FOXP2	Kidney Chromophobe (TCGA, Provisional)	1	0.015
FOXP3	Kidney Chromophobe (TCGA, Provisional)	3	0.045
FOXP4	Kidney Chromophobe (TCGA, Provisional)	1	0.015
FOXQ1	Kidney Chromophobe (TCGA, Provisional)	5	0.076
FOXR1	Kidney Chromophobe (TCGA, Provisional)	6	0.091
FOXR2	Kidney Chromophobe (TCGA, Provisional)	4	0.061
FOXS1	Kidney Chromophobe (TCGA, Provisional)	5	0.076
GLI1	Kidney Chromophobe (TCGA, Provisional)	2	0.03
IRF3	Kidney Chromophobe (TCGA, Provisional)	2	0.03
JUN	Kidney Chromophobe (TCGA, Provisional)	6	0.091
MAX	Kidney Chromophobe (TCGA, Provisional)	5	0.076
MEF2A	Kidney Chromophobe (TCGA, Provisional)	1	0.015
MYC	Kidney Chromophobe (TCGA, Provisional)	2	0.03
NFATC1	Kidney Chromophobe (TCGA, Provisional)	3	0.045
NFKB1	Kidney Chromophobe (TCGA, Provisional)	1	0.015
PPARG	Kidney Chromophobe (TCGA, Provisional)	1	0.015
RBPJ	Kidney Chromophobe (TCGA, Provisional)	6	0.091
SMAD4	Kidney Chromophobe (TCGA, Provisional)	2	0.03
STAT3	Kidney Chromophobe (TCGA, Provisional)	1	0.015
TCF4	Kidney Chromophobe (TCGA, Provisional)	6	0.091
TEAD2	Kidney Chromophobe (TCGA, Provisional)	3	0.045
TP53	Kidney Chromophobe (TCGA, Provisional)	0	0
ATF6	Kidney Renal Clear Cell Carcinoma (TCGA, Nature 2013)	5	0.011
CREB1	Kidney Renal Clear Cell Carcinoma (TCGA, Nature 2013)	37	0.085
ETS1	Kidney Renal Clear Cell Carcinoma (TCGA, Nature 2013)	3	0.007
FOS	Kidney Renal Clear Cell Carcinoma (TCGA, Nature 2013)	66	0.151
FOXA1	Kidney Renal Clear Cell Carcinoma (TCGA, Nature 2013)	63	0.144
FOXA2	Kidney Renal Clear Cell Carcinoma (TCGA, Nature 2013)	6	0.014
FOXA3	Kidney Renal Clear Cell Carcinoma (TCGA, Nature 2013)	28	0.064
FOXB1	Kidney Renal Clear Cell Carcinoma (TCGA, Nature 2013)	70	0.161
FOXC1	Kidney Renal Clear Cell Carcinoma (TCGA, Nature 2013)	50	0.115
FOXC2	Kidney Renal Clear Cell Carcinoma (TCGA, Nature 2013)	47	0.108
FOXD3	Kidney Renal Clear Cell Carcinoma (TCGA, Nature 2013)	26	0.06
FOXD4	Kidney Renal Clear Cell Carcinoma (TCGA, Nature 2013)	19	0.044
FOXE1	Kidney Renal Clear Cell Carcinoma (TCGA, Nature 2013)	76	0.174
FOXF1	Kidney Renal Clear Cell Carcinoma (TCGA, Nature 2013)	25	0.057
FOXG1	Kidney Renal Clear Cell Carcinoma (TCGA, Nature 2013)	65	0.149
FOXH1	Kidney Renal Clear Cell Carcinoma (TCGA, Nature 2013)	59	0.135
FOXI1	Kidney Renal Clear Cell Carcinoma (TCGA, Nature 2013)	28	0.064
FOXI2	Kidney Renal Clear Cell Carcinoma (TCGA, Nature 2013)	73	0.167
FOXJ1	Kidney Renal Clear Cell Carcinoma (TCGA, Nature 2013)	8	0.018
FOXJ2	Kidney Renal Clear Cell Carcinoma (TCGA, Nature 2013)	56	0.128
FOXJ3	Kidney Renal Clear Cell Carcinoma (TCGA, Nature 2013)	9	0.021
FOXK1	Kidney Renal Clear Cell Carcinoma (TCGA, Nature 2013)	37	0.085
FOXK2	Kidney Renal Clear Cell Carcinoma (TCGA, Nature 2013)	81	0.186
FOXL1	Kidney Renal Clear Cell Carcinoma (TCGA, Nature 2013)	7	0.016
FOXL2	Kidney Renal Clear Cell Carcinoma (TCGA, Nature 2013)	57	0.131
FOXM1	Kidney Renal Clear Cell Carcinoma (TCGA, Nature 2013)	0	0
FOXN1	Kidney Renal Clear Cell Carcinoma (TCGA, Nature 2013)	32	0.073
FOXN2	Kidney Renal Clear Cell Carcinoma (TCGA, Nature 2013)	34	0.078
FOXN3	Kidney Renal Clear Cell Carcinoma (TCGA, Nature 2013)	19	0.044
FOXO1	Kidney Renal Clear Cell Carcinoma (TCGA, Nature 2013)	26	0.06
FOXO3	Kidney Renal Clear Cell Carcinoma (TCGA, Nature 2013)	7	0.016
FOXO4	Kidney Renal Clear Cell Carcinoma (TCGA, Nature 2013)	1	0.002
FOXO6	Kidney Renal Clear Cell Carcinoma (TCGA, Nature 2013)	10	0.023
FOXP1	Kidney Renal Clear Cell Carcinoma (TCGA, Nature 2013)	35	0.08
FOXP2	Kidney Renal Clear Cell Carcinoma (TCGA, Nature 2013)	11	0.025
FOXP3	Kidney Renal Clear Cell Carcinoma (TCGA, Nature 2013)	41	0.094
FOXP4	Kidney Renal Clear Cell Carcinoma (TCGA, Nature 2013)	18	0.041
FOXQ1	Kidney Renal Clear Cell Carcinoma (TCGA, Nature 2013)	71	0.163
FOXR1	Kidney Renal Clear Cell Carcinoma (TCGA, Nature 2013)	46	0.106
FOXR2	Kidney Renal Clear Cell Carcinoma (TCGA, Nature 2013)	7	0.016
FOXS1	Kidney Renal Clear Cell Carcinoma (TCGA, Nature 2013)	63	0.144
GLI1	Kidney Renal Clear Cell Carcinoma (TCGA, Nature 2013)	29	0.067
IRF3	Kidney Renal Clear Cell Carcinoma (TCGA, Nature 2013)	20	0.046
JUN	Kidney Renal Clear Cell Carcinoma (TCGA, Nature 2013)	64	0.147
MAX	Kidney Renal Clear Cell Carcinoma (TCGA, Nature 2013)	38	0.087
MEF2A	Kidney Renal Clear Cell Carcinoma (TCGA, Nature 2013)	24	0.055
MYC	Kidney Renal Clear Cell Carcinoma (TCGA, Nature 2013)	10	0.023
NFATC1	Kidney Renal Clear Cell Carcinoma (TCGA, Nature 2013)	18	0.041
NFKB1	Kidney Renal Clear Cell Carcinoma (TCGA, Nature 2013)	23	0.053
PPARG	Kidney Renal Clear Cell Carcinoma (TCGA, Nature 2013)	17	0.039
RBPJ	Kidney Renal Clear Cell Carcinoma (TCGA, Nature 2013)	75	0.172
SMAD4	Kidney Renal Clear Cell Carcinoma (TCGA, Nature 2013)	49	0.112
STAT3	Kidney Renal Clear Cell Carcinoma (TCGA, Nature 2013)	19	0.044
TCF4	Kidney Renal Clear Cell Carcinoma (TCGA, Nature 2013)	50	0.115
TEAD2	Kidney Renal Clear Cell Carcinoma (TCGA, Nature 2013)	47	0.108
TP53	Kidney Renal Clear Cell Carcinoma (TCGA, Nature 2013)	8	0.018
ATF6	Kidney Renal Clear Cell Carcinoma (TCGA, Provisional)	5	0.011
CREB1	Kidney Renal Clear Cell Carcinoma (TCGA, Provisional)	37	0.085
ETS1	Kidney Renal Clear Cell Carcinoma (TCGA, Provisional)	3	0.007
FOS	Kidney Renal Clear Cell Carcinoma (TCGA, Provisional)	66	0.151
FOXA1	Kidney Renal Clear Cell Carcinoma (TCGA, Provisional)	63	0.144
FOXA2	Kidney Renal Clear Cell Carcinoma (TCGA, Provisional)	6	0.014
FOXA3	Kidney Renal Clear Cell Carcinoma (TCGA, Provisional)	28	0.064
FOXB1	Kidney Renal Clear Cell Carcinoma (TCGA, Provisional)	70	0.161
FOXC1	Kidney Renal Clear Cell Carcinoma (TCGA, Provisional)	50	0.115
FOXC2	Kidney Renal Clear Cell Carcinoma (TCGA, Provisional)	47	0.108
FOXD3	Kidney Renal Clear Cell Carcinoma (TCGA, Provisional)	26	0.06
FOXD4	Kidney Renal Clear Cell Carcinoma (TCGA, Provisional)	19	0.044
FOXE1	Kidney Renal Clear Cell Carcinoma (TCGA, Provisional)	76	0.174
FOXF1	Kidney Renal Clear Cell Carcinoma (TCGA, Provisional)	25	0.057
FOXG1	Kidney Renal Clear Cell Carcinoma (TCGA, Provisional)	65	0.149
FOXH1	Kidney Renal Clear Cell Carcinoma (TCGA, Provisional)	59	0.135
FOXI1	Kidney Renal Clear Cell Carcinoma (TCGA, Provisional)	28	0.064
FOXI2	Kidney Renal Clear Cell Carcinoma (TCGA, Provisional)	73	0.167
FOXJ1	Kidney Renal Clear Cell Carcinoma (TCGA, Provisional)	8	0.018
FOXJ2	Kidney Renal Clear Cell Carcinoma (TCGA, Provisional)	56	0.128
FOXJ3	Kidney Renal Clear Cell Carcinoma (TCGA, Provisional)	9	0.021
FOXK1	Kidney Renal Clear Cell Carcinoma (TCGA, Provisional)	37	0.085
FOXK2	Kidney Renal Clear Cell Carcinoma (TCGA, Provisional)	81	0.186
FOXL1	Kidney Renal Clear Cell Carcinoma (TCGA, Provisional)	7	0.016
FOXL2	Kidney Renal Clear Cell Carcinoma (TCGA, Provisional)	57	0.131
FOXM1	Kidney Renal Clear Cell Carcinoma (TCGA, Provisional)	0	0
FOXN1	Kidney Renal Clear Cell Carcinoma (TCGA, Provisional)	32	0.073
FOXN2	Kidney Renal Clear Cell Carcinoma (TCGA, Provisional)	34	0.078
FOXN3	Kidney Renal Clear Cell Carcinoma (TCGA, Provisional)	19	0.044
FOXO1	Kidney Renal Clear Cell Carcinoma (TCGA, Provisional)	26	0.06
FOXO3	Kidney Renal Clear Cell Carcinoma (TCGA, Provisional)	7	0.016
FOXO4	Kidney Renal Clear Cell Carcinoma (TCGA, Provisional)	1	0.002
FOXO6	Kidney Renal Clear Cell Carcinoma (TCGA, Provisional)	10	0.023
FOXP1	Kidney Renal Clear Cell Carcinoma (TCGA, Provisional)	35	0.08
FOXP2	Kidney Renal Clear Cell Carcinoma (TCGA, Provisional)	11	0.025
FOXP3	Kidney Renal Clear Cell Carcinoma (TCGA, Provisional)	41	0.094
FOXP4	Kidney Renal Clear Cell Carcinoma (TCGA, Provisional)	18	0.041
FOXQ1	Kidney Renal Clear Cell Carcinoma (TCGA, Provisional)	71	0.163
FOXR1	Kidney Renal Clear Cell Carcinoma (TCGA, Provisional)	46	0.106
FOXR2	Kidney Renal Clear Cell Carcinoma (TCGA, Provisional)	7	0.016
FOXS1	Kidney Renal Clear Cell Carcinoma (TCGA, Provisional)	63	0.144
GLI1	Kidney Renal Clear Cell Carcinoma (TCGA, Provisional)	29	0.067
IRF3	Kidney Renal Clear Cell Carcinoma (TCGA, Provisional)	20	0.046
JUN	Kidney Renal Clear Cell Carcinoma (TCGA, Provisional)	64	0.147
MAX	Kidney Renal Clear Cell Carcinoma (TCGA, Provisional)	38	0.087
MEF2A	Kidney Renal Clear Cell Carcinoma (TCGA, Provisional)	24	0.055
MYC	Kidney Renal Clear Cell Carcinoma (TCGA, Provisional)	10	0.023
NFATC1	Kidney Renal Clear Cell Carcinoma (TCGA, Provisional)	18	0.041
NFKB1	Kidney Renal Clear Cell Carcinoma (TCGA, Provisional)	23	0.053
PPARG	Kidney Renal Clear Cell Carcinoma (TCGA, Provisional)	17	0.039
RBPJ	Kidney Renal Clear Cell Carcinoma (TCGA, Provisional)	75	0.172
SMAD4	Kidney Renal Clear Cell Carcinoma (TCGA, Provisional)	49	0.112
STAT3	Kidney Renal Clear Cell Carcinoma (TCGA, Provisional)	19	0.044
TCF4	Kidney Renal Clear Cell Carcinoma (TCGA, Provisional)	50	0.115
TEAD2	Kidney Renal Clear Cell Carcinoma (TCGA, Provisional)	47	0.108
TP53	Kidney Renal Clear Cell Carcinoma (TCGA, Provisional)	8	0.018
ATF6	Kidney Renal Papillary Cell Carcinoma (TCGA, Provisional)	2	0.01
CREB1	Kidney Renal Papillary Cell Carcinoma (TCGA, Provisional)	14	0.071
ETS1	Kidney Renal Papillary Cell Carcinoma (TCGA, Provisional)	3	0.015
FOS	Kidney Renal Papillary Cell Carcinoma (TCGA, Provisional)	18	0.091
FOXA1	Kidney Renal Papillary Cell Carcinoma (TCGA, Provisional)	21	0.107
FOXA2	Kidney Renal Papillary Cell Carcinoma (TCGA, Provisional)	6	0.03
FOXA3	Kidney Renal Papillary Cell Carcinoma (TCGA, Provisional)	20	0.102
FOXB1	Kidney Renal Papillary Cell Carcinoma (TCGA, Provisional)	26	0.132
FOXC1	Kidney Renal Papillary Cell Carcinoma (TCGA, Provisional)	19	0.096
FOXC2	Kidney Renal Papillary Cell Carcinoma (TCGA, Provisional)	16	0.081
FOXD3	Kidney Renal Papillary Cell Carcinoma (TCGA, Provisional)	12	0.061
FOXD4	Kidney Renal Papillary Cell Carcinoma (TCGA, Provisional)	10	0.051
FOXE1	Kidney Renal Papillary Cell Carcinoma (TCGA, Provisional)	29	0.147
FOXF1	Kidney Renal Papillary Cell Carcinoma (TCGA, Provisional)	14	0.071
FOXG1	Kidney Renal Papillary Cell Carcinoma (TCGA, Provisional)	22	0.112
FOXH1	Kidney Renal Papillary Cell Carcinoma (TCGA, Provisional)	10	0.051
FOXI1	Kidney Renal Papillary Cell Carcinoma (TCGA, Provisional)	10	0.051
FOXI2	Kidney Renal Papillary Cell Carcinoma (TCGA, Provisional)	23	0.117
FOXJ1	Kidney Renal Papillary Cell Carcinoma (TCGA, Provisional)	7	0.036
FOXJ2	Kidney Renal Papillary Cell Carcinoma (TCGA, Provisional)	14	0.071
FOXJ3	Kidney Renal Papillary Cell Carcinoma (TCGA, Provisional)	7	0.036
FOXK1	Kidney Renal Papillary Cell Carcinoma (TCGA, Provisional)	21	0.107
FOXK2	Kidney Renal Papillary Cell Carcinoma (TCGA, Provisional)	34	0.173
FOXL1	Kidney Renal Papillary Cell Carcinoma (TCGA, Provisional)	4	0.02
FOXL2	Kidney Renal Papillary Cell Carcinoma (TCGA, Provisional)	19	0.096
FOXM1	Kidney Renal Papillary Cell Carcinoma (TCGA, Provisional)	1	0.005
FOXN1	Kidney Renal Papillary Cell Carcinoma (TCGA, Provisional)	16	0.081
FOXN2	Kidney Renal Papillary Cell Carcinoma (TCGA, Provisional)	7	0.036
FOXN3	Kidney Renal Papillary Cell Carcinoma (TCGA, Provisional)	3	0.015
FOXO1	Kidney Renal Papillary Cell Carcinoma (TCGA, Provisional)	12	0.061
FOXO3	Kidney Renal Papillary Cell Carcinoma (TCGA, Provisional)	8	0.041
FOXO4	Kidney Renal Papillary Cell Carcinoma (TCGA, Provisional)	0	0
FOXO6	Kidney Renal Papillary Cell Carcinoma (TCGA, Provisional)	1	0.005
FOXP1	Kidney Renal Papillary Cell Carcinoma (TCGA, Provisional)	13	0.066
FOXP2	Kidney Renal Papillary Cell Carcinoma (TCGA, Provisional)	5	0.025
FOXP3	Kidney Renal Papillary Cell Carcinoma (TCGA, Provisional)	18	0.091
FOXP4	Kidney Renal Papillary Cell Carcinoma (TCGA, Provisional)	9	0.046
FOXQ1	Kidney Renal Papillary Cell Carcinoma (TCGA, Provisional)	24	0.122
FOXR1	Kidney Renal Papillary Cell Carcinoma (TCGA, Provisional)	22	0.112
FOXR2	Kidney Renal Papillary Cell Carcinoma (TCGA, Provisional)	6	0.03
FOXS1	Kidney Renal Papillary Cell Carcinoma (TCGA, Provisional)	23	0.117
GLI1	Kidney Renal Papillary Cell Carcinoma (TCGA, Provisional)	16	0.081
IRF3	Kidney Renal Papillary Cell Carcinoma (TCGA, Provisional)	15	0.076
JUN	Kidney Renal Papillary Cell Carcinoma (TCGA, Provisional)	21	0.107
MAX	Kidney Renal Papillary Cell Carcinoma (TCGA, Provisional)	13	0.066
MEF2A	Kidney Renal Papillary Cell Carcinoma (TCGA, Provisional)	11	0.056
MYC	Kidney Renal Papillary Cell Carcinoma (TCGA, Provisional)	4	0.02
NFATC1	Kidney Renal Papillary Cell Carcinoma (TCGA, Provisional)	16	0.081
NFKB1	Kidney Renal Papillary Cell Carcinoma (TCGA, Provisional)	2	0.01
PPARG	Kidney Renal Papillary Cell Carcinoma (TCGA, Provisional)	1	0.005
RBPJ	Kidney Renal Papillary Cell Carcinoma (TCGA, Provisional)	28	0.142
SMAD4	Kidney Renal Papillary Cell Carcinoma (TCGA, Provisional)	5	0.025
STAT3	Kidney Renal Papillary Cell Carcinoma (TCGA, Provisional)	8	0.041
TCF4	Kidney Renal Papillary Cell Carcinoma (TCGA, Provisional)	22	0.112
TEAD2	Kidney Renal Papillary Cell Carcinoma (TCGA, Provisional)	23	0.117
TP53	Kidney Renal Papillary Cell Carcinoma (TCGA, Provisional)	13	0.066
ATF6	Liver Hepatocellular Carcinoma (AMC, Hepatology in press)	3	0.013
CREB1	Liver Hepatocellular Carcinoma (AMC, Hepatology in press)	8	0.035
ETS1	Liver Hepatocellular Carcinoma (AMC, Hepatology in press)	0	0
FOS	Liver Hepatocellular Carcinoma (AMC, Hepatology in press)	13	0.056
FOXA1	Liver Hepatocellular Carcinoma (AMC, Hepatology in press)	11	0.048
FOXA2	Liver Hepatocellular Carcinoma (AMC, Hepatology in press)	8	0.035
FOXA3	Liver Hepatocellular Carcinoma (AMC, Hepatology in press)	21	0.091
FOXB1	Liver Hepatocellular Carcinoma (AMC, Hepatology in press)	29	0.126
FOXC1	Liver Hepatocellular Carcinoma (AMC, Hepatology in press)	10	0.043
FOXC2	Liver Hepatocellular Carcinoma (AMC, Hepatology in press)	9	0.039
FOXD3	Liver Hepatocellular Carcinoma (AMC, Hepatology in press)	2	0.009
FOXD4	Liver Hepatocellular Carcinoma (AMC, Hepatology in press)	5	0.022
FOXE1	Liver Hepatocellular Carcinoma (AMC, Hepatology in press)	18	0.078
FOXF1	Liver Hepatocellular Carcinoma (AMC, Hepatology in press)	0	0
FOXG1	Liver Hepatocellular Carcinoma (AMC, Hepatology in press)	24	0.104
FOXH1	Liver Hepatocellular Carcinoma (AMC, Hepatology in press)	15	0.065
FOXI1	Liver Hepatocellular Carcinoma (AMC, Hepatology in press)	6	0.026
FOXI2	Liver Hepatocellular Carcinoma (AMC, Hepatology in press)	17	0.074
FOXJ1	Liver Hepatocellular Carcinoma (AMC, Hepatology in press)	2	0.009
FOXJ2	Liver Hepatocellular Carcinoma (AMC, Hepatology in press)	10	0.043
FOXJ3	Liver Hepatocellular Carcinoma (AMC, Hepatology in press)	14	0.061
FOXK1	Liver Hepatocellular Carcinoma (AMC, Hepatology in press)	20	0.087
FOXK2	Liver Hepatocellular Carcinoma (AMC, Hepatology in press)	32	0.139
FOXL1	Liver Hepatocellular Carcinoma (AMC, Hepatology in press)	9	0.039
FOXL2	Liver Hepatocellular Carcinoma (AMC, Hepatology in press)	17	0.074
FOXM1	Liver Hepatocellular Carcinoma (AMC, Hepatology in press)	2	0.009
FOXN1	Liver Hepatocellular Carcinoma (AMC, Hepatology in press)	6	0.026
FOXN2	Liver Hepatocellular Carcinoma (AMC, Hepatology in press)	1	0.004
FOXN3	Liver Hepatocellular Carcinoma (AMC, Hepatology in press)	5	0.022
FOXO1	Liver Hepatocellular Carcinoma (AMC, Hepatology in press)	7	0.03
FOXO3	Liver Hepatocellular Carcinoma (AMC, Hepatology in press)	10	0.043
FOXO4	Liver Hepatocellular Carcinoma (AMC, Hepatology in press)	0	0
FOXO6	Liver Hepatocellular Carcinoma (AMC, Hepatology in press)	10	0.043
FOXP1	Liver Hepatocellular Carcinoma (AMC, Hepatology in press)	15	0.065
FOXP2	Liver Hepatocellular Carcinoma (AMC, Hepatology in press)	2	0.009
FOXP3	Liver Hepatocellular Carcinoma (AMC, Hepatology in press)	16	0.069
FOXP4	Liver Hepatocellular Carcinoma (AMC, Hepatology in press)	3	0.013
FOXQ1	Liver Hepatocellular Carcinoma (AMC, Hepatology in press)	19	0.082
FOXR1	Liver Hepatocellular Carcinoma (AMC, Hepatology in press)	17	0.074
FOXR2	Liver Hepatocellular Carcinoma (AMC, Hepatology in press)	10	0.043
FOXS1	Liver Hepatocellular Carcinoma (AMC, Hepatology in press)	13	0.056
GLI1	Liver Hepatocellular Carcinoma (AMC, Hepatology in press)	3	0.013
IRF3	Liver Hepatocellular Carcinoma (AMC, Hepatology in press)	3	0.013
JUN	Liver Hepatocellular Carcinoma (AMC, Hepatology in press)	13	0.056
MAX	Liver Hepatocellular Carcinoma (AMC, Hepatology in press)	16	0.069
MEF2A	Liver Hepatocellular Carcinoma (AMC, Hepatology in press)	7	0.03
MYC	Liver Hepatocellular Carcinoma (AMC, Hepatology in press)	13	0.056
NFATC1	Liver Hepatocellular Carcinoma (AMC, Hepatology in press)	11	0.048
NFKB1	Liver Hepatocellular Carcinoma (AMC, Hepatology in press)	0	0
PPARG	Liver Hepatocellular Carcinoma (AMC, Hepatology in press)	1	0.004
RBPJ	Liver Hepatocellular Carcinoma (AMC, Hepatology in press)	26	0.113
SMAD4	Liver Hepatocellular Carcinoma (AMC, Hepatology in press)	2	0.009
STAT3	Liver Hepatocellular Carcinoma (AMC, Hepatology in press)	0	0
TCF4	Liver Hepatocellular Carcinoma (AMC, Hepatology in press)	13	0.056
TEAD2	Liver Hepatocellular Carcinoma (AMC, Hepatology in press)	21	0.091
TP53	Liver Hepatocellular Carcinoma (AMC, Hepatology in press)	11	0.048
ATF6	Liver Hepatocellular Carcinoma (TCGA, Provisional)	39	0.196
CREB1	Liver Hepatocellular Carcinoma (TCGA, Provisional)	70	0.352
ETS1	Liver Hepatocellular Carcinoma (TCGA, Provisional)	8	0.04
FOS	Liver Hepatocellular Carcinoma (TCGA, Provisional)	97	0.487
FOXA1	Liver Hepatocellular Carcinoma (TCGA, Provisional)	60	0.302
FOXA2	Liver Hepatocellular Carcinoma (TCGA, Provisional)	45	0.226
FOXA3	Liver Hepatocellular Carcinoma (TCGA, Provisional)	92	0.462
FOXB1	Liver Hepatocellular Carcinoma (TCGA, Provisional)	113	0.568
FOXC1	Liver Hepatocellular Carcinoma (TCGA, Provisional)	69	0.347
FOXC2	Liver Hepatocellular Carcinoma (TCGA, Provisional)	57	0.286
FOXD3	Liver Hepatocellular Carcinoma (TCGA, Provisional)	29	0.146
FOXD4	Liver Hepatocellular Carcinoma (TCGA, Provisional)	28	0.141
FOXE1	Liver Hepatocellular Carcinoma (TCGA, Provisional)	113	0.568
FOXF1	Liver Hepatocellular Carcinoma (TCGA, Provisional)	27	0.136
FOXG1	Liver Hepatocellular Carcinoma (TCGA, Provisional)	111	0.558
FOXH1	Liver Hepatocellular Carcinoma (TCGA, Provisional)	92	0.462
FOXI1	Liver Hepatocellular Carcinoma (TCGA, Provisional)	52	0.261
FOXI2	Liver Hepatocellular Carcinoma (TCGA, Provisional)	107	0.538
FOXJ1	Liver Hepatocellular Carcinoma (TCGA, Provisional)	25	0.126
FOXJ2	Liver Hepatocellular Carcinoma (TCGA, Provisional)	86	0.432
FOXJ3	Liver Hepatocellular Carcinoma (TCGA, Provisional)	73	0.367
FOXK1	Liver Hepatocellular Carcinoma (TCGA, Provisional)	105	0.528
FOXK2	Liver Hepatocellular Carcinoma (TCGA, Provisional)	123	0.618
FOXL1	Liver Hepatocellular Carcinoma (TCGA, Provisional)	67	0.337
FOXL2	Liver Hepatocellular Carcinoma (TCGA, Provisional)	98	0.492
FOXM1	Liver Hepatocellular Carcinoma (TCGA, Provisional)	26	0.131
FOXN1	Liver Hepatocellular Carcinoma (TCGA, Provisional)	55	0.276
FOXN2	Liver Hepatocellular Carcinoma (TCGA, Provisional)	17	0.085
FOXN3	Liver Hepatocellular Carcinoma (TCGA, Provisional)	41	0.206
FOXO1	Liver Hepatocellular Carcinoma (TCGA, Provisional)	34	0.171
FOXO3	Liver Hepatocellular Carcinoma (TCGA, Provisional)	56	0.281
FOXO4	Liver Hepatocellular Carcinoma (TCGA, Provisional)	5	0.025
FOXO6	Liver Hepatocellular Carcinoma (TCGA, Provisional)	52	0.261
FOXP1	Liver Hepatocellular Carcinoma (TCGA, Provisional)	71	0.357
FOXP2	Liver Hepatocellular Carcinoma (TCGA, Provisional)	15	0.075
FOXP3	Liver Hepatocellular Carcinoma (TCGA, Provisional)	84	0.422
FOXP4	Liver Hepatocellular Carcinoma (TCGA, Provisional)	25	0.126
FOXQ1	Liver Hepatocellular Carcinoma (TCGA, Provisional)	104	0.523
FOXR1	Liver Hepatocellular Carcinoma (TCGA, Provisional)	87	0.437
FOXR2	Liver Hepatocellular Carcinoma (TCGA, Provisional)	73	0.367
FOXS1	Liver Hepatocellular Carcinoma (TCGA, Provisional)	93	0.467
GLI1	Liver Hepatocellular Carcinoma (TCGA, Provisional)	38	0.191
IRF3	Liver Hepatocellular Carcinoma (TCGA, Provisional)	50	0.251
JUN	Liver Hepatocellular Carcinoma (TCGA, Provisional)	100	0.503
MAX	Liver Hepatocellular Carcinoma (TCGA, Provisional)	98	0.492
MEF2A	Liver Hepatocellular Carcinoma (TCGA, Provisional)	70	0.352
MYC	Liver Hepatocellular Carcinoma (TCGA, Provisional)	70	0.352
NFATC1	Liver Hepatocellular Carcinoma (TCGA, Provisional)	90	0.452
NFKB1	Liver Hepatocellular Carcinoma (TCGA, Provisional)	14	0.07
PPARG	Liver Hepatocellular Carcinoma (TCGA, Provisional)	11	0.055
RBPJ	Liver Hepatocellular Carcinoma (TCGA, Provisional)	111	0.558
SMAD4	Liver Hepatocellular Carcinoma (TCGA, Provisional)	23	0.116
STAT3	Liver Hepatocellular Carcinoma (TCGA, Provisional)	32	0.161
TCF4	Liver Hepatocellular Carcinoma (TCGA, Provisional)	80	0.402
TEAD2	Liver Hepatocellular Carcinoma (TCGA, Provisional)	105	0.528
TP53	Liver Hepatocellular Carcinoma (TCGA, Provisional)	49	0.246
ATF6	Lung Adenocarcinoma (Broad, Cell 2012)	18	0.099
CREB1	Lung Adenocarcinoma (Broad, Cell 2012)	50	0.275
ETS1	Lung Adenocarcinoma (Broad, Cell 2012)	3	0.016
FOS	Lung Adenocarcinoma (Broad, Cell 2012)	39	0.214
FOXA1	Lung Adenocarcinoma (Broad, Cell 2012)	38	0.209
FOXA2	Lung Adenocarcinoma (Broad, Cell 2012)	22	0.121
FOXA3	Lung Adenocarcinoma (Broad, Cell 2012)	48	0.264
FOXB1	Lung Adenocarcinoma (Broad, Cell 2012)	54	0.297
FOXC1	Lung Adenocarcinoma (Broad, Cell 2012)	33	0.181
FOXC2	Lung Adenocarcinoma (Broad, Cell 2012)	25	0.137
FOXD3	Lung Adenocarcinoma (Broad, Cell 2012)	12	0.066
FOXD4	Lung Adenocarcinoma (Broad, Cell 2012)	13	0.071
FOXE1	Lung Adenocarcinoma (Broad, Cell 2012)	64	0.352
FOXF1	Lung Adenocarcinoma (Broad, Cell 2012)	4	0.022
FOXG1	Lung Adenocarcinoma (Broad, Cell 2012)	40	0.22
FOXH1	Lung Adenocarcinoma (Broad, Cell 2012)	35	0.192
FOXI1	Lung Adenocarcinoma (Broad, Cell 2012)	14	0.077
FOXI2	Lung Adenocarcinoma (Broad, Cell 2012)	48	0.264
FOXJ1	Lung Adenocarcinoma (Broad, Cell 2012)	11	0.06
FOXJ2	Lung Adenocarcinoma (Broad, Cell 2012)	30	0.165
FOXJ3	Lung Adenocarcinoma (Broad, Cell 2012)	26	0.143
FOXK1	Lung Adenocarcinoma (Broad, Cell 2012)	42	0.231
FOXK2	Lung Adenocarcinoma (Broad, Cell 2012)	67	0.368
FOXL1	Lung Adenocarcinoma (Broad, Cell 2012)	17	0.093
FOXL2	Lung Adenocarcinoma (Broad, Cell 2012)	46	0.253
FOXM1	Lung Adenocarcinoma (Broad, Cell 2012)	6	0.033
FOXN1	Lung Adenocarcinoma (Broad, Cell 2012)	27	0.148
FOXN2	Lung Adenocarcinoma (Broad, Cell 2012)	9	0.049
FOXN3	Lung Adenocarcinoma (Broad, Cell 2012)	14	0.077
FOXO1	Lung Adenocarcinoma (Broad, Cell 2012)	20	0.11
FOXO3	Lung Adenocarcinoma (Broad, Cell 2012)	25	0.137
FOXO4	Lung Adenocarcinoma (Broad, Cell 2012)	2	0.011
FOXO6	Lung Adenocarcinoma (Broad, Cell 2012)	28	0.154
FOXP1	Lung Adenocarcinoma (Broad, Cell 2012)	26	0.143
FOXP2	Lung Adenocarcinoma (Broad, Cell 2012)	5	0.027
FOXP3	Lung Adenocarcinoma (Broad, Cell 2012)	52	0.286
FOXP4	Lung Adenocarcinoma (Broad, Cell 2012)	9	0.049
FOXQ1	Lung Adenocarcinoma (Broad, Cell 2012)	62	0.341
FOXR1	Lung Adenocarcinoma (Broad, Cell 2012)	44	0.242
FOXR2	Lung Adenocarcinoma (Broad, Cell 2012)	26	0.143
FOXS1	Lung Adenocarcinoma (Broad, Cell 2012)	57	0.313
GLI1	Lung Adenocarcinoma (Broad, Cell 2012)	23	0.126
IRF3	Lung Adenocarcinoma (Broad, Cell 2012)	13	0.071
JUN	Lung Adenocarcinoma (Broad, Cell 2012)	34	0.187
MAX	Lung Adenocarcinoma (Broad, Cell 2012)	61	0.335
MEF2A	Lung Adenocarcinoma (Broad, Cell 2012)	27	0.148
MYC	Lung Adenocarcinoma (Broad, Cell 2012)	24	0.132
NFATC1	Lung Adenocarcinoma (Broad, Cell 2012)	51	0.28
NFKB1	Lung Adenocarcinoma (Broad, Cell 2012)	17	0.093
PPARG	Lung Adenocarcinoma (Broad, Cell 2012)	3	0.016
RBPJ	Lung Adenocarcinoma (Broad, Cell 2012)	61	0.335
SMAD4	Lung Adenocarcinoma (Broad, Cell 2012)	14	0.077
STAT3	Lung Adenocarcinoma (Broad, Cell 2012)	9	0.049
TCF4	Lung Adenocarcinoma (Broad, Cell 2012)	33	0.181
TEAD2	Lung Adenocarcinoma (Broad, Cell 2012)	56	0.308
TP53	Lung Adenocarcinoma (Broad, Cell 2012)	36	0.198
ATF6	Lung Adenocarcinoma (TCGA, Nature, in press)	43	0.187
CREB1	Lung Adenocarcinoma (TCGA, Nature, in press)	108	0.47
ETS1	Lung Adenocarcinoma (TCGA, Nature, in press)	14	0.061
FOS	Lung Adenocarcinoma (TCGA, Nature, in press)	98	0.426
FOXA1	Lung Adenocarcinoma (TCGA, Nature, in press)	84	0.365
FOXA2	Lung Adenocarcinoma (TCGA, Nature, in press)	51	0.222
FOXA3	Lung Adenocarcinoma (TCGA, Nature, in press)	96	0.417
FOXB1	Lung Adenocarcinoma (TCGA, Nature, in press)	119	0.517
FOXC1	Lung Adenocarcinoma (TCGA, Nature, in press)	79	0.343
FOXC2	Lung Adenocarcinoma (TCGA, Nature, in press)	63	0.274
FOXD3	Lung Adenocarcinoma (TCGA, Nature, in press)	38	0.165
FOXD4	Lung Adenocarcinoma (TCGA, Nature, in press)	50	0.217
FOXE1	Lung Adenocarcinoma (TCGA, Nature, in press)	143	0.622
FOXF1	Lung Adenocarcinoma (TCGA, Nature, in press)	30	0.13
FOXG1	Lung Adenocarcinoma (TCGA, Nature, in press)	116	0.504
FOXH1	Lung Adenocarcinoma (TCGA, Nature, in press)	97	0.422
FOXI1	Lung Adenocarcinoma (TCGA, Nature, in press)	48	0.209
FOXI2	Lung Adenocarcinoma (TCGA, Nature, in press)	115	0.5
FOXJ1	Lung Adenocarcinoma (TCGA, Nature, in press)	29	0.126
FOXJ2	Lung Adenocarcinoma (TCGA, Nature, in press)	83	0.361
FOXJ3	Lung Adenocarcinoma (TCGA, Nature, in press)	64	0.278
FOXK1	Lung Adenocarcinoma (TCGA, Nature, in press)	111	0.483
FOXK2	Lung Adenocarcinoma (TCGA, Nature, in press)	139	0.604
FOXL1	Lung Adenocarcinoma (TCGA, Nature, in press)	52	0.226
FOXL2	Lung Adenocarcinoma (TCGA, Nature, in press)	107	0.465
FOXM1	Lung Adenocarcinoma (TCGA, Nature, in press)	24	0.104
FOXN1	Lung Adenocarcinoma (TCGA, Nature, in press)	78	0.339
FOXN2	Lung Adenocarcinoma (TCGA, Nature, in press)	28	0.122
FOXN3	Lung Adenocarcinoma (TCGA, Nature, in press)	50	0.217
FOXO1	Lung Adenocarcinoma (TCGA, Nature, in press)	40	0.174
FOXO3	Lung Adenocarcinoma (TCGA, Nature, in press)	64	0.278
FOXO4	Lung Adenocarcinoma (TCGA, Nature, in press)	2	0.009
FOXO6	Lung Adenocarcinoma (TCGA, Nature, in press)	55	0.239
FOXP1	Lung Adenocarcinoma (TCGA, Nature, in press)	84	0.365
FOXP2	Lung Adenocarcinoma (TCGA, Nature, in press)	19	0.083
FOXP3	Lung Adenocarcinoma (TCGA, Nature, in press)	115	0.5
FOXP4	Lung Adenocarcinoma (TCGA, Nature, in press)	35	0.152
FOXQ1	Lung Adenocarcinoma (TCGA, Nature, in press)	125	0.543
FOXR1	Lung Adenocarcinoma (TCGA, Nature, in press)	101	0.439
FOXR2	Lung Adenocarcinoma (TCGA, Nature, in press)	71	0.309
FOXS1	Lung Adenocarcinoma (TCGA, Nature, in press)	108	0.47
GLI1	Lung Adenocarcinoma (TCGA, Nature, in press)	65	0.283
IRF3	Lung Adenocarcinoma (TCGA, Nature, in press)	37	0.161
JUN	Lung Adenocarcinoma (TCGA, Nature, in press)	99	0.43
MAX	Lung Adenocarcinoma (TCGA, Nature, in press)	117	0.509
MEF2A	Lung Adenocarcinoma (TCGA, Nature, in press)	64	0.278
MYC	Lung Adenocarcinoma (TCGA, Nature, in press)	42	0.183
NFATC1	Lung Adenocarcinoma (TCGA, Nature, in press)	102	0.443
NFKB1	Lung Adenocarcinoma (TCGA, Nature, in press)	33	0.143
PPARG	Lung Adenocarcinoma (TCGA, Nature, in press)	8	0.035
RBPJ	Lung Adenocarcinoma (TCGA, Nature, in press)	131	0.57
SMAD4	Lung Adenocarcinoma (TCGA, Nature, in press)	35	0.152
STAT3	Lung Adenocarcinoma (TCGA, Nature, in press)	23	0.1
TCF4	Lung Adenocarcinoma (TCGA, Nature, in press)	78	0.339
TEAD2	Lung Adenocarcinoma (TCGA, Nature, in press)	115	0.5
TP53	Lung Adenocarcinoma (TCGA, Nature, in press)	79	0.343
ATF6	Lung Adenocarcinoma (TCGA, Provisional)	43	0.187
CREB1	Lung Adenocarcinoma (TCGA, Provisional)	108	0.47
ETS1	Lung Adenocarcinoma (TCGA, Provisional)	14	0.061
FOS	Lung Adenocarcinoma (TCGA, Provisional)	98	0.426
FOXA1	Lung Adenocarcinoma (TCGA, Provisional)	84	0.365
FOXA2	Lung Adenocarcinoma (TCGA, Provisional)	51	0.222
FOXA3	Lung Adenocarcinoma (TCGA, Provisional)	96	0.417
FOXB1	Lung Adenocarcinoma (TCGA, Provisional)	119	0.517
FOXC1	Lung Adenocarcinoma (TCGA, Provisional)	79	0.343
FOXC2	Lung Adenocarcinoma (TCGA, Provisional)	63	0.274
FOXD3	Lung Adenocarcinoma (TCGA, Provisional)	38	0.165
FOXD4	Lung Adenocarcinoma (TCGA, Provisional)	50	0.217
FOXE1	Lung Adenocarcinoma (TCGA, Provisional)	143	0.622
FOXF1	Lung Adenocarcinoma (TCGA, Provisional)	30	0.13
FOXG1	Lung Adenocarcinoma (TCGA, Provisional)	116	0.504
FOXH1	Lung Adenocarcinoma (TCGA, Provisional)	97	0.422
FOXI1	Lung Adenocarcinoma (TCGA, Provisional)	48	0.209
FOXI2	Lung Adenocarcinoma (TCGA, Provisional)	115	0.5
FOXJ1	Lung Adenocarcinoma (TCGA, Provisional)	29	0.126
FOXJ2	Lung Adenocarcinoma (TCGA, Provisional)	83	0.361
FOXJ3	Lung Adenocarcinoma (TCGA, Provisional)	64	0.278
FOXK1	Lung Adenocarcinoma (TCGA, Provisional)	111	0.483
FOXK2	Lung Adenocarcinoma (TCGA, Provisional)	139	0.604
FOXL1	Lung Adenocarcinoma (TCGA, Provisional)	52	0.226
FOXL2	Lung Adenocarcinoma (TCGA, Provisional)	107	0.465
FOXM1	Lung Adenocarcinoma (TCGA, Provisional)	24	0.104
FOXN1	Lung Adenocarcinoma (TCGA, Provisional)	78	0.339
FOXN2	Lung Adenocarcinoma (TCGA, Provisional)	28	0.122
FOXN3	Lung Adenocarcinoma (TCGA, Provisional)	50	0.217
FOXO1	Lung Adenocarcinoma (TCGA, Provisional)	40	0.174
FOXO3	Lung Adenocarcinoma (TCGA, Provisional)	64	0.278
FOXO4	Lung Adenocarcinoma (TCGA, Provisional)	2	0.009
FOXO6	Lung Adenocarcinoma (TCGA, Provisional)	55	0.239
FOXP1	Lung Adenocarcinoma (TCGA, Provisional)	84	0.365
FOXP2	Lung Adenocarcinoma (TCGA, Provisional)	19	0.083
FOXP3	Lung Adenocarcinoma (TCGA, Provisional)	115	0.5
FOXP4	Lung Adenocarcinoma (TCGA, Provisional)	35	0.152
FOXQ1	Lung Adenocarcinoma (TCGA, Provisional)	125	0.543
FOXR1	Lung Adenocarcinoma (TCGA, Provisional)	101	0.439
FOXR2	Lung Adenocarcinoma (TCGA, Provisional)	71	0.309
FOXS1	Lung Adenocarcinoma (TCGA, Provisional)	108	0.47
GLI1	Lung Adenocarcinoma (TCGA, Provisional)	65	0.283
IRF3	Lung Adenocarcinoma (TCGA, Provisional)	37	0.161
JUN	Lung Adenocarcinoma (TCGA, Provisional)	99	0.43
MAX	Lung Adenocarcinoma (TCGA, Provisional)	117	0.509
MEF2A	Lung Adenocarcinoma (TCGA, Provisional)	64	0.278
MYC	Lung Adenocarcinoma (TCGA, Provisional)	42	0.183
NFATC1	Lung Adenocarcinoma (TCGA, Provisional)	102	0.443
NFKB1	Lung Adenocarcinoma (TCGA, Provisional)	33	0.143
PPARG	Lung Adenocarcinoma (TCGA, Provisional)	8	0.035
RBPJ	Lung Adenocarcinoma (TCGA, Provisional)	131	0.57
SMAD4	Lung Adenocarcinoma (TCGA, Provisional)	35	0.152
STAT3	Lung Adenocarcinoma (TCGA, Provisional)	23	0.1
TCF4	Lung Adenocarcinoma (TCGA, Provisional)	78	0.339
TEAD2	Lung Adenocarcinoma (TCGA, Provisional)	115	0.5
TP53	Lung Adenocarcinoma (TCGA, Provisional)	79	0.343
ATF6	Lung Squamous Cell Carcinoma (TCGA, Nature 2012)	53	0.298
CREB1	Lung Squamous Cell Carcinoma (TCGA, Nature 2012)	54	0.303
ETS1	Lung Squamous Cell Carcinoma (TCGA, Nature 2012)	4	0.022
FOS	Lung Squamous Cell Carcinoma (TCGA, Nature 2012)	41	0.23
FOXA1	Lung Squamous Cell Carcinoma (TCGA, Nature 2012)	57	0.32
FOXA2	Lung Squamous Cell Carcinoma (TCGA, Nature 2012)	19	0.107
FOXA3	Lung Squamous Cell Carcinoma (TCGA, Nature 2012)	46	0.258
FOXB1	Lung Squamous Cell Carcinoma (TCGA, Nature 2012)	98	0.551
FOXC1	Lung Squamous Cell Carcinoma (TCGA, Nature 2012)	38	0.213
FOXC2	Lung Squamous Cell Carcinoma (TCGA, Nature 2012)	34	0.191
FOXD3	Lung Squamous Cell Carcinoma (TCGA, Nature 2012)	21	0.118
FOXD4	Lung Squamous Cell Carcinoma (TCGA, Nature 2012)	34	0.191
FOXE1	Lung Squamous Cell Carcinoma (TCGA, Nature 2012)	93	0.522
FOXF1	Lung Squamous Cell Carcinoma (TCGA, Nature 2012)	8	0.045
FOXG1	Lung Squamous Cell Carcinoma (TCGA, Nature 2012)	76	0.427
FOXH1	Lung Squamous Cell Carcinoma (TCGA, Nature 2012)	63	0.354
FOXI1	Lung Squamous Cell Carcinoma (TCGA, Nature 2012)	17	0.096
FOXI2	Lung Squamous Cell Carcinoma (TCGA, Nature 2012)	49	0.275
FOXJ1	Lung Squamous Cell Carcinoma (TCGA, Nature 2012)	18	0.101
FOXJ2	Lung Squamous Cell Carcinoma (TCGA, Nature 2012)	59	0.331
FOXJ3	Lung Squamous Cell Carcinoma (TCGA, Nature 2012)	17	0.096
FOXK1	Lung Squamous Cell Carcinoma (TCGA, Nature 2012)	94	0.528
FOXK2	Lung Squamous Cell Carcinoma (TCGA, Nature 2012)	113	0.635
FOXL1	Lung Squamous Cell Carcinoma (TCGA, Nature 2012)	17	0.096
FOXL2	Lung Squamous Cell Carcinoma (TCGA, Nature 2012)	73	0.41
FOXM1	Lung Squamous Cell Carcinoma (TCGA, Nature 2012)	7	0.039
FOXN1	Lung Squamous Cell Carcinoma (TCGA, Nature 2012)	83	0.466
FOXN2	Lung Squamous Cell Carcinoma (TCGA, Nature 2012)	18	0.101
FOXN3	Lung Squamous Cell Carcinoma (TCGA, Nature 2012)	13	0.073
FOXO1	Lung Squamous Cell Carcinoma (TCGA, Nature 2012)	21	0.118
FOXO3	Lung Squamous Cell Carcinoma (TCGA, Nature 2012)	20	0.112
FOXO4	Lung Squamous Cell Carcinoma (TCGA, Nature 2012)	0	0
FOXO6	Lung Squamous Cell Carcinoma (TCGA, Nature 2012)	79	0.444
FOXP1	Lung Squamous Cell Carcinoma (TCGA, Nature 2012)	35	0.197
FOXP2	Lung Squamous Cell Carcinoma (TCGA, Nature 2012)	6	0.034
FOXP3	Lung Squamous Cell Carcinoma (TCGA, Nature 2012)	51	0.287
FOXP4	Lung Squamous Cell Carcinoma (TCGA, Nature 2012)	13	0.073
FOXQ1	Lung Squamous Cell Carcinoma (TCGA, Nature 2012)	109	0.612
FOXR1	Lung Squamous Cell Carcinoma (TCGA, Nature 2012)	91	0.511
FOXR2	Lung Squamous Cell Carcinoma (TCGA, Nature 2012)	22	0.124
FOXS1	Lung Squamous Cell Carcinoma (TCGA, Nature 2012)	112	0.629
GLI1	Lung Squamous Cell Carcinoma (TCGA, Nature 2012)	91	0.511
IRF3	Lung Squamous Cell Carcinoma (TCGA, Nature 2012)	23	0.129
JUN	Lung Squamous Cell Carcinoma (TCGA, Nature 2012)	43	0.242
MAX	Lung Squamous Cell Carcinoma (TCGA, Nature 2012)	50	0.281
MEF2A	Lung Squamous Cell Carcinoma (TCGA, Nature 2012)	28	0.157
MYC	Lung Squamous Cell Carcinoma (TCGA, Nature 2012)	77	0.433
NFATC1	Lung Squamous Cell Carcinoma (TCGA, Nature 2012)	53	0.298
NFKB1	Lung Squamous Cell Carcinoma (TCGA, Nature 2012)	24	0.135
PPARG	Lung Squamous Cell Carcinoma (TCGA, Nature 2012)	1	0.006
RBPJ	Lung Squamous Cell Carcinoma (TCGA, Nature 2012)	79	0.444
SMAD4	Lung Squamous Cell Carcinoma (TCGA, Nature 2012)	71	0.399
STAT3	Lung Squamous Cell Carcinoma (TCGA, Nature 2012)	6	0.034
TCF4	Lung Squamous Cell Carcinoma (TCGA, Nature 2012)	95	0.534
TEAD2	Lung Squamous Cell Carcinoma (TCGA, Nature 2012)	102	0.573
TP53	Lung Squamous Cell Carcinoma (TCGA, Nature 2012)	16	0.09
ATF6	Lung Squamous Cell Carcinoma (TCGA, Provisional)	53	0.296
CREB1	Lung Squamous Cell Carcinoma (TCGA, Provisional)	55	0.307
ETS1	Lung Squamous Cell Carcinoma (TCGA, Provisional)	4	0.022
FOS	Lung Squamous Cell Carcinoma (TCGA, Provisional)	41	0.229
FOXA1	Lung Squamous Cell Carcinoma (TCGA, Provisional)	58	0.324
FOXA2	Lung Squamous Cell Carcinoma (TCGA, Provisional)	19	0.106
FOXA3	Lung Squamous Cell Carcinoma (TCGA, Provisional)	46	0.257
FOXB1	Lung Squamous Cell Carcinoma (TCGA, Provisional)	99	0.553
FOXC1	Lung Squamous Cell Carcinoma (TCGA, Provisional)	38	0.212
FOXC2	Lung Squamous Cell Carcinoma (TCGA, Provisional)	34	0.19
FOXD3	Lung Squamous Cell Carcinoma (TCGA, Provisional)	21	0.117
FOXD4	Lung Squamous Cell Carcinoma (TCGA, Provisional)	34	0.19
FOXE1	Lung Squamous Cell Carcinoma (TCGA, Provisional)	94	0.525
FOXF1	Lung Squamous Cell Carcinoma (TCGA, Provisional)	8	0.045
FOXG1	Lung Squamous Cell Carcinoma (TCGA, Provisional)	77	0.43
FOXH1	Lung Squamous Cell Carcinoma (TCGA, Provisional)	64	0.358
FOXI1	Lung Squamous Cell Carcinoma (TCGA, Provisional)	18	0.101
FOXI2	Lung Squamous Cell Carcinoma (TCGA, Provisional)	50	0.279
FOXJ1	Lung Squamous Cell Carcinoma (TCGA, Provisional)	18	0.101
FOXJ2	Lung Squamous Cell Carcinoma (TCGA, Provisional)	60	0.335
FOXJ3	Lung Squamous Cell Carcinoma (TCGA, Provisional)	17	0.095
FOXK1	Lung Squamous Cell Carcinoma (TCGA, Provisional)	95	0.531
FOXK2	Lung Squamous Cell Carcinoma (TCGA, Provisional)	113	0.631
FOXL1	Lung Squamous Cell Carcinoma (TCGA, Provisional)	18	0.101
FOXL2	Lung Squamous Cell Carcinoma (TCGA, Provisional)	73	0.408
FOXM1	Lung Squamous Cell Carcinoma (TCGA, Provisional)	8	0.045
FOXN1	Lung Squamous Cell Carcinoma (TCGA, Provisional)	83	0.464
FOXN2	Lung Squamous Cell Carcinoma (TCGA, Provisional)	18	0.101
FOXN3	Lung Squamous Cell Carcinoma (TCGA, Provisional)	13	0.073
FOXO1	Lung Squamous Cell Carcinoma (TCGA, Provisional)	21	0.117
FOXO3	Lung Squamous Cell Carcinoma (TCGA, Provisional)	21	0.117
FOXO4	Lung Squamous Cell Carcinoma (TCGA, Provisional)	0	0
FOXO6	Lung Squamous Cell Carcinoma (TCGA, Provisional)	79	0.441
FOXP1	Lung Squamous Cell Carcinoma (TCGA, Provisional)	36	0.201
FOXP2	Lung Squamous Cell Carcinoma (TCGA, Provisional)	7	0.039
FOXP3	Lung Squamous Cell Carcinoma (TCGA, Provisional)	52	0.291
FOXP4	Lung Squamous Cell Carcinoma (TCGA, Provisional)	14	0.078
FOXQ1	Lung Squamous Cell Carcinoma (TCGA, Provisional)	110	0.615
FOXR1	Lung Squamous Cell Carcinoma (TCGA, Provisional)	91	0.508
FOXR2	Lung Squamous Cell Carcinoma (TCGA, Provisional)	22	0.123
FOXS1	Lung Squamous Cell Carcinoma (TCGA, Provisional)	113	0.631
GLI1	Lung Squamous Cell Carcinoma (TCGA, Provisional)	91	0.508
IRF3	Lung Squamous Cell Carcinoma (TCGA, Provisional)	24	0.134
JUN	Lung Squamous Cell Carcinoma (TCGA, Provisional)	44	0.246
MAX	Lung Squamous Cell Carcinoma (TCGA, Provisional)	50	0.279
MEF2A	Lung Squamous Cell Carcinoma (TCGA, Provisional)	29	0.162
MYC	Lung Squamous Cell Carcinoma (TCGA, Provisional)	78	0.436
NFATC1	Lung Squamous Cell Carcinoma (TCGA, Provisional)	54	0.302
NFKB1	Lung Squamous Cell Carcinoma (TCGA, Provisional)	24	0.134
PPARG	Lung Squamous Cell Carcinoma (TCGA, Provisional)	1	0.006
RBPJ	Lung Squamous Cell Carcinoma (TCGA, Provisional)	80	0.447
SMAD4	Lung Squamous Cell Carcinoma (TCGA, Provisional)	72	0.402
STAT3	Lung Squamous Cell Carcinoma (TCGA, Provisional)	6	0.034
TCF4	Lung Squamous Cell Carcinoma (TCGA, Provisional)	95	0.531
TEAD2	Lung Squamous Cell Carcinoma (TCGA, Provisional)	103	0.575
TP53	Lung Squamous Cell Carcinoma (TCGA, Provisional)	16	0.089
ATF6	Lymphoid Neoplasm Diffuse Large B-cell Lymphoma (TCGA, Provisional)	3	0.107
CREB1	Lymphoid Neoplasm Diffuse Large B-cell Lymphoma (TCGA, Provisional)	8	0.286
ETS1	Lymphoid Neoplasm Diffuse Large B-cell Lymphoma (TCGA, Provisional)	1	0.036
FOS	Lymphoid Neoplasm Diffuse Large B-cell Lymphoma (TCGA, Provisional)	12	0.429
FOXA1	Lymphoid Neoplasm Diffuse Large B-cell Lymphoma (TCGA, Provisional)	10	0.357
FOXA2	Lymphoid Neoplasm Diffuse Large B-cell Lymphoma (TCGA, Provisional)	5	0.179
FOXA3	Lymphoid Neoplasm Diffuse Large B-cell Lymphoma (TCGA, Provisional)	12	0.429
FOXB1	Lymphoid Neoplasm Diffuse Large B-cell Lymphoma (TCGA, Provisional)	15	0.536
FOXC1	Lymphoid Neoplasm Diffuse Large B-cell Lymphoma (TCGA, Provisional)	7	0.25
FOXC2	Lymphoid Neoplasm Diffuse Large B-cell Lymphoma (TCGA, Provisional)	9	0.321
FOXD3	Lymphoid Neoplasm Diffuse Large B-cell Lymphoma (TCGA, Provisional)	2	0.071
FOXD4	Lymphoid Neoplasm Diffuse Large B-cell Lymphoma (TCGA, Provisional)	3	0.107
FOXE1	Lymphoid Neoplasm Diffuse Large B-cell Lymphoma (TCGA, Provisional)	13	0.464
FOXF1	Lymphoid Neoplasm Diffuse Large B-cell Lymphoma (TCGA, Provisional)	2	0.071
FOXG1	Lymphoid Neoplasm Diffuse Large B-cell Lymphoma (TCGA, Provisional)	13	0.464
FOXH1	Lymphoid Neoplasm Diffuse Large B-cell Lymphoma (TCGA, Provisional)	12	0.429
FOXI1	Lymphoid Neoplasm Diffuse Large B-cell Lymphoma (TCGA, Provisional)	4	0.143
FOXI2	Lymphoid Neoplasm Diffuse Large B-cell Lymphoma (TCGA, Provisional)	14	0.5
FOXJ1	Lymphoid Neoplasm Diffuse Large B-cell Lymphoma (TCGA, Provisional)	5	0.179
FOXJ2	Lymphoid Neoplasm Diffuse Large B-cell Lymphoma (TCGA, Provisional)	10	0.357
FOXJ3	Lymphoid Neoplasm Diffuse Large B-cell Lymphoma (TCGA, Provisional)	2	0.071
FOXK1	Lymphoid Neoplasm Diffuse Large B-cell Lymphoma (TCGA, Provisional)	14	0.5
FOXK2	Lymphoid Neoplasm Diffuse Large B-cell Lymphoma (TCGA, Provisional)	16	0.571
FOXL1	Lymphoid Neoplasm Diffuse Large B-cell Lymphoma (TCGA, Provisional)	6	0.214
FOXL2	Lymphoid Neoplasm Diffuse Large B-cell Lymphoma (TCGA, Provisional)	13	0.464
FOXM1	Lymphoid Neoplasm Diffuse Large B-cell Lymphoma (TCGA, Provisional)	3	0.107
FOXN1	Lymphoid Neoplasm Diffuse Large B-cell Lymphoma (TCGA, Provisional)	7	0.25
FOXN2	Lymphoid Neoplasm Diffuse Large B-cell Lymphoma (TCGA, Provisional)	4	0.143
FOXN3	Lymphoid Neoplasm Diffuse Large B-cell Lymphoma (TCGA, Provisional)	3	0.107
FOXO1	Lymphoid Neoplasm Diffuse Large B-cell Lymphoma (TCGA, Provisional)	5	0.179
FOXO3	Lymphoid Neoplasm Diffuse Large B-cell Lymphoma (TCGA, Provisional)	6	0.214
FOXO4	Lymphoid Neoplasm Diffuse Large B-cell Lymphoma (TCGA, Provisional)	0	0
FOXO6	Lymphoid Neoplasm Diffuse Large B-cell Lymphoma (TCGA, Provisional)	4	0.143
FOXP1	Lymphoid Neoplasm Diffuse Large B-cell Lymphoma (TCGA, Provisional)	8	0.286
FOXP2	Lymphoid Neoplasm Diffuse Large B-cell Lymphoma (TCGA, Provisional)	1	0.036
FOXP3	Lymphoid Neoplasm Diffuse Large B-cell Lymphoma (TCGA, Provisional)	8	0.286
FOXP4	Lymphoid Neoplasm Diffuse Large B-cell Lymphoma (TCGA, Provisional)	3	0.107
FOXQ1	Lymphoid Neoplasm Diffuse Large B-cell Lymphoma (TCGA, Provisional)	12	0.429
FOXR1	Lymphoid Neoplasm Diffuse Large B-cell Lymphoma (TCGA, Provisional)	8	0.286
FOXR2	Lymphoid Neoplasm Diffuse Large B-cell Lymphoma (TCGA, Provisional)	3	0.107
FOXS1	Lymphoid Neoplasm Diffuse Large B-cell Lymphoma (TCGA, Provisional)	11	0.393
GLI1	Lymphoid Neoplasm Diffuse Large B-cell Lymphoma (TCGA, Provisional)	7	0.25
IRF3	Lymphoid Neoplasm Diffuse Large B-cell Lymphoma (TCGA, Provisional)	9	0.321
JUN	Lymphoid Neoplasm Diffuse Large B-cell Lymphoma (TCGA, Provisional)	12	0.429
MAX	Lymphoid Neoplasm Diffuse Large B-cell Lymphoma (TCGA, Provisional)	12	0.429
MEF2A	Lymphoid Neoplasm Diffuse Large B-cell Lymphoma (TCGA, Provisional)	9	0.321
MYC	Lymphoid Neoplasm Diffuse Large B-cell Lymphoma (TCGA, Provisional)	4	0.143
NFATC1	Lymphoid Neoplasm Diffuse Large B-cell Lymphoma (TCGA, Provisional)	8	0.286
NFKB1	Lymphoid Neoplasm Diffuse Large B-cell Lymphoma (TCGA, Provisional)	8	0.286
PPARG	Lymphoid Neoplasm Diffuse Large B-cell Lymphoma (TCGA, Provisional)	1	0.036
RBPJ	Lymphoid Neoplasm Diffuse Large B-cell Lymphoma (TCGA, Provisional)	14	0.5
SMAD4	Lymphoid Neoplasm Diffuse Large B-cell Lymphoma (TCGA, Provisional)	6	0.214
STAT3	Lymphoid Neoplasm Diffuse Large B-cell Lymphoma (TCGA, Provisional)	5	0.179
TCF4	Lymphoid Neoplasm Diffuse Large B-cell Lymphoma (TCGA, Provisional)	10	0.357
TEAD2	Lymphoid Neoplasm Diffuse Large B-cell Lymphoma (TCGA, Provisional)	10	0.357
TP53	Lymphoid Neoplasm Diffuse Large B-cell Lymphoma (TCGA, Provisional)	3	0.107
ATF6	NCI-60 Cell Lines (NCI, Cancer Res. 2012)	9	0.15
CREB1	NCI-60 Cell Lines (NCI, Cancer Res. 2012)	21	0.35
ETS1	NCI-60 Cell Lines (NCI, Cancer Res. 2012)	9	0.15
FOS	NCI-60 Cell Lines (NCI, Cancer Res. 2012)	27	0.45
FOXA1	NCI-60 Cell Lines (NCI, Cancer Res. 2012)	11	0.183
FOXA2	NCI-60 Cell Lines (NCI, Cancer Res. 2012)	9	0.15
FOXA3	NCI-60 Cell Lines (NCI, Cancer Res. 2012)	35	0.583
FOXB1	NCI-60 Cell Lines (NCI, Cancer Res. 2012)	36	0.6
FOXC1	NCI-60 Cell Lines (NCI, Cancer Res. 2012)	16	0.267
FOXC2	NCI-60 Cell Lines (NCI, Cancer Res. 2012)	20	0.333
FOXD3	NCI-60 Cell Lines (NCI, Cancer Res. 2012)	17	0.283
FOXD4	NCI-60 Cell Lines (NCI, Cancer Res. 2012)	14	0.233
FOXE1	NCI-60 Cell Lines (NCI, Cancer Res. 2012)	35	0.583
FOXF1	NCI-60 Cell Lines (NCI, Cancer Res. 2012)	12	0.2
FOXG1	NCI-60 Cell Lines (NCI, Cancer Res. 2012)	32	0.533
FOXH1	NCI-60 Cell Lines (NCI, Cancer Res. 2012)	19	0.317
FOXI1	NCI-60 Cell Lines (NCI, Cancer Res. 2012)	12	0.2
FOXI2	NCI-60 Cell Lines (NCI, Cancer Res. 2012)	23	0.383
FOXJ1	NCI-60 Cell Lines (NCI, Cancer Res. 2012)	7	0.117
FOXJ2	NCI-60 Cell Lines (NCI, Cancer Res. 2012)	21	0.35
FOXJ3	NCI-60 Cell Lines (NCI, Cancer Res. 2012)	13	0.217
FOXK1	NCI-60 Cell Lines (NCI, Cancer Res. 2012)	31	0.517
FOXK2	NCI-60 Cell Lines (NCI, Cancer Res. 2012)	48	0.8
FOXL1	NCI-60 Cell Lines (NCI, Cancer Res. 2012)	13	0.217
FOXL2	NCI-60 Cell Lines (NCI, Cancer Res. 2012)	29	0.483
FOXM1	NCI-60 Cell Lines (NCI, Cancer Res. 2012)	5	0.083
FOXN1	NCI-60 Cell Lines (NCI, Cancer Res. 2012)	19	0.317
FOXN2	NCI-60 Cell Lines (NCI, Cancer Res. 2012)	6	0.1
FOXN3	NCI-60 Cell Lines (NCI, Cancer Res. 2012)	5	0.083
FOXO1	NCI-60 Cell Lines (NCI, Cancer Res. 2012)	13	0.217
FOXO3	NCI-60 Cell Lines (NCI, Cancer Res. 2012)	17	0.283
FOXO4	NCI-60 Cell Lines (NCI, Cancer Res. 2012)	2	0.033
FOXO6	NCI-60 Cell Lines (NCI, Cancer Res. 2012)	19	0.317
FOXP1	NCI-60 Cell Lines (NCI, Cancer Res. 2012)	26	0.433
FOXP2	NCI-60 Cell Lines (NCI, Cancer Res. 2012)	9	0.15
FOXP3	NCI-60 Cell Lines (NCI, Cancer Res. 2012)	31	0.517
FOXP4	NCI-60 Cell Lines (NCI, Cancer Res. 2012)	15	0.25
FOXQ1	NCI-60 Cell Lines (NCI, Cancer Res. 2012)	30	0.5
FOXR1	NCI-60 Cell Lines (NCI, Cancer Res. 2012)	31	0.517
FOXR2	NCI-60 Cell Lines (NCI, Cancer Res. 2012)	19	0.317
FOXS1	NCI-60 Cell Lines (NCI, Cancer Res. 2012)	36	0.6
GLI1	NCI-60 Cell Lines (NCI, Cancer Res. 2012)	22	0.367
IRF3	NCI-60 Cell Lines (NCI, Cancer Res. 2012)	16	0.267
JUN	NCI-60 Cell Lines (NCI, Cancer Res. 2012)	23	0.383
MAX	NCI-60 Cell Lines (NCI, Cancer Res. 2012)	29	0.483
MEF2A	NCI-60 Cell Lines (NCI, Cancer Res. 2012)	19	0.317
MYC	NCI-60 Cell Lines (NCI, Cancer Res. 2012)	15	0.25
NFATC1	NCI-60 Cell Lines (NCI, Cancer Res. 2012)	26	0.433
NFKB1	NCI-60 Cell Lines (NCI, Cancer Res. 2012)	5	0.083
PPARG	NCI-60 Cell Lines (NCI, Cancer Res. 2012)	2	0.033
RBPJ	NCI-60 Cell Lines (NCI, Cancer Res. 2012)	34	0.567
SMAD4	NCI-60 Cell Lines (NCI, Cancer Res. 2012)	8	0.133
STAT3	NCI-60 Cell Lines (NCI, Cancer Res. 2012)	5	0.083
TCF4	NCI-60 Cell Lines (NCI, Cancer Res. 2012)	26	0.433
TEAD2	NCI-60 Cell Lines (NCI, Cancer Res. 2012)	30	0.5
TP53	NCI-60 Cell Lines (NCI, Cancer Res. 2012)	11	0.183
ATF6	Ovarian Serous Cystadenocarcinoma (TCGA, Nature 2011)	125	0.256
CREB1	Ovarian Serous Cystadenocarcinoma (TCGA, Nature 2011)	233	0.476
ETS1	Ovarian Serous Cystadenocarcinoma (TCGA, Nature 2011)	37	0.076
FOS	Ovarian Serous Cystadenocarcinoma (TCGA, Nature 2011)	332	0.679
FOXA1	Ovarian Serous Cystadenocarcinoma (TCGA, Nature 2011)	196	0.401
FOXA2	Ovarian Serous Cystadenocarcinoma (TCGA, Nature 2011)	124	0.254
FOXA3	Ovarian Serous Cystadenocarcinoma (TCGA, Nature 2011)	259	0.53
FOXB1	Ovarian Serous Cystadenocarcinoma (TCGA, Nature 2011)	341	0.697
FOXC1	Ovarian Serous Cystadenocarcinoma (TCGA, Nature 2011)	206	0.421
FOXC2	Ovarian Serous Cystadenocarcinoma (TCGA, Nature 2011)	198	0.405
FOXD3	Ovarian Serous Cystadenocarcinoma (TCGA, Nature 2011)	107	0.219
FOXD4	Ovarian Serous Cystadenocarcinoma (TCGA, Nature 2011)	151	0.309
FOXE1	Ovarian Serous Cystadenocarcinoma (TCGA, Nature 2011)	345	0.706
FOXF1	Ovarian Serous Cystadenocarcinoma (TCGA, Nature 2011)	66	0.135
FOXG1	Ovarian Serous Cystadenocarcinoma (TCGA, Nature 2011)	331	0.677
FOXH1	Ovarian Serous Cystadenocarcinoma (TCGA, Nature 2011)	287	0.587
FOXI1	Ovarian Serous Cystadenocarcinoma (TCGA, Nature 2011)	133	0.272
FOXI2	Ovarian Serous Cystadenocarcinoma (TCGA, Nature 2011)	307	0.628
FOXJ1	Ovarian Serous Cystadenocarcinoma (TCGA, Nature 2011)	98	0.2
FOXJ2	Ovarian Serous Cystadenocarcinoma (TCGA, Nature 2011)	284	0.581
FOXJ3	Ovarian Serous Cystadenocarcinoma (TCGA, Nature 2011)	133	0.272
FOXK1	Ovarian Serous Cystadenocarcinoma (TCGA, Nature 2011)	317	0.648
FOXK2	Ovarian Serous Cystadenocarcinoma (TCGA, Nature 2011)	404	0.826
FOXL1	Ovarian Serous Cystadenocarcinoma (TCGA, Nature 2011)	218	0.446
FOXL2	Ovarian Serous Cystadenocarcinoma (TCGA, Nature 2011)	311	0.636
FOXM1	Ovarian Serous Cystadenocarcinoma (TCGA, Nature 2011)	52	0.106
FOXN1	Ovarian Serous Cystadenocarcinoma (TCGA, Nature 2011)	242	0.495
FOXN2	Ovarian Serous Cystadenocarcinoma (TCGA, Nature 2011)	106	0.217
FOXN3	Ovarian Serous Cystadenocarcinoma (TCGA, Nature 2011)	66	0.135
FOXO1	Ovarian Serous Cystadenocarcinoma (TCGA, Nature 2011)	160	0.327
FOXO3	Ovarian Serous Cystadenocarcinoma (TCGA, Nature 2011)	141	0.288
FOXO4	Ovarian Serous Cystadenocarcinoma (TCGA, Nature 2011)	5	0.01
FOXO6	Ovarian Serous Cystadenocarcinoma (TCGA, Nature 2011)	235	0.481
FOXP1	Ovarian Serous Cystadenocarcinoma (TCGA, Nature 2011)	169	0.346
FOXP2	Ovarian Serous Cystadenocarcinoma (TCGA, Nature 2011)	33	0.067
FOXP3	Ovarian Serous Cystadenocarcinoma (TCGA, Nature 2011)	259	0.53
FOXP4	Ovarian Serous Cystadenocarcinoma (TCGA, Nature 2011)	97	0.198
FOXQ1	Ovarian Serous Cystadenocarcinoma (TCGA, Nature 2011)	291	0.595
FOXR1	Ovarian Serous Cystadenocarcinoma (TCGA, Nature 2011)	282	0.577
FOXR2	Ovarian Serous Cystadenocarcinoma (TCGA, Nature 2011)	209	0.427
FOXS1	Ovarian Serous Cystadenocarcinoma (TCGA, Nature 2011)	315	0.644
GLI1	Ovarian Serous Cystadenocarcinoma (TCGA, Nature 2011)	201	0.411
IRF3	Ovarian Serous Cystadenocarcinoma (TCGA, Nature 2011)	136	0.278
JUN	Ovarian Serous Cystadenocarcinoma (TCGA, Nature 2011)	308	0.63
MAX	Ovarian Serous Cystadenocarcinoma (TCGA, Nature 2011)	318	0.65
MEF2A	Ovarian Serous Cystadenocarcinoma (TCGA, Nature 2011)	159	0.325
MYC	Ovarian Serous Cystadenocarcinoma (TCGA, Nature 2011)	209	0.427
NFATC1	Ovarian Serous Cystadenocarcinoma (TCGA, Nature 2011)	282	0.577
NFKB1	Ovarian Serous Cystadenocarcinoma (TCGA, Nature 2011)	47	0.096
PPARG	Ovarian Serous Cystadenocarcinoma (TCGA, Nature 2011)	18	0.037
RBPJ	Ovarian Serous Cystadenocarcinoma (TCGA, Nature 2011)	319	0.652
SMAD4	Ovarian Serous Cystadenocarcinoma (TCGA, Nature 2011)	180	0.368
STAT3	Ovarian Serous Cystadenocarcinoma (TCGA, Nature 2011)	41	0.084
TCF4	Ovarian Serous Cystadenocarcinoma (TCGA, Nature 2011)	221	0.452
TEAD2	Ovarian Serous Cystadenocarcinoma (TCGA, Nature 2011)	335	0.685
TP53	Ovarian Serous Cystadenocarcinoma (TCGA, Nature 2011)	125	0.256
ATF6	Ovarian Serous Cystadenocarcinoma (TCGA, Provisional)	224	0.394
CREB1	Ovarian Serous Cystadenocarcinoma (TCGA, Provisional)	362	0.636
ETS1	Ovarian Serous Cystadenocarcinoma (TCGA, Provisional)	83	0.146
FOS	Ovarian Serous Cystadenocarcinoma (TCGA, Provisional)	429	0.754
FOXA1	Ovarian Serous Cystadenocarcinoma (TCGA, Provisional)	329	0.578
FOXA2	Ovarian Serous Cystadenocarcinoma (TCGA, Provisional)	195	0.343
FOXA3	Ovarian Serous Cystadenocarcinoma (TCGA, Provisional)	375	0.659
FOXB1	Ovarian Serous Cystadenocarcinoma (TCGA, Provisional)	469	0.824
FOXC1	Ovarian Serous Cystadenocarcinoma (TCGA, Provisional)	334	0.587
FOXC2	Ovarian Serous Cystadenocarcinoma (TCGA, Provisional)	330	0.58
FOXD3	Ovarian Serous Cystadenocarcinoma (TCGA, Provisional)	206	0.362
FOXD4	Ovarian Serous Cystadenocarcinoma (TCGA, Provisional)	245	0.431
FOXE1	Ovarian Serous Cystadenocarcinoma (TCGA, Provisional)	476	0.837
FOXF1	Ovarian Serous Cystadenocarcinoma (TCGA, Provisional)	156	0.274
FOXG1	Ovarian Serous Cystadenocarcinoma (TCGA, Provisional)	460	0.808
FOXH1	Ovarian Serous Cystadenocarcinoma (TCGA, Provisional)	410	0.721
FOXI1	Ovarian Serous Cystadenocarcinoma (TCGA, Provisional)	242	0.425
FOXI2	Ovarian Serous Cystadenocarcinoma (TCGA, Provisional)	431	0.757
FOXJ1	Ovarian Serous Cystadenocarcinoma (TCGA, Provisional)	185	0.325
FOXJ2	Ovarian Serous Cystadenocarcinoma (TCGA, Provisional)	418	0.735
FOXJ3	Ovarian Serous Cystadenocarcinoma (TCGA, Provisional)	255	0.448
FOXK1	Ovarian Serous Cystadenocarcinoma (TCGA, Provisional)	434	0.763
FOXK2	Ovarian Serous Cystadenocarcinoma (TCGA, Provisional)	499	0.877
FOXL1	Ovarian Serous Cystadenocarcinoma (TCGA, Provisional)	337	0.592
FOXL2	Ovarian Serous Cystadenocarcinoma (TCGA, Provisional)	433	0.761
FOXM1	Ovarian Serous Cystadenocarcinoma (TCGA, Provisional)	129	0.227
FOXN1	Ovarian Serous Cystadenocarcinoma (TCGA, Provisional)	358	0.629
FOXN2	Ovarian Serous Cystadenocarcinoma (TCGA, Provisional)	207	0.364
FOXN3	Ovarian Serous Cystadenocarcinoma (TCGA, Provisional)	132	0.232
FOXO1	Ovarian Serous Cystadenocarcinoma (TCGA, Provisional)	265	0.466
FOXO3	Ovarian Serous Cystadenocarcinoma (TCGA, Provisional)	226	0.397
FOXO4	Ovarian Serous Cystadenocarcinoma (TCGA, Provisional)	18	0.032
FOXO6	Ovarian Serous Cystadenocarcinoma (TCGA, Provisional)	352	0.619
FOXP1	Ovarian Serous Cystadenocarcinoma (TCGA, Provisional)	322	0.566
FOXP2	Ovarian Serous Cystadenocarcinoma (TCGA, Provisional)	75	0.132
FOXP3	Ovarian Serous Cystadenocarcinoma (TCGA, Provisional)	386	0.678
FOXP4	Ovarian Serous Cystadenocarcinoma (TCGA, Provisional)	182	0.32
FOXQ1	Ovarian Serous Cystadenocarcinoma (TCGA, Provisional)	433	0.761
FOXR1	Ovarian Serous Cystadenocarcinoma (TCGA, Provisional)	416	0.731
FOXR2	Ovarian Serous Cystadenocarcinoma (TCGA, Provisional)	320	0.562
FOXS1	Ovarian Serous Cystadenocarcinoma (TCGA, Provisional)	447	0.786
GLI1	Ovarian Serous Cystadenocarcinoma (TCGA, Provisional)	340	0.598
IRF3	Ovarian Serous Cystadenocarcinoma (TCGA, Provisional)	266	0.467
JUN	Ovarian Serous Cystadenocarcinoma (TCGA, Provisional)	424	0.745
MAX	Ovarian Serous Cystadenocarcinoma (TCGA, Provisional)	443	0.779
MEF2A	Ovarian Serous Cystadenocarcinoma (TCGA, Provisional)	286	0.503
MYC	Ovarian Serous Cystadenocarcinoma (TCGA, Provisional)	325	0.571
NFATC1	Ovarian Serous Cystadenocarcinoma (TCGA, Provisional)	415	0.729
NFKB1	Ovarian Serous Cystadenocarcinoma (TCGA, Provisional)	100	0.176
PPARG	Ovarian Serous Cystadenocarcinoma (TCGA, Provisional)	53	0.093
RBPJ	Ovarian Serous Cystadenocarcinoma (TCGA, Provisional)	456	0.801
SMAD4	Ovarian Serous Cystadenocarcinoma (TCGA, Provisional)	300	0.527
STAT3	Ovarian Serous Cystadenocarcinoma (TCGA, Provisional)	96	0.169
TCF4	Ovarian Serous Cystadenocarcinoma (TCGA, Provisional)	384	0.675
TEAD2	Ovarian Serous Cystadenocarcinoma (TCGA, Provisional)	463	0.814
TP53	Ovarian Serous Cystadenocarcinoma (TCGA, Provisional)	211	0.371
ATF6	Pancreatic Adenocarcinoma (TCGA, Provisional)	2	0.04
CREB1	Pancreatic Adenocarcinoma (TCGA, Provisional)	12	0.24
ETS1	Pancreatic Adenocarcinoma (TCGA, Provisional)	1	0.02
FOS	Pancreatic Adenocarcinoma (TCGA, Provisional)	11	0.22
FOXA1	Pancreatic Adenocarcinoma (TCGA, Provisional)	11	0.22
FOXA2	Pancreatic Adenocarcinoma (TCGA, Provisional)	1	0.02
FOXA3	Pancreatic Adenocarcinoma (TCGA, Provisional)	15	0.3
FOXB1	Pancreatic Adenocarcinoma (TCGA, Provisional)	17	0.34
FOXC1	Pancreatic Adenocarcinoma (TCGA, Provisional)	11	0.22
FOXC2	Pancreatic Adenocarcinoma (TCGA, Provisional)	7	0.14
FOXD3	Pancreatic Adenocarcinoma (TCGA, Provisional)	7	0.14
FOXD4	Pancreatic Adenocarcinoma (TCGA, Provisional)	4	0.08
FOXE1	Pancreatic Adenocarcinoma (TCGA, Provisional)	18	0.36
FOXF1	Pancreatic Adenocarcinoma (TCGA, Provisional)	5	0.1
FOXG1	Pancreatic Adenocarcinoma (TCGA, Provisional)	15	0.3
FOXH1	Pancreatic Adenocarcinoma (TCGA, Provisional)	12	0.24
FOXI1	Pancreatic Adenocarcinoma (TCGA, Provisional)	6	0.12
FOXI2	Pancreatic Adenocarcinoma (TCGA, Provisional)	15	0.3
FOXJ1	Pancreatic Adenocarcinoma (TCGA, Provisional)	1	0.02
FOXJ2	Pancreatic Adenocarcinoma (TCGA, Provisional)	13	0.26
FOXJ3	Pancreatic Adenocarcinoma (TCGA, Provisional)	6	0.12
FOXK1	Pancreatic Adenocarcinoma (TCGA, Provisional)	13	0.26
FOXK2	Pancreatic Adenocarcinoma (TCGA, Provisional)	18	0.36
FOXL1	Pancreatic Adenocarcinoma (TCGA, Provisional)	7	0.14
FOXL2	Pancreatic Adenocarcinoma (TCGA, Provisional)	11	0.22
FOXM1	Pancreatic Adenocarcinoma (TCGA, Provisional)	2	0.04
FOXN1	Pancreatic Adenocarcinoma (TCGA, Provisional)	9	0.18
FOXN2	Pancreatic Adenocarcinoma (TCGA, Provisional)	6	0.12
FOXN3	Pancreatic Adenocarcinoma (TCGA, Provisional)	2	0.04
FOXO1	Pancreatic Adenocarcinoma (TCGA, Provisional)	8	0.16
FOXO3	Pancreatic Adenocarcinoma (TCGA, Provisional)	6	0.12
FOXO4	Pancreatic Adenocarcinoma (TCGA, Provisional)	1	0.02
FOXO6	Pancreatic Adenocarcinoma (TCGA, Provisional)	8	0.16
FOXP1	Pancreatic Adenocarcinoma (TCGA, Provisional)	17	0.34
FOXP2	Pancreatic Adenocarcinoma (TCGA, Provisional)	2	0.04
FOXP3	Pancreatic Adenocarcinoma (TCGA, Provisional)	11	0.22
FOXP4	Pancreatic Adenocarcinoma (TCGA, Provisional)	4	0.08
FOXQ1	Pancreatic Adenocarcinoma (TCGA, Provisional)	16	0.32
FOXR1	Pancreatic Adenocarcinoma (TCGA, Provisional)	14	0.28
FOXR2	Pancreatic Adenocarcinoma (TCGA, Provisional)	8	0.16
FOXS1	Pancreatic Adenocarcinoma (TCGA, Provisional)	14	0.28
GLI1	Pancreatic Adenocarcinoma (TCGA, Provisional)	8	0.16
IRF3	Pancreatic Adenocarcinoma (TCGA, Provisional)	6	0.12
JUN	Pancreatic Adenocarcinoma (TCGA, Provisional)	16	0.32
MAX	Pancreatic Adenocarcinoma (TCGA, Provisional)	16	0.32
MEF2A	Pancreatic Adenocarcinoma (TCGA, Provisional)	6	0.12
MYC	Pancreatic Adenocarcinoma (TCGA, Provisional)	7	0.14
NFATC1	Pancreatic Adenocarcinoma (TCGA, Provisional)	13	0.26
NFKB1	Pancreatic Adenocarcinoma (TCGA, Provisional)	2	0.04
PPARG	Pancreatic Adenocarcinoma (TCGA, Provisional)	0	0
RBPJ	Pancreatic Adenocarcinoma (TCGA, Provisional)	22	0.44
SMAD4	Pancreatic Adenocarcinoma (TCGA, Provisional)	9	0.18
STAT3	Pancreatic Adenocarcinoma (TCGA, Provisional)	2	0.04
TCF4	Pancreatic Adenocarcinoma (TCGA, Provisional)	15	0.3
TEAD2	Pancreatic Adenocarcinoma (TCGA, Provisional)	16	0.32
TP53	Pancreatic Adenocarcinoma (TCGA, Provisional)	5	0.1
ATF6	Prostate Adenocarcinoma (Broad/Cornell, Cell 2013)	4	0.071
CREB1	Prostate Adenocarcinoma (Broad/Cornell, Cell 2013)	8	0.143
ETS1	Prostate Adenocarcinoma (Broad/Cornell, Cell 2013)	4	0.071
FOS	Prostate Adenocarcinoma (Broad/Cornell, Cell 2013)	13	0.232
FOXA1	Prostate Adenocarcinoma (Broad/Cornell, Cell 2013)	12	0.214
FOXA2	Prostate Adenocarcinoma (Broad/Cornell, Cell 2013)	10	0.179
FOXA3	Prostate Adenocarcinoma (Broad/Cornell, Cell 2013)	15	0.268
FOXB1	Prostate Adenocarcinoma (Broad/Cornell, Cell 2013)	20	0.357
FOXC1	Prostate Adenocarcinoma (Broad/Cornell, Cell 2013)	13	0.232
FOXC2	Prostate Adenocarcinoma (Broad/Cornell, Cell 2013)	12	0.214
FOXD3	Prostate Adenocarcinoma (Broad/Cornell, Cell 2013)	7	0.125
FOXD4	Prostate Adenocarcinoma (Broad/Cornell, Cell 2013)	3	0.054
FOXE1	Prostate Adenocarcinoma (Broad/Cornell, Cell 2013)	18	0.321
FOXF1	Prostate Adenocarcinoma (Broad/Cornell, Cell 2013)	4	0.071
FOXG1	Prostate Adenocarcinoma (Broad/Cornell, Cell 2013)	17	0.304
FOXH1	Prostate Adenocarcinoma (Broad/Cornell, Cell 2013)	19	0.339
FOXI1	Prostate Adenocarcinoma (Broad/Cornell, Cell 2013)	6	0.107
FOXI2	Prostate Adenocarcinoma (Broad/Cornell, Cell 2013)	17	0.304
FOXJ1	Prostate Adenocarcinoma (Broad/Cornell, Cell 2013)	4	0.071
FOXJ2	Prostate Adenocarcinoma (Broad/Cornell, Cell 2013)	7	0.125
FOXJ3	Prostate Adenocarcinoma (Broad/Cornell, Cell 2013)	8	0.143
FOXK1	Prostate Adenocarcinoma (Broad/Cornell, Cell 2013)	16	0.286
FOXK2	Prostate Adenocarcinoma (Broad/Cornell, Cell 2013)	20	0.357
FOXL1	Prostate Adenocarcinoma (Broad/Cornell, Cell 2013)	9	0.161
FOXL2	Prostate Adenocarcinoma (Broad/Cornell, Cell 2013)	14	0.25
FOXM1	Prostate Adenocarcinoma (Broad/Cornell, Cell 2013)	2	0.036
FOXN1	Prostate Adenocarcinoma (Broad/Cornell, Cell 2013)	4	0.071
FOXN2	Prostate Adenocarcinoma (Broad/Cornell, Cell 2013)	1	0.018
FOXN3	Prostate Adenocarcinoma (Broad/Cornell, Cell 2013)	5	0.089
FOXO1	Prostate Adenocarcinoma (Broad/Cornell, Cell 2013)	9	0.161
FOXO3	Prostate Adenocarcinoma (Broad/Cornell, Cell 2013)	8	0.143
FOXO4	Prostate Adenocarcinoma (Broad/Cornell, Cell 2013)	0	0
FOXO6	Prostate Adenocarcinoma (Broad/Cornell, Cell 2013)	8	0.143
FOXP1	Prostate Adenocarcinoma (Broad/Cornell, Cell 2013)	14	0.25
FOXP2	Prostate Adenocarcinoma (Broad/Cornell, Cell 2013)	7	0.125
FOXP3	Prostate Adenocarcinoma (Broad/Cornell, Cell 2013)	16	0.286
FOXP4	Prostate Adenocarcinoma (Broad/Cornell, Cell 2013)	7	0.125
FOXQ1	Prostate Adenocarcinoma (Broad/Cornell, Cell 2013)	13	0.232
FOXR1	Prostate Adenocarcinoma (Broad/Cornell, Cell 2013)	9	0.161
[truncated: 689 more rows]
