# Supplementary material for: Proteomic analyses reveal distinct chromatin-associated and soluble transcription factor complexes
Source: Mol Syst Biol. 2015 Jan 21;11(1):775. doi: 10.15252/msb.20145504 (PMC4332150; doi:10.15252/msb.20145504)
Supplement: Supplementary file 16 [file msb0011-0775-sd16.xlsx]

## Sheet: NFkB1
Bait	Fraction	Prey	Prey Gene Symbol	SpectraC	Unique	Avg. Precursor Intensity	AVG
NFkB1	Chr	NFKB1_HUMAN	NFKB1	322	71	664000	3.0825
NFkB1	Chr	NFKB2_HUMAN	NFKB2	53	40	443000	3.0608
NFkB1	Chr	PRKDC_HUMAN	PRKDC	18	18	67500	2.552
NFkB1	Chr	ODB2_HUMAN	DBT	17	16	148000	2.768
NFkB1	Chr	ACTA_HUMAN	ACTA2	19	14	648000	2.7781
NFkB1	Chr	SEMG1_HUMAN	SEMG1	13	13	99500	3.1539
NFkB1	Chr	RS3_HUMAN	RPS3	13	12	177000	3.1497
NFkB1	Chr	TBA1A_HUMAN	TUBA1A	14	11	130000	3.2225
NFkB1	Chr	HSP71_HUMAN	HSPA1A	9	9	84500	2.6456
NFkB1	Chr	COPB2_HUMAN	COPB2	8	8	111000	3.4653
NFkB1	Chr	RUVB1_HUMAN	RUVBL1	7	7	66800	3.3646
NFkB1	Chr	HNRPM_HUMAN	HNRNPM	7	7	47800	2.9421
NFkB1	Chr	PARP1_HUMAN	PARP1	7	7	86100	2.7795
NFkB1	Chr	RUVB2_HUMAN	RUVBL2	6	6	84400	3.2652
NFkB1	Chr	TFAM_HUMAN	TFAM	6	6	116000	2.8248
NFkB1	Chr	EF1G_HUMAN	EEF1G	6	6	85700	2.3637
NFkB1	Chr	ADT1_HUMAN	SLC25A4	6	6	238000	2.3484
NFkB1	Chr	VIME_HUMAN	VIM	5	5	65100	3.079
NFkB1	Chr	HS90B_HUMAN	HSP90AB1	5	5	50200	3.0719
NFkB1	Chr	RBMX_HUMAN	RBMX	5	5	60000	3.0312
NFkB1	Chr	LMNB1_HUMAN	LMNB1	5	5	77300	2.7401
NFkB1	Chr	REL_HUMAN	REL	5	5	42900	2.2998
NFkB1	Chr	ACTB_HUMAN	ACTB	6	4	89900	3.1278
NFkB1	Chr	EF1A1_HUMAN	EEF1A1	5	4	143000	2.4282
NFkB1	Chr	AT1A1_HUMAN	ATP1A1	4	4	36300	3.1637
NFkB1	Chr	HSP72_HUMAN	HSPA2	4	4	57700	3.1305
NFkB1	Chr	TNIP2_HUMAN	TNIP2	4	4	111000	2.9455
NFkB1	Chr	H4_HUMAN	HIST1H4A	4	4	76800	2.9359
NFkB1	Chr	ATPB_HUMAN	ATP5B	4	4	24000	2.8291
NFkB1	Chr	KPYM_HUMAN	PKM	4	4	53000	2.7696
NFkB1	Chr	HS71L_HUMAN	HSPA1L	4	4	111000	2.7077
NFkB1	Chr	SAV1_STRVL		7	3	1150000	4.1781
NFkB1	Chr	TF65_HUMAN	RELA	5	3	70800	2.1788
NFkB1	Chr	TBB2A_HUMAN	TUBB2A	4	3	68600	3.8739
NFkB1	Chr	TBB1_HUMAN	TUBB1	4	3	149000	3.211
NFkB1	Chr	IMA2_HUMAN	KPNA2	3	3	37400	3.7029
NFkB1	Chr	HNRPU_HUMAN	HNRNPU	3	3	40600	3.3493
NFkB1	Chr	ATPA_HUMAN	ATP5A1	3	3	63000	3.344
NFkB1	Chr	ADT2_HUMAN	SLC25A5	3	3	284000	3.3245
NFkB1	Chr	H12_HUMAN	HIST1H1C	3	3	247000	3.1518
NFkB1	Chr	H2B1B_HUMAN	HIST1H2BB	3	3	76000	3.1461
NFkB1	Chr	HNRH1_HUMAN	HNRNPH1	3	3	76800	2.7639
NFkB1	Chr	HSP7C_HUMAN	HSPA8	3	3	59600	2.758
NFkB1	Chr	HXK1_HUMAN	HK1	3	3	26600	2.7547
NFkB1	Chr	AIFM1_HUMAN	AIFM1	3	3	21900	2.7384
NFkB1	Chr	CMC2_HUMAN	SLC25A13	3	3	54900	2.6972
NFkB1	Chr	CATA_HUMAN	CAT	3	3	84600	2.684
NFkB1	Chr	ODPB_HUMAN	PDHB	3	3	49200	2.6465
NFkB1	Chr	RS10_HUMAN	RPS10	3	3	62800	2.6353
NFkB1	Chr	TTF2_HUMAN	TTF2	3	3	37300	2.5679
NFkB1	Chr	ZA2G_HUMAN	AZGP1	3	3	105000	2.2788
NFkB1	Chr	RS3A_HUMAN	RPS3A	3	3	76300	1.958
NFkB1	Chr	H2B1A_HUMAN	HIST1H2BA	3	3	195000	1.9206
NFkB1	Chr	C1TC_HUMAN	MTHFD1	3	3	25500	1.9205
NFkB1	Chr	D6RF93_HUMAN	NFKB1	3	2	115000	2.2189
NFkB1	Chr	FKBP8_HUMAN	FKBP8	2	2	12600	4.0332
NFkB1	Chr	RL11_HUMAN	RPL11	2	2	184000	3.6623
NFkB1	Chr	EFTU_HUMAN	TUFM	2	2	54100	3.5444
NFkB1	Chr	RL40_HUMAN	UBA52	2	2	176000	3.4649
NFkB1	Chr	TBB3_HUMAN	TUBB3	2	2	46700	3.4024
NFkB1	Chr	NPM_HUMAN	NPM1	2	2	30200	3.3836
NFkB1	Chr	ETFA_HUMAN	ETFA	2	2	100000	3.3813
NFkB1	Chr	SEMG2_HUMAN	SEMG2	2	2	50300	3.3121
NFkB1	Chr	CDSN_HUMAN	CDSN	2	2	67900	3.3043
NFkB1	Chr	BLMH_HUMAN	BLMH	2	2	31900	3.1962
NFkB1	Chr	SFXN1_HUMAN	SFXN1	2	2	88200	2.8307
NFkB1	Chr	TOM22_HUMAN	TOMM22	2	2	39300	2.795
NFkB1	Chr	DDX17_HUMAN	DDX17	2	2	73600	2.7827
NFkB1	Chr	H2A1A_HUMAN	HIST1H2AA	2	2	239000	2.7059
NFkB1	Chr	H11_HUMAN	HIST1H1A	2	2	118000	2.675
NFkB1	Chr	PRDX1_HUMAN	PRDX1	2	2	75700	2.6667
NFkB1	Chr	K6PP_HUMAN	PFKP	2	2	32500	2.6507
NFkB1	Chr	RS14_HUMAN	RPS14	2	2	89000	2.5806
NFkB1	Chr	OAT_HUMAN	OAT	2	2	66000	2.5545
NFkB1	Chr	M3K8_HUMAN	MAP3K8	2	2	103000	2.4515
NFkB1	Chr	H10_HUMAN	H1F0	2	2	40900	2.3845
NFkB1	Chr	LPPRC_HUMAN	LRPPRC	2	2	30800	2.38
NFkB1	Chr	H2B1C_HUMAN	HIST1H2BC	2	2	153000	2.3587
NFkB1	Chr	DX39A_HUMAN	DDX39A	2	2	28000	2.2783
NFkB1	Chr	CH60_HUMAN	HSPD1	2	2	99100	2.2591
NFkB1	Chr	ELAV1_HUMAN	ELAVL1	2	2	40500	2.2033
NFkB1	Chr	PRS6A_HUMAN	PSMC3	2	2	7830	2.1974
NFkB1	Chr	A2ML1_HUMAN	A2ML1	2	2	5760	2.0812
NFkB1	Chr	RAN_HUMAN	RAN	2	2	51200	1.9361
NFkB1	Chr	LRIQ4_HUMAN	LRRIQ4	4	1	10900	2.0743
NFkB1	Chr	SAV_STRAV		3	1	167000	4.3878
NFkB1	Chr	CHD3_HUMAN	CHD3	2	1	321000	2.6681
NFkB1	Chr	H2A1B_HUMAN	HIST1H2AB	1	1	12500	4.6559
NFkB1	Chr	TRY1_HUMAN	PRSS1	1	1	26500	4.5737
NFkB1	Chr	ANXA2_HUMAN	ANXA2	1	1	22600	4.4684
NFkB1	Chr	VTNC_HUMAN	VTN	1	1	7640	4.0037
NFkB1	Chr	E9PBV3_HUMAN	SBSN	1	1	23500	3.8064
NFkB1	Chr	GGCT_HUMAN	GGCT	1	1	32800	3.6894
NFkB1	Chr	RIF1_HUMAN	RIF1	1	1	3740	3.6733
NFkB1	Chr	IGKC_HUMAN	IGKC	1	1	7460	3.6214
NFkB1	Chr	HNRPK_HUMAN	HNRNPK	1	1	11800	3.5335
NFkB1	Chr	PIP_HUMAN	PIP	1	1	7310	3.4965
NFkB1	Chr	TBB4A_HUMAN	TUBB4A	1	1	185000	3.4621
NFkB1	Chr	TRI72_HUMAN	TRIM72	1	1	51400	3.3772
NFkB1	Chr	TRY3_HUMAN	PRSS3	1	1	75700	3.3191
NFkB1	Chr	DDX21_HUMAN	DDX21	1	1	26000	3.2827
NFkB1	Chr	TBB4B_HUMAN	TUBB4B	1	1	232000	3.2473
NFkB1	Chr	NSUN2_HUMAN	NSUN2	1	1	4730	3.132
NFkB1	Chr	IF2B1_HUMAN	IGF2BP1	1	1	46200	3.1305
NFkB1	Chr	TBA4A_HUMAN	TUBA4A	1	1	18600	3.1231
NFkB1	Chr	TBB5_HUMAN	TUBB	1	1	239000	3.1022
NFkB1	Chr	HSP76_HUMAN	HSPA6	1	1	269000	3.0996
NFkB1	Chr	RS10L_HUMAN	RPS10P5	1	1	55700	3.0819
NFkB1	Chr	G3P_HUMAN	GAPDH	1	1	85100	2.9831
NFkB1	Chr	CD027_HUMAN	C4orf27	1	1	5760	2.9368
NFkB1	Chr	H90B2_HUMAN	HSP90AB2P	1	1	74600	2.9323
NFkB1	Chr	PERI_HUMAN	PRPH	1	1	164000	2.9301
NFkB1	Chr	DIRA2_HUMAN	DIRAS2	1	1	270000	2.9038
NFkB1	Chr	CKAP5_HUMAN	CKAP5	1	1	24100	2.892
NFkB1	Chr	SYVC_HUMAN	VARS	1	1	2060	2.7826
NFkB1	Chr	PSA_HUMAN	NPEPPS	1	1	10100	2.7713
NFkB1	Chr	SSDH_HUMAN	ALDH5A1	1	1	37700	2.7674
NFkB1	Chr	GNAS1_HUMAN	GNAS	1	1	24400	2.7639
NFkB1	Chr	PPBI_HUMAN	ALPI	1	1	439000	2.7583
NFkB1	Chr	NSDHL_HUMAN	NSDHL	1	1	11800	2.7256
NFkB1	Chr	TADBP_HUMAN	TARDBP	1	1	42400	2.6911
NFkB1	Chr	RS4X_HUMAN	RPS4X	1	1	87800	2.6869
NFkB1	Chr	RT31_HUMAN	MRPS31	1	1	33000	2.6855
NFkB1	Chr	FBRL_HUMAN	FBL	1	1	38500	2.676
NFkB1	Chr	ROA2_HUMAN	HNRNPA2B1	1	1	76000	2.6238
NFkB1	Chr	HNRPQ_HUMAN	SYNCRIP	1	1	3350	2.6115
NFkB1	Chr	EF1D_HUMAN	EEF1D	1	1	24700	2.5741
NFkB1	Chr	CE112_HUMAN	CEP112	1	1	724000	2.5718
NFkB1	Chr	MSH2_HUMAN	MSH2	1	1	21200	2.5645
NFkB1	Chr	PRDX2_HUMAN	PRDX2	1	1	48200	2.5545
NFkB1	Chr	CD019_HUMAN	C4orf19	1	1	17300	2.5467
NFkB1	Chr	RS15A_HUMAN	RPS15A	1	1	70500	2.5355
NFkB1	Chr	ISG15_HUMAN	ISG15	1	1	45500	2.5332
NFkB1	Chr	ANR24_HUMAN	ANKRD24	1	1	44400	2.5202
NFkB1	Chr	AINX_HUMAN	INA	1	1	107000	2.5127
NFkB1	Chr	CDK1_HUMAN	CDK1	1	1	28800	2.5097
NFkB1	Chr	TBG1_HUMAN	TUBG1	1	1	40400	2.5015
NFkB1	Chr	H15_HUMAN	HIST1H1B	1	1	47000	2.4976
NFkB1	Chr	RS18_HUMAN	RPS18	1	1	70700	2.4742
NFkB1	Chr	E7ENI6_HUMAN	ICA1	1	1	65500	2.4624
NFkB1	Chr	RS16_HUMAN	RPS16	1	1	57900	2.3874
NFkB1	Chr	SYFA_HUMAN	FARSA	1	1	18600	2.3772
NFkB1	Chr	RSMB_HUMAN	SNRPB	1	1	6340	2.3634
NFkB1	Chr	LX12B_HUMAN	ALOX12B	1	1	42300	2.3254
NFkB1	Chr	ACTBL_HUMAN	ACTBL2	1	1	57700	2.3124
NFkB1	Chr	NAV3_HUMAN	NAV3	1	1	70600	2.2862
NFkB1	Chr	CMC1_HUMAN	SLC25A12	1	1	40500	2.2843
NFkB1	Chr	BASI_HUMAN	BSG	1	1	109000	2.2447
NFkB1	Chr	PSMD2_HUMAN	PSMD2	1	1	32800	2.2368
NFkB1	Chr	HXC8_HUMAN	HOXC8	1	1	77800	2.2157
NFkB1	Chr	SSRA_HUMAN	SSR1	1	1	25800	2.1601
NFkB1	Chr	TCPG_HUMAN	CCT3	1	1	565000	2.1587
NFkB1	Chr	QCR2_HUMAN	UQCRC2	1	1	42000	2.1469
NFkB1	Chr	GRP75_HUMAN	HSPA9	1	1	107000	2.1326
NFkB1	Chr	PRS7_HUMAN	PSMC2	1	1	22200	2.1298
NFkB1	Chr	IF4A1_HUMAN	EIF4A1	1	1	18700	2.1199
NFkB1	Chr	IGJ_HUMAN	IGJ	1	1	33700	2.116
NFkB1	Chr	CC42B_HUMAN	CCDC42B	1	1	140000	2.1093
NFkB1	Chr	APT_HUMAN	APRT	1	1	6970	2.1015
NFkB1	Chr	AAAT_HUMAN	SLC1A5	1	1	3630	2.089
NFkB1	Chr	STXB4_HUMAN	STXBP4	1	1	68100	2.087
NFkB1	Chr	IRS4_HUMAN	IRS4	1	1	37400	2.0763
NFkB1	Chr	GRP78_HUMAN	HSPA5	1	1	45200	2.057
NFkB1	Chr	FRMD8_HUMAN	FRMD8	1	1	20400	2.0244
NFkB1	Sol	NFKB1_HUMAN	NFKB1	1098	98	10700000	3.4902
NFkB1	Sol	NFKB2_HUMAN	NFKB2	103	64	1810000	2.934
NFkB1	Sol	COPB2_HUMAN	COPB2	67	54	1040000	3.2133
NFkB1	Sol	ACACA_HUMAN	ACACA	46	45	403000	3.064
NFkB1	Sol	TNIP1_HUMAN	TNIP1	30	29	1200000	3.2574
NFkB1	Sol	MCCA_HUMAN	MCCC1	21	18	309000	3.6179
NFkB1	Sol	TNIP2_HUMAN	TNIP2	20	18	571000	2.8609
NFkB1	Sol	HSP7C_HUMAN	HSPA8	19	18	606000	3.259
NFkB1	Sol	PYC_HUMAN	PC	18	18	319000	3.3588
NFkB1	Sol	HSP71_HUMAN	HSPA1A	21	17	680000	3.0136
NFkB1	Sol	PCCA_HUMAN	PCCA	17	17	490000	2.8231
NFkB1	Sol	TBA1A_HUMAN	TUBA1A	21	16	440000	3.204
NFkB1	Sol	REL_HUMAN	REL	16	15	757000	2.7712
NFkB1	Sol	PCCB_HUMAN	PCCB	15	15	377000	3.424
NFkB1	Sol	SEMG1_HUMAN	SEMG1	22	13	307000	3.4104
NFkB1	Sol	ACTA_HUMAN	ACTA2	14	13	619000	2.6303
NFkB1	Sol	PRDX1_HUMAN	PRDX1	14	13	1100000	2.4877
NFkB1	Sol	TBB2A_HUMAN	TUBB2A	13	12	1070000	3.9989
NFkB1	Sol	HS71L_HUMAN	HSPA1L	13	12	1010000	3.3175
NFkB1	Sol	GRP75_HUMAN	HSPA9	13	12	585000	2.8139
NFkB1	Sol	EF1A1_HUMAN	EEF1A1	13	12	650000	2.7487
NFkB1	Sol	TF65_HUMAN	RELA	12	12	926000	3.1898
NFkB1	Sol	MCCB_HUMAN	MCCC2	11	11	387000	3.232
NFkB1	Sol	GRP78_HUMAN	HSPA5	11	11	384000	3.2224
NFkB1	Sol	VIME_HUMAN	VIM	14	10	325000	2.5006
NFkB1	Sol	RS3_HUMAN	RPS3	11	10	305000	3.0876
NFkB1	Sol	ADT1_HUMAN	SLC25A4	11	9	1300000	2.2287
NFkB1	Sol	PCBP1_HUMAN	PCBP1	9	9	309000	3.1986
NFkB1	Sol	M3K8_HUMAN	MAP3K8	9	9	313000	3.0284
NFkB1	Sol	ATPA_HUMAN	ATP5A1	9	9	303000	2.5429
NFkB1	Sol	GBLP_HUMAN	GNB2L1	8	8	848000	3.1271
NFkB1	Sol	CH60_HUMAN	HSPD1	8	8	212000	3.0739
NFkB1	Sol	EFTU_HUMAN	TUFM	8	8	413000	2.8788
NFkB1	Sol	JIP4_HUMAN	SPAG9	13	7	75400	2.5286
NFkB1	Sol	SEMG2_HUMAN	SEMG2	7	7	159000	3.0896
NFkB1	Sol	RUVB2_HUMAN	RUVBL2	8	6	142000	2.3943
NFkB1	Sol	ACTB_HUMAN	ACTB	6	6	540000	4.1553
NFkB1	Sol	PIMT_HUMAN	PCMT1	6	6	359000	3.6606
NFkB1	Sol	HSP72_HUMAN	HSPA2	7	5	394000	2.5806
NFkB1	Sol	AURKA_HUMAN	AURKA	5	5	636000	3.3663
NFkB1	Sol	AIFM1_HUMAN	AIFM1	5	5	219000	3.0624
NFkB1	Sol	HPRT_HUMAN	HPRT1	5	5	128000	2.7254
NFkB1	Sol	ENOA_HUMAN	ENO1	5	5	355000	2.6282
NFkB1	Sol	MPCP_HUMAN	SLC25A3	5	5	457000	2.5204
NFkB1	Sol	ATD3A_HUMAN	ATAD3A	5	5	315000	2.4784
NFkB1	Sol	SAV1_STRVL		36	4	3500000	4.5573
NFkB1	Sol	TBB1_HUMAN	TUBB1	6	4	815000	2.9537
NFkB1	Sol	ADT2_HUMAN	SLC25A5	6	4	1180000	2.7713
NFkB1	Sol	TBB5_HUMAN	TUBB	5	4	566000	3.8384
NFkB1	Sol	HS90B_HUMAN	HSP90AB1	4	4	156000	3.7825
NFkB1	Sol	TBB4A_HUMAN	TUBB4A	4	4	790000	3.3051
NFkB1	Sol	RELB_HUMAN	RELB	4	4	84900	3.1997
NFkB1	Sol	TCPB_HUMAN	CCT2	4	4	149000	3.1379
NFkB1	Sol	DIC_HUMAN	SLC25A10	4	4	208000	2.8559
NFkB1	Sol	THIO_HUMAN	TXN	6	3	295000	2.8456
NFkB1	Sol	ADT3_HUMAN	SLC25A6	3	3	220000	4.1674
NFkB1	Sol	RL40_HUMAN	UBA52	3	3	2180000	3.4056
NFkB1	Sol	ATPG_HUMAN	ATP5C1	3	3	161000	2.7539
NFkB1	Sol	PRPS1_HUMAN	PRPS1	3	3	187000	2.4951
NFkB1	Sol	PRDX2_HUMAN	PRDX2	3	3	449000	2.4023
NFkB1	Sol	TCPG_HUMAN	CCT3	3	3	485000	2.3524
NFkB1	Sol	TCPA_HUMAN	TCP1	3	3	180000	2.3427
NFkB1	Sol	KPRB_HUMAN	PRPSAP2	3	3	80600	2.21
NFkB1	Sol	D6RF93_HUMAN	NFKB1	4	2	1490000	2.0421
NFkB1	Sol	TBA1B_HUMAN	TUBA1B	3	2	133000	4.0091
NFkB1	Sol	HNRH1_HUMAN	HNRNPH1	2	2	109000	4.324
NFkB1	Sol	COF1_HUMAN	CFL1	2	2	117000	3.9764
NFkB1	Sol	ANXA1_HUMAN	ANXA1	2	2	223000	3.6056
NFkB1	Sol	TBA1C_HUMAN	TUBA1C	2	2	99100	3.5484
NFkB1	Sol	TBB3_HUMAN	TUBB3	2	2	300000	3.4486
NFkB1	Sol	NEMO_HUMAN	IKBKG	2	2	181000	3.2171
NFkB1	Sol	ZA2G_HUMAN	AZGP1	2	2	71000	3.1794
NFkB1	Sol	ACTBM_HUMAN	POTEKP	2	2	1690000	3.1079
NFkB1	Sol	PCBP2_HUMAN	PCBP2	2	2	215000	3.029
NFkB1	Sol	AHSA1_HUMAN	AHSA1	2	2	108000	3.0202
NFkB1	Sol	H90B2_HUMAN	HSP90AB2P	2	2	346000	2.7557
NFkB1	Sol	RS28_HUMAN	RPS28	2	2	342000	2.6813
NFkB1	Sol	DPM1_HUMAN	DPM1	2	2	86100	2.6591
NFkB1	Sol	NAGK_HUMAN	NAGK	2	2	106000	2.6472
NFkB1	Sol	VAPA_HUMAN	VAPA	2	2	133000	2.4921
NFkB1	Sol	H4_HUMAN	HIST1H4A	2	2	174000	2.3594
NFkB1	Sol	IGHA1_HUMAN	IGHA1	2	2	218000	2.3424
NFkB1	Sol	H11_HUMAN	HIST1H1A	2	2	491000	2.2669
NFkB1	Sol	ANKH1_HUMAN	ANKHD1	2	2	218000	2.1991
NFkB1	Sol	SAV_STRAV		19	1	2120000	3.3764
NFkB1	Sol	SCLT1_HUMAN	SCLT1	12	1	16100000	2.3336
NFkB1	Sol	ANR32_HUMAN	ANKRD32	10	1	8880000	1.9994
NFkB1	Sol	GMPPA_HUMAN	GMPPA	2	1	23700	2.8173
NFkB1	Sol	MIC1_HUMAN	C18orf8	2	1	2520000	1.9438
NFkB1	Sol	NDUAA_HUMAN	NDUFA10	1	1	54200	5.4461
NFkB1	Sol	RUVB1_HUMAN	RUVBL1	1	1	88400	4.465
NFkB1	Sol	CMC2_HUMAN	SLC25A13	1	1	115000	4.0126
NFkB1	Sol	MCM7_HUMAN	MCM7	1	1	32600	3.9065
NFkB1	Sol	YJ017_HUMAN		1	1	434000	3.7699
NFkB1	Sol	TRAP1_HUMAN	TRAP1	1	1	249000	3.61
NFkB1	Sol	TRY3_HUMAN	PRSS3	1	1	313000	3.599
NFkB1	Sol	HSP76_HUMAN	HSPA6	1	1	10400000	3.5752
NFkB1	Sol	UB2L3_HUMAN	UBE2L3	1	1	82800	3.5111
NFkB1	Sol	IMDH2_HUMAN	IMPDH2	1	1	91200	3.5003
NFkB1	Sol	ETFA_HUMAN	ETFA	1	1	157000	3.3825
NFkB1	Sol	VAPB_HUMAN	VAPB	1	1	144000	3.3758
NFkB1	Sol	HIF1N_HUMAN	HIF1AN	1	1	34700	3.3156
NFkB1	Sol	C1TC_HUMAN	MTHFD1	1	1	128000	3.2511
NFkB1	Sol	TBB4B_HUMAN	TUBB4B	1	1	391000	3.2031
NFkB1	Sol	GHC1_HUMAN	SLC25A22	1	1	209000	3.0688
NFkB1	Sol	EPHA5_HUMAN	EPHA5	1	1	41300	3.0601
NFkB1	Sol	RAD50_HUMAN	RAD50	1	1	508000	3.0195
NFkB1	Sol	SEH1_HUMAN	SEH1L	1	1	126000	3.0023
NFkB1	Sol	IRS4_HUMAN	IRS4	1	1	74900	2.8549
NFkB1	Sol	PPBI_HUMAN	ALPI	1	1	470000	2.8355
NFkB1	Sol	H12_HUMAN	HIST1H1C	1	1	336000	2.7728
NFkB1	Sol	CHD3_HUMAN	CHD3	1	1	434000	2.7658
NFkB1	Sol	DIRA2_HUMAN	DIRAS2	1	1	219000	2.7656
NFkB1	Sol	LAC2_HUMAN	IGLC2	1	1	366000	2.7071
NFkB1	Sol	EF1G_HUMAN	EEF1G	1	1	65100	2.6687
NFkB1	Sol	DHB8_HUMAN	HSD17B8	1	1	67500	2.6598
NFkB1	Sol	QN1_HUMAN	KIAA1009	1	1	188000	2.6219
NFkB1	Sol	DNJC7_HUMAN	DNAJC7	1	1	163000	2.6011
NFkB1	Sol	RS10_HUMAN	RPS10	1	1	109000	2.5818
NFkB1	Sol	DRS7B_HUMAN	DHRS7B	1	1	179000	2.5692
NFkB1	Sol	H90B3_HUMAN	HSP90AB3P	1	1	420000	2.5631
NFkB1	Sol	CDSN_HUMAN	CDSN	1	1	358000	2.5585
NFkB1	Sol	KPYM_HUMAN	PKM	1	1	38100	2.5524
NFkB1	Sol	PUR8_HUMAN	ADSL	1	1	126000	2.4663
NFkB1	Sol	IGKC_HUMAN	IGKC	1	1	81800	2.4584
NFkB1	Sol	PERI_HUMAN	PRPH	1	1	890000	2.442
NFkB1	Sol	RS16_HUMAN	RPS16	1	1	159000	2.3486
NFkB1	Sol	ARF4_HUMAN	ARF4	1	1	194000	2.2915
NFkB1	Sol	SPR1A_HUMAN	SPRR1A	1	1	46200	2.2809
NFkB1	Sol	RB8NL_HUMAN	RBBP8NL	1	1	73100	2.2159
NFkB1	Sol	CB090_HUMAN	C2orf90	1	1	211000	2.2106
NFkB1	Sol	SYPL2_HUMAN	SYPL2	1	1	590000	2.2004
NFkB1	Sol	IKKA_HUMAN	CHUK	1	1	94200	2.1696
NFkB1	Sol	PTPRF_HUMAN	PTPRF	1	1	193000	2.1172
NFkB1	Sol	AINX_HUMAN	INA	1	1	421000	2.0909
NFkB1	Sol	F8WD29_HUMAN		1	1	372000	2.0896
NFkB1	Sol	RMXL2_HUMAN	RBMXL2	1	1	191000	2.0347
NFkB1	Sol	ODPA_HUMAN	PDHA1	1	1	241000	2.0151
