# Supplementary material for: Proteomic analyses reveal distinct chromatin-associated and soluble transcription factor complexes
Source: Mol Syst Biol. 2015 Jan 21;11(1):775. doi: 10.15252/msb.20145504 (PMC4332150; doi:10.15252/msb.20145504)
Supplement: Supplementary file 18 [file msb0011-0775-sd18.zip]

Archive with 22 entries (17 files):
- Source Data for Figure 5/
- Source Data for Figure 5/Fig.5B/
- Source Data for Figure 5/Fig.5B/Fig5B. Input_Anti-FLAG.jpg
- Source Data for Figure 5/Fig.5B/Fig5B. Input_Anti-MYC.jpg
- Source Data for Figure 5/Fig.5B/Fig5B. Pulldown-S-beads_Anti-MYC.jpg
- Source Data for Figure 5/Fig.5E/
- Source Data for Figure 5/Fig.5E/Fig5E. Input_Anti-FLAG.jpg
- Source Data for Figure 5/Fig.5E/Fig5E. Input_Anti-MYC.jpg
- Source Data for Figure 5/Fig.5E/Fig5E. Pulldown-S-beads_Anti-MYC.jpg
- Source Data for Figure 5/Fig.5F/
- Source Data for Figure 5/Fig.5F/Fig5F. Input_Anti-FLAG.jpg
- Source Data for Figure 5/Fig.5F/Fig5F. Input_Anti-His.jpg
- Source Data for Figure 5/Fig.5F/Fig5F. Input_Anti-MYC.jpg
- Source Data for Figure 5/Fig.5F/Fig5F. Pulldown-Ni-NTA_Anti-FLAG.jpg
- Source Data for Figure 5/Fig.5G/
- Source Data for Figure 5/Fig.5G/Fig5G. 293T-shbTRCP & 293T-shbTRCP2_anti-bActin.jpg
- Source Data for Figure 5/Fig.5G/Fig5G. 293T-shbTRCP & 293T-shbTRCP2_anti-FOXN2.jpg
- Source Data for Figure 5/Fig.5G/Fig5G. 293T-shbTRCP & 293T-shbTRCP2_right panel_anti-bActin.jpg
- Source Data for Figure 5/Fig.5G/Fig5G. 293T-shbTRCP2_anti-bTRCP2.jpg
- Source Data for Figure 5/Fig.5G/Fig5G. 293T-shbTRCP_anti-bTRCP.jpg
- Source Data for Figure 5/Fig.5G/Fig5G. 293T-shCtrl & 293T-shCUL1_anti-bActin.jpg
- Source Data for Figure 5/Fig.5G/Fig5G. 293T-shCtrl & 293T-shCUL1_anti-FOXN2.jpg
