# Supplementary material for: Proteomic analyses reveal distinct chromatin-associated and soluble transcription factor complexes
Source: Mol Syst Biol. 2015 Jan 21;11(1):775. doi: 10.15252/msb.20145504 (PMC4332150; doi:10.15252/msb.20145504)
Supplement: Supplementary file 19 [file msb0011-0775-sd19.zip]

Archive with 11 entries (8 files):
- Source Data for Figure 6/
- Source Data for Figure 6/Fig.6B/
- Source Data for Figure 6/Fig.6B/Fig6B. Input-_Anti-MYC.jpg
- Source Data for Figure 6/Fig.6B/Fig6B. Input-Chromatin_Anti-FLAG.jpg
- Source Data for Figure 6/Fig.6B/Fig6B. Input-Soluble_Anti-FLAG.jpg
- Source Data for Figure 6/Fig.6B/Fig6B. Pulldown-S-beads_Anti-MYC.jpg
- Source Data for Figure 6/Fig.6C/
- Source Data for Figure 6/Fig.6C/Fig6C. Input-Chromatin_Anti-FLAG.jpg
- Source Data for Figure 6/Fig.6C/Fig6C. Input-Soluble_Anti-FLAG.jpg
- Source Data for Figure 6/Fig.6C/Fig6C. Input_Anti-MYC.jpg
- Source Data for Figure 6/Fig.6C/Fig6C. Pulldown_Anti-MYC.jpg
